# Supplementary material for: A ceramide synthase is important for filamentous fungal biofilm morphology and antifungal drug susceptibility
Source: mBio. 2026 May 14;17(6):e03487-25. doi: 10.1128/mbio.03487-25 (PMC13251461; doi:10.1128/mbio.03487-25)
Supplement: Supplemental Tables — Tables S1 and S2. [file mbio.03487-25-s0002.xlsx]

## Sheet: Table S1
Table S1: Log2 fold-change data from the differential expression analysis.
	geneID	logFC	AveExpr	t	P.Value	adj.P.Val	B
	Afu4g06290	9.03161	7.54375	37.6621	7.89408e-24	6.75733e-20	41.1193
	Afu4g04690	2.67975	8.21783	15.7568	1.24454e-14	5.32664e-11	23.4315
	Afu5g14780	5.48813	2.369	13.0354	9.23352e-13	2.63463e-09	18.4584
	Afu3g10150	2.22739	6.18458	12.2967	3.34601e-12	6.87207e-09	17.9961
	Afu4g09260	4.07044	1.08662	12.1948	4.01406e-12	6.87207e-09	16.8124
	Afu4g03930	2.45571	2.61758	12.0718	5.00764e-12	7.14424e-09	17.4412
	AfuMt00070	4.97014	5.82532	11.2343	2.35863e-11	2.88427e-08	16.0705
	Afu4g09170	2.67379	3.16334	11.1055	3.01478e-11	3.22581e-08	15.7766
	Afu1g01350	2.83689	4.25987	10.974	3.88045e-11	3.69074e-08	15.5739
	Afu3g05470	1.17677	5.64494	10.733	6.19533e-11	5.3032e-08	15.1085
	Afu4g04502	3.44788	8.23133	10.6063	7.94631e-11	6.18367e-08	14.8692
	Afu7g06630	-1.51186	6.59717	-10.5301	9.23654e-11	6.58873e-08	14.7153
	Afu2g01600	2.8569	3.04743	10.255	1.59998e-10	9.84352e-08	14.1584
	Afu2g13245	1.98645	2.35435	10.2519	1.60992e-10	9.84352e-08	14.1309
	AfuMt00080	3.90615	1.84219	10.2135	1.73976e-10	9.9282e-08	13.8168
	Afu2g02510	1.37527	6.35814	10.1766	1.87443e-10	1.00282e-07	14.0039
	Afu4g06810	-3.6732	4.58229	-10.0411	2.46837e-10	1.2429e-07	13.5779
	Afu5g03590	1.31842	4.26337	9.66772	5.33486e-10	2.49902e-07	12.9938
	Afu5g01790	-4.34766	0.502841	-9.64906	5.54688e-10	2.49902e-07	10.8943
	Afu1g11545	-4.1258	0.954519	-9.61455	5.96217e-10	2.55181e-07	11.2095
	Afu1g13270	2.40026	2.1704	9.52725	7.16182e-10	2.9193e-07	12.6685
	Afu3g14460	1.83658	3.72778	9.46644	8.14211e-10	3.16802e-07	12.589
	Afu2g10310	2.28989	5.77196	9.42828	8.82692e-10	3.28515e-07	12.4658
	Afu2g01590	2.49589	3.86671	9.39228	9.52718e-10	3.39803e-07	12.435
	Afu3g07230	1.9572	6.89795	9.35411	1.03324e-09	3.53782e-07	12.3075
	Afu4g11120	5.67881	-2.03912	9.13402	1.65566e-09	5.45093e-07	10.7392
	Afu6g07400	1.86762	2.88029	9.07786	1.86923e-09	5.72081e-07	11.7792
	Afu1g12200	2.87576	4.96697	9.07735	1.87129e-09	5.72081e-07	11.7322
	Afu6g07050	1.87226	6.52865	9.04938	1.98817e-09	5.86854e-07	11.6503
	Afu4g08680	1.30474	3.31819	8.94638	2.48725e-09	7.09697e-07	11.4963
	Afu1g10470	-1.2816	5.64141	-8.92647	2.59777e-09	7.17319e-07	11.4211
	Afu3g12370	-1.02557	7.23336	-8.84873	3.07967e-09	8.23813e-07	11.2116
	Afu5g08840	1.72781	6.03986	8.82433	3.24913e-09	8.31391e-07	11.1589
	Afu1g04300	4.19671	5.4514	8.81222	3.33682e-09	8.31391e-07	11.1732
	Afu6g02720	2.42347	3.31566	8.80378	3.39938e-09	8.31391e-07	11.1899
	Afu2g10870	1.23724	4.37238	8.79083	3.49763e-09	8.31658e-07	11.1258
	Afu1g04310	3.47949	3.5077	8.73734	3.93553e-09	9.1049e-07	11.0522
	Afu1g15810	-1.20896	6.80949	-8.7205	4.08475e-09	9.20145e-07	10.9337
	AfuMttT(UGU)4	5.38111	-1.09119	8.64045	4.87775e-09	1.04564e-06	9.84837
	Afu6g12180	3.92863	7.06213	8.63159	4.97474e-09	1.04564e-06	10.7481
	Afu5g02900	1.35483	4.05293	8.62857	5.00834e-09	1.04564e-06	10.7887
	Afu6g13280	0.970982	4.98607	8.5223	6.34777e-09	1.29374e-06	10.5078
	Afu4g13510	2.59885	5.34398	8.45866	7.32111e-09	1.45741e-06	10.3624
	Afu5g09830	1.38263	6.42941	8.41912	8.00191e-09	1.55674e-06	10.2552
	Afu3g05380	0.974863	5.70156	8.38354	8.66982e-09	1.60107e-06	10.1812
	Afu4g13150	1.84406	4.99546	8.37912	8.75681e-09	1.60107e-06	10.1889
	Afu1g03070	-0.896841	5.87041	-8.3682	8.97519e-09	1.60107e-06	10.1673
	Afu1g16720	1.15487	4.96061	8.36807	8.97796e-09	1.60107e-06	10.16
	Afu4g07060	2.59805	6.58953	8.34022	9.56102e-09	1.64145e-06	10.0873
	Afu2g13290	-1.06289	7.28145	-8.33458	9.68387e-09	1.64145e-06	10.066
	Afu6g00510	2.89902	4.98983	8.33023	9.77968e-09	1.64145e-06	10.1018
	Afu2g15030	-0.931222	6.3034	-8.32114	9.98281e-09	1.64332e-06	10.0462
	Afu5g13100	2.29691	5.43212	8.29349	1.06283e-08	1.71658e-06	9.98654
	Afu5g14210	3.96579	6.34403	8.27941	1.09733e-08	1.73947e-06	9.96024
	AfuMttH(GUG)5	6.6564	-2.0546	8.26421	1.13587e-08	1.74786e-06	9.14014
	Afu1g12020	1.31156	5.70032	8.26128	1.14346e-08	1.74786e-06	9.9033
	Afu1g03180	2.74883	3.74928	8.24742	1.18006e-08	1.77216e-06	9.95669
	Afu4g06800	1.42779	5.03307	8.23258	1.22057e-08	1.8014e-06	9.85615
	Afu1g16200	2.08025	5.26446	8.22389	1.24497e-08	1.80626e-06	9.82701
	Afu2g17110	-0.752175	8.90015	-8.19937	1.31649e-08	1.87819e-06	9.7723
	Afu1g09050	-1.09641	6.44938	-8.18936	1.3469e-08	1.89007e-06	9.74706
	Afu3g03910	2.70207	1.8015	8.17391	1.39524e-08	1.92633e-06	9.78569
	Afu3g11840	2.36295	3.38927	8.12391	1.56429e-08	2.12544e-06	9.68676
	Afu5g07800	-1.44858	6.21658	-8.1054	1.63206e-08	2.1728e-06	9.57222
	Afu1g10375	2.96444	1.36335	8.09559	1.6692e-08	2.1728e-06	9.59525
	Afu1g03650	2.48591	7.51571	8.094	1.67529e-08	2.1728e-06	9.53296
	Afu4g10930	2.15698	3.76889	8.08127	1.72495e-08	2.18751e-06	9.58389
	Afu5g12590	2.32738	3.40442	8.07805	1.73774e-08	2.18751e-06	9.58514
	Afu1g10920	1.28893	5.8417	8.05988	1.81183e-08	2.24771e-06	9.43844
	Afu1g10930	2.0324	1.95054	8.04793	1.86233e-08	2.27737e-06	9.53828
	Afu2g13860	-0.779857	7.10749	-8.0384	1.90359e-08	2.29504e-06	9.38832
	Afu3g09930	1.24057	5.65004	8.02549	1.96104e-08	2.33145e-06	9.36501
	Afu4g11110	1.83586	4.60172	8.01676	2.00086e-08	2.34622e-06	9.3803
	Afu1g03960	1.08663	5.66024	7.9723	2.21703e-08	2.56456e-06	9.2391
	Afu6g11500	4.64569	-1.96809	7.94347	2.36987e-08	2.70481e-06	8.67777
	Afu3g12800	-0.776012	6.97299	-7.90163	2.6111e-08	2.90591e-06	9.07254
	Afu1g10910	-0.815965	10.2819	-7.90116	2.61396e-08	2.90591e-06	9.1007
	Afu3g03940	3.60296	4.1682	7.88629	2.70574e-08	2.96938e-06	9.14504
	Afu1g11490	1.26845	6.55249	7.87065	2.80585e-08	3.02327e-06	8.99883
	Afu3g08840	-0.841995	8.51092	-7.86765	2.82549e-08	3.02327e-06	9.00416
	Afu6g02710	1.94305	6.56739	7.83297	3.06292e-08	3.23686e-06	8.91767
	Afu1g02560	1.12149	3.3536	7.81417	3.20003e-08	3.34052e-06	8.98437
	Afu1g13560	1.8983	1.93597	7.80757	3.24964e-08	3.35144e-06	8.99801
	Afu3g10740	1.47502	7.70686	7.78476	3.42728e-08	3.49256e-06	8.81252
	Afu1g06762	1.24864	4.83755	7.76519	3.58765e-08	3.61298e-06	8.78953
	Afu4g04440	-1.21703	6.23055	-7.75521	3.67233e-08	3.65525e-06	8.75612
	Afu1g10630	-0.967728	10.7181	-7.66873	4.49785e-08	4.40252e-06	8.56386
	Afu1g01360	2.44814	4.22096	7.66608	4.52596e-08	4.40252e-06	8.59231
	Afu1g12500	-3.18195	-1.53528	-7.60677	5.20426e-08	5.00545e-06	7.80981
	Afu3g13970	-1.09616	7.75247	-7.58668	5.45682e-08	5.19004e-06	8.33649
	Afu3g05530	-1.07089	6.35724	-7.5501	5.94959e-08	5.54312e-06	8.2638
	Afu2g14280	-0.966986	6.50682	-7.54953	5.95755e-08	5.54312e-06	8.25503
	Afu2g04700	-1.21465	8.26955	-7.54259	6.05625e-08	5.57436e-06	8.23669
	Afu7g06310	2.79431	1.72758	7.53278	6.19859e-08	5.61071e-06	8.37024
	Afu6g12240	1.43485	3.05073	7.53086	6.22684e-08	5.61071e-06	8.3448
	Afu2g14070	1.34938	5.50291	7.52581	6.30169e-08	5.619e-06	8.19502
	Afu5g08080	1.01763	4.09532	7.49784	6.73368e-08	5.9423e-06	8.20396
	Afu2g15380	1.71233	4.22544	7.48799	6.89301e-08	6.02083e-06	8.17294
	AfuMt00040	3.90734	-0.899889	7.41576	8.18492e-08	7.07706e-06	7.65927
	Afu1g06700	-0.899175	6.13186	-7.40238	8.4501e-08	7.23328e-06	7.91724
	Afu1g16490	1.30052	3.01956	7.39186	8.6649e-08	7.32672e-06	8.01561
	Afu1g15400	1.44373	5.0202	7.3887	8.73044e-08	7.32672e-06	7.88926
	Afu1g01180	3.78058	0.612974	7.37131	9.10059e-08	7.56321e-06	7.85978
	Afu5g09800	1.94774	2.239	7.36445	9.251e-08	7.58895e-06	7.97524
	Afu2g00790	3.08959	4.35329	7.35901	9.37198e-08	7.58895e-06	7.88007
	Afu6g12440	1.36467	5.16614	7.35787	9.39754e-08	7.58895e-06	7.81213
	Afu4g11590	1.90933	4.27649	7.35193	9.53211e-08	7.62569e-06	7.84138
	Afu2g04940	-0.926637	7.25058	-7.32142	1.02541e-07	8.11963e-06	7.70354
	Afu5g04070	1.59649	2.75197	7.31796	1.03392e-07	8.11963e-06	7.85026
	Afu1g14950	-0.970568	6.30404	-7.2993	1.08122e-07	8.41383e-06	7.66737
	Afu8g07160	4.84151	-0.712409	7.29083	1.10342e-07	8.48587e-06	7.3246
	Afu6g13140	1.38571	6.09484	7.28824	1.1103e-07	8.48587e-06	7.62239
	Afu6g11460	0.823092	5.36341	7.25813	1.19355e-07	9.04137e-06	7.56886
	Afu5g02785	2.6151	2.12319	7.25366	1.20642e-07	9.05872e-06	7.72596
	Afu2g11490	1.16275	6.82366	7.2418	1.24132e-07	9.23974e-06	7.51188
	Afu5g09450	1.52146	6.97379	7.23493	1.262e-07	9.31273e-06	7.5003
	Afu5g12870	1.69621	5.40028	7.22233	1.30087e-07	9.51747e-06	7.47734
	Afu6g13020	1.15482	3.52576	7.21204	1.33349e-07	9.67345e-06	7.56103
	Afu1g05000	1.0305	5.19105	7.20603	1.35296e-07	9.73221e-06	7.4462
	Afu7g06770	3.70492	3.70154	7.19883	1.37665e-07	9.81292e-06	7.57037
	Afu8g02315	3.57848	0.640345	7.19569	1.38711e-07	9.81292e-06	7.50838
	Afu6g10700	-1.60815	7.40986	-7.18974	1.40713e-07	9.87298e-06	7.38959
	Afu5g14200	2.98414	3.1286	7.17085	1.47275e-07	1.02494e-05	7.51044
	Afu5g04280	-0.824644	5.30076	-7.16213	1.50408e-07	1.03629e-05	7.38519
	Afu3g13840	0.979572	4.78502	7.15961	1.51328e-07	1.03629e-05	7.34786
	Afu3g05580	-0.901491	6.87598	-7.15369	1.53506e-07	1.04287e-05	7.3011
	Afu1g12160	0.656108	5.43599	7.14924	1.55166e-07	1.04584e-05	7.30236
	Afu6g08320	2.50998	3.70263	7.12972	1.62667e-07	1.08784e-05	7.35881
	Afu3g01790	2.97482	2.21903	7.12055	1.66315e-07	1.09581e-05	7.42079
	Afu4g10310	1.77275	3.34527	7.12029	1.66419e-07	1.09581e-05	7.36749
	Afu4g06960	0.743985	5.9342	7.06388	1.90805e-07	1.24679e-05	7.08338
	Afu4g11680	1.68328	4.77969	7.05206	1.9636e-07	1.27336e-05	7.0859
	Afu1g10090	2.43079	5.04843	6.98183	2.32949e-07	1.49928e-05	6.90785
	Afu1g02200	1.21876	4.16339	6.94807	2.5295e-07	1.61586e-05	6.88469
	Afu2g01270	1.64435	1.60427	6.92955	2.64653e-07	1.67183e-05	6.97122
	Afu3g12050	0.986817	3.73672	6.92806	2.65618e-07	1.67183e-05	6.86626
	Afu4g11070	-1.26037	8.48322	-6.91771	2.72421e-07	1.70213e-05	6.73306
	Afu3g06901	-0.912812	6.50447	-6.91201	2.76245e-07	1.71352e-05	6.7192
	Afu6g10130	1.29404	1.96578	6.90297	2.82425e-07	1.73925e-05	6.90009
	Afu5g02360	-0.875739	8.12277	-6.88415	2.9574e-07	1.80762e-05	6.64836
	Afu6g04740	-0.607433	10.601	-6.88139	2.9775e-07	1.80762e-05	6.67748
	Afu2g11570	1.40815	4.70884	6.87419	3.03047e-07	1.82682e-05	6.66409
	Afu2g01990	1.06038	5.19088	6.86828	3.07468e-07	1.84051e-05	6.62714
	Afu1g07350	1.5918	5.64893	6.8546	3.17958e-07	1.88852e-05	6.57772
	AfuMt00100	2.11558	0.0533279	6.85211	3.19902e-07	1.88852e-05	6.74093
	Afu7g02590	1.3941	4.6187	6.84546	3.25168e-07	1.90646e-05	6.59996
	Afu6g03670	1.27505	6.6747	6.81713	3.48595e-07	2.02991e-05	6.47913
	Afu5g02500	2.98668	3.6229	6.81388	3.51388e-07	2.03235e-05	6.63733
	Afu6g03790	2.57306	4.61493	6.80875	3.55843e-07	2.0443e-05	6.53622
	Afu3g07140	1.7885	5.6512	6.80397	3.6005e-07	2.05468e-05	6.4535
	Afu6g13580	1.34234	1.97328	6.78945	3.73148e-07	2.11239e-05	6.63386
	Afu4g06275	1.3448	2.35198	6.78733	3.75097e-07	2.11239e-05	6.61345
	Afu5g08810	1.77629	4.01918	6.76877	3.92636e-07	2.19671e-05	6.45944
	Afu4g05870	1.20032	3.83424	6.76332	3.97939e-07	2.21192e-05	6.4503
	Afu6g03640	1.77911	5.95131	6.75677	4.04412e-07	2.2334e-05	6.33147
	Afu1g01740	-1.10126	7.61923	-6.75106	4.10147e-07	2.25055e-05	6.31693
	Afu1g04340	-1.38447	5.87341	-6.74495	4.16372e-07	2.27016e-05	6.35154
	Afu3g13790	-1.12688	7.50549	-6.73585	4.25819e-07	2.30697e-05	6.27966
	Afu3g10470	1.12038	5.87587	6.73053	4.31448e-07	2.32276e-05	6.267
	Afu3g14260	3.15099	6.54471	6.72478	4.37611e-07	2.34122e-05	6.26715
	Afu3g13070	0.90519	4.67252	6.72138	4.41295e-07	2.34626e-05	6.30433
	Afu7g01920	-0.84085	7.38865	-6.71575	4.47474e-07	2.36443e-05	6.22842
	Afu3g11820	1.33249	4.48079	6.7053	4.59175e-07	2.41137e-05	6.25546
	Afu3g05950	-0.984489	5.3827	-6.69743	4.68188e-07	2.4323e-05	6.25548
	Afu3g00370	2.44377	6.5176	6.69687	4.68843e-07	2.4323e-05	6.19268
	Afu3g13870	1.71877	5.56563	6.67361	4.96599e-07	2.55242e-05	6.13257
	Afu6g11870	3.43021	2.04506	6.6725	4.9796e-07	2.55242e-05	6.36237
	Afu2g05200	0.951353	5.01542	6.65504	5.19949e-07	2.64307e-05	6.1139
	Afu4g03330	-1.29324	6.81062	-6.65151	5.24518e-07	2.64307e-05	6.07801
	Afu3g13060	-1.32398	5.00928	-6.65121	5.24908e-07	2.64307e-05	6.19088
	AfuMt00090	4.74995	0.929428	6.63599	5.45078e-07	2.72858e-05	6.19693
	Afu4g08500	-0.797056	6.27972	-6.63271	5.49529e-07	2.73486e-05	6.03743
	Afu3g11530	1.01832	4.41907	6.61115	5.79716e-07	2.85858e-05	6.03719
	Afu4g05930	-0.640603	4.97102	-6.60888	5.8299e-07	2.85858e-05	6.0451
	Afu4g14110	2.24352	1.55295	6.60713	5.85521e-07	2.85858e-05	6.20853
	Afu2g07530	-0.983221	4.76725	-6.6056	5.87744e-07	2.85858e-05	6.0783
	Afu6g11400	-0.881257	6.15154	-6.60254	5.92225e-07	2.86334e-05	5.96968
	Afu2g11800	0.833737	5.86231	6.59882	5.97724e-07	2.86334e-05	5.94222
	Afu1g05400	-0.997717	6.56496	-6.59812	5.9876e-07	2.86334e-05	5.94776
	Afu5g04310	1.46462	4.87329	6.59365	6.0544e-07	2.87172e-05	5.96413
	Afu6g04240	1.06675	3.93857	6.59247	6.07222e-07	2.87172e-05	6.0394
	Afu4g06830	-0.772872	5.50983	-6.58738	6.14944e-07	2.89226e-05	5.96046
	Afu2g16010	-0.872723	7.97022	-6.58412	6.19952e-07	2.89251e-05	5.9076
	Afu4g03870	1.25898	3.51389	6.58295	6.21754e-07	2.89251e-05	6.03101
	Afu2g10220	-1.69054	5.40929	-6.58012	6.26133e-07	2.89492e-05	6.00485
	Afu5g08100	1.72179	5.05381	6.57826	6.29036e-07	2.89492e-05	5.91165
	Afu3g11510	1.68089	4.19459	6.55688	6.63382e-07	3.02472e-05	5.93286
	Afu2g07620	-1.01058	7.52374	-6.55632	6.64308e-07	3.02472e-05	5.83434
	Afu3g09830	2.0843	4.0763	6.54171	6.88905e-07	3.12012e-05	5.90819
	Afu1g10410	-0.936305	5.77514	-6.51768	7.31383e-07	3.29507e-05	5.77972
	Afu4g00670	2.5223	1.89959	6.50703	7.51052e-07	3.35715e-05	5.96172
	Afu6g02690	2.33937	5.85383	6.50599	7.53006e-07	3.35715e-05	5.71638
	Afu2g16930	1.38586	4.04592	6.4932	7.77417e-07	3.43757e-05	5.77406
	Afu6g03890	1.28734	3.29618	6.49234	7.79075e-07	3.43757e-05	5.82477
	Afu8g01420	1.88018	1.04229	6.48318	7.97098e-07	3.49905e-05	5.91751
	Afu1g14720	0.857348	4.47095	6.47523	8.1306e-07	3.54878e-05	5.70449
	Afu1g05690	1.99607	4.77411	6.47164	8.20376e-07	3.54878e-05	5.67819
	Afu1g04150	3.35846	1.89244	6.46928	8.2523e-07	3.54878e-05	5.88108
	Afu2g09900	1.31887	4.97944	6.46841	8.27024e-07	3.54878e-05	5.64859
	Afu7g05220	-1.04674	7.5154	-6.46738	8.29154e-07	3.54878e-05	5.61277
	Afu8g04040	-1.26616	5.55494	-6.46199	8.40388e-07	3.57318e-05	5.67558
	Afu3g08570	1.97302	0.788116	6.45952	8.45596e-07	3.57318e-05	5.85952
	Afu1g13420	0.896894	6.16007	6.45868	8.47379e-07	3.57318e-05	5.58773
	Afu7g05510	-0.650967	7.42979	-6.45172	8.62239e-07	3.61802e-05	5.5723
	Afu4g11530	-0.676215	8.37961	-6.4337	9.01959e-07	3.76623e-05	5.54033
	Afu3g13500	-3.02172	-0.942031	-6.42944	9.11639e-07	3.77606e-05	5.38046
	Afu2g11030	1.90881	4.64261	6.42878	9.13137e-07	3.77606e-05	5.55897
	Afu5g09440	2.35836	1.02258	6.41962	9.34311e-07	3.84505e-05	5.76637
	Afu5g08540	-1.10102	8.35028	-6.41334	9.49106e-07	3.88725e-05	5.48554
	Afu4g00600	1.96953	5.92065	6.40748	9.63126e-07	3.88901e-05	5.4658
	Afu2g16030	-1.20919	5.24964	-6.40748	9.63142e-07	3.88901e-05	5.56268
	Afu1g02580	1.19553	6.23781	6.40747	9.63167e-07	3.88901e-05	5.45994
	Afu2g11250	1.6106	4.21286	6.40391	9.71779e-07	3.89612e-05	5.53044
	Afu6g08940	2.42491	4.43907	6.40214	9.76089e-07	3.89612e-05	5.53245
	Afu8g05230	1.43272	4.4066	6.39987	9.81667e-07	3.89612e-05	5.50782
	Afu1g15640	2.43839	5.4848	6.39927	9.83134e-07	3.89612e-05	5.45414
	Afu4g10230	0.93196	4.31226	6.39151	1.00244e-06	3.95433e-05	5.50886
	Afu6g13650	-1.4573	5.74917	-6.38757	1.01238e-06	3.96772e-05	5.48929
	Afu5g05880	1.02525	6.43263	6.3865	1.01511e-06	3.96772e-05	5.40691
	Afu3g10760	2.42947	6.43729	6.37036	1.05703e-06	4.11281e-05	5.37993
	Afu2g02610	0.879721	5.53061	6.36733	1.06508e-06	4.12536e-05	5.37391
	Afu4g04210	1.33925	3.67529	6.36175	1.08008e-06	4.16464e-05	5.50319
	Afu5g10240	1.64139	3.82491	6.3466	1.12193e-06	4.30204e-05	5.41666
	Afu3g11900	-1.53683	2.06612	-6.34495	1.12662e-06	4.30204e-05	5.58595
	Afu1g12070	-1.00798	7.08228	-6.34315	1.1317e-06	4.30204e-05	5.30197
	Afu3g01430	2.49741	4.85459	6.34081	1.13837e-06	4.30204e-05	5.33132
	Afu1g04490	1.03426	5.90315	6.33995	1.14084e-06	4.30204e-05	5.29297
	Afu1g13210	1.41532	1.84623	6.33506	1.15494e-06	4.33607e-05	5.53542
	Afu4g06600	-0.676461	5.41621	-6.32776	1.17631e-06	4.39032e-05	5.31959
	Afu3g11550	2.12665	5.13751	6.32663	1.17964e-06	4.39032e-05	5.28634
	Afu2g00100	-1.73964	5.35913	-6.31869	1.20343e-06	4.45947e-05	5.36984
	Afu5g03800	3.44125	7.28774	6.31532	1.21366e-06	4.46896e-05	5.2638
	Afu5g12930	1.74997	3.71655	6.31441	1.21644e-06	4.46896e-05	5.34031
	Afu4g00210	-3.0996	1.23976	-6.29484	1.27781e-06	4.67437e-05	5.24764
	Afu5g11670	-1.84341	6.05553	-6.29139	1.28896e-06	4.69509e-05	5.2481
	Afu2g08250	1.30445	3.90979	6.28207	1.31953e-06	4.7861e-05	5.25461
	Afu3g08740	1.24189	5.53457	6.27696	1.33662e-06	4.82761e-05	5.14079
	Afu8g02740	0.692982	4.14303	6.2737	1.34764e-06	4.84696e-05	5.22784
	Afu5g10420	2.95642	1.43054	6.26925	1.36283e-06	4.8811e-05	5.40528
	Afu1g10970	-0.767928	8.1073	-6.26745	1.369e-06	4.88276e-05	5.11708
	Afu2g08560	-0.901998	5.97855	-6.25958	1.39641e-06	4.95987e-05	5.12708
	Afu2g09150	0.998284	2.78435	6.2382	1.47374e-06	5.2129e-05	5.24397
	Afu1g14790	0.87846	5.4052	6.23095	1.50091e-06	5.27089e-05	5.03214
	Afu4g12960	1.91157	-0.00141567	6.23055	1.50245e-06	5.27089e-05	5.29707
	Afu5g07120	-0.748297	9.2855	-6.2211	1.5387e-06	5.37604e-05	5.01944
	Afu7g00810	1.94326	0.931439	6.20905	1.5862e-06	5.51947e-05	5.26103
	Afu1g06510	1.05403	3.69784	6.20589	1.59892e-06	5.53527e-05	5.08682
	Afu3g08340	1.15022	4.14711	6.20471	1.60368e-06	5.53527e-05	5.04824
	Afu2g03620	1.24627	1.86172	6.20065	1.62023e-06	5.56993e-05	5.21164
	Afu4g00860	3.72323	-1.01743	6.19718	1.63446e-06	5.5964e-05	5.05237
	Afu4g06300	0.833832	4.07857	6.19366	1.64908e-06	5.62396e-05	5.03797
	Afu6g08730	2.26994	2.72939	6.18843	1.671e-06	5.67608e-05	5.11081
	Afu6g06445	0.556187	5.78827	6.18506	1.68528e-06	5.68815e-05	4.9102
	Afu6g02060	-1.34258	5.90558	-6.18446	1.68784e-06	5.68815e-05	4.96092
	Afu4g10840	0.814551	4.39795	6.17793	1.71593e-06	5.76015e-05	4.95838
	Afu5g14180	3.19072	1.19904	6.16965	1.75225e-06	5.85907e-05	5.16672
	Afu7g02440	1.23229	2.7834	6.15483	1.81915e-06	6.05903e-05	5.03758
	Afu5g03060	1.26142	3.99179	6.15244	1.83019e-06	6.05903e-05	4.92621
	Afu1g10420	1.16922	1.94055	6.15177	1.83328e-06	6.05903e-05	5.07704
	Afu3g14670	-1.68512	4.0541	-6.14159	1.88115e-06	6.19332e-05	5.02573
	Afu6g12310	1.24647	6.79609	6.13868	1.89503e-06	6.21513e-05	4.78946
	Afu1g06790	-1.42428	8.01217	-6.137	1.90311e-06	6.21779e-05	4.78496
	Afu4g06180	-0.53572	6.92156	-6.13236	1.92561e-06	6.26739e-05	4.76866
	Afu6g13410	-1.28808	7.84007	-6.12538	1.95997e-06	6.35504e-05	4.75479
	Afu5g05560	0.871416	5.6613	6.11798	1.99703e-06	6.45079e-05	4.74252
	Afu4g00980	2.19614	2.15557	6.1058	2.05967e-06	6.6281e-05	4.96148
	Afu1g12720	0.968949	4.60026	6.10084	2.08569e-06	6.6867e-05	4.7462
	Afu7g04180	1.41931	6.10452	6.08196	2.18804e-06	6.9777e-05	4.64231
	Afu5g12580	1.37947	4.78862	6.08092	2.19379e-06	6.9777e-05	4.68575
	Afu6g08930	1.13535	5.02932	6.07964	2.20091e-06	6.9777e-05	4.66143
	Afu5g07230	1.81028	2.0802	6.06864	2.26322e-06	7.14877e-05	4.87408
	Afu6g11270	0.901133	5.74831	6.05728	2.32946e-06	7.33095e-05	4.58214
	Afu6g04220	0.956329	5.26683	6.05524	2.34158e-06	7.3421e-05	4.59459
	Afu5g06150	-0.608361	5.17856	-6.01632	2.58504e-06	8.07588e-05	4.54567
	Afu3g09560	-1.16099	5.52889	-6.0078	2.64166e-06	8.22277e-05	4.53238
	Afu1g14730	-0.927801	7.785	-6.0015	2.68437e-06	8.32543e-05	4.44073
	Afu8g07300	3.23518	2.21561	5.99339	2.74035e-06	8.4444e-05	4.70818
	Afu2g12000	1.82906	2.44978	5.99308	2.74246e-06	8.4444e-05	4.66252
	Afu2g15590	-2.22986	6.99195	-5.99037	2.76147e-06	8.47247e-05	4.44726
	Afu4g13400	0.652342	4.87637	5.97713	2.85614e-06	8.73162e-05	4.42572
	Afu2g12590	0.865085	4.59317	5.96903	2.91568e-06	8.85583e-05	4.41452
	Afu3g00870	-2.16949	3.52294	-5.96879	2.91746e-06	8.85583e-05	4.65443
	Afu2g04610	0.846531	4.44423	5.96689	2.93164e-06	8.86744e-05	4.418
	Afu6g07600	1.12084	3.60157	5.96122	2.97426e-06	8.96468e-05	4.47217
	Afu5g04240	-1.51375	6.98232	-5.95091	3.05352e-06	9.17128e-05	4.32309
	Afu4g06120	-0.885622	6.3618	-5.94617	3.09059e-06	9.25015e-05	4.31448
	Afu1g15300	1.84406	4.36589	5.94365	3.11057e-06	9.27623e-05	4.39447
	Afu2g16130	1.01969	1.82815	5.94234	3.12097e-06	9.27623e-05	4.57085
	Afu3g11760	1.17753	2.65823	5.93366	3.19077e-06	9.44805e-05	4.49382
	Afu2g15810	2.37573	3.77937	5.93243	3.20086e-06	9.44805e-05	4.41868
	Afu2g13810	2.07947	4.32166	5.93095	3.21293e-06	9.45108e-05	4.33268
	Afu4g13030	0.983906	3.50087	5.92948	3.22499e-06	9.45408e-05	4.40677
	Afu2g10520	1.49941	4.84727	5.92272	3.28111e-06	9.58576e-05	4.26585
	Afu6g02830	1.31207	6.30598	5.9177	3.32345e-06	9.67644e-05	4.22392
	Afu6g06830	1.2927	5.45127	5.91294	3.36406e-06	9.76147e-05	4.22032
	Afu1g16740	0.912134	3.76917	5.91088	3.38178e-06	9.77973e-05	4.35256
	Afu4g08130	1.42202	5.77118	5.90936	3.39494e-06	9.78473e-05	4.20572
	Afu4g12760	1.17967	5.65801	5.90756	3.41059e-06	9.79687e-05	4.20436
	Afu4g10290	1.3373	2.58035	5.89952	3.48136e-06	9.94195e-05	4.41779
	Afu5g14070	0.876403	3.90109	5.89918	3.48433e-06	9.94195e-05	4.30985
	Afu4g09180	1.32656	2.47518	5.88503	3.61265e-06	0.000102531	4.37905
	Afu7g05600	-1.03621	6.82843	-5.88365	3.62532e-06	0.000102531	4.14456
	Afu6g07540	-0.891634	7.93728	-5.88322	3.62931e-06	0.000102531	4.14061
	Afu2g13530	-0.834109	11.6041	-5.87449	3.71127e-06	0.000104501	4.17736
	Afu3g10750	3.20962	5.99067	5.86926	3.76115e-06	0.000105407	4.12089
	Afu1g11110	-0.93791	6.39918	-5.86855	3.76804e-06	0.000105407	4.11962
	Afu3g11690	0.888418	10.3504	5.86497	3.8027e-06	0.00010603	4.14346
	Afu3g12350	1.02597	9.77367	5.86079	3.84349e-06	0.000106819	4.12495
	Afu5g08200	2.54348	6.36912	5.85888	3.86234e-06	0.000106996	4.08709
	Afu2g03000	-1.70547	5.99008	-5.85168	3.93413e-06	0.000108588	4.13848
	Afu4g06410	2.266	5.7061	5.84967	3.95441e-06	0.000108588	4.05997
	Afu3g08880	1.70569	5.04184	5.84853	3.966e-06	0.000108588	4.07995
	Afu5g14345	1.874	-0.357493	5.84808	3.97058e-06	0.000108588	4.37998
	Afu2g07600	0.888873	7.2092	5.83739	4.08068e-06	0.000111244	4.02401
	Afu2g10160	1.53414	3.08875	5.83516	4.104e-06	0.000111475	4.21145
	Afu2g03030	-0.730947	8.00094	-5.83409	4.11521e-06	0.000111475	4.01791
	Afu6g13430	-0.969093	6.35	-5.83143	4.14337e-06	0.000111884	4.02442
	Afu1g12060	1.25721	2.54516	5.82396	4.22338e-06	0.000113686	4.21523
	Afu2g09670	0.692342	4.3534	5.8199	4.26748e-06	0.000114413	4.05922
	Afu7g03890	-0.717971	6.76586	-5.81902	4.27712e-06	0.000114413	3.97602
	Afu3g08150	1.97655	0.159489	5.81622	4.30794e-06	0.000114878	4.31304
	Afu5g02610	1.3488	1.97058	5.80086	4.48078e-06	0.000119056	4.20618
	Afu2g11940	-1.02357	7.62798	-5.79967	4.49447e-06	0.000119056	3.92592
	Afu3g03900	1.65908	0.233622	5.79864	4.50634e-06	0.000119056	4.27003
	Afu2g08600	-1.46559	5.36554	-5.7963	4.53351e-06	0.000119406	4.04066
	Afu5g06060	-0.708162	7.39913	-5.78235	4.69847e-06	0.000123179	3.87924
	Afu3g08670	1.01874	2.15566	5.78067	4.71878e-06	0.000123179	4.15849
	Afu6g02535	3.00094	5.27575	5.78058	4.71992e-06	0.000123179	3.90815
	Afu3g00420	-1.35302	2.02779	-5.77768	4.75516e-06	0.000123721	4.21489
	Afu3g06750	1.38556	8.60525	5.76791	4.87572e-06	0.000126318	3.87094
	Afu2g09930	0.88021	3.81908	5.76721	4.88448e-06	0.000126318	3.97525
	Afu3g14240	-0.814363	7.71498	-5.76473	4.91568e-06	0.000126742	3.83713
	Afu1g09870	-0.794341	6.23925	-5.76093	4.96383e-06	0.000127599	3.84387
	Afu3g00540	1.19438	2.10359	5.75842	4.9959e-06	0.000128039	4.08939
	Afu1g14700	1.07254	2.62339	5.7451	5.16971e-06	0.000131818	4.02066
	Afu4g04310	-0.824734	6.60496	-5.74476	5.17415e-06	0.000131818	3.79092
	Afu1g06540	1.05849	2.97496	5.73566	5.29643e-06	0.00013418	3.97258
	Afu1g04870	1.8593	0.476317	5.73553	5.29824e-06	0.00013418	4.11619
	Afu6g08850	1.23328	6.99521	5.73363	5.32413e-06	0.000134438	3.76136
	Afu4g12360	1.10552	5.78985	5.73081	5.36286e-06	0.000134652	3.75382
	Afu8g05590	2.16867	6.16381	5.73006	5.37325e-06	0.000134652	3.75328
	Afu4g03420	1.51994	4.54805	5.72856	5.39398e-06	0.000134652	3.78489
	Afu4g04570	1.3946	2.10488	5.72787	5.40353e-06	0.000134652	4.01148
	Afu2g05310	-1.87553	3.07138	-5.72731	5.41124e-06	0.000134652	4.06847
	Afu4g12150	1.53353	1.02658	5.72411	5.45587e-06	0.000135369	4.07134
	Afu3g05500	-1.04589	7.33189	-5.72136	5.49461e-06	0.000135936	3.72533
	Afu2g03720	-0.938171	9.66687	-5.70726	5.69726e-06	0.000140543	3.72066
	Afu5g03930	1.14992	2.54408	5.70147	5.78279e-06	0.000142243	3.9124
	Afu6g08780	1.31207	3.67131	5.69942	5.81323e-06	0.0001424	3.79576
	Afu2g05940	0.795444	4.9919	5.69881	5.82242e-06	0.0001424	3.71649
	Afu8g06870	2.46663	4.47845	5.69348	5.90274e-06	0.000143953	3.71202
	Afu1g10770	1.59855	3.94254	5.68533	6.02774e-06	0.000146519	3.76139
	Afu4g09550	1.11428	3.83871	5.6844	6.04222e-06	0.000146519	3.75583
	Afu2g01660	-0.834931	8.06216	-5.6789	6.12824e-06	0.000148186	3.62151
	Afu4g09500	0.755587	4.57961	5.67747	6.15081e-06	0.000148246	3.68573
	Afu3g11100	-0.716881	6.85867	-5.67432	6.20089e-06	0.000148246	3.60505
	Afu7g06640	-2.60214	2.24104	-5.67396	6.2066e-06	0.000148246	3.96384
	Afu6g02110	-0.848143	6.53739	-5.67375	6.20997e-06	0.000148246	3.61267
	Afu4g11970	-1.60792	4.14666	-5.67253	6.22948e-06	0.000148246	3.84422
	Afu3g06680	0.813795	4.86059	5.67221	6.23465e-06	0.000148246	3.63692
	Afu1g10430	0.943075	5.81314	5.67078	6.25763e-06	0.00014838	3.59434
	Afu8g00460	-0.653168	7.24842	-5.66886	6.28866e-06	0.000148704	3.5884
	Afu2g14040	1.78881	3.87737	5.66021	6.43017e-06	0.000151632	3.70723
	Afu5g12520	0.824165	3.5486	5.65605	6.49938e-06	0.000152677	3.7227
	Afu5g08280	-1.1838	5.07144	-5.6554	6.51015e-06	0.000152677	3.67932
	Afu3g12820	-0.717946	5.80252	-5.6515	6.57588e-06	0.000153796	3.58198
	Afu1g05870	0.891842	5.25128	5.64918	6.61533e-06	0.000154298	3.56584
	Afu8g01940	1.07269	2.59561	5.64633	6.66401e-06	0.00015476	3.77489
	Afu2g13780	-0.811212	7.1705	-5.64457	6.69425e-06	0.00015476	3.52686
	Afu4g09310	1.74757	-0.0730803	5.64444	6.6965e-06	0.00015476	3.89665
	Afu1g09090	1.25313	4.42002	5.64381	6.70746e-06	0.00015476	3.61639
	Afu5g12950	1.74663	3.85086	5.63974	6.778e-06	0.000155967	3.62424
	Afu5g13230	1.11866	5.64435	5.63693	6.82721e-06	0.000156209	3.51568
	Afu6g02870	-1.01669	6.65	-5.63661	6.83288e-06	0.000156209	3.51924
	Afu6g08740	2.2227	2.28278	5.63602	6.84327e-06	0.000156209	3.76145
	Afu1g11535	1.07609	3.46476	5.63439	6.87216e-06	0.000156292	3.65465
	Afu6g04840	-0.801879	5.79643	-5.63315	6.89416e-06	0.000156292	3.53603
	Afu2g12650	-1.61338	2.48106	-5.63272	6.90167e-06	0.000156292	3.85272
	Afu1g07140	-1.7575	6.18164	-5.62883	6.97115e-06	0.000157449	3.56354
	Afu6g10965	-1.42325	2.20535	-5.62698	7.00448e-06	0.000157785	3.84363
	Afu5g11940	-0.858284	5.19508	-5.62366	7.06463e-06	0.000158722	3.56516
	Afu4g13210	0.945259	6.754	5.61957	7.1395e-06	0.000159985	3.46048
	Afu6g00660	-0.893535	6.44313	-5.60797	7.35608e-06	0.000164408	3.44596
	Afu1g15610	1.08978	3.64115	5.60402	7.43148e-06	0.00016566	3.56622
	Afu2g01050	0.893549	6.49357	5.59712	7.56483e-06	0.000168195	3.40189
	Afu2g11660	1.03555	4.32747	5.59487	7.60878e-06	0.000168734	3.47873
	Afu1g09550	0.588998	6.36267	5.59178	7.66972e-06	0.000168937	3.38803
	Afu2g10590	-0.745672	7.96235	-5.59125	7.6802e-06	0.000168937	3.395
	Afu1g07500	1.31459	5.5111	5.591	7.68518e-06	0.000168937	3.39484
	Afu5g11470	-1.29815	5.78412	-5.59041	7.69688e-06	0.000168937	3.45633
	Afu1g11140	1.08577	3.8921	5.58578	7.78923e-06	0.000170499	3.4871
	Afu4g04520	-1.02127	8.08259	-5.58485	7.8079e-06	0.000170499	3.37896
	Afu8g05120	1.56442	1.00325	5.58211	7.86338e-06	0.000171274	3.71666
	Afu2g09290	-1.71462	8.77577	-5.57942	7.91808e-06	0.000172027	3.37723
	Afu2g12160	0.858931	5.25465	5.57534	8.00181e-06	0.000173406	3.3727
	Afu6g03710	0.884574	3.42941	5.5682	8.15066e-06	0.000176186	3.50683
	Afu2g02180	0.946625	4.81832	5.56466	8.22547e-06	0.000177355	3.37684
	Afu5g02190	1.37609	1.51298	5.56251	8.2711e-06	0.000177891	3.64004
	Afu2g10610	-0.578581	8.41585	-5.55621	8.40684e-06	0.000180088	3.31451
	Afu3g14120	1.90174	5.28251	5.55582	8.41531e-06	0.000180088	3.31258
	Afu3g08650	-1.19345	7.90904	-5.55162	8.50695e-06	0.000181093	3.29232
	Afu5g02860	1.27545	6.25364	5.55103	8.51988e-06	0.000181093	3.28578
	Afu3g11860	-0.730321	7.56482	-5.55077	8.52573e-06	0.000181093	3.28667
	Afu4g13090	1.502	3.63602	5.54368	8.68325e-06	0.000183982	3.43746
	Afu2g13970	0.891674	4.38336	5.54134	8.73579e-06	0.000184487	3.3357
	Afu3g11040	-0.834604	6.29218	-5.5407	8.75022e-06	0.000184487	3.28227
	Afu3g04150	0.938275	7.03966	5.53502	8.87961e-06	0.000186755	3.24914
	Afu5g14420	1.98508	1.82895	5.53333	8.91841e-06	0.000187112	3.56363
	Afu2g12960	0.541887	5.31483	5.52687	9.06847e-06	0.000189795	3.25287
	Afu4g07010	-1.22147	4.68822	-5.52544	9.102e-06	0.000190032	3.38995
	Afu4g09870	1.22211	8.69325	5.52324	9.15387e-06	0.00019065	3.24803
	Afu2g04920	-0.915174	6.73037	-5.52204	9.1823e-06	0.000190778	3.21971
	Afu5g02850	1.91577	7.08299	5.51644	9.31598e-06	0.000192635	3.21274
	Afu7g02270	0.868672	5.34302	5.51569	9.33413e-06	0.000192635	3.22178
	Afu2g17300	1.88052	2.51243	5.51548	9.33922e-06	0.000192635	3.44336
	Afu2g13600	0.88553	5.23633	5.51247	9.41221e-06	0.000192865	3.21375
	Afu4g06690	-0.929107	7.66214	-5.51241	9.41363e-06	0.000192865	3.18872
	Afu3g07830	-0.781878	7.8801	-5.51142	9.43785e-06	0.000192865	3.18877
	Afu1g12170	-0.636704	9.31117	-5.51131	9.44049e-06	0.000192865	3.21365
	Afu4g06040	0.797992	6.16603	5.50638	9.5615e-06	0.000194872	3.17037
	Afu1g01760	-1.14864	5.93823	-5.50431	9.61263e-06	0.000195449	3.21496
	Afu4g09520	0.556661	6.71568	5.49349	9.88544e-06	0.00020052	3.13502
	Afu5g12830	1.81939	3.48369	5.48617	1.00744e-05	0.000203869	3.29546
	Afu2g16260	-0.946925	5.97515	-5.47778	1.02951e-05	0.000207521	3.13773
	Afu2g16510	1.0694	6.55886	5.47748	1.03033e-05	0.000207521	3.09516
	Afu7g05650	1.16752	5.67625	5.47224	1.04438e-05	0.000209857	3.08849
	Afu6g12460	0.959569	4.34186	5.46453	1.06541e-05	0.000213582	3.14366
	Afu2g06120	0.705584	6.36478	5.46301	1.06962e-05	0.000213924	3.05728
	Afu4g03322	-1.46721	9.20311	-5.45828	1.0828e-05	0.000216055	3.06851
	Afu5g08980	0.623507	7.25057	5.45577	1.08985e-05	0.000216648	3.04277
	Afu4g05920	-1.08988	7.1579	-5.45542	1.09083e-05	0.000216648	3.04476
	Afu4g10910	-0.687064	5.83954	-5.44938	1.10803e-05	0.000219555	3.06232
	Afu6g08060	-3.31362	0.518055	-5.44787	1.11236e-05	0.000219903	3.25543
	Afu8g04980	-1.11436	3.38163	-5.42969	1.16598e-05	0.000229972	3.25651
	Afu4g04350	-0.900345	6.77105	-5.42851	1.16952e-05	0.00023014	2.97768
	Afu7g00480	-1.9176	5.44722	-5.42635	1.17609e-05	0.000230902	3.12685
	Afu2g02650	-1.50877	3.10772	-5.42442	1.18197e-05	0.000231526	3.291
	Afu6g07810	-0.920259	5.89671	-5.41912	1.19831e-05	0.00023419	2.99255
	Afu1g13100	-0.913102	7.39514	-5.41731	1.20396e-05	0.000234758	2.94329
	Afu1g05380	1.46655	7.68242	5.41582	1.20862e-05	0.000235132	2.95521
	Afu4g07050	1.78364	4.92891	5.4126	1.21874e-05	0.000236562	2.96342
	Afu5g03220	0.80478	4.79688	5.40888	1.23053e-05	0.000237836	2.97832
	Afu6g04150	0.684666	5.27887	5.40749	1.23497e-05	0.000237836	2.95002
	Afu8g05680	-0.656259	6.08613	-5.40726	1.23571e-05	0.000237836	2.93916
	Afu5g07660	-1.27287	2.719	-5.40704	1.23641e-05	0.000237836	3.25889
	Afu1g06930	-1.22418	4.39032	-5.40248	1.2511e-05	0.000240121	3.10554
	Afu4g14390	1.51442	5.65301	5.40142	1.25455e-05	0.000240244	2.90601
	Afu3g13980	0.846332	4.67106	5.3924	1.2842e-05	0.00024501	2.94147
	Afu6g12980	-0.847786	6.80315	-5.39212	1.28516e-05	0.00024501	2.88234
	Afu6g04830	-1.05737	5.11755	-5.38969	1.29327e-05	0.000246008	2.99347
	Afu1g03580	1.24814	1.3152	5.38461	1.31041e-05	0.000248716	3.22173
	Afu6g10980	-0.879139	6.17856	-5.38276	1.31672e-05	0.00024936	2.87913
	Afu3g05340	1.2969	8.09704	5.38175	1.32017e-05	0.000249462	2.87319
	Afu3g01872	-1.79244	1.36936	-5.37745	1.33497e-05	0.000251703	3.24795
	Afu8g07190	1.80379	3.3397	5.37527	1.34253e-05	0.000252572	2.99993
	Afu5g02600	0.849065	4.30816	5.37405	1.34677e-05	0.000252816	2.926
	Afu2g11700	1.13364	3.45498	5.37295	1.35062e-05	0.000252983	2.97834
	Afu6g07430	-0.861891	9.41157	-5.36871	1.36555e-05	0.00025522	2.84616
	Afu3g13465	-2.11254	1.55581	-5.36548	1.37703e-05	0.000256806	3.217
	Afu7g04850	3.46095	-1.01073	5.3637	1.38341e-05	0.000257434	3.16473
	Afu6g07740	0.955717	5.48165	5.36179	1.39029e-05	0.000258148	2.809
	Afu1g14010	1.14666	4.57626	5.36051	1.39492e-05	0.000258148	2.87195
	Afu5g11860	0.748554	3.51231	5.35959	1.39826e-05	0.000258148	2.96016
	Afu3g11580	1.43246	5.34114	5.3592	1.39966e-05	0.000258148	2.809
	Afu6g13690	-0.732079	7.65773	-5.35813	1.40355e-05	0.000258148	2.79139
	Afu1g06870	-1.82758	3.07595	-5.35764	1.40534e-05	0.000258148	3.14747
	Afu4g08830	-1.13915	5.60474	-5.3557	1.41243e-05	0.000258895	2.86128
	Afu3g05940	0.979587	5.27359	5.35456	1.4166e-05	0.000259105	2.80191
	Afu8g01910	2.34247	4.44994	5.35362	1.42005e-05	0.000259181	2.86386
	Afu1g11670	0.853883	4.86751	5.34591	1.44873e-05	0.000263855	2.81519
	Afu1g12970	1.07944	3.74578	5.33895	1.47515e-05	0.000267641	2.89796
	Afu8g03905	-0.509642	6.4495	-5.33878	1.47578e-05	0.000267641	2.74576
	Afu8g01730	2.08994	5.43301	5.33491	1.4907e-05	0.000269776	2.73798
	Afu5g04370	-0.769587	9.46803	-5.33093	1.50616e-05	0.000271998	2.75018
	Afu5g12210	-0.753969	7.58959	-5.32948	1.51184e-05	0.00027245	2.71757
	Afu8g02010	-1.34114	2.71384	-5.32339	1.53594e-05	0.000275711	3.05524
	Afu3g09590	-0.924582	7.84372	-5.32328	1.53638e-05	0.000275711	2.70282
	Afu2g11990	1.17704	5.50879	5.31793	1.55787e-05	0.000278983	2.6967
	Afu2g14990	-0.793869	7.62589	-5.29807	1.64031e-05	0.000293132	2.63905
	Afu7g06030	2.26226	4.04333	5.29524	1.65238e-05	0.000293976	2.75671
	Afu3g08830	2.17835	5.1199	5.2948	1.65426e-05	0.000293976	2.64586
	Afu5g13410	1.14224	6.40267	5.29456	1.65533e-05	0.000293976	2.62399
	Afu5g03300	2.4811	7.60875	5.29357	1.65957e-05	0.000294118	2.65204
	Afu1g10490	0.789058	5.8757	5.29174	1.66749e-05	0.000294912	2.62058
	Afu2g05290	4.04174	0.212349	5.2887	1.68068e-05	0.000296631	3.02348
	Afu6g04520	-1.25653	5.71529	-5.28169	1.71158e-05	0.000301464	2.66859
	Afu3g00130	3.06332	6.74688	5.2735	1.74837e-05	0.000306737	2.59264
	Afu4g13890	1.85702	1.16844	5.27343	1.74869e-05	0.000306737	2.94988
	Afu7g04520	2.8542	3.21157	5.26979	1.76535e-05	0.000308557	2.82013
	Afu3g06650	-1.90873	5.54393	-5.26958	1.76627e-05	0.000308557	2.71055
	Afu2g14870	2.02637	0.367151	5.26787	1.77415e-05	0.000308623	2.97618
	Afu2g14380	1.32708	2.78404	5.26762	1.77533e-05	0.000308623	2.77878
	Afu3g01610	2.89377	3.51711	5.26588	1.78335e-05	0.000308623	2.75218
	Afu2g03470	1.34717	3.89943	5.26583	1.78359e-05	0.000308623	2.66747
	Afu3g10080	-1.21011	5.48355	-5.26559	1.78468e-05	0.000308623	2.65381
	Afu2g05980	1.78865	4.71897	5.26435	1.79045e-05	0.000308997	2.58308
	Afu5g12670	-1.28927	7.07828	-5.25855	1.81764e-05	0.000312734	2.54154
	Afu2g05630	1.5	6.73169	5.25743	1.82293e-05	0.000312734	2.53475
	Afu4g05940	-0.630938	6.38723	-5.2574	1.82307e-05	0.000312734	2.53949
	Afu8g04450	1.33883	2.95204	5.25643	1.8277e-05	0.000312902	2.75177
	Afu2g12540	1.04886	5.46571	5.25444	1.83718e-05	0.000313898	2.53297
	Afu2g12040	1.79259	0.942682	5.25326	1.84282e-05	0.000314234	2.90071
	Afu5g09710	-0.706793	6.10921	-5.25107	1.85334e-05	0.000315399	2.5331
	Afu6g11890	-1.2448	8.77893	-5.24685	1.87378e-05	0.00031795	2.51578
	Afu3g10300	-0.99851	6.24134	-5.2461	1.87741e-05	0.00031795	2.52174
	Afu6g12970	-1.02933	4.9786	-5.24568	1.87947e-05	0.00031795	2.63366
	Afu6g13170	-0.732462	5.73572	-5.24196	1.89772e-05	0.000320404	2.53585
	Afu1g03730	1.39486	4.75857	5.23853	1.91476e-05	0.000322645	2.51322
	Afu3g02257	2.16612	3.25758	5.22986	1.95839e-05	0.000329349	2.63727
	Afu2g15290	1.51923	6.95952	5.22467	1.98502e-05	0.000333171	2.45191
	Afu8g06810	-1.54613	5.03272	-5.22304	1.99342e-05	0.000333927	2.61223
	Afu2g12970	1.25213	5.29151	5.21996	2.00947e-05	0.000335147	2.44314
	Afu3g13430	1.2595	4.91136	5.21946	2.01209e-05	0.000335147	2.47253
	Afu4g10760	-0.990902	6.15352	-5.21939	2.01245e-05	0.000335147	2.46915
	Afu2g09230	-1.00656	4.96898	-5.21473	2.03697e-05	0.000338572	2.55174
	Afu7g04490	-1.11035	8.86083	-5.21364	2.04279e-05	0.000338881	2.43522
	Afu6g14100	-0.96259	5.65031	-5.20816	2.0721e-05	0.00034308	2.45772
	Afu2g06140	-0.645028	6.35692	-5.20684	2.07925e-05	0.000343599	2.41229
	Afu3g05810	1.42315	3.31517	5.20577	2.08504e-05	0.00034389	2.57951
	Afu4g11690	-0.521007	6.14766	-5.20224	2.10428e-05	0.000346397	2.40296
	Afu4g13530	-1.1981	6.8555	-5.19463	2.14633e-05	0.000352641	2.38079
	Afu5g08712	-0.809212	6.71649	-5.19305	2.1552e-05	0.00035342	2.3689
	Afu3g03445	2.79498	4.56627	5.19192	2.16152e-05	0.000353778	2.40823
	Afu1g12065	0.78538	5.90564	5.18973	2.1739e-05	0.000355126	2.35964
	Afu3g04310	-0.88426	7.53911	-5.18769	2.18547e-05	0.000356336	2.35084
	Afu4g12590	2.0029	6.17568	5.18348	2.20953e-05	0.000359574	2.34483
	Afu6g12690	-0.53304	7.4538	-5.17321	2.26941e-05	0.000368618	2.31352
	Afu3g14040	0.611664	3.60852	5.16046	2.34597e-05	0.000380331	2.45919
	Afu2g16060	-1.13457	6.21219	-5.15952	2.35169e-05	0.000380538	2.31454
	Afu8g02840	-0.907804	7.48369	-5.15778	2.3624e-05	0.00038155	2.27366
	Afu6g01970	0.893031	4.98726	5.15629	2.37159e-05	0.000382313	2.31064
	Afu1g12840	3.84553	8.4193	5.15437	2.38348e-05	0.000383507	2.32832
	Afu1g03560	0.839461	4.47716	5.14954	2.41361e-05	0.000387626	2.33708
	Afu3g04120	-1.36066	5.75803	-5.14661	2.43212e-05	0.000389091	2.32832
	Afu4g12980	-0.981094	5.62211	-5.14609	2.43541e-05	0.000389091	2.3087
	Afu7g06430	0.919716	5.31873	5.14443	2.44594e-05	0.000389091	2.26143
	Afu5g03290	1.82785	7.54537	5.14406	2.4483e-05	0.000389091	2.25896
	Afu5g06310	0.954248	3.39484	5.14381	2.44991e-05	0.000389091	2.41061
	Afu6g08200	-0.713082	8.01944	-5.1438	2.45e-05	0.000389091	2.24344
	Afu4g07860	1.62981	3.03169	5.1376	2.48988e-05	0.000394492	2.44541
	Afu1g01600	1.61854	5.69806	5.1365	2.49701e-05	0.000394492	2.22102
	Afu4g14640	-2.30956	5.44624	-5.1361	2.49961e-05	0.000394492	2.40473
	Afu2g16080	-0.627696	6.43212	-5.13566	2.50244e-05	0.000394492	2.22406
	Afu5g13310	-1.13816	4.46086	-5.13031	2.53761e-05	0.000399301	2.39644
	Afu3g00750	1.96019	0.229487	5.12421	2.57824e-05	0.00040488	2.62667
	Afu6g02670	-1.25299	6.30866	-5.12357	2.58253e-05	0.00040488	2.21857
	Afu2g14700	-0.736083	3.7011	-5.12239	2.59046e-05	0.000405253	2.42025
	Afu5g12530	1.2105	7.2523	5.12181	2.59438e-05	0.000405253	2.18834
	Afu1g05970	-0.989962	5.75344	-5.12041	2.60387e-05	0.000405995	2.23058
	Afu7g05910	1.18031	5.1946	5.11703	2.6269e-05	0.000408246	2.18599
	Afu8g04090	-0.902142	8.50484	-5.11689	2.62785e-05	0.000408246	2.1792
	Afu4g12770	1.59909	4.20306	5.11518	2.63957e-05	0.000409324	2.24831
	Afu6g05270	0.764018	3.65786	5.11311	2.6539e-05	0.000410802	2.32335
	Afu7g01390	0.695098	4.63853	5.11142	2.66561e-05	0.00041187	2.22214
	Afu1g13820	2.4374	2.88522	5.10472	2.7125e-05	0.00041836	2.35506
	Afu8g01700	2.27479	0.529265	5.10041	2.74313e-05	0.000422323	2.55402
	Afu4g12630	0.620206	4.86445	5.0997	2.74823e-05	0.00042235	2.18032
	Afu4g12310	-0.994088	5.6278	-5.09817	2.75919e-05	0.000423274	2.18895
	Afu6g13340	0.710976	4.81232	5.09723	2.76596e-05	0.000423553	2.16901
	Afu8g05360	1.11612	4.33644	5.09442	2.78629e-05	0.000425693	2.20282
	Afu3g07490	0.777929	3.97908	5.09388	2.79023e-05	0.000425693	2.24251
	Afu7g05350	1.8589	4.3736	5.09325	2.79485e-05	0.000425693	2.17827
	Afu3g09130	-1.25067	5.22044	-5.08901	2.82585e-05	0.00042965	2.21811
	Afu5g02730	0.620721	6.13998	5.0856	2.85107e-05	0.000432068	2.08594
	Afu5g11260	-1.16548	6.03108	-5.08497	2.85579e-05	0.000432068	2.12309
	Afu8g04460	-0.65389	6.9465	-5.08482	2.8569e-05	0.000432068	2.08454
	Afu3g14960	1.43224	1.99455	5.08023	2.89127e-05	0.000436495	2.37734
	Afu1g10310	-1.68574	7.72666	-5.07798	2.90826e-05	0.000438032	2.07339
	Afu7g05590	1.34996	6.09378	5.07753	2.91168e-05	0.000438032	2.06448
	Afu7g04735	1.80857	5.65926	5.07586	2.92438e-05	0.00043917	2.06602
	Afu1g13550	3.13966	6.06856	5.07251	2.95009e-05	0.00044187	2.07536
	Afu6g08820	-1.23255	6.83531	-5.07217	2.95268e-05	0.00044187	2.06013
	Afu2g05670	-1.76448	6.61708	-5.0713	2.95939e-05	0.000442101	2.09239
	Afu6g07800	-0.764314	5.80774	-5.06247	3.02832e-05	0.000451611	2.06849
	Afu1g14300	1.75623	5.68466	5.0596	3.051e-05	0.000453589	2.02204
	Afu3g10085	-2.50675	2.50635	-5.05946	3.05218e-05	0.000453589	2.46643
	Afu2g07450	-1.15602	5.60538	-5.0567	3.07416e-05	0.000455791	2.10156
	Afu2g02680	-0.765674	8.1397	-5.05627	3.07766e-05	0.000455791	2.02116
	Afu3g12250	-1.13365	6.19441	-5.05295	3.10441e-05	0.000458794	2.04193
	Afu7g06620	-2.48807	4.15187	-5.05215	3.11086e-05	0.000458794	2.33353
	Afu7g01830	-1.14918	9.46177	-5.05176	3.11401e-05	0.000458794	2.02625
	Afu2g14900	0.806439	4.12637	5.05074	3.12236e-05	0.000459234	2.11065
	Afu2g05860	-0.739567	6.05182	-5.04978	3.13014e-05	0.000459588	2.02614
	Afu4g10450	1.3373	0.331253	5.03692	3.2369e-05	0.00047445	2.40385
	Afu1g12830	2.69223	7.85173	5.03169	3.28137e-05	0.000480146	1.98607
	Afu6g05150	-0.465548	8.10577	-5.02909	3.3037e-05	0.000482504	1.95176
	Afu2g10620	-0.665783	7.56192	-5.0285	3.30876e-05	0.000482504	1.94002
	Afu3g01900	1.3738	7.19504	5.02656	3.32557e-05	0.000484131	1.94391
	Afu2g05210	-0.829964	5.34388	-5.02042	3.37927e-05	0.000491113	2.00063
	Afu5g11540	-0.865399	6.7041	-5.01843	3.3969e-05	0.000492081	1.91953
	Afu2g11650	1.06717	5.31735	5.01837	3.39743e-05	0.000492081	1.92709
	Afu3g07980	1.96502	7.40368	5.00079	3.55686e-05	0.000514303	1.88911
	Afu4g05900	1.59374	5.15839	4.99607	3.6009e-05	0.000519013	1.89194
	Afu5g07760	1.29925	5.16636	4.996	3.60156e-05	0.000519013	1.87694
	Afu4g09070	-1.14391	4.96858	-4.99424	3.61811e-05	0.000520521	1.99906
	Afu1g04830	-2.64063	2.53007	-4.98957	3.66253e-05	0.000526028	2.30048
	Afu3g01820	-1.45819	1.50032	-4.98658	3.69118e-05	0.000529255	2.28762
	Afu4g06360	1.00303	3.39999	4.98146	3.74081e-05	0.000535474	2.02608
	Afu1g03490	-0.923847	5.77517	-4.97793	3.77551e-05	0.000539539	1.85944
	Afu1g11660	-0.965653	6.35558	-4.97557	3.79876e-05	0.000541957	1.82405
	Afu2g14270	-0.663316	7.48588	-4.97346	3.81982e-05	0.000544054	1.79679
	Afu2g14640	1.03426	2.65305	4.97178	3.8366e-05	0.000545537	2.0543
	Afu2g02720	-1.00136	2.95526	-4.96757	3.87893e-05	0.00055064	2.11757
	Afu4g11180	-2.24271	2.94451	-4.96332	3.92218e-05	0.000555859	2.19448
	Afu4g10100	1.90165	7.41901	4.96149	3.94102e-05	0.000557605	1.79057
	Afu1g12010	0.623575	4.78898	4.96024	3.95388e-05	0.000558502	1.82234
	Afu4g00220	-2.9895	-1.03075	-4.95893	3.96741e-05	0.00055949	2.14302
	Afu6g02630	-0.57125	8.79744	-4.95819	3.97507e-05	0.000559648	1.77872
	Afu3g09320	-1.05968	9.76949	-4.95679	3.98963e-05	0.000560776	1.78649
	Afu1g09730	-0.786244	4.88467	-4.95604	3.99744e-05	0.000560953	1.88386
	Afu2g12080	1.76081	3.31341	4.94993	4.06172e-05	0.00056904	1.9076
	Afu2g16360	1.35023	7.70817	4.94822	4.07994e-05	0.000570225	1.74656
	Afu4g03325	-1.45597	4.97519	-4.94788	4.08351e-05	0.000570225	1.89665
	Afu5g12570	-0.862295	4.72488	-4.9467	4.0961e-05	0.000570893	1.87984
	Afu5g10800	0.877437	3.38246	4.94619	4.10162e-05	0.000570893	1.91187
	Afu2g13750	-0.776237	5.13522	-4.94455	4.11922e-05	0.000572136	1.82491
	Afu2g11330	0.94404	5.56374	4.94411	4.12392e-05	0.000572136	1.73093
	Afu1g04140	1.7365	2.39468	4.94131	4.15419e-05	0.000575402	1.99802
	Afu3g01420	1.90914	1.17066	4.93831	4.18684e-05	0.000578177	2.0988
	Afu1g14610	1.35932	7.65885	4.9382	4.18805e-05	0.000578177	1.72492
	Afu3g10480	1.81176	6.22869	4.93761	4.19449e-05	0.000578177	1.70692
	Afu3g08750	-0.865626	7.21108	-4.93687	4.20261e-05	0.000578366	1.70229
	Afu3g06410	1.27425	6.62925	4.93535	4.21934e-05	0.000579269	1.69965
	Afu7g01510	-1.12246	6.38148	-4.93504	4.22271e-05	0.000579269	1.72313
	Afu7g01420	-0.841312	6.74794	-4.92948	4.28452e-05	0.000586808	1.68772
	Afu1g10860	-0.73751	6.29809	-4.92485	4.33654e-05	0.000592983	1.68961
	Afu1g06810	-1.62679	7.32511	-4.92306	4.3569e-05	0.000594818	1.67537
	Afu1g15720	-1.0653	7.57168	-4.92071	4.38373e-05	0.000597528	1.66185
	Afu1g11550	-0.684365	7.59835	-4.91835	4.41086e-05	0.000600269	1.6549
	Afu5g09280	1.08943	2.19627	4.91212	4.48314e-05	0.000609138	1.93523
	Afu5g06330	-0.61081	7.72329	-4.90792	4.53259e-05	0.000614881	1.63044
	Afu5g12350	-0.890308	7.81294	-4.90691	4.54456e-05	0.000614962	1.62643
	Afu2g14920	-0.657252	7.62851	-4.90666	4.54756e-05	0.000614962	1.62475
	Afu4g03730	2.51511	6.61885	4.90528	4.56401e-05	0.000616214	1.63357
	Afu5g13050	-0.907237	5.53836	-4.9037	4.58284e-05	0.000617781	1.68878
	Afu3g11320	-0.757029	5.46786	-4.90275	4.59421e-05	0.000618341	1.68587
	Afu7g05990	0.991883	5.7464	4.89962	4.63188e-05	0.000622431	1.61589
	Afu2g13080	-1.55213	4.56772	-4.89702	4.66353e-05	0.000625702	1.83413
	Afu2g03350	0.663261	5.06051	4.8956	4.68078e-05	0.000627034	1.63533
	Afu2g04820	-0.976194	8.26829	-4.89337	4.70813e-05	0.000628794	1.59735
	Afu1g16970	0.789898	5.65106	4.89333	4.70861e-05	0.000628794	1.60116
	Afu1g13530	1.46179	1.56902	4.89171	4.72857e-05	0.000630476	1.96162
	Afu3g11080	-1.18194	6.69388	-4.89082	4.73964e-05	0.000630969	1.59588
	Afu7g00790	0.745782	4.18038	4.88928	4.75875e-05	0.000631977	1.70457
	Afu4g07360	-1.93011	11.1184	-4.88863	4.76677e-05	0.000631977	1.63156
	Afu2g02440	0.796482	7.67675	4.88842	4.76936e-05	0.000631977	1.58693
	Afu5g09080	-0.860086	5.34446	-4.88629	4.79597e-05	0.000634381	1.65698
	Afu3g01070	-2.02393	6.63358	-4.88579	4.80233e-05	0.000634381	1.60855
	Afu1g11010	1.44178	0.987384	4.88271	4.84114e-05	0.000638523	1.98003
	Afu3g14010	-1.19314	5.92721	-4.87809	4.89985e-05	0.000645272	1.6139
	Afu3g01350	-0.997875	3.42245	-4.87678	4.91661e-05	0.000646336	1.84347
	Afu8g04680	-1.15036	1.93886	-4.87628	4.92303e-05	0.000646336	1.97659
	Afu3g06495	0.715337	3.78177	4.87466	4.94396e-05	0.000647658	1.69045
	Afu5g03860	1.1723	5.08882	4.87433	4.94823e-05	0.000647658	1.57058
	Afu1g05655	0.624274	4.74501	4.87368	4.95664e-05	0.000647768	1.60989
	Afu3g00910	-0.957205	8.26223	-4.87135	4.98681e-05	0.000650718	1.54182
	Afu5g07180	-0.557946	6.59276	-4.86895	5.01818e-05	0.000653815	1.52883
	Afu1g03920	-1.17743	5.88619	-4.86673	5.04737e-05	0.000656441	1.58924
	Afu3g14500	-0.816274	5.70449	-4.86626	5.05368e-05	0.000656441	1.57018
	Afu6g11680	-0.869286	3.39965	-4.86468	5.07454e-05	0.000658152	1.80125
	Afu3g10840	-1.03279	6.9738	-4.85968	5.14121e-05	0.000665791	1.50644
	Afu8g06920	-0.846325	4.84639	-4.8584	5.15853e-05	0.000667024	1.63631
	Afu7g03840	-0.602996	7.9389	-4.85374	5.22164e-05	0.000673427	1.49314
	Afu6g08290	1.00728	5.64921	4.85332	5.22744e-05	0.000673427	1.49483
	Afu5g07970	-0.740767	6.60454	-4.85301	5.23165e-05	0.000673427	1.49028
	Afu8g03990	-0.91169	7.56215	-4.84825	5.29709e-05	0.000680828	1.47364
	Afu4g04630	-0.662701	5.25328	-4.84755	5.30683e-05	0.000681056	1.55485
	Afu2g10205	1.44663	2.50996	4.84581	5.33091e-05	0.000683122	1.74835
	Afu6g04780	0.541913	5.52658	4.84419	5.35361e-05	0.000685006	1.48177
	Afu4g03860	-1.01773	9.23429	-4.84288	5.37188e-05	0.000686033	1.48282
	Afu6g10530	-1.25712	3.87336	-4.84247	5.37766e-05	0.000686033	1.72796
	Afu5g11560	-0.466553	7.71195	-4.83967	5.41719e-05	0.000690046	1.45577
	Afu2g10010	-1.70171	7.50169	-4.83255	5.51894e-05	0.000701963	1.4424
	Afu3g11060	1.45899	7.2265	4.83109	5.53998e-05	0.000703593	1.44082
	Afu5g09410	0.881412	3.84831	4.82967	5.5605e-05	0.000705154	1.5664
	Afu4g04715	0.756848	4.77384	4.82842	5.57877e-05	0.000705924	1.49521
	Afu5g10890	-1.09882	5.88059	-4.82812	5.58306e-05	0.000705924	1.48387
	Afu2g09060	-1.03545	6.11759	-4.8248	5.63172e-05	0.000711026	1.4552
	Afu2g13615	2.66407	2.44039	4.82006	5.70199e-05	0.000718791	1.74694
	Afu5g09950	1.73124	1.17783	4.81952	5.71002e-05	0.000718791	1.78824
	Afu3g07370	0.850038	2.91687	4.81893	5.71877e-05	0.000718835	1.63988
	Afu3g03370	0.881356	5.52687	4.8181	5.73119e-05	0.00071934	1.41089
	Afu2g10630	-2.07061	0.469244	-4.81653	5.75481e-05	0.000721247	1.88069
	Afu3g08470	0.892886	8.55291	4.81431	5.78822e-05	0.000724374	1.41521
	Afu5g13940	1.30464	3.52489	4.81042	5.84742e-05	0.000730714	1.54187
	Afu7g03640	0.713207	7.35187	4.80725	5.896e-05	0.00073571	1.37174
	Afu2g12990	0.701088	5.15966	4.80201	5.97738e-05	0.000744453	1.39913
	Afu2g05620	0.641349	5.27221	4.80162	5.98345e-05	0.000744453	1.38275
	Afu1g10295	-0.863261	6.70203	-4.79157	6.14262e-05	0.000762469	1.33247
	Afu1g05745	1.53744	4.45608	4.79136	6.14607e-05	0.000762469	1.38916
	Afu5g04255	1.2234	5.56265	4.78846	6.19282e-05	0.000767157	1.33301
	Afu2g04270	-1.07198	6.09332	-4.7843	6.26048e-05	0.000771188	1.35243
	Afu6g06750	-0.494262	9.46854	-4.78408	6.26409e-05	0.000771188	1.34117
	Afu1g04470	-0.763731	6.27739	-4.78402	6.26502e-05	0.000771188	1.32203
	Afu1g11560	1.34159	0.498277	4.7837	6.27027e-05	0.000771188	1.75601
	Afu5g05980	-1.45679	5.7042	-4.78369	6.27041e-05	0.000771188	1.40427
	Afu6g04645	1.48346	3.24742	4.78002	6.33087e-05	0.00077696	1.48275
	Afu1g01650	-0.949627	3.05387	-4.77974	6.33549e-05	0.00077696	1.62315
	Afu5g08040	-0.747659	6.39447	-4.77821	6.3609e-05	0.000778313	1.30502
	Afu3g09120	2.42738	0.19269	4.77798	6.36471e-05	0.000778313	1.77518
	Afu6g04730	-1.19585	7.05161	-4.7749	6.41617e-05	0.000783486	1.29214
	Afu3g06270	-0.82308	5.65549	-4.77299	6.44821e-05	0.000784653	1.33351
	Afu4g08410	1.36225	0.78412	4.77275	6.45231e-05	0.000784653	1.71995
	Afu1g04380	1.03682	4.52813	4.7727	6.45322e-05	0.000784653	1.37876
	Afu1g09890	1.66046	7.20067	4.77087	6.48411e-05	0.000787291	1.28363
	Afu6g10470	-1.69056	7.38962	-4.76855	6.52348e-05	0.000790921	1.27262
	Afu3g09260	1.15804	3.45713	4.76802	6.53249e-05	0.000790921	1.45248
	Afu3g08780	-1.04744	6.2306	-4.76711	6.54813e-05	0.000791694	1.29394
	Afu2g03390	-0.461772	7.19926	-4.76352	6.60986e-05	0.000798031	1.25209
	Afu7g01670	1.29673	5.06489	4.76103	6.65298e-05	0.000802106	1.2777
	Afu5g12550	1.05869	5.61018	4.75933	6.68256e-05	0.000804539	1.24758
	Afu2g03820	1.32967	4.43883	4.7571	6.72162e-05	0.000808105	1.2975
	Afu3g13090	0.9533	4.01396	4.75482	6.76188e-05	0.000811157	1.36757
	Afu8g02760	1.21119	5.46067	4.75459	6.76596e-05	0.000811157	1.2501
	Afu4g08780	0.702308	4.70675	4.75385	6.77903e-05	0.000811587	1.29251
	Afu5g09180	1.11085	2.11776	4.75313	6.79175e-05	0.000811975	1.53009
	Afu6g06590	1.08562	5.19161	4.74376	6.96009e-05	0.00083094	1.24407
	Afu2g11310	-0.690384	5.0859	-4.74032	7.02299e-05	0.000837281	1.28678
	Afu4g05960	0.765847	3.99105	4.73838	7.05863e-05	0.000839931	1.33591
	Afu2g15400	-2.70065	-1.12177	-4.73805	7.06484e-05	0.000839931	1.63661
	Afu6g03050	1.7154	5.36691	4.73642	7.09492e-05	0.000842337	1.21972
	Afu5g12660	-0.803252	5.00925	-4.73475	7.12597e-05	0.000844852	1.29584
	Afu6g08030	1.56287	2.55394	4.73064	7.20287e-05	0.000852788	1.46788
	Afu6g07650	-1.80287	1.06147	-4.72991	7.21673e-05	0.000853249	1.67978
	Afu1g02430	0.568617	5.989	4.72602	7.29052e-05	0.000860618	1.16192
	Afu6g08680	0.94971	4.70268	4.72556	7.29917e-05	0.000860618	1.20552
	Afu7g05640	1.28059	2.69376	4.72484	7.31302e-05	0.000861065	1.42143
	Afu1g15340	-1.38125	5.98839	-4.72001	7.40592e-05	0.000870806	1.192
	Afu2g17400	2.4663	-0.800471	4.71901	7.42525e-05	0.000871881	1.655
	Afu2g00930	2.04798	-0.240065	4.71497	7.50402e-05	0.000877885	1.62406
	Afu7g01140	1.02684	1.5467	4.71485	7.50649e-05	0.000877885	1.50147
	Afu4g04720	-1.1799	7.01325	-4.71451	7.51303e-05	0.000877885	1.13647
	Afu4g09360	0.665971	12.2575	4.71429	7.51741e-05	0.000877885	1.22812
	Afu5g02510	-0.690046	5.80378	-4.71175	7.56751e-05	0.000882532	1.1573
	Afu3g01300	-2.27581	-0.277743	-4.70955	7.61115e-05	0.000886414	1.59676
	Afu5g11970	-0.763334	7.57915	-4.70599	7.68227e-05	0.000892151	1.10711
	Afu2g02170	-0.681448	7.53898	-4.7059	7.68406e-05	0.000892151	1.10651
	Afu3g01260	2.29119	3.04518	4.70552	7.69168e-05	0.000892151	1.3327
	Afu2g17120	0.70148	3.31027	4.70244	7.75398e-05	0.000898161	1.3132
	Afu4g03110	1.10623	4.35304	4.69987	7.80627e-05	0.000902996	1.165
	Afu2g00320	1.83538	7.38164	4.69914	7.82102e-05	0.000903481	1.10868
	Afu5g02930	-0.869037	5.3759	-4.69441	7.91846e-05	0.000913504	1.16397
	Afu7g03820	-0.86717	4.77792	-4.69241	7.95978e-05	0.000917035	1.22318
	Afu1g08850	-0.911089	8.34253	-4.68655	8.08265e-05	0.000929939	1.0651
	Afu2g05115	1.77311	1.71455	4.68598	8.09483e-05	0.00093009	1.42596
	Afu2g12940	-0.802144	5.44399	-4.68371	8.14303e-05	0.000932214	1.11587
	Afu7g04420	-0.733846	7.31318	-4.6837	8.14312e-05	0.000932214	1.04732
	Afu5g10990	0.602747	4.80436	4.68357	8.14599e-05	0.000932214	1.10062
	Afu2g13680	-0.689747	7.5194	-4.6827	8.16456e-05	0.000933092	1.04492
	Afu2g15280	0.817827	2.39845	4.68187	8.18216e-05	0.000933858	1.34589
	Afu8g02810	-0.517015	6.65399	-4.67728	8.2809e-05	0.000943868	1.03261
	Afu5g02960	1.74618	2.05203	4.67588	8.3112e-05	0.000945388	1.37378
	Afu2g15480	1.16752	2.60675	4.67522	8.32558e-05	0.000945388	1.27691
	Afu6g08630	0.851965	6.99027	4.67478	8.33517e-05	0.000945388	1.02487
	Afu5g05990	-1.17668	4.82732	-4.67435	8.34451e-05	0.000945388	1.19649
	Afu6g12300	-0.523263	8.12175	-4.67413	8.34946e-05	0.000945388	1.03368
	Afu1g17390	1.0686	2.78726	4.67214	8.39299e-05	0.000949062	1.25715
	Afu1g10840	0.8725	4.4556	4.67111	8.4156e-05	0.000950363	1.0944
	Afu5g14315	1.21122	0.564369	4.66913	8.45923e-05	0.000954032	1.47137
	Afu7g00380	2.23035	5.12101	4.66832	8.47717e-05	0.000954797	1.03781
	Afu2g03970	1.00206	4.79081	4.66515	8.54771e-05	0.000960111	1.04415
	Afu6g02260	0.886611	7.07337	4.66497	8.55162e-05	0.000960111	1.00138
	Afu6g10730	-0.992955	5.98731	-4.66469	8.558e-05	0.000960111	1.04841
	Afu3g09250	-0.825354	7.28847	-4.66331	8.589e-05	0.000961651	0.995315
	Afu2g15760	-0.704604	8.25881	-4.66307	8.59419e-05	0.000961651	1.00553
	Afu3g07680	-1.61388	6.18947	-4.66124	8.63557e-05	0.00096502	1.05677
	Afu4g13700	-0.566041	8.27957	-4.66025	8.65777e-05	0.000966122	1.00006
	Afu1g02070	-0.671027	9.03545	-4.6598	8.66801e-05	0.000966122	1.01259
	Afu3g14270	1.15137	2.9105	4.65823	8.70364e-05	0.000967752	1.21626
	Afu6g12350	0.941503	5.61446	4.65816	8.70524e-05	0.000967752	0.989669
	Afu6g04265	0.92805	4.41089	4.65413	8.79739e-05	0.000976727	1.04392
	Afu3g11650	1.16512	4.34312	4.65339	8.81446e-05	0.000977355	1.04665
	Afu5g04390	-0.620819	6.60168	-4.65251	8.8347e-05	0.000978332	0.971419
	Afu6g04200	1.06636	5.51541	4.64755	8.95005e-05	0.000989018	0.962797
	Afu4g06950	-0.772131	7.55924	-4.64699	8.96309e-05	0.000989018	0.955321
	Afu2g02130	1.01754	6.07566	4.64688	8.96587e-05	0.000989018	0.950782
	Afu2g03560	-1.58775	7.12688	-4.64456	9.02017e-05	0.000993427	0.96107
	Afu8g05140	2.40047	8.15807	4.64383	9.03752e-05	0.000993427	0.98419
	Afu4g04260	-1.40872	5.1136	-4.64331	9.0498e-05	0.000993427	1.10906
	Afu5g03580	0.696335	4.51422	4.64311	9.05462e-05	0.000993427	1.02226
	Afu5g13750	2.95269	6.9285	4.64272	9.06386e-05	0.000993427	0.966602
	Afu4g11050	-0.657396	8.67813	-4.64198	9.08138e-05	0.000994074	0.96077
	Afu3g08270	0.717286	7.23659	4.64082	9.1089e-05	0.000995814	0.939233
	Afu2g01750	-1.37463	8.36537	-4.63888	9.15514e-05	0.000997228	0.941276
	Afu1g02410	-1.05787	6.80204	-4.63817	9.17214e-05	0.000997228	0.940497
	Afu6g08610	0.496421	4.88271	4.6381	9.17397e-05	0.000997228	0.988785
	Afu4g07100	-0.889985	6.08608	-4.6379	9.17867e-05	0.000997228	0.967136
	Afu5g09750	-1.03824	5.53244	-4.63784	9.18009e-05	0.000997228	1.02323
	Afu4g09800	0.676327	4.9478	4.63676	9.20616e-05	0.000998793	0.984042
	Afu2g07750	0.780873	3.25481	4.63271	9.30398e-05	0.00100813	1.13738
	Afu3g07710	-1.6246	8.97425	-4.63156	9.33198e-05	0.00100988	0.924241
	Afu5g06270	1.19694	8.12048	4.62976	9.37612e-05	0.00101203	0.936392
	Afu5g02170	-0.70609	6.90485	-4.62914	9.3911e-05	0.00101203	0.907166
	Afu3g10260	0.696051	4.40157	4.62894	9.39615e-05	0.00101203	1.00434
	Afu4g07700	-0.587382	8.83635	-4.62882	9.39915e-05	0.00101203	0.931133
	Afu5g03810	1.14871	1.31811	4.62683	9.44799e-05	0.00101601	1.29176
	Afu1g02680	-0.837379	6.33574	-4.62443	9.50763e-05	0.00102115	0.915788
	Afu4g06775	1.47414	0.560329	4.62212	9.56514e-05	0.00102603	1.36183
	Afu6g10080	1.85599	7.10103	4.62055	9.60442e-05	0.00102825	0.903502
	Afu3g06190	0.957635	9.51012	4.62034	9.60977e-05	0.00102825	0.931732
	Afu1g04020	0.55273	5.46477	4.61899	9.64379e-05	0.0010306	0.906104
	Afu2g11920	-1.0141	5.62321	-4.61847	9.65677e-05	0.0010307	0.954653
	Afu4g13330	-1.5965	7.0046	-4.61724	9.68789e-05	0.00103273	0.899016
	Afu5g02880	-1.70419	5.03165	-4.61605	9.71811e-05	0.00103466	1.06711
	Afu1g05300	-1.18389	5.39618	-4.61526	9.7381e-05	0.00103551	0.991249
	Afu4g04230	1.39404	5.85307	4.61427	9.76325e-05	0.00103689	0.869252
	Afu4g08300	-1.07566	6.2003	-4.61275	9.80231e-05	0.00103808	0.905676
	Afu4g14730	2.30532	0.539989	4.61196	9.82244e-05	0.00103808	1.35031
	Afu6g06900	-0.55464	9.70511	-4.61196	9.82257e-05	0.00103808	0.900204
	Afu2g06250	-0.533721	6.09586	-4.61194	9.82295e-05	0.00103808	0.880741
	Afu8g04590	-0.788659	5.14316	-4.6087	9.90664e-05	0.00104563	0.959279
	Afu7g04530	1.09436	1.90489	4.60786	9.92838e-05	0.00104608	1.23084
	Afu4g09320	-2.46027	3.67126	-4.6069	9.95317e-05	0.00104608	1.25014
	Afu6g09830	1.12339	1.46325	4.60676	9.95698e-05	0.00104608	1.2227
	Afu2g08880	1.12452	3.18727	4.6063	9.96897e-05	0.00104608	1.06515
	Afu2g00350	-1.90482	0.293907	-4.60618	9.97194e-05	0.00104608	1.38057
	Afu1g13060	-1.53295	6.39664	-4.60483	0.000100071	0.00104848	0.885618
	Afu3g14090	1.24232	6.9104	4.60053	0.000101203	0.00105826	0.83649
	Afu2g06010	1.18686	0.268319	4.60035	0.000101251	0.00105826	1.3261
	Afu5g08235	1.32052	6.12383	4.59932	0.000101525	0.00105982	0.828968
	Afu7g05970	-0.796941	6.83637	-4.5916	0.000103593	0.00107914	0.814116
	Afu1g05095	1.6783	1.3807	4.59098	0.000103759	0.00107914	1.21647
	Afu4g09740	-0.754451	7.76494	-4.59088	0.000103787	0.00107914	0.81057
	Afu3g01850	-1.28546	5.95983	-4.59054	0.00010388	0.00107914	0.871061
	Afu1g15180	-2.67155	4.33801	-4.58324	0.000105879	0.00109858	1.14836
	Afu2g08780	-1.37614	6.30974	-4.58119	0.00010645	0.00110316	0.820878
	Afu5g07160	1.41238	1.56059	4.58053	0.000106634	0.00110373	1.15094
	Afu5g08370	1.11364	7.33068	4.57917	0.000107011	0.0011063	0.792795
	Afu3g05570	-0.904983	5.97805	-4.5776	0.000107454	0.00110939	0.808999
	Afu4g11313	-1.464	1.27476	-4.57718	0.000107569	0.00110939	1.29155
	Afu6g10100	-0.881005	5.84472	-4.5728	0.000108808	0.00112081	0.816365
	Afu6g04460	-0.639816	6.02198	-4.57107	0.000109302	0.00112323	0.779892
	Afu3g06790	-1.12173	0.839678	-4.57106	0.000109305	0.00112323	1.27896
	Afu1g14650	-0.904198	4.9764	-4.56902	0.00010989	0.00112679	0.882526
	Afu2g05040	-0.651054	5.19445	-4.56893	0.000109915	0.00112679	0.845266
	Afu6g11880	2.39077	1.89946	4.5669	0.0001105	0.0011311	1.09873
	Afu4g04815	0.864544	6.53605	4.56632	0.000110666	0.0011311	0.741958
	Afu3g13550	1.22683	1.21276	4.5661	0.000110731	0.0011311	1.17026
	Afu2g10000	-0.526121	6.27751	-4.56342	0.000111508	0.0011365	0.750355
	Afu5g13520	-0.919155	6.50419	-4.56336	0.000111526	0.0011365	0.753983
	Afu2g08010	-0.701268	5.88443	-4.55969	0.000112601	0.00114559	0.760751
	Afu3g00340	-0.818295	6.32275	-4.5594	0.000112685	0.00114559	0.753736
	Afu5g03780	1.64146	2.70462	4.55834	0.000112999	0.00114706	0.94515
	Afu1g07180	0.603899	5.174	4.558	0.000113098	0.00114706	0.753315
	Afu3g07050	0.833317	4.83994	4.55461	0.000114106	0.00115591	0.78763
	Afu7g01950	0.920879	3.39737	4.55395	0.000114301	0.00115652	0.901729
	Afu3g02990	3.30713	-0.794595	4.55259	0.000114707	0.00115926	1.25647
	Afu2g06260	-0.592037	4.61714	-4.55153	0.000115026	0.00116112	0.850326
	Afu3g12950	1.4999	3.10258	4.5508	0.000115246	0.00116197	0.90197
	Afu7g06060	2.79567	6.37128	4.54934	0.000115686	0.00116503	0.721016
	Afu5g08510	-0.678789	6.16494	-4.54846	0.000115954	0.00116635	0.72228
	Afu2g03155	0.829696	4.35206	4.54637	0.000116587	0.00117134	0.79958
	Afu1g09980	1.56681	2.11634	4.54462	0.000117121	0.00117533	1.01857
	Afu4g07660	-1.54026	8.65243	-4.54011	0.000118509	0.00118786	0.686047
	Afu6g07310	-0.666497	6.22355	-4.53948	0.000118704	0.00118843	0.692754
	Afu4g11150	-0.746455	6.77892	-4.53879	0.000118921	0.00118869	0.680435
	Afu8g04740	-0.578405	7.51111	-4.53833	0.000119064	0.00118869	0.673533
	Afu4g13660	1.41296	2.73723	4.53806	0.000119147	0.00118869	0.908563
	Afu3g12160	-1.09382	5.83447	-4.53747	0.000119331	0.0011887	0.735451
	Afu6g08580	-1.46111	8.11708	-4.53717	0.000119425	0.0011887	0.674526
	Afu2g06180	-0.939975	6.79572	-4.53209	0.00012102	0.00120317	0.664238
	Afu1g15260	1.78791	6.47272	4.52986	0.000121725	0.00120878	0.653887
	Afu5g13730	2.08877	3.30778	4.52606	0.000122941	0.00121944	0.849879
	Afu3g10660	-1.26584	8.96694	-4.52509	0.000123252	0.00122068	0.661247
	Afu4g00660	2.42547	5.75726	4.52478	0.000123352	0.00122068	0.65111
	Afu8g05670	0.72132	4.77951	4.52414	0.000123558	0.00122131	0.709261
	Afu4g08600	-0.624807	6.79537	-4.52339	0.0001238	0.0012223	0.63752
	Afu6g02370	0.40474	7.12768	4.52266	0.000124037	0.00122322	0.631733
	Afu4g11850	-1.04603	6.00924	-4.52192	0.000124278	0.00122419	0.675448
	Afu5g02240	0.725456	6.1841	4.52052	0.000124732	0.00122724	0.624128
	Afu5g13392	-1.03776	7.53131	-4.51261	0.000127336	0.00125143	0.609424
	Afu6g11570	0.888953	4.31015	4.51154	0.000127691	0.00125286	0.686097
	Afu1g02490	0.670059	4.31568	4.5113	0.000127774	0.00125286	0.72794
	Afu2g11860	0.648635	6.02257	4.50972	0.000128302	0.00125649	0.601845
	Afu1g13800	1.83106	5.80202	4.50931	0.000128438	0.00125649	0.602003
	Afu3g10110	-0.638828	7.29769	-4.50614	0.000129506	0.00126494	0.589232
	Afu1g12630	0.943113	4.87603	4.50555	0.000129705	0.00126494	0.642132
	Afu1g06030	-0.717148	6.98693	-4.50544	0.000129745	0.00126494	0.589218
	Afu3g07570	-1.02183	3.70775	-4.50412	0.000130191	0.00126784	0.864345
	Afu7g00720	1.86434	3.43206	4.4999	0.000131634	0.00128044	0.741779
	Afu5g06320	-0.547157	8.15186	-4.49662	0.000132766	0.00128901	0.574964
	Afu1g03830	0.613554	5.71249	4.49648	0.000132816	0.00128901	0.576254
	Afu5g12810	-0.784012	6.57377	-4.49564	0.000133108	0.00129038	0.572607
	Afu2g01870	-0.67487	5.72463	-4.49479	0.000133403	0.00129178	0.608227
	Afu5g14250	2.01804	0.224083	4.49308	0.000133998	0.00129585	1.07091
	Afu5g02060	0.917608	3.7821	4.49272	0.000134127	0.00129585	0.698759
	Afu1g06730	1.24295	1.93883	4.49193	0.000134402	0.00129704	0.908182
	Afu3g08530	-1.34802	4.21925	-4.49142	0.000134584	0.00129734	0.817131
	Afu5g14900	0.583266	7.09619	4.48782	0.000135854	0.00130811	0.541139
	Afu2g07960	-0.521951	7.78365	-4.48732	0.000136032	0.00130835	0.545961
	Afu5g02990	1.15283	4.63066	4.48547	0.000136691	0.0013122	0.582454
	Afu5g01880	0.871842	5.55098	4.48533	0.000136739	0.0013122	0.55015
	Afu5g14270	1.53265	1.86575	4.47752	0.000139558	0.00133776	0.878697
	Afu3g12500	0.543463	4.33408	4.47574	0.000140208	0.00134249	0.606079
	Afu6g00440	1.01461	2.05003	4.47172	0.000141688	0.0013539	0.861002
	Afu2g07730	-0.791476	6.55655	-4.47164	0.000141716	0.0013539	0.510381
	Afu4g04550	-1.12225	7.4331	-4.46709	0.00014341	0.00136855	0.492802
	Afu1g10710	-0.891996	5.61357	-4.46638	0.000143675	0.00136955	0.560953
	Afu2g05070	-0.735586	4.14307	-4.46589	0.000143861	0.00136957	0.703439
	Afu8g06750	2.75925	2.72695	4.46552	0.000143997	0.00136957	0.756691
	Afu6g12150	2.2003	-0.444575	4.46322	0.000144866	0.00137552	1.01871
	Afu2g07680	2.17487	7.93725	4.46301	0.000144944	0.00137552	0.515444
	Afu2g09830	-0.472241	6.41615	-4.46064	0.000145844	0.00138253	0.478638
	Afu5g09300	0.610183	6.47267	4.45727	0.000147132	0.00139319	0.460818
	Afu5g14650	1.3986	2.7037	4.4567	0.000147353	0.00139375	0.725429
	Afu6g09240	-0.801792	5.89206	-4.45561	0.000147771	0.00139608	0.504724
	Afu7g04970	2.74393	1.98871	4.45502	0.000148	0.00139608	0.84349
	Afu3g00380	1.76739	1.2895	4.4545	0.0001482	0.00139608	0.860879
	Afu5g05800	0.985535	4.6991	4.45437	0.000148252	0.00139608	0.518725
	Afu1g03800	0.876557	5.35256	4.45375	0.000148492	0.0013968	0.474151
	Afu5g14610	-1.56232	1.38353	-4.45296	0.0001488	0.00139737	0.984113
	Afu4g03660	0.880409	1.94212	4.45275	0.000148878	0.00139737	0.797718
	Afu3g10390	0.693471	5.31522	4.45108	0.000149529	0.00140061	0.472155
	Afu2g04510	1.23576	2.53583	4.45103	0.000149551	0.00140061	0.720301
	Afu1g09710	1.17085	3.06847	4.45058	0.000149724	0.00140069	0.698667
	Afu5g01050	-1.28177	2.16229	-4.44767	0.000150869	0.00140987	0.902098
	Afu5g10650	1.83501	7.31625	4.44589	0.00015157	0.00141487	0.456669
	Afu6g12540	-0.501307	6.8306	-4.44536	0.000151779	0.00141528	0.433213
	Afu3g08500	-0.804582	6.4116	-4.44105	0.000153495	0.00142973	0.438999
	Afu2g07480	-0.824326	5.10094	-4.43958	0.000154088	0.00143369	0.529004
	Afu1g11880	0.756553	5.10811	4.43827	0.000154615	0.00143621	0.447956
	Afu5g07930	-0.646788	4.78818	-4.43807	0.000154696	0.00143621	0.546133
	Afu1g05735	-3.67306	0.751755	-4.43746	0.000154942	0.00143621	0.911324
	Afu5g01065	-1.68623	2.85352	-4.43724	0.00015503	0.00143621	0.84465
	Afu8g02440	2.74149	10.0411	4.43439	0.000156187	0.0014442	0.490556
	Afu2g13100	-1.51772	4.59646	-4.43405	0.000156327	0.0014442	0.626241
	Afu4g07460	-0.681446	6.42714	-4.43387	0.000156399	0.0014442	0.415382
	Afu4g08120	1.15239	0.930951	4.43127	0.000157465	0.00145247	0.852266
	Afu4g04180	-0.649245	6.49527	-4.4292	0.000158318	0.0014584	0.400491
	Afu8g06190	2.38375	-0.404352	4.42889	0.000158448	0.0014584	0.945877
	Afu5g09980	1.73925	4.99802	4.42646	0.000159456	0.00146611	0.403909
	Afu5g05900	-0.99639	7.05009	-4.42603	0.000159635	0.00146618	0.38761
	Afu5g03690	-0.860739	7.49521	-4.42529	0.000159941	0.00146741	0.384263
	Afu5g09960	1.81947	2.61369	4.42403	0.000160469	0.00147068	0.67693
	Afu3g02060	1.19016	4.41388	4.42358	0.000160656	0.00147082	0.492915
	Afu6g02100	1.03331	6.29152	4.42032	0.00016203	0.00148151	0.366704
	Afu8g05985	2.58229	9.35623	4.41999	0.00016217	0.00148151	0.436665
	Afu3g10940	1.02245	5.58593	4.41642	0.000163688	0.00149378	0.364177
	Afu3g08160	-1.66285	9.8097	-4.41583	0.000163942	0.00149451	0.387919
	Afu4g07220	-0.916419	6.78513	-4.41496	0.000164313	0.00149629	0.364377
	Afu4g06060	-0.787698	5.61807	-4.41218	0.000165507	0.00150489	0.407248
	Afu4g07030	1.23048	8.4577	4.41195	0.000165608	0.00150489	0.381287
	Afu5g04160	-1.33988	7.26438	-4.40973	0.000166569	0.00151202	0.350491
	Afu3g03750	-1.43603	2.62205	-4.4082	0.000167235	0.00151645	0.777222
	Afu3g08350	0.819633	5.17456	4.40733	0.000167616	0.0015183	0.379379
	Afu6g04670	0.77474	3.82502	4.40611	0.000168149	0.00152152	0.4864
	Afu6g10480	-0.635301	4.32579	-4.40218	0.000169886	0.00153527	0.504008
	Afu5g08300	-1.281	5.55016	-4.40186	0.000170027	0.00153527	0.42834
	Afu6g14130	-0.740164	6.65496	-4.40006	0.000170825	0.00154085	0.319662
	Afu1g10100	1.14246	3.33784	4.39899	0.000171305	0.00154311	0.503412
	Afu5g06440	0.654731	6.66693	4.39869	0.000171437	0.00154311	0.310258
	Afu5g10510	-1.12965	7.67332	-4.39756	0.000171946	0.00154512	0.313536
	Afu5g05550	-0.633305	7.81042	-4.39739	0.000172021	0.00154512	0.314969
	Afu4g07310	0.920825	3.9111	4.39598	0.000172653	0.00154917	0.426336
	Afu5g11590	-1.29475	6.09969	-4.39364	0.000173712	0.00155704	0.35683
	Afu3g13610	2.57185	-0.746497	4.39211	0.000174405	0.00156162	0.862
	Afu3g10770	1.13122	5.94459	4.39134	0.000174758	0.00156314	0.297111
	Afu4g04605	-0.873162	2.22514	-4.38939	0.000175646	0.00156945	0.722058
	Afu5g07630	2.22997	1.26736	4.38751	0.000176511	0.00157553	0.725961
	Afu4g03945	1.26287	4.64104	4.38317	0.000178523	0.00159125	0.328683
	Afu1g05390	-0.594628	11.4539	-4.38291	0.000178644	0.00159125	0.344538
	Afu4g00750	-2.71855	5.08941	-4.38031	0.000179859	0.00160041	0.565557
	Afu6g09335	0.641117	5.99915	4.37673	0.000181544	0.00161373	0.25818
	Afu2g01800	0.932421	2.02737	4.37508	0.000182327	0.00161901	0.595546
	Afu3g06630	0.814788	3.89017	4.37225	0.00018368	0.00162933	0.39933
	Afu7g02550	-0.580626	4.91342	-4.37153	0.000184025	0.0016307	0.364536
	Afu5g11355	0.976251	2.74189	4.36973	0.00018489	0.00163667	0.517938
	Afu8g02350	-1.36465	1.41279	-4.36893	0.000185275	0.00163838	0.770798
	Afu1g04100	0.965331	2.31419	4.36805	0.0001857	0.00164005	0.550925
	Afu1g02480	-1.3163	2.40056	-4.36775	0.000185847	0.00164005	0.681469
	Afu6g10740	-1.47915	1.15813	-4.36657	0.000186418	0.00164221	0.783302
	Afu1g04450	1.31119	6.36871	4.36646	0.000186475	0.00164221	0.231347
	Afu5g02090	0.607774	6.16724	4.36605	0.000186672	0.00164226	0.228109
	Afu4g09340	1.44193	1.40195	4.36507	0.000187149	0.00164476	0.64441
	Afu2g03310	-0.800225	7.32469	-4.36448	0.000187438	0.00164561	0.226488
	Afu4g05830	-0.648974	6.91981	-4.36062	0.000189335	0.00166056	0.218024
	Afu2g01090	-0.676204	5.19338	-4.35769	0.000190785	0.00167157	0.298141
	Afu6g01940	1.29342	7.94246	4.35703	0.000191116	0.00167275	0.234779
	Afu6g09910	-1.22781	2.19229	-4.35122	0.000194033	0.00169655	0.658615
	Afu1g09680	0.606529	6.81825	4.34729	0.000196029	0.00171225	0.17893
	Afu3g09610	0.677851	4.34068	4.34596	0.000196714	0.00171648	0.290491
	Afu3g11960	-1.07767	4.3239	-4.34432	0.000197556	0.00172208	0.394242
	Afu1g10660	-0.87394	4.31047	-4.34283	0.000198323	0.001727	0.378067
	Afu4g09020	-0.541367	5.63303	-4.34187	0.000198821	0.00172958	0.212334
	Afu1g05490	-0.88134	7.85065	-4.34067	0.000199445	0.00173325	0.170238
	Afu1g12140	0.65724	4.22076	4.33867	0.000200483	0.00173915	0.291342
	Afu4g13590	1.20731	4.56389	4.33858	0.00020053	0.00173915	0.215448
	Afu2g03150	-0.613124	6.43766	-4.33818	0.000200742	0.00173922	0.167841
	Afu2g10510	-0.558821	6.48118	-4.33373	0.000203083	0.00175773	0.153427
	Afu4g11307	-2.19697	0.714061	-4.33116	0.000204449	0.00176776	0.72971
	Afu3g14920	1.40201	7.07364	4.33042	0.000204845	0.0017694	0.147234
	Afu5g12900	-1.31391	5.07217	-4.32867	0.000205779	0.00177567	0.295206
	Afu3g08940	0.407063	6.67997	4.32813	0.000206069	0.00177639	0.128968
	Afu1g11060	0.836495	4.33829	4.32762	0.000206344	0.00177696	0.222087
	Afu3g07810	-0.826186	9.47638	-4.32662	0.000206881	0.00177725	0.163049
	Afu2g05990	1.3266	7.68088	4.32606	0.000207182	0.00177725	0.150146
	Afu1g09350	0.919453	4.80277	4.32572	0.000207367	0.00177725	0.202622
	Afu8g01150	-1.47902	0.730868	-4.32567	0.000207393	0.00177725	0.701718
	Afu4g07780	-1.42447	4.65829	-4.32563	0.000207415	0.00177725	0.350758
	Afu4g03580	-1.52319	1.09014	-4.32452	0.000208017	0.00178063	0.683374
	Afu6g04120	0.479286	5.69957	4.32319	0.000208741	0.00178504	0.129792
	Afu4g12540	0.939353	3.74734	4.3225	0.000209114	0.00178644	0.256387
	Afu4g02810	1.44873	5.67316	4.32191	0.000209437	0.00178663	0.123257
	Afu5g05960	-0.884559	9.01147	-4.3217	0.000209554	0.00178663	0.138999
	Afu2g04262	1.11404	3.64942	4.31865	0.000211225	0.00179909	0.249948
	Afu2g01890	1.49656	6.68424	4.31621	0.000212569	0.00180874	0.110221
	Afu7g04150	-1.01062	4.99126	-4.31575	0.000212824	0.00180911	0.244727
	Afu5g12030	-2.36296	0.276124	-4.31421	0.00021368	0.00181459	0.689192
	Afu2g13260	-0.840796	6.05277	-4.31256	0.000214605	0.00181642	0.130261
	Afu2g02780	-1.21344	6.68534	-4.31249	0.000214639	0.00181642	0.109123
	Afu4g11700	-1.24222	6.31481	-4.31239	0.000214695	0.00181642	0.121265
	Afu5g13000	-0.912641	6.34561	-4.31127	0.000215322	0.00181642	0.114418
	Afu4g03480	2.69742	1.44172	4.31126	0.00021533	0.00181642	0.536993
	Afu1g16745	-1.00949	6.31702	-4.31124	0.000215344	0.00181642	0.122087
	Afu4g14205	1.17492	0.830566	4.31117	0.000215382	0.00181642	0.55291
	Afu5g14380	0.629419	3.02677	4.30928	0.000216442	0.0018218	0.325526
	Afu2g04930	0.768917	5.50522	4.30928	0.000216445	0.0018218	0.105597
	Afu5g09640	-1.56191	6.56183	-4.30783	0.000217261	0.00182525	0.117816
	Afu7g01330	0.525597	4.85306	4.3078	0.000217281	0.00182525	0.146371
	Afu4g12170	-0.589906	7.4993	-4.30563	0.000218512	0.0018316	0.075677
	Afu1g06080	0.779053	6.09269	4.30557	0.000218548	0.0018316	0.0757508
	Afu8g02590	1.63178	-0.244562	4.30484	0.000218961	0.0018316	0.637589
	Afu3g10780	0.872567	5.27364	4.30443	0.000219196	0.0018316	0.105889
	Afu1g09210	-1.18311	6.34153	-4.30416	0.000219351	0.0018316	0.111847
	Afu1g09420	1.14544	4.9808	4.30386	0.000219521	0.0018316	0.103623
	Afu1g13120	-2.3083	1.75475	-4.30384	0.000219535	0.0018316	0.635927
	Afu3g06040	1.29199	6.47836	4.30235	0.000220389	0.00183517	0.0696914
	Afu6g14220	-0.506278	7.50798	-4.30234	0.000220391	0.00183517	0.0689261
	Afu8g01240	-1.23619	2.83558	-4.29926	0.000222167	0.00184815	0.462935
	Afu3g10490	0.587686	5.83488	4.29855	0.000222583	0.00184938	0.0622792
	Afu2g02660	-1.70268	2.88096	-4.29826	0.000222747	0.00184938	0.499624
	Afu1g16300	1.4618	3.46729	4.29714	0.000223401	0.00185302	0.246327
	Afu5g13210	0.655986	4.74896	4.29312	0.000225753	0.00187071	0.107853
	Afu2g09650	1.83382	8.87277	4.2911	0.000226941	0.00187874	0.0879547
	Afu2g08440	-1.15879	5.98571	-4.2902	0.000227472	0.00188132	0.0916076
	Afu6g02930	0.666382	5.02495	4.28936	0.00022797	0.00188361	0.0746156
	Afu2g05770	0.802949	4.24741	4.28119	0.000232877	0.00192115	0.113271
	Afu1g10460	0.775331	3.86033	4.28105	0.000232962	0.00192115	0.160583
	Afu1g06180	-0.478254	7.14373	-4.27941	0.000233955	0.00192748	0.0067484
	Afu1g10370	1.70625	5.40303	4.27881	0.000234325	0.00192777	0.0161407
	Afu3g12830	1.27447	-0.0477199	4.27862	0.00023444	0.00192777	0.559763
	Afu3g00410	0.873593	1.78966	4.27721	0.000235303	0.00193301	0.376278
	Afu3g15330	1.63324	5.13862	4.27386	0.000237362	0.00194805	0.0117962
	Afu1g15450	-0.527389	7.83245	-4.2729	0.000237959	0.00195108	-0.00322281
	Afu3g14830	-0.627019	3.73295	-4.27236	0.00023829	0.00195193	0.240991
	Afu7g02030	0.916741	4.62876	4.27078	0.000239271	0.00195809	0.0545872
	Afu3g05450	-0.807303	8.14704	-4.26675	0.000241796	0.00197686	-0.014233
	Afu2g02270	0.708362	6.06686	4.26597	0.000242289	0.001979	-0.0264521
	Afu1g06290	-0.786354	5.71866	-4.26437	0.000243298	0.00198535	0.0307081
	Afu3g09850	-0.740198	5.834	-4.26199	0.000244811	0.0019958	0.0124018
	Afu1g10050	-0.45593	7.18687	-4.26126	0.000245279	0.0019977	-0.0392904
	Afu2g16740	-0.435469	6.69419	-4.25786	0.000247459	0.00201354	-0.0462058
	Afu5g11870	-0.706835	6.74511	-4.25704	0.000247987	0.00201581	-0.0472501
	Afu1g04220	1.02977	3.77714	4.25628	0.00024848	0.00201581	0.118267
	Afu8g05800	1.21494	0.54678	4.25596	0.000248684	0.00201581	0.44969
	Afu5g08870	1.74615	1.8513	4.25568	0.000248865	0.00201581	0.300532
	Afu1g14120	-1.27774	8.24613	-4.25528	0.000249125	0.00201581	-0.0472841
	Afu5g08740	0.655477	4.47203	4.25524	0.00024915	0.00201581	0.054138
	Afu3g11240	0.797158	5.4487	4.25437	0.000249715	0.00201847	-0.038827
	Afu7g05900	1.25488	4.14225	4.25399	0.000249962	0.00201856	0.0445116
	Afu1g16375	0.939367	5.11432	4.25124	0.00025176	0.00203116	-0.0223211
	Afu7g04760	1.35557	5.73174	4.24958	0.000252846	0.00203801	-0.066522
	Afu4g05840	-0.599576	7.36677	-4.24862	0.000253481	0.0020412	-0.0708334
	Afu2g10900	0.895508	5.00904	4.24759	0.00025416	0.00204376	-0.0230605
	Afu5g14760	1.50529	2.25481	4.24742	0.000254276	0.00204376	0.256135
	Afu5g09010	0.927183	5.28787	4.24545	0.000255583	0.00205234	-0.0410566
	Afu4g11890	-0.817753	6.91153	-4.24456	0.000256174	0.00205388	-0.0771094
	Afu3g00360	-0.721878	3.2087	-4.24444	0.000256255	0.00205388	0.245517
	Afu5g11920	-0.398037	5.90638	-4.24387	0.000256633	0.00205499	-0.0611453
	Afu8g03950	-0.53401	7.38233	-4.24243	0.0002576	0.0020608	-0.0864493
	Afu4g11730	0.880321	8.63817	4.24128	0.000258372	0.00206505	-0.0566202
	Afu1g07100	0.579928	6.01648	4.23992	0.000259285	0.00206742	-0.0910168
	Afu1g11900	1.78808	5.69727	4.23986	0.000259323	0.00206742	-0.0883069
	Afu3g01650	1.39529	2.93832	4.23941	0.000259628	0.00206742	0.130529
	Afu5g05790	0.715698	6.79065	4.2394	0.000259636	0.00206742	-0.0960896
	Afu7g02420	2.09149	5.13512	4.2367	0.000261464	0.00208005	-0.0859827
	Afu2g03580	-0.538786	7.69816	-4.23619	0.000261814	0.0020809	-0.0989094
	Afu3g09620	-0.655818	7.01668	-4.23395	0.000263346	0.00209113	-0.107635
	Afu6g06850	1.40461	7.09818	4.23334	0.000263763	0.0020925	-0.0982606
	Afu4g09930	1.84636	1.10468	4.23189	0.00026476	0.00209847	0.326801
	Afu4g06210	1.27055	5.21516	4.23089	0.000265451	0.00210017	-0.0997539
	Afu1g14150	-0.752785	5.60693	-4.23087	0.000265466	0.00210017	-0.0663428
	Afu4g12970	-0.642008	5.98324	-4.22952	0.000266397	0.00210559	-0.0844162
	Afu2g13790	1.63045	-0.796608	4.22794	0.000267494	0.00211232	0.464057
	Afu7g01610	-1.08431	6.3092	-4.22602	0.000268831	0.00212025	-0.094821
	Afu3g08130	1.08672	2.97829	4.22532	0.000269326	0.00212025	0.11644
	Afu8g04660	-0.927387	5.74022	-4.22521	0.0002694	0.00212025	-0.0722383
	Afu2g06160	0.686339	2.75892	4.22508	0.000269489	0.00212025	0.160893
	Afu1g09800	-0.879488	8.10614	-4.22439	0.000269978	0.002122	-0.126346
	Afu6g13260	-1.10749	6.81838	-4.22361	0.000270521	0.002122	-0.120555
	Afu2g13240	-0.467764	7.93897	-4.22339	0.000270677	0.002122	-0.124454
	Afu6g10450	1.64085	8.00943	4.22326	0.00027077	0.002122	-0.100674
	Afu6g07490	-1.66558	4.8766	-4.223	0.000270952	0.002122	0.0889187
	Afu1g06200	-0.581893	5.45138	-4.22195	0.000271692	0.00212405	-0.0682815
	Afu2g04970	-1.30571	5.26069	-4.22171	0.000271863	0.00212405	0.00306446
	Afu1g10850	-0.573072	6.233	-4.22151	0.000272004	0.00212405	-0.127299
	Afu4g11300	-0.480158	7.46949	-4.22115	0.000272258	0.00212405	-0.139711
	Afu8g05530	-1.55801	6.85624	-4.22088	0.000272454	0.00212405	-0.124656
	Afu3g07310	2.19567	7.64801	4.2149	0.00027672	0.00215388	-0.123133
	Afu5g04300	-0.884579	5.21409	-4.21482	0.000276783	0.00215388	-0.0410528
	Afu2g09000	-0.984127	4.65931	-4.2084	0.000281436	0.00218809	0.0126479
	Afu7g02190	-1.4873	6.03775	-4.20767	0.000281971	0.00219027	-0.0883487
	Afu3g13850	0.659977	3.66606	4.2065	0.000282833	0.00219497	0.0105886
	Afu7g02220	2.05859	6.65948	4.2033	0.000285193	0.00221128	-0.172654
	Afu2g15020	-1.04865	2.68173	-4.20151	0.000286525	0.0022196	0.212677
	Afu2g12520	-0.626523	5.76202	-4.201	0.000286906	0.00222054	-0.155904
	Afu2g16470	0.92538	2.86197	4.20007	0.000287602	0.00222392	0.0517703
	Afu1g15220	0.883228	3.96851	4.19884	0.000288523	0.00222902	-0.0924787
	Afu1g15630	-0.902936	2.17961	-4.19805	0.000289113	0.00223157	0.252905
	Afu2g09240	0.904179	4.97669	4.19767	0.000289403	0.00223167	-0.144855
	Afu3g06860	0.667656	3.61301	4.19724	0.000289728	0.00223167	-0.00357334
	Afu1g02780	1.0541	3.28147	4.197	0.000289909	0.00223167	-0.017608
	Afu2g02670	-0.608051	5.6281	-4.19575	0.00029085	0.0022369	-0.144011
	Afu6g04860	0.604907	6.35822	4.19485	0.000291533	0.00224015	-0.210209
	Afu3g12680	1.18066	3.0415	4.19414	0.00029207	0.00224226	0.0155198
	Afu7g04070	-0.860286	7.28044	-4.19344	0.000292602	0.00224433	-0.210092
	Afu8g02070	-0.88542	6.84371	-4.19279	0.000293093	0.00224608	-0.205772
	Afu1g02030	-1.09377	9.06566	-4.18951	0.000295607	0.00226286	-0.200646
	Afu1g06850	0.764476	5.67583	4.18924	0.00029581	0.00226286	-0.207744
	Afu2g07670	-0.81482	6.81223	-4.18573	0.000298525	0.00228158	-0.226845
	Afu6g02290	1.22475	5.77869	4.18427	0.00029966	0.00228821	-0.230266
	Afu4g00590	1.57524	5.16148	4.18275	0.000300846	0.00229523	-0.221667
	Afu1g11810	-0.983682	2.99584	-4.18173	0.000301646	0.00229928	0.128959
	Afu4g06940	1.13948	7.16792	4.1799	0.000303084	0.00230818	-0.234292
	Afu2g03540	-1.10746	2.75535	-4.1786	0.000304104	0.00231389	0.160796
	Afu1g09020	-0.47628	7.66487	-4.17657	0.000305718	0.00232025	-0.249224
	Afu1g11510	0.950186	5.13995	4.17656	0.000305722	0.00232025	-0.219171
	Afu7g02610	-2.13546	5.83355	-4.17652	0.000305753	0.00232025	-0.0993766
	Afu2g16430	1.6408	4.95052	4.1758	0.000306329	0.00232049	-0.231766
	Afu2g10020	1.54304	2.70074	4.17569	0.000306416	0.00232049	0.0215732
	Afu3g12710	-0.657223	6.13762	-4.17546	0.000306598	0.00232049	-0.235437
	Afu2g08660	-0.909126	6.92683	-4.17488	0.000307058	0.00232132	-0.253362
	Afu7g03950	0.694994	2.81275	4.17464	0.00030725	0.00232132	0.019164
	Afu1g03970	-0.698963	8.40126	-4.17376	0.000307954	0.00232459	-0.248258
	Afu5g07020	-1.66067	7.60294	-4.17238	0.000309062	0.0023309	-0.255579
	Afu2g14590	-0.946313	7.1657	-4.17201	0.000309358	0.00233108	-0.261447
	Afu5g01850	-1.08758	5.9917	-4.17052	0.000310557	0.00233661	-0.208039
	Afu7g05230	1.16791	2.89778	4.17042	0.000310638	0.00233661	-0.0159688
	Afu3g05890	-0.741702	6.82783	-4.16974	0.000311186	0.00233867	-0.267385
	Afu4g11360	-0.706067	6.59478	-4.16812	0.000312504	0.00234652	-0.270218
	Afu1g10400	-0.657145	6.43866	-4.16767	0.000312869	0.00234721	-0.264191
	Afu5g09780	1.5742	-0.14712	4.16516	0.000314916	0.00236049	0.271794
	Afu1g14500	-1.03197	6.79065	-4.16454	0.000315417	0.00236162	-0.274864
	Afu6g13310	0.667654	5.94749	4.1643	0.000315618	0.00236162	-0.282546
	Afu7g02180	-0.893793	7.78563	-4.16239	0.000317186	0.00237127	-0.286571
	Afu1g16660	-0.681464	6.36109	-4.16135	0.000318042	0.0023756	-0.275857
	Afu2g10230	-3.08494	4.35175	-4.16058	0.000318684	0.00237832	0.111837
	Afu3g13820	0.584364	7.26162	4.15856	0.000320358	0.0023856	-0.296423
	Afu6g12450	1.03421	3.04543	4.15836	0.000320523	0.0023856	-0.0477689
	Afu6g14310	-0.764095	5.15183	-4.1581	0.000320741	0.0023856	-0.19424
	Afu7g01960	-1.29583	3.30618	-4.15806	0.000320773	0.0023856	0.0692594
	Afu1g01720	-0.851632	6.59122	-4.1571	0.000321577	0.00238829	-0.297381
	Afu3g06670	0.640774	6.92834	4.15696	0.000321693	0.00238829	-0.303224
	Afu5g08550	-0.925282	7.12915	-4.15574	0.000322715	0.0023938	-0.305432
	Afu7g03780	-1.5617	4.91566	-4.15521	0.000323156	0.00239499	-0.111286
	Afu2g13870	1.35416	5.19166	4.15341	0.000324672	0.00240415	-0.295984
	Afu7g05020	-0.735238	3.67971	-4.15086	0.000326825	0.002418	-0.0509572
	Afu3g01180	1.27346	-0.540822	4.14991	0.000327635	0.00242189	0.264739
	Afu6g10330	-0.554998	6.54252	-4.1486	0.000328749	0.00242803	-0.319504
	Afu1g05080	1.18952	9.01394	4.1469	0.000330205	0.0024359	-0.293355
	Afu6g12090	-1.08741	2.9063	-4.14669	0.000330384	0.0024359	0.0626363
	Afu5g03195	-0.872921	5.37395	-4.14478	0.00033203	0.00244594	-0.244438
	Afu1g10130	-1.06325	10.1477	-4.14328	0.000333326	0.00245337	-0.295587
	Afu2g09960	-0.816825	8.99395	-4.14222	0.000334246	0.00245803	-0.312757
	Afu2g10140	-1.1005	6.31807	-4.14068	0.000335581	0.00246573	-0.30651
	Afu5g12120	0.800046	2.32093	4.13888	0.000337154	0.00247516	-0.0220827
	Afu5g09050	-1.0144	0.899334	-4.1372	0.000338626	0.00248384	0.218457
	Afu1g14200	-0.558206	9.84501	-4.13544	0.00034018	0.0024931	-0.315598
	Afu5g02720	-1.36762	6.78477	-4.12971	0.000345276	0.00252631	-0.353475
	Afu3g08960	-0.863368	4.14965	-4.12968	0.000345302	0.00252631	-0.132773
	Afu3g12320	-1.25081	5.01278	-4.12758	0.000347187	0.00253679	-0.207182
	Afu1g14510	-1.19714	4.56674	-4.12743	0.000347327	0.00253679	-0.160966
	Afu1g04810	0.68267	4.09136	4.12338	0.000350992	0.00256107	-0.264567
	Afu2g01520	-0.922831	6.10631	-4.1231	0.000351249	0.00256107	-0.353585
	Afu7g03970	-0.692137	6.85894	-4.12165	0.000352576	0.00256855	-0.390721
	Afu5g02570	-1.08847	7.03715	-4.121	0.000353169	0.00257069	-0.390771
	Afu6g12390	-0.671518	7.10133	-4.12038	0.000353742	0.00257093	-0.39639
	Afu1g12910	-0.604929	5.15686	-4.12031	0.000353803	0.00257093	-0.306632
	Afu2g15430	1.88668	6.3797	4.11966	0.000354399	0.00257308	-0.393227
	Afu6g06840	1.36408	6.82014	4.11878	0.000355213	0.0025768	-0.393988
	Afu4g10500	0.544732	4.10682	4.11806	0.00035587	0.00257881	-0.256004
	Afu6g13330	1.88851	9.085	4.11771	0.000356198	0.00257881	-0.35122
	Afu6g10460	-1.68654	5.5233	-4.1175	0.000356394	0.00257881	-0.239809
	Afu4g09030	-0.599623	7.1343	-4.11593	0.000357843	0.00258711	-0.409061
	Afu6g06740	-1.25382	7.37034	-4.11403	0.000359612	0.00259496	-0.405941
	Afu2g11200	1.13998	1.08381	4.11394	0.000359693	0.00259496	0.0575788
	Afu7g05310	-0.629457	7.06206	-4.11357	0.000360046	0.00259496	-0.414217
	Afu8g05310	0.715492	6.09553	4.11346	0.000360142	0.00259496	-0.415447
	Afu4g06130	-0.549653	5.98772	-4.11242	0.000361122	0.00259983	-0.389982
	Afu6g07170	0.829375	3.9733	4.1119	0.00036161	0.00260116	-0.272477
	Afu5g11120	-1.94836	4.63826	-4.1113	0.00036217	0.002603	-0.138377
	Afu2g12500	1.7943	5.29471	4.11065	0.00036278	0.0026052	-0.407828
	Afu7g05800	0.891097	7.03795	4.11022	0.000363184	0.00260591	-0.419964
	Afu3g10230	0.950036	3.5812	4.10975	0.00036363	0.00260693	-0.210142
	Afu1g05940	1.05549	3.27209	4.10853	0.000364785	0.00261302	-0.181435
	Afu3g02250	1.30259	4.39305	4.10722	0.000366023	0.0026197	-0.341029
	Afu2g06320	-0.618655	7.2265	-4.1058	0.000367372	0.00262612	-0.43464
	Afu4g14620	2.38009	5.31074	4.10563	0.000367534	0.00262612	-0.420317
	Afu6g06630	-0.924652	6.69962	-4.10445	0.000368661	0.00263197	-0.422826
	Afu4g10970	-1.08306	5.76159	-4.10388	0.000369202	0.00263333	-0.376408
	Afu2g17100	0.876241	4.96042	4.10356	0.00036951	0.00263333	-0.406196
	Afu2g15790	0.600456	4.60611	4.10329	0.000369774	0.00263333	-0.350211
	Afu6g06325	-0.647074	5.42137	-4.1016	0.000371393	0.00264266	-0.380936
	Afu5g14680	2.15673	10.5375	4.10119	0.000371786	0.00264327	-0.355254
	Afu2g10240	-1.42561	6.46404	-4.09856	0.000374333	0.00265916	-0.429669
	Afu3g06360	1.17011	6.24296	4.09734	0.000375524	0.00266421	-0.45712
	Afu6g12630	-0.586026	8.69955	-4.09719	0.000375666	0.00266421	-0.434094
	Afu4g12340	0.863727	5.13405	4.09632	0.000376518	0.00266502	-0.41682
	Afu5g01820	-0.893906	6.26681	-4.09616	0.000376676	0.00266502	-0.432511
	Afu6g03060	-1.91592	6.25258	-4.09595	0.000376874	0.00266502	-0.370265
	Afu6g02850	0.737315	5.58086	4.0958	0.000377026	0.00266502	-0.447181
	Afu6g05080	-0.703353	5.87716	-4.09478	0.000378026	0.00266989	-0.425058
	Afu1g15940	0.66406	4.83712	4.0932	0.000379574	0.00267783	-0.404252
	Afu5g04210	-0.548738	9.87219	-4.09297	0.000379804	0.00267783	-0.421754
	Afu7g05480	-0.925844	5.53438	-4.09268	0.00038009	0.00267783	-0.382862
	Afu6g09292	0.65267	6.49172	4.0911	0.000381649	0.00268523	-0.474637
	Afu6g09140	-0.729827	5.9688	-4.09098	0.000381767	0.00268523	-0.442193
	Afu2g02220	-0.828384	5.61759	-4.09042	0.000382324	0.00268694	-0.414067
	Afu4g04590	1.20812	6.66455	4.08992	0.000382815	0.00268819	-0.471139
	Afu7g05580	1.83638	8.92895	4.08476	0.000387966	0.00272212	-0.440106
	Afu3g03700	-2.42402	4.12479	-4.08445	0.000388286	0.00272213	-0.113414
	Afu6g05110	-0.618424	8.21579	-4.08351	0.00038923	0.00272652	-0.479764
	Afu6g10790	-1.81664	6.09311	-4.08243	0.00039032	0.00273086	-0.393437
	Afu5g07010	1.74355	6.20864	4.08125	0.000391512	0.00273086	-0.492352
	Afu1g12000	-0.992265	7.17448	-4.08111	0.000391657	0.00273086	-0.491576
	Afu5g09340	1.38117	5.95819	4.08107	0.000391698	0.00273086	-0.497098
	Afu1g10380	-1.67662	9.41564	-4.08099	0.000391784	0.00273086	-0.469832
	Afu1g02220	-0.94914	2.04605	-4.08089	0.000391887	0.00273086	-0.019302
	Afu3g13510	1.21283	6.97652	4.08069	0.000392083	0.00273086	-0.496421
	Afu8g05630	-0.824257	7.85881	-4.0792	0.000393606	0.00273924	-0.496502
	Afu3g08170	-1.05579	5.22703	-4.07682	0.000396038	0.00275393	-0.373422
	Afu7g00970	3.71813	0.292376	4.07491	0.000398007	0.00276537	0.102365
	Afu4g03360	1.59996	9.78585	4.07448	0.000398449	0.0027662	-0.451806
	Afu6g07300	-0.496267	5.63636	-4.07323	0.000399739	0.0027729	-0.469664
	Afu3g02670	1.45384	2.79584	4.07285	0.000400134	0.0027734	-0.280854
	Afu3g11370	0.727725	8.37015	4.06801	0.000405179	0.00280451	-0.50152
	Afu7g06500	-1.28386	1.4265	-4.06792	0.000405278	0.00280451	0.0287012
	Afu3g09690	-1.86003	5.29863	-4.06646	0.000406818	0.00281289	-0.340925
	Afu2g03190	1.21941	0.737711	4.06479	0.000408572	0.00282274	-0.0439078
	Afu3g05700	-0.701108	5.89448	-4.06277	0.000410715	0.00283526	-0.511742
	Afu6g06800	1.14482	6.17577	4.05953	0.00041418	0.00285687	-0.553187
	Afu4g11650	-0.878107	8.46748	-4.0564	0.000417554	0.00287783	-0.540691
	Afu2g10740	-0.684011	5.2338	-4.05584	0.000418163	0.00287971	-0.469423
	Afu5g09570	1.03201	4.15692	4.05478	0.000419313	0.0028853	-0.442774
	Afu1g09140	0.757031	5.96642	4.05267	0.000421607	0.00289876	-0.564083
	Afu4g12680	-0.807752	5.3665	-4.05043	0.000424056	0.00291252	-0.485239
	Afu4g07870	1.01235	3.23168	4.05022	0.000424289	0.00291252	-0.343825
	Afu5g10770	-0.451002	7.7946	-4.04977	0.000424788	0.00291361	-0.570078
	Afu2g01400	0.921063	3.07743	4.04812	0.000426601	0.0029237	-0.352661
	Afu4g06000	-0.618132	6.68479	-4.04698	0.000427864	0.00292739	-0.578697
	Afu1g04290	-0.564221	6.33733	-4.04675	0.000428117	0.00292739	-0.569022
	Afu6g07340	0.955022	6.42464	4.04671	0.000428165	0.00292739	-0.585492
	Afu2g03520	-1.80038	1.65312	-4.04408	0.000431091	0.00294431	-0.0137788
	Afu5g04060	0.661617	5.39157	4.04387	0.000431327	0.00294431	-0.565634
	Afu4g10630	0.833245	3.43688	4.04283	0.000432485	0.00294864	-0.369958
	Afu6g12320	-1.37543	4.34636	-4.04268	0.000432651	0.00294864	-0.333988
	Afu4g05985	-0.878913	3.21931	-4.042	0.000433411	0.00295147	-0.262562
	Afu2g03500	-1.03753	7.69068	-4.03735	0.00043867	0.00298491	-0.605162
	Afu2g12170	0.710493	2.1986	4.0361	0.000440087	0.00299162	-0.252951
	Afu4g06610	0.634988	5.00028	4.03577	0.000440464	0.00299162	-0.549554
	Afu5g00540	1.6759	1.56236	4.03556	0.000440705	0.00299162	-0.216897
	Afu1g13450	-0.725889	7.91236	-4.03474	0.000441637	0.00299557	-0.608502
	Afu4g07160	-0.973199	7.17174	-4.03268	0.000443993	0.00300917	-0.615287
	Afu3g11350	-0.628655	6.80334	-4.03182	0.000444985	0.00301288	-0.620775
	Afu2g11510	-1.37401	7.4338	-4.0316	0.000445244	0.00301288	-0.614369
	Afu6g03130	0.773032	2.08019	4.03031	0.00044673	0.00302054	-0.262853
	Afu2g16490	-0.758593	6.4524	-4.02865	0.000448652	0.00303115	-0.614332
	Afu3g13755	1.20243	2.1834	4.02825	0.000449119	0.00303191	-0.32538
	Afu2g00580	3.52544	1.33773	4.02733	0.000450188	0.00303673	-0.105528
	Afu4g08110	-0.912823	7.56359	-4.02698	0.000450595	0.00303708	-0.632102
	Afu5g08930	-0.904689	3.56033	-4.02506	0.000452844	0.00304984	-0.331605
	Afu2g02940	-1.99217	-0.371755	-4.02469	0.000453278	0.00305036	0.0153116
	Afu1g11420	-0.679282	8.49299	-4.02434	0.000453689	0.00305073	-0.623227
	Afu5g12060	-0.799835	4.64526	-4.02373	0.000454398	0.0030512	-0.477088
	Afu1g06580	-0.632909	9.46079	-4.02367	0.000454472	0.0030512	-0.607363
	Afu3g10180	-0.577435	5.63324	-4.0213	0.000457271	0.00306759	-0.59618
	Afu7g03830	-0.685537	4.16019	-4.01947	0.000459439	0.00307971	-0.430681
	Afu1g16710	0.949895	7.85196	4.01843	0.000460675	0.00308558	-0.635888
	Afu8g04650	1.50733	5.86297	4.01704	0.000462336	0.00309429	-0.658032
	Afu1g07480	2.26636	10.7873	4.01069	0.000469991	0.00314307	-0.575347
	Afu5g10010	0.846535	9.28165	4.00644	0.000475181	0.00317409	-0.644338
	Afu3g14140	-0.964897	6.63069	-4.00601	0.000475712	0.00317409	-0.673974
	Afu1g02910	-0.955383	6.72549	-4.00599	0.000475743	0.00317409	-0.680042
	Afu6g11150	0.690984	4.20289	4.005	0.000476954	0.00317789	-0.567227
	Afu8g04160	-0.660279	3.61366	-4.00469	0.000477344	0.00317789	-0.416438
	Afu6g10970	0.600154	4.78529	4.00448	0.000477597	0.00317789	-0.613803
	Afu1g05560	-0.881998	6.74106	-4.00432	0.000477798	0.00317789	-0.681795
	Afu5g02530	0.537533	4.74507	4.00308	0.000479334	0.00318471	-0.62216
	Afu3g10220	-0.563136	6.43517	-4.00289	0.000479566	0.00318471	-0.687218
	Afu3g01530	1.27583	0.217185	4.00151	0.000481275	0.00319357	-0.147559
	Afu4g05850	0.4853	5.37446	4.0004	0.000482659	0.00320028	-0.667277
	Afu6g03120	1.16682	0.457055	3.99812	0.000485518	0.00321675	-0.175481
	Afu4g03390	2.05348	5.93485	3.99577	0.000488471	0.0032338	-0.705627
	Afu3g12670	-1.39455	6.29228	-3.9932	0.000491727	0.00325285	-0.679237
	Afu7g02600	-0.749018	6.17732	-3.99192	0.000493356	0.00326073	-0.695897
	Afu2g14850	0.729703	3.2567	3.99149	0.000493913	0.00326073	-0.49001
	Afu7g06675	0.944987	1.29413	3.99137	0.000494061	0.00326073	-0.249873
	Afu8g06140	-0.627195	5.54403	-3.99011	0.000495673	0.00326884	-0.671351
	Afu2g02190	-0.789652	6.17706	-3.98907	0.000497011	0.00327292	-0.699941
	Afu8g05620	-1.28607	5.82176	-3.98903	0.000497056	0.00327292	-0.659681
	Afu3g07860	-1.35303	7.97781	-3.9886	0.000497615	0.00327408	-0.724986
	Afu3g06130	0.675259	5.39575	3.98695	0.000499736	0.00328552	-0.715849
	Afu3g06180	1.00916	6.52454	3.98493	0.000502356	0.00329826	-0.740578
	Afu6g12640	-1.04603	4.79498	-3.98486	0.000502445	0.00329826	-0.565381
	Afu3g14350	-0.766494	6.16009	-3.98442	0.00050301	0.00329944	-0.711296
	Afu2g12020	0.937595	5.26398	3.9839	0.000503692	0.00329953	-0.716397
	Afu5g05770	-0.542423	6.75924	-3.9837	0.000503953	0.00329953	-0.742
	Afu2g13470	0.657402	5.7233	3.98352	0.000504181	0.00329953	-0.733989
	Afu2g01770	-1.87777	0.577929	-3.98265	0.000505326	0.0033045	-0.0998563
	Afu4g06870	-0.564781	7.69716	-3.98196	0.000506216	0.00330779	-0.745776
	Afu6g00370	-0.870549	3.19615	-3.98121	0.000507206	0.00331174	-0.413969
	Afu2g17475	-1.8284	3.9414	-3.98089	0.000507628	0.00331196	-0.390326
	Afu7g01980	0.988064	1.07387	3.98019	0.000508545	0.00331542	-0.270008
	Afu2g17290	1.3037	1.90883	3.977	0.000512753	0.00334031	-0.338495
	Afu7g03800	-0.981888	7.40271	-3.97567	0.000514518	0.00334926	-0.760824
	Afu1g06420	0.511615	6.1211	3.975	0.000515408	0.0033525	-0.764333
	Afu3g08440	1.08029	2.79682	3.9737	0.000517144	0.00336124	-0.498695
	Afu3g10800	-0.994354	8.17491	-3.97255	0.000518673	0.00336672	-0.763582
	Afu7g00470	-1.09257	3.14958	-3.97219	0.000519155	0.00336672	-0.405192
	Afu2g09360	-1.04412	4.82028	-3.97219	0.000519168	0.00336672	-0.597331
	Afu5g10620	0.696965	4.26144	3.97074	0.000521115	0.00337559	-0.647948
	Afu1g04630	1.64582	3.97761	3.97054	0.000521376	0.00337559	-0.655241
	Afu7g06700	-1.25941	3.84601	-3.97029	0.000521717	0.00337559	-0.4647
	Afu3g12100	2.16413	8.23494	3.96982	0.000522344	0.00337709	-0.735978
	Afu1g05230	-1.36828	5.20489	-3.96704	0.000526115	0.00339797	-0.630614
	Afu2g08150	0.583554	6.011	3.96676	0.000526498	0.00339797	-0.783876
	Afu4g07960	0.955614	0.820007	3.96656	0.000526764	0.00339797	-0.279454
	Afu3g10650	-0.945685	6.46985	-3.96553	0.000528171	0.00340447	-0.770499
	Afu2g15915	-0.662942	5.44046	-3.96384	0.000530481	0.00341679	-0.713801
	Afu2g02590	-0.563589	7.58023	-3.96301	0.00053162	0.00342156	-0.792925
	Afu2g08630	0.532807	4.67292	3.96153	0.000533652	0.00343205	-0.712829
	Afu7g02360	0.567096	7.25661	3.9605	0.000535071	0.00343859	-0.797199
	Afu3g08320	-0.687983	3.84321	-3.95811	0.000538381	0.00345727	-0.551181
	Afu5g14930	1.13269	5.91886	3.95717	0.000539693	0.00346053	-0.806698
	Afu2g05920	1.21598	0.81648	3.95717	0.000539697	0.00346053	-0.297412
	Afu5g05860	0.509117	6.13152	3.95555	0.000541947	0.00347235	-0.813199
	Afu6g02840	0.586016	5.64032	3.9551	0.000542578	0.0034738	-0.798441
	Afu3g02070	0.773055	4.73497	3.95456	0.000543334	0.00347604	-0.763174
	Afu5g13140	-0.748563	6.30271	-3.95383	0.00054436	0.00348	-0.795309
	Afu4g13980	3.11526	-1.09695	3.95255	0.000546162	0.00348636	-0.160625
	Afu2g11130	-0.669403	5.77956	-3.95255	0.000546169	0.00348636	-0.775644
	Afu7g04130	-1.53098	4.40591	-3.9521	0.000546799	0.00348778	-0.547351
	Afu5g11830	0.695045	6.00486	3.95135	0.00054786	0.00349195	-0.821623
	Afu6g04060	-0.568916	5.53426	-3.94978	0.000550084	0.00350351	-0.774545
	Afu6g14170	-0.595188	5.53571	-3.94894	0.000551279	0.00350851	-0.763837
	Afu7g04950	2.01454	-0.495345	3.94841	0.000552032	0.00350892	-0.243422
	Afu8g02480	2.06666	5.08923	3.94832	0.000552163	0.00350892	-0.800454
	Afu3g10140	0.783638	4.86062	3.94617	0.000555238	0.00352533	-0.766182
	Afu1g09190	0.771173	4.0373	3.9459	0.000555622	0.00352533	-0.696832
	Afu6g06620	-1.38569	5.0865	-3.94539	0.000556348	0.00352533	-0.656407
	Afu2g17270	-1.1142	1.57979	-3.94516	0.000556682	0.00352533	-0.297286
	Afu1g14960	-0.798086	6.24227	-3.94472	0.000557307	0.00352533	-0.816377
	Afu5g02430	-1.15944	2.87302	-3.94465	0.000557417	0.00352533	-0.430548
	Afu7g02040	0.810217	3.99266	3.9445	0.000557628	0.00352533	-0.705863
	Afu5g05870	-0.398344	7.50859	-3.94402	0.000558322	0.00352711	-0.84092
	Afu6g03770	0.986951	7.58651	3.94362	0.000558896	0.00352814	-0.826721
	Afu7g03910	-1.30314	6.00112	-3.94281	0.000560066	0.00353292	-0.792354
	Afu8g04270	-0.618138	6.48145	-3.94241	0.00056064	0.00353393	-0.837392
	Afu8g01385	1.01968	2.74515	3.94155	0.000561886	0.00353918	-0.591352
	Afu5g09600	0.598257	5.6849	3.93987	0.000564326	0.00355193	-0.843696
	Afu6g08070	-0.483626	5.58448	-3.93898	0.00056563	0.00355753	-0.810149
	Afu3g09090	0.797549	4.19729	3.93771	0.000567481	0.00356654	-0.748835
	Afu6g07900	1.05128	8.3389	3.93527	0.000571065	0.00358392	-0.835488
	Afu1g06210	-0.85708	7.36709	-3.93526	0.000571082	0.00358392	-0.863597
	Afu1g13840	0.77622	3.72439	3.93447	0.000572241	0.00358758	-0.663279
	Afu2g08070	0.461218	6.06651	3.9343	0.000572504	0.00358758	-0.864234
	Afu7g06090	0.629687	3.55913	3.93346	0.000573742	0.00359079	-0.663896
	Afu5g14410	2.73723	3.73523	3.93338	0.000573855	0.00359079	-0.724203
	Afu2g08990	-0.783506	9.25728	-3.93245	0.000575232	0.00359564	-0.842476
	Afu5g06660	-0.669891	8.16797	-3.93217	0.000575651	0.00359564	-0.861695
	Afu2g10270	-0.598521	7.00882	-3.93201	0.00057589	0.00359564	-0.873773
	Afu6g12340	-1.05177	5.91481	-3.93021	0.000578565	0.0036097	-0.827444
	Afu2g01950	0.772796	1.83328	3.92944	0.000579724	0.00361428	-0.496424
	Afu2g05030	0.4622	5.90827	3.92899	0.000580388	0.00361428	-0.874979
	Afu1g07010	-1.11778	6.10594	-3.92887	0.000580565	0.00361428	-0.825201
	Afu4g03120	-1.34794	6.17148	-3.92744	0.000582712	0.00362397	-0.831044
	Afu3g00670	1.50559	2.23422	3.92727	0.000582969	0.00362397	-0.605692
	Afu6g03940	-0.575743	6.74262	-3.92688	0.000583554	0.00362458	-0.882546
	Afu4g13340	-0.601791	6.94265	-3.92664	0.000583913	0.00362458	-0.885926
	Afu1g09780	-0.408157	6.75682	-3.92504	0.000586326	0.00363692	-0.891682
	Afu8g05160	-0.668949	5.47244	-3.92409	0.000587767	0.00364322	-0.82111
	Afu4g10210	-0.78709	6.44108	-3.92364	0.000588455	0.00364484	-0.880602
	Afu3g10690	-0.697316	4.35794	-3.92259	0.000590054	0.0036521	-0.703237
	Afu4g04040	0.404148	4.4566	3.92206	0.000590862	0.00365446	-0.792865
	Afu1g07320	-0.851855	5.82289	-3.91977	0.000594359	0.00367344	-0.843822
	Afu3g04000	-1.25478	2.76141	-3.91936	0.000594989	0.00367468	-0.465282
	Afu3g14130	0.969711	2.51858	3.91552	0.000600893	0.00370847	-0.609682
	Afu6g09070	-0.626358	5.9077	-3.91508	0.000601574	0.00371	-0.879079
	Afu6g06870	-1.53807	7.22933	-3.91321	0.000604487	0.00372528	-0.907932
	Afu1g16770	1.14604	1.39409	3.90888	0.000611265	0.00376433	-0.498857
	Afu2g06220	-0.626048	6.05736	-3.90723	0.000613871	0.00377767	-0.905209
	Afu2g12490	-0.662241	4.43426	-3.90473	0.000617839	0.00379935	-0.770812
	Afu7g01930	-1.77324	5.24487	-3.90426	0.000618598	0.00379969	-0.742506
	Afu1g14570	-0.731058	6.18765	-3.90414	0.000618782	0.00379969	-0.920695
	Afu4g04700	-1.9883	2.03597	-3.90325	0.000620195	0.00380564	-0.365744
	Afu7g02370	-0.777676	6.49771	-3.9023	0.000621718	0.00381225	-0.937428
	Afu4g09810	1.22954	8.09176	3.90184	0.000622461	0.00381408	-0.917215
	Afu4g06620	1.93936	8.6637	3.90098	0.000623843	0.00381981	-0.90341
	Afu3g08890	0.902516	2.35941	3.90017	0.000625145	0.00382505	-0.628453
	Afu7g05540	-1.11295	5.90356	-3.89808	0.000628519	0.00384294	-0.896012
	Afu8g04780	0.982296	5.06944	3.89345	0.000636059	0.00388627	-0.939955
	Afu1g10170	-1.44694	0.446565	-3.89154	0.000639192	0.0039005	-0.326123
	Afu4g02350	-7.13776	2.93325	-3.89148	0.000639299	0.0039005	-0.320762
	Afu6g06600	-0.873961	2.92876	-3.89065	0.00064066	0.00390602	-0.585711
	Afu8g02860	-0.741637	6.94022	-3.88946	0.000642632	0.00391438	-0.977088
	Afu5g03380	0.914636	5.92871	3.88905	0.000643309	0.00391438	-0.982328
	Afu4g03130	1.02176	4.6683	3.88899	0.000643403	0.00391438	-0.927295
	Afu1g13340	-1.42883	4.75532	-3.88569	0.000648888	0.00394494	-0.768713
	Afu2g06110	-0.675709	6.41338	-3.88478	0.000650412	0.0039514	-0.977025
	Afu8g04000	-0.489241	8.92173	-3.88261	0.000654049	0.00397068	-0.970464
	Afu6g08130	-0.778815	7.12569	-3.88146	0.00065599	0.00397575	-0.999386
	Afu1g17630	2.94277	3.0647	3.8813	0.000656264	0.00397575	-0.738399
	Afu4g13990	1.91683	2.62065	3.88129	0.000656278	0.00397575	-0.707446
	Afu1g16470	-0.656206	6.4719	-3.8802	0.000658132	0.00398416	-0.990607
	Afu2g03700	-0.682406	7.65098	-3.8798	0.000658808	0.00398544	-1.00343
	Afu3g14530	1.42196	3.23672	3.87732	0.000663023	0.00400667	-0.801767
	Afu1g10810	0.469561	6.50076	3.87707	0.000663442	0.00400667	-1.01469
	Afu4g02920	0.515034	6.61885	3.87691	0.000663722	0.00400667	-1.01508
	Afu6g02620	-0.695512	7.48754	-3.87442	0.000667984	0.00402956	-1.01685
	Afu5g03350	-0.66007	5.48294	-3.87278	0.000670817	0.0040438	-0.949468
	Afu4g04560	-1.47544	4.58759	-3.87041	0.000674917	0.00406413	-0.778181
	Afu4g13170	-0.608223	10.6361	-3.87028	0.000675139	0.00406413	-0.972376
	Afu7g04700	-1.15756	6.29974	-3.86947	0.000676558	0.00406981	-0.989124
	Afu7g05390	-0.599264	6.15947	-3.86834	0.000678527	0.00407879	-1.01076
	Afu3g13260	-0.573872	4.71174	-3.86766	0.000679715	0.00408306	-0.890411
	Afu8g01140	-0.853559	2.80113	-3.86583	0.000682916	0.00409906	-0.643169
	Afu6g10040	0.852769	3.16787	3.86559	0.000683341	0.00409906	-0.813871
	Afu6g03390	1.60363	1.61967	3.86532	0.000683815	0.00409906	-0.651896
	Afu6g11310	-1.33517	8.37847	-3.86407	0.000686008	0.00410808	-1.03668
	Afu8g07210	-1.23396	6.78164	-3.86389	0.000686328	0.00410808	-1.02875
	Afu4g03840	-0.700116	4.48161	-3.86365	0.00068676	0.00410808	-0.85757
	Afu7g00550	-1.7936	3.50444	-3.86058	0.000692207	0.00413777	-0.654912
	Afu6g04430	-0.518133	6.5331	-3.85761	0.000697502	0.00416652	-1.05541
	Afu1g12610	-0.958275	9.3335	-3.85715	0.000698329	0.00416855	-1.02574
	Afu2g06130	-0.59167	3.89748	-3.85407	0.000703893	0.00419883	-0.827097
	Afu1g03380	-1.32088	7.15932	-3.85328	0.000705315	0.00420438	-1.06586
	Afu5g14520	1.99117	4.51934	3.85242	0.000706872	0.00420974	-1.02121
	Afu2g14350	0.975127	1.15875	3.85224	0.000707197	0.00420974	-0.623574
	Afu5g03160	-0.628417	6.12241	-3.85163	0.000708316	0.00421347	-1.04873
	Afu5g08440	0.736037	3.33298	3.84873	0.000713609	0.00424201	-0.856366
	Afu6g08300	-1.42908	6.81379	-3.84802	0.000714922	0.00424687	-1.05776
	Afu3g01810	-1.22246	0.287341	-3.84678	0.000717191	0.00425739	-0.436244
	Afu1g13300	0.972249	6.60885	3.84575	0.000719103	0.00426578	-1.08782
	Afu1g10790	0.846262	2.41076	3.84357	0.000723145	0.00428679	-0.767107
	Afu4g11000	0.639623	4.99507	3.84272	0.000724713	0.00429252	-1.04813
	Afu1g01570	1.38382	3.03062	3.84251	0.000725114	0.00429252	-0.862104
	Afu7g06360	1.28698	2.07162	3.84162	0.000726763	0.0042993	-0.773433
	Afu2g13175	0.971138	5.40595	3.84048	0.000728914	0.00430881	-1.08616
	Afu5g05540	0.474138	10.549	3.84023	0.000729376	0.00430881	-1.03849
	Afu8g05660	-0.772935	7.42335	-3.83932	0.000731085	0.00431592	-1.10445
	Afu1g09280	-0.811386	7.65096	-3.83776	0.000734008	0.00433019	-1.10724
	Afu5g03080	-0.46459	8.51434	-3.83653	0.000736334	0.00434092	-1.09298
	Afu3g12660	0.494782	5.06925	3.8355	0.000738299	0.00434443	-1.07096
	Afu4g11315	0.999383	1.12811	3.83533	0.000738614	0.00434443	-0.618526
	Afu5g10520	0.938997	3.99065	3.8353	0.000738676	0.00434443	-0.999895
	Afu4g10680	-0.442702	5.62545	-3.83515	0.000738959	0.00434443	-1.06816
	Afu2g14680	-0.934304	8.04827	-3.833	0.00074304	0.00436542	-1.11249
	Afu5g03880	-0.662277	5.90342	-3.83266	0.000743693	0.00436626	-1.08363
	Afu7g06570	1.16796	4.65438	3.83128	0.000746341	0.00437881	-1.05817
	Afu8g04800	-0.550415	8.55068	-3.82944	0.000749865	0.00439647	-1.11118
	Afu2g09410	-1.56291	-0.237139	-3.82891	0.000750894	0.00439949	-0.441878
	Afu5g03250	-0.516974	8.27025	-3.82537	0.000757755	0.00443665	-1.12654
	Afu1g10610	1.5288	5.92463	3.82485	0.000758762	0.00443951	-1.14066
	Afu3g01500	-2.14531	2.51978	-3.82451	0.000759432	0.0044404	-0.597849
	Afu3g14700	-2.22692	0.109171	-3.82383	0.00076075	0.00444507	-0.446173
	Afu5g01840	-0.642644	6.77864	-3.82334	0.000761708	0.00444763	-1.14243
	Afu8g02730	0.549695	6.7637	3.82275	0.000762862	0.00445079	-1.15031
	Afu6g06670	0.946867	2.09276	3.82253	0.000763291	0.00445079	-0.79163
	Afu5g05680	-0.863443	8.68763	-3.82213	0.000764081	0.00445237	-1.13053
	Afu3g01130	-3.42551	-0.642347	-3.82162	0.000765078	0.00445515	-0.448457
	Afu2g05270	-1.5722	-0.0288464	-3.82108	0.000766134	0.00445827	-0.464545
	Afu8g05540	0.857773	4.94304	3.82024	0.000767794	0.00446311	-1.12329
	Afu6g08670	0.47113	4.57878	3.82013	0.00076801	0.00446311	-1.06145
	Afu1g02040	1.32987	3.20755	3.818	0.000772217	0.00448452	-0.901744
	Afu4g06070	-0.591675	6.45152	-3.81698	0.000774255	0.00449331	-1.15122
	Afu1g12780	0.757248	4.76608	3.81648	0.000775242	0.00449598	-1.08629
	Afu4g13960	1.43682	4.5715	3.81599	0.000776221	0.00449834	-1.07733
	Afu5g06400	-1.26527	5.93786	-3.81575	0.000776699	0.00449834	-1.09439
	Afu4g14240	0.771559	8.3142	3.81544	0.00077732	0.00449889	-1.1374
	Afu7g03750	-0.433374	6.87041	-3.81247	0.000783269	0.00453026	-1.17303
	Afu6g03100	1.14748	5.45105	3.81178	0.000784654	0.00453182	-1.15471
	Afu4g02660	-1.01158	2.69773	-3.81171	0.000784795	0.00453182	-0.755476
	Afu2g05730	1.21067	6.7987	3.81154	0.000785127	0.00453182	-1.16945
	Afu5g01160	1.11585	1.39106	3.80927	0.000789724	0.00455528	-0.738803
	Afu1g10480	-0.659047	3.49127	-3.80729	0.000793747	0.0045754	-0.892307
	Afu6g01810	0.533748	3.37399	3.80583	0.000796716	0.00458942	-0.965112
	Afu8g04030	0.543346	4.15421	3.80517	0.000798075	0.00459417	-1.04943
	Afu3g14910	1.7054	0.00962831	3.80458	0.000799288	0.00459806	-0.584698
	Afu2g10770	-0.547459	8.02814	-3.80408	0.000800298	0.00460077	-1.18483
	Afu5g02230	-0.453781	7.26849	-3.80265	0.000803246	0.00461462	-1.19751
	Afu1g03710	-0.559651	6.29482	-3.80121	0.000806221	0.00462861	-1.18927
	Afu1g09560	-0.461335	4.26844	-3.79955	0.000809657	0.00464522	-1.02067
	Afu2g04120	-1.02681	1.67371	-3.79876	0.000811293	0.00464952	-0.666494
	Afu6g04330	-1.26976	5.2979	-3.79867	0.000811493	0.00464952	-1.06457
	Afu6g10770	0.836093	4.97675	3.79781	0.00081328	0.00465587	-1.16634
	Afu2g14130	-1.16561	6.58363	-3.79761	0.000813689	0.00465587	-1.18518
	Afu7g05070	2.10945	8.85152	3.79641	0.000816212	0.00466718	-1.15687
	Afu6g06520	-1.148	5.82932	-3.79558	0.000817954	0.00467402	-1.15641
	Afu5g07790	-1.46095	4.93701	-3.7935	0.000822319	0.00469583	-1.01822
	Afu2g09180	0.788244	6.0777	3.79214	0.000825183	0.00470904	-1.22069
	Afu5g11420	0.644098	5.31557	3.79176	0.000826002	0.00470991	-1.1875
	Afu4g01010	-0.991867	3.5686	-3.7913	0.000826964	0.00470991	-0.900386
	Afu5g11530	0.925668	4.29244	3.79129	0.000826985	0.00470991	-1.11327
	Afu5g09170	-0.811282	3.66082	-3.78713	0.00083587	0.00475734	-0.953674
	Afu8g04050	-0.939626	5.05785	-3.78652	0.00083716	0.00476152	-1.09864
	Afu2g14310	1.37643	4.18154	3.78531	0.000839758	0.00477111	-1.11429
	Afu4g13490	0.411542	5.99413	3.78511	0.000840193	0.00477111	-1.23618
	Afu3g09570	0.735304	6.19951	3.78496	0.000840517	0.00477111	-1.24352
	Afu6g02950	1.23751	3.63646	3.78435	0.000841846	0.00477548	-1.11512
	Afu7g06460	2.12929	1.91946	3.78054	0.000850092	0.00481906	-0.893068
	Afu6g12730	1.1001	7.75474	3.77973	0.000851856	0.00482587	-1.23288
	Afu6g03360	-1.68738	0.915213	-3.77942	0.000852535	0.00482652	-0.604433
	Afu4g08970	-0.940178	6.11673	-3.77707	0.000857688	0.00485248	-1.21718
	Afu3g08100	-0.483645	6.50381	-3.77672	0.00085845	0.00485359	-1.25718
	Afu1g06710	-0.592951	8.23098	-3.77562	0.000860888	0.00486416	-1.25241
	Afu5g04080	-0.49911	6.19334	-3.77487	0.000862532	0.00487023	-1.25202
	Afu5g03540	-2.6783	2.87543	-3.77296	0.00086677	0.00489094	-0.720334
	Afu4g14290	0.867915	1.8851	3.77218	0.000868504	0.00489749	-0.887146
	Afu3g11980	0.54673	4.71554	3.77091	0.000871332	0.0049102	-1.20117
	Afu1g13430	0.82692	6.43052	3.76974	0.000873947	0.0049217	-1.28202
	Afu2g08470	-0.546888	7.41549	-3.76943	0.000874641	0.00492237	-1.27894
	Afu4g06200	1.56713	4.05552	3.76858	0.000876551	0.00492988	-1.1835
	Afu1g15230	1.02948	6.01662	3.76807	0.000877687	0.00493303	-1.28469
	Afu6g12880	-1.22221	5.11766	-3.76608	0.000882172	0.00495498	-1.13287
	Afu5g13715	1.597	6.67551	3.76417	0.000886492	0.00497598	-1.28462
	Afu2g11350	0.736982	3.37297	3.76137	0.000892873	0.00500851	-1.07718
	Afu7g01690	-1.02115	4.00923	-3.75725	0.000902337	0.00505828	-1.04311
	Afu5g00960	-1.3267	1.31412	-3.75461	0.000908456	0.00508926	-0.717241
	Afu6g02600	0.52544	4.31355	3.75426	0.000909269	0.00509048	-1.19804
	Afu1g09500	-0.43828	7.2833	-3.7539	0.000910126	0.00509195	-1.31888
	Afu3g00530	3.06592	0.0832749	3.75265	0.000913038	0.00510427	-0.688417
	Afu2g08700	-0.459831	5.47577	-3.75244	0.000913521	0.00510427	-1.26193
	Afu2g05610	-0.525096	7.20357	-3.75155	0.000915593	0.00511251	-1.32515
	Afu2g15580	0.772346	6.85707	3.74907	0.000921439	0.00514075	-1.33146
	Afu8g01960	1.43919	1.65526	3.74889	0.000921851	0.00514075	-0.93814
	Afu1g11000	-0.612593	3.86482	-3.74732	0.000925563	0.00515743	-1.08749
	Afu1g04820	-0.744546	5.78429	-3.74712	0.000926047	0.00515743	-1.2839
	Afu3g09240	1.67471	4.85972	3.7464	0.000927752	0.00516356	-1.31312
	Afu5g06390	-0.71806	8.46439	-3.74524	0.000930501	0.00517549	-1.32028
	Afu4g10880	-1.38432	1.51152	-3.74433	0.000932676	0.00518423	-0.749526
	Afu8g00470	0.477707	4.98312	3.74104	0.000940551	0.00522396	-1.30023
	Afu7g00870	2.00389	0.788983	3.74084	0.000941046	0.00522396	-0.788189
	Afu3g12430	-0.674004	6.43864	-3.73987	0.000943387	0.00523357	-1.34158
	Afu3g04160	0.54398	5.60973	3.73913	0.000945151	0.00523996	-1.34001
	Afu6g02010	1.79163	6.56988	3.73796	0.000947987	0.00525228	-1.3452
	Afu5g08290	0.635831	6.84022	3.73754	0.000949012	0.00525456	-1.36011
	Afu6g02705	0.837083	2.5196	3.73727	0.000949671	0.00525481	-1.02157
	Afu8g01390	3.07246	2.01019	3.73545	0.000954099	0.0052759	-0.958137
	Afu3g04070	0.711434	8.02162	3.73432	0.00095687	0.0052878	-1.3448
	Afu2g00990	0.886237	1.3047	3.73357	0.000958704	0.00529452	-0.91714
	Afu7g04140	0.803101	4.25012	3.73306	0.000959951	0.00529717	-1.2438
	Afu3g11110	-1.18785	5.13006	-3.73286	0.000960426	0.00529717	-1.21072
	Afu1g07160	-1.55701	6.2034	-3.73237	0.000961645	0.00529717	-1.30367
	Afu1g06670	1.28973	0.770147	3.73236	0.00096166	0.00529717	-0.850403
	Afu2g13710	-0.469961	8.44269	-3.7306	0.00096599	0.00531761	-1.35738
	Afu6g08960	0.545596	7.48132	3.72981	0.000967958	0.00532477	-1.3703
	Afu5g10840	-1.19611	5.625	-3.72958	0.000968536	0.00532477	-1.2768
	Afu4g08330	0.809118	5.49059	3.72871	0.000970673	0.00533309	-1.36816
	Afu4g07490	-0.566902	5.08644	-3.72761	0.000973416	0.00534474	-1.27516
	Afu8g05960	0.994848	3.90953	3.72661	0.000975909	0.00535499	-1.24849
	Afu3g03340	-1.90921	-0.0826916	-3.7259	0.00097768	0.00536127	-0.671918
	Afu5g09850	-1.35922	6.67689	-3.72561	0.000978395	0.00536175	-1.35776
	Afu2g01570	-0.810716	5.03764	-3.72517	0.000979511	0.00536443	-1.26989
	Afu6g04970	-0.566937	7.58155	-3.72347	0.000983765	0.00538429	-1.39117
	Afu4g09670	0.529862	5.72101	3.72207	0.000987294	0.0053981	-1.38885
	Afu2g01440	-1.33692	5.64631	-3.72158	0.000988526	0.0053981	-1.28763
	Afu1g09200	-1.31621	6.66723	-3.72157	0.000988565	0.0053981	-1.3694
	Afu7g04010	1.37945	2.27868	3.72146	0.000988843	0.0053981	-1.09336
	Afu5g03000	0.435665	4.69626	3.72122	0.000989442	0.0053981	-1.32204
	Afu3g03500	2.16763	-0.918054	3.72029	0.000991789	0.00540578	-0.75307
	Afu2g03460	-0.610395	6.29875	-3.72016	0.000992113	0.00540578	-1.38967
	Afu4g07020	-0.96456	4.5125	-3.71908	0.000994857	0.00541496	-1.18929
	Afu4g07690	-0.523768	7.61169	-3.71878	0.000995623	0.00541496	-1.40302
	Afu1g14060	0.874095	4.04485	3.71875	0.000995695	0.00541496	-1.27102
	Afu8g05820	-0.981342	2.20061	-3.7185	0.000996335	0.005415	-0.927664
	Afu3g13040	0.881783	4.03106	3.71713	0.000999821	0.0054305	-1.25152
	Afu5g02970	0.771505	4.09216	3.71686	0.00100052	0.00543083	-1.26462
	Afu1g11690	-0.555371	5.66373	-3.71538	0.00100432	0.00544681	-1.3662
	Afu4g07540	-1.43751	6.50349	-3.71513	0.00100495	0.00544681	-1.3697
	Afu1g12550	-0.570538	7.56934	-3.71497	0.00100537	0.00544681	-1.4127
	Afu5g08060	-0.760551	5.2185	-3.71401	0.00100784	0.00545674	-1.3142
	Afu2g13940	1.16235	6.77317	3.7135	0.00100914	0.00545778	-1.41926
	Afu2g02580	0.890881	5.96529	3.71344	0.00100931	0.00545778	-1.41596
	Afu7g00850	1.30927	5.17606	3.71306	0.00101029	0.00545965	-1.3797
	Afu6g02790	-0.799146	4.69481	-3.71207	0.00101285	0.00547002	-1.25211
	Afu2g12070	-0.544558	4.43444	-3.70896	0.00102091	0.00550844	-1.25321
	Afu1g05110	-1.0651	5.87206	-3.70883	0.00102125	0.00550844	-1.36029
	Afu3g03140	-0.751492	5.26493	-3.70836	0.00102248	0.00551161	-1.3492
	Afu1g04970	0.925549	6.11703	3.70737	0.00102506	0.00552205	-1.43572
	Afu8g00240	-2.1671	-0.441025	-3.7071	0.00102577	0.00552238	-0.708192
	Afu1g07270	0.70685	4.76451	3.70586	0.00102901	0.00553637	-1.38303
	Afu6g13030	-1.1382	5.64878	-3.7047	0.00103208	0.00554871	-1.35353
	Afu1g07640	-0.516892	6.15471	-3.70415	0.00103352	0.00554871	-1.42109
	Afu2g15710	0.906511	4.93218	3.70387	0.00103428	0.00554871	-1.40312
	Afu3g10550	1.08249	3.26458	3.70359	0.00103501	0.00554871	-1.2089
	Afu4g11910	-0.509668	7.86012	-3.70353	0.00103516	0.00554871	-1.43741
	Afu2g09100	0.465308	5.17848	3.70352	0.0010352	0.00554871	-1.39771
	Afu5g13650	1.15986	2.23057	3.70055	0.00104306	0.0055865	-1.09708
	Afu2g02540	0.646294	4.39544	3.70021	0.00104398	0.0055865	-1.34485
	Afu2g08550	-0.730167	5.01112	-3.70012	0.00104421	0.0055865	-1.33531
	Afu2g07550	-0.632414	7.06944	-3.69982	0.00104502	0.00558735	-1.45213
	Afu1g09320	-1.40773	5.3919	-3.6991	0.00104693	0.00558858	-1.30069
	Afu3g04200	-0.97583	6.13391	-3.69905	0.00104707	0.00558858	-1.41102
	Afu2g11110	-0.614157	6.97129	-3.699	0.00104721	0.00558858	-1.45471
	Afu5g02620	0.860484	1.73541	3.69836	0.00104891	0.00559419	-1.0556
	Afu6g08420	-0.567584	6.98273	-3.69491	0.0010582	0.00564023	-1.46543
	Afu4g11220	-0.940031	4.22905	-3.69418	0.00106015	0.0056471	-1.23285
	Afu2g00330	1.52305	3.35829	3.69232	0.0010652	0.00567047	-1.28541
	Afu2g02520	-0.602858	6.62848	-3.69065	0.00106976	0.00569121	-1.47059
	Afu7g04030	1.6675	-0.283023	3.68867	0.00107517	0.00571642	-0.871896
	Afu2g12130	0.703159	3.78779	3.6861	0.00108224	0.00575044	-1.31092
	Afu4g04060	1.01344	6.02818	3.68524	0.00108461	0.00575946	-1.48979
	Afu4g11350	-0.528407	6.5006	-3.68493	0.00108547	0.00576048	-1.48138
	Afu3g06890	-0.510716	6.85555	-3.68085	0.00109684	0.00581717	-1.49852
	Afu2g02550	0.522219	6.06305	3.67861	0.00110311	0.0058468	-1.50434
	Afu3g02310	0.804963	0.77517	3.678	0.00110482	0.00585228	-0.980109
	Afu3g09050	-0.611365	5.40331	-3.67727	0.00110689	0.0058596	-1.42943
	Afu4g10660	-0.718902	4.70538	-3.6724	0.0011207	0.00592805	-1.35531
	Afu1g09640	-0.676522	5.90363	-3.67223	0.00112121	0.00592805	-1.48232
	Afu2g16790	-0.666779	5.03643	-3.67175	0.00112258	0.00593165	-1.40058
	Afu3g01060	-1.66995	2.29817	-3.67139	0.00112359	0.00593333	-0.983404
	Afu3g08480	-0.577712	4.3107	-3.67096	0.00112484	0.00593627	-1.32565
	Afu5g08690	-0.699359	5.72826	-3.67016	0.00112713	0.00594469	-1.48016
	Afu6g14490	-1.30432	0.396893	-3.66897	0.00113054	0.00595787	-0.851409
	Afu2g14730	-0.590932	4.95806	-3.6688	0.00113102	0.00595787	-1.41121
	Afu3g08260	-0.58233	7.0252	-3.66813	0.00113296	0.00596105	-1.53096
	Afu6g07660	-1.99541	-0.0920838	-3.66811	0.00113302	0.00596105	-0.801959
	Afu4g01285	2.4284	4.0635	3.66675	0.00113696	0.00597812	-1.37861
	Afu3g05400	-0.677388	6.41949	-3.66473	0.00114283	0.0060053	-1.52627
	Afu5g04420	0.368184	7.19914	3.66405	0.00114482	0.00601205	-1.54019
	Afu6g12830	-0.520871	7.5215	-3.66362	0.00114607	0.0060148	-1.54044
	Afu2g10390	1.24488	1.06189	3.66338	0.00114675	0.0060148	-1.05065
	Afu4g10370	0.935205	5.02148	3.66262	0.001149	0.0060194	-1.5021
	Afu4g03170	1.32478	3.24338	3.6626	0.00114903	0.0060194	-1.31544
	Afu4g00200	-0.881022	3.14453	-3.66208	0.00115058	0.00602382	-1.17368
	Afu3g09210	-1.22429	2.26373	-3.66143	0.00115247	0.00603004	-1.0532
	Afu3g08390	-1.10085	4.88243	-3.6601	0.00115637	0.00604544	-1.37127
	Afu8g05490	0.498563	5.91683	3.65995	0.00115683	0.00604544	-1.54582
	Afu5g02760	-0.731696	7.68765	-3.65946	0.00115828	0.00604934	-1.55027
	Afu1g06960	-0.404904	9.43709	-3.65826	0.00116181	0.00606407	-1.51651
	Afu4g09100	0.631381	3.55282	3.65796	0.0011627	0.00606504	-1.35774
	Afu6g04410	0.863696	3.39675	3.65714	0.00116512	0.00607393	-1.34478
	Afu6g04010	-1.00128	7.6613	-3.65661	0.00116669	0.00607433	-1.55646
	Afu1g12700	-0.80493	6.17755	-3.65641	0.00116731	0.00607433	-1.53033
	Afu2g15680	0.874757	5.45832	3.6564	0.00116732	0.00607433	-1.54302
	Afu1g09330	-0.827976	7.92441	-3.65511	0.00117117	0.00608859	-1.55914
	Afu5g09810	1.00286	2.51399	3.655	0.00117149	0.00608859	-1.27858
	Afu6g02130	-0.704436	7.64152	-3.65392	0.00117473	0.00610176	-1.56118
	Afu2g11540	0.648844	7.25257	3.65361	0.00117564	0.0061028	-1.56208
	Afu3g02253	2.06932	5.83406	3.65288	0.00117784	0.00611049	-1.55884
	Afu6g04940	-0.544966	6.18731	-3.64912	0.00118918	0.00616557	-1.56313
	Afu4g09920	0.996042	1.21115	3.64836	0.00119148	0.00617376	-1.10037
	Afu7g03790	-0.684775	5.53587	-3.64674	0.0011964	0.0061955	-1.51908
	Afu2g04170	-0.843407	7.47288	-3.64523	0.00120099	0.0062155	-1.58518
	Afu7g03680	-0.903956	4.70394	-3.64337	0.00120669	0.00624117	-1.40763
	Afu3g06510	0.58432	5.62908	3.64314	0.0012074	0.00624117	-1.57576
	Afu3g01760	0.815394	3.43306	3.64191	0.00121118	0.0062569	-1.38708
	Afu3g13450	0.902868	5.31732	3.64084	0.00121449	0.00626952	-1.57957
	Afu5g14660	-0.509017	7.75991	-3.64065	0.00121509	0.00626952	-1.59261
	Afu4g13300	0.762601	2.51649	3.63502	0.0012326	0.00635604	-1.30623
	Afu1g12790	-0.371137	6.21083	-3.63453	0.00123415	0.0063602	-1.6028
	Afu8g05330	-1.11215	6.85255	-3.63149	0.00124371	0.00640561	-1.60632
	Afu2g10730	-0.638514	6.55669	-3.63112	0.00124487	0.00640776	-1.61318
	Afu4g06630	-0.609065	5.22206	-3.63064	0.00124641	0.00641071	-1.53451
	Afu5g08700	-0.497093	7.28069	-3.63029	0.0012475	0.00641071	-1.62429
	Afu5g07902	1.6419	2.44529	3.63023	0.00124769	0.00641071	-1.32233
	Afu3g01490	-2.92025	0.770994	-3.62883	0.00125214	0.00642971	-0.897868
	Afu4g09250	2.22083	5.98368	3.6277	0.00125574	0.00644434	-1.61904
	Afu4g04380	2.3882	4.43152	3.62678	0.00125869	0.0064556	-1.50662
	Afu4g07820	-0.846977	5.58513	-3.62546	0.00126294	0.00647349	-1.56785
	Afu2g11470	0.646445	5.1823	3.62459	0.00126571	0.00648319	-1.58877
	Afu4g04460	-0.6099	10.0494	-3.6244	0.00126634	0.00648319	-1.59253
	Afu5g08130	-0.737422	7.51685	-3.62316	0.00127033	0.00649974	-1.64036
	Afu2g10780	-2.36637	0.628516	-3.62228	0.00127318	0.00651042	-0.923491
	Afu3g10950	0.734558	3.54016	3.62068	0.00127835	0.00653294	-1.42818
	Afu2g13640	-0.938005	4.27152	-3.61967	0.00128164	0.00654587	-1.41404
	Afu2g09010	-0.788104	5.87084	-3.61815	0.00128661	0.0065673	-1.5994
	Afu5g08120	0.865329	6.2544	3.61549	0.00129531	0.0066078	-1.66213
	Afu4g14590	-2.28856	0.499683	-3.61491	0.00129724	0.00661053	-0.929624
	Afu1g04800	-0.537625	5.72522	-3.61486	0.00129739	0.00661053	-1.6187
	Afu7g05530	0.496383	4.43514	3.61351	0.00130187	0.00662826	-1.54616
	Afu5g00950	-1.30091	1.26132	-3.61311	0.00130317	0.00662826	-1.04659
	Afu2g16040	-1.18531	7.21368	-3.61311	0.0013032	0.00662826	-1.65766
	Afu5g10580	-0.527374	6.02776	-3.61219	0.00130623	0.00663848	-1.64254
	Afu4g04410	0.559463	5.37038	3.61203	0.00130676	0.00663848	-1.64719
	Afu4g12790	-0.451237	7.35517	-3.60898	0.00131692	0.00668579	-1.67657
	Afu5g10590	1.42514	6.72635	3.60877	0.00131763	0.00668579	-1.67127
	Afu1g07310	0.562191	4.48565	3.60836	0.00131899	0.0066887	-1.57604
	Afu8g07260	1.37544	2.53428	3.60781	0.00132085	0.00669419	-1.36013
	Afu2g12710	2.29426	1.66737	3.60622	0.00132619	0.00671712	-1.25611
	Afu8g05520	-1.20344	2.51519	-3.60599	0.00132694	0.00671712	-1.21568
	Afu5g07640	2.21816	0.811681	3.60536	0.0013291	0.00672403	-1.14343
	Afu1g04455	-1.64874	0.526555	-3.60425	0.00133281	0.00673886	-0.983983
	Afu1g05340	-0.768216	9.4737	-3.60085	0.00134438	0.00679332	-1.66214
	Afu6g13860	1.80882	0.187006	3.60053	0.00134546	0.00679477	-1.10864
	Afu5g10310	0.992461	2.09527	3.59899	0.00135073	0.00681736	-1.34541
	Afu3g07180	-1.23907	5.22878	-3.59753	0.00135576	0.0068355	-1.54622
	Afu4g03410	2.30201	10.9672	3.59748	0.00135592	0.0068355	-1.5929
	Afu2g00240	3.09807	-0.868396	3.59608	0.00136074	0.00685578	-1.001
	Afu2g00440	1.63568	3.71809	3.59424	0.00136713	0.0068839	-1.57941
	Afu6g03010	-0.985927	3.92525	-3.59368	0.00136906	0.00688955	-1.43892
	Afu1g13150	-0.709192	4.05191	-3.59122	0.00137764	0.0069287	-1.46979
	Afu7g05420	-0.642327	7.07992	-3.59014	0.00138142	0.00694358	-1.72288
	Afu1g14360	-1.75479	2.08945	-3.58991	0.00138223	0.00694362	-1.14285
	Afu3g10270	0.39723	6.66004	3.58878	0.00138619	0.00695941	-1.72959
	Afu2g13040	-0.620832	6.73748	-3.58778	0.0013897	0.00697296	-1.72611
	Afu4g10570	-0.60491	3.09757	-3.58652	0.00139415	0.00698734	-1.39474
	Afu5g06070	-1.50552	6.64444	-3.58631	0.00139491	0.00698734	-1.69882
	Afu1g13200	-1.06685	5.47523	-3.58628	0.00139502	0.00698734	-1.623
	Afu3g11280	-0.932271	6.42278	-3.58298	0.00140672	0.00704184	-1.71408
	Afu6g07320	-0.620268	4.73878	-3.58254	0.00140829	0.00704556	-1.6034
	Afu5g00340	1.52402	2.1579	3.57988	0.00141783	0.00708917	-1.40251
	Afu2g08260	0.936068	2.74142	3.57806	0.00142437	0.0071177	-1.47778
	Afu3g00760	2.6492	-0.300765	3.57741	0.00142672	0.00712527	-1.08387
	Afu6g04910	-0.599836	6.42348	-3.57702	0.00142816	0.0071283	-1.74586
	Afu1g02390	-0.890885	4.92506	-3.57655	0.00142984	0.00713251	-1.60922
	Afu2g02480	0.988257	3.93772	3.57601	0.00143181	0.00713819	-1.59584
	Afu5g01520	1.18727	1.00077	3.57567	0.00143305	0.00714022	-1.25919
	Afu2g01110	-1.04728	3.28737	-3.57485	0.00143601	0.00715082	-1.39015
	Afu5g13180	1.36196	0.369384	3.57422	0.00143831	0.00715809	-1.22547
	Afu1g17400	1.47231	5.86201	3.57376	0.00143998	0.00716226	-1.76208
	Afu7g00450	0.916519	3.02592	3.57272	0.00144378	0.00717699	-1.49863
	Afu2g14030	-0.636144	8.03693	-3.57249	0.00144464	0.00717707	-1.75875
	Afu5g01980	-0.537376	5.83228	-3.57207	0.00144615	0.00718043	-1.72595
	Afu7g04160	-0.617355	6.42272	-3.57046	0.00145209	0.00720576	-1.76287
	Afu5g04170	-1.29537	9.97113	-3.5697	0.00145489	0.0072119	-1.72059
	Afu8g05570	-0.64327	7.23464	-3.56966	0.00145502	0.0072119	-1.77285
	Afu2g16170	-0.966253	6.05113	-3.56803	0.00146104	0.0072364	-1.72828
	Afu5g03670	-0.56088	8.41275	-3.56787	0.00146165	0.0072364	-1.7606
	Afu7g04820	0.932487	4.39709	3.5662	0.00146783	0.00726279	-1.6965
	Afu2g01120	-0.956817	3.66598	-3.56511	0.00147191	0.00727552	-1.46374
	Afu6g14530	0.589212	4.46455	3.56502	0.00147225	0.00727552	-1.68141
	Afu5g03790	1.64756	6.18381	3.56483	0.00147295	0.00727552	-1.7784
	Afu3g10620	-0.817074	6.48453	-3.56443	0.00147444	0.00727867	-1.77727
	Afu4g07340	-0.619112	6.77989	-3.5642	0.00147529	0.00727868	-1.7854
	Afu4g03970	-0.652922	5.19135	-3.56341	0.00147824	0.00728256	-1.68194
	Afu1g05550	-2.90929	3.80438	-3.56341	0.00147825	0.00728256	-1.28775
	Afu1g02860	2.2762	-0.79594	3.56309	0.00147946	0.00728256	-1.10567
	Afu4g10960	-0.704664	3.37514	-3.56308	0.00147948	0.00728256	-1.47306
	Afu1g07420	-0.45301	4.9679	-3.56269	0.00148095	0.00728562	-1.68154
	Afu2g10120	0.712503	5.49717	3.56058	0.00148887	0.00732037	-1.78049
	Afu3g06780	-0.575626	4.0665	-3.56005	0.00149089	0.00732607	-1.57247
	Afu2g14570	0.843	7.37581	3.55336	0.00151633	0.00744682	-1.80118
	Afu2g05020	-0.529848	5.82627	-3.55051	0.0015273	0.00749348	-1.78527
	Afu6g07620	-0.617129	7.47305	-3.5503	0.00152812	0.00749348	-1.81913
	Afu5g09190	-0.581101	7.45486	-3.55021	0.00152846	0.00749348	-1.82017
	Afu5g09250	-0.62279	7.30308	-3.54972	0.00153035	0.00749846	-1.82148
	Afu2g01390	1.11428	2.02793	3.54922	0.0015323	0.00750373	-1.44967
	Afu2g04460	0.787451	6.92599	3.54884	0.00153378	0.00750387	-1.82292
	Afu3g10410	0.962174	1.32209	3.54876	0.00153408	0.00750387	-1.3551
	Afu3g05660	1.0288	2.95134	3.54772	0.00153811	0.00751927	-1.55823
	Afu7g04060	-0.577715	6.16422	-3.54708	0.00154063	0.00752643	-1.80427
	Afu1g07490	-0.594059	6.14463	-3.5469	0.00154134	0.00752643	-1.8116
	Afu7g02110	0.848269	6.91855	3.54639	0.00154331	0.00753176	-1.826
	Afu7g04690	1.2008	6.50294	3.54355	0.00155443	0.00758173	-1.83521
	Afu5g12630	0.7096	3.58219	3.54246	0.00155873	0.00759836	-1.63421
	Afu7g01400	-0.715178	7.04739	-3.54165	0.00156193	0.00760964	-1.841
	Afu8g04080	-0.5212	6.11428	-3.541	0.00156451	0.00761787	-1.81955
	Afu2g08900	-1.27099	5.91956	-3.53945	0.00157065	0.00764341	-1.8097
	Afu1g06000	0.922547	2.96406	3.53905	0.00157222	0.00764441	-1.59676
	Afu2g03430	-0.943152	4.01119	-3.53894	0.00157267	0.00764441	-1.58119
	Afu6g03680	-1.78369	3.53117	-3.53856	0.00157418	0.00764441	-1.44446
	Afu4g13000	-0.491588	5.54684	-3.5385	0.00157443	0.00764441	-1.79345
	Afu2g17470	-1.70033	1.50197	-3.53749	0.00157844	0.00765955	-1.22568
	Afu5g07830	0.537314	5.89192	3.53617	0.00158372	0.00768082	-1.84847
	Afu5g03680	-0.604096	5.25735	-3.53499	0.00158844	0.00769933	-1.76834
	Afu6g08010	-0.570193	5.01229	-3.53377	0.00159337	0.00771886	-1.75215
	Afu6g13440	-1.1928	4.78618	-3.53307	0.00159618	0.0077281	-1.69063
	Afu1g13740	-0.506286	7.90138	-3.53195	0.00160071	0.00774569	-1.85651
	Afu7g00760	0.692029	4.12147	3.53161	0.00160206	0.00774782	-1.73927
	Afu4g13070	0.569317	4.46094	3.53111	0.0016041	0.00775329	-1.75625
	Afu6g14330	-1.34767	6.97051	-3.53084	0.00160519	0.0077542	-1.86209
	Afu1g10120	1.22688	0.385586	3.53058	0.00160625	0.00775492	-1.28274
	Afu4g12650	0.781253	4.76119	3.52998	0.00160867	0.00776224	-1.80039
	Afu2g02275	0.717057	8.21871	3.5293	0.00161147	0.00777138	-1.84599
	Afu1g04400	0.545351	6.47015	3.52892	0.00161301	0.00777443	-1.87539
	Afu3g00700	0.899942	0.963744	3.52766	0.00161813	0.0077947	-1.35696
	Afu3g13030	-0.571455	8.07162	-3.52724	0.00161987	0.00779871	-1.86713
	Afu1g10340	0.819673	5.88174	3.52563	0.00162646	0.00782604	-1.87729
	Afu6g08210	0.553527	4.26763	3.52476	0.00163003	0.0078388	-1.76086
	Afu1g06860	-0.392429	6.51393	-3.52382	0.00163391	0.00785306	-1.88074
	Afu2g13520	-0.558639	5.85297	-3.52353	0.00163513	0.00785452	-1.85232
	Afu6g04020	0.600127	5.15749	3.52286	0.0016379	0.00786341	-1.85073
	Afu3g02700	1.78161	-0.653546	3.52169	0.00164274	0.00788219	-1.2514
	Afu2g13985	0.883212	3.32077	3.51993	0.00165004	0.0079128	-1.66132
	Afu6g14270	1.89019	1.62408	3.51584	0.00166717	0.00798897	-1.44556
	Afu3g02830	1.24073	6.48543	3.51569	0.00166779	0.00798897	-1.90318
	Afu1g04315	1.12878	5.756	3.5147	0.00167198	0.00800453	-1.90581
	Afu6g10510	-0.518598	6.2875	-3.51201	0.00168338	0.00805195	-1.90129
	Afu2g13265	1.24031	4.85708	3.51192	0.00168376	0.00805195	-1.87784
	Afu6g01950	1.7503	7.765	3.51167	0.00168482	0.00805251	-1.88479
	Afu7g04580	-0.649457	7.05768	-3.51121	0.00168679	0.00805657	-1.91562
	Afu7g04040	-0.811908	4.37564	-3.51103	0.00168755	0.00805657	-1.69655
	Afu7g02560	-0.543421	7.37094	-3.50822	0.00169956	0.00810938	-1.92309
	Afu1g13700	-0.564678	5.83458	-3.5071	0.00170437	0.00812778	-1.88194
	Afu3g14050	-0.866601	5.69954	-3.50644	0.00170721	0.00813683	-1.86022
	Afu4g13040	0.764435	4.04731	3.506	0.00170909	0.00813922	-1.78131
	Afu4g04612	0.453483	5.47591	3.50588	0.00170962	0.00813922	-1.90657
	Afu3g03950	1.95297	-0.127692	3.50522	0.00171248	0.00814834	-1.28386
	Afu6g14070	0.994458	1.71481	3.50439	0.00171606	0.00816081	-1.49292
	Afu4g10790	-1.07129	6.48555	-3.50358	0.00171958	0.00817119	-1.903
	Afu5g09510	-0.516684	5.84468	-3.50345	0.00172015	0.00817119	-1.89471
	Afu1g03950	-0.631962	8.84011	-3.50276	0.00172311	0.00818072	-1.90922
	Afu7g08605	-0.548081	6.30162	-3.50219	0.0017256	0.00818429	-1.92402
	Afu6g08520	-0.70934	6.50824	-3.50215	0.00172578	0.00818429	-1.92984
	Afu1g09650	-0.652265	4.5843	-3.5	0.00173516	0.00821991	-1.76689
	Afu6g13346	1.10672	3.97942	3.49999	0.00173521	0.00821991	-1.82743
	Afu1g07690	-0.469536	7.57792	-3.4996	0.00173691	0.00822343	-1.94209
	Afu2g04960	-0.583013	5.69199	-3.49873	0.00174071	0.00823688	-1.89588
	Afu3g01210	1.39675	-0.145545	3.49834	0.00174243	0.00824044	-1.32656
	Afu1g06950	0.696633	6.02642	3.4962	0.00175186	0.00828046	-1.95232
	Afu1g07680	0.583037	5.87906	3.49494	0.00175743	0.0083022	-1.9483
	Afu4g01555	0.692956	1.6286	3.49422	0.00176065	0.00831285	-1.51068
	Afu3g12310	1.08992	7.25349	3.4934	0.00176429	0.0083254	-1.95397
	Afu4g06150	-0.891422	4.95985	-3.49296	0.00176625	0.0083301	-1.80697
	Afu6g04550	-1.20389	2.5231	-3.48981	0.00178031	0.00839176	-1.47717
	Afu5g11910	-0.771639	6.75547	-3.48958	0.00178135	0.00839207	-1.96111
	Afu3g01880	-0.898679	1.06902	-3.48608	0.00179713	0.00846157	-1.37003
	Afu1g05720	0.751068	6.25457	3.48577	0.00179854	0.00846157	-1.97953
	Afu2g15930	1.04007	3.36256	3.48545	0.00179999	0.00846157	-1.80553
	Afu3g14430	0.520074	6.57432	3.48534	0.00180049	0.00846157	-1.98199
	Afu6g08660	-0.433153	8.1693	-3.48522	0.00180105	0.00846157	-1.96459
	Afu6g02810	1.185	2.54665	3.48435	0.001805	0.00847547	-1.64731
	Afu7g06010	0.808653	5.75843	3.48333	0.00180961	0.00849245	-1.9782
	Afu5g03650	-1.30443	0.941301	-3.48205	0.00181546	0.00851526	-1.32463
	Afu5g11280	0.731702	1.32548	3.48054	0.0018224	0.00854314	-1.51265
	Afu5g12170	0.788284	3.96955	3.48003	0.00182474	0.0085494	-1.83518
	Afu5g03130	-0.605953	6.96742	-3.47921	0.00182848	0.00856225	-1.99232
	Afu4g03980	0.523307	5.57928	3.47851	0.00183173	0.00857277	-1.9756
	Afu1g12760	-0.52453	7.09536	-3.47586	0.001844	0.00862549	-2.00216
	Afu2g14080	-0.651095	6.53377	-3.47538	0.0018462	0.00863107	-1.99334
	Afu5g07650	1.53638	0.561825	3.47474	0.00184921	0.00864043	-1.44305
	Afu6g07380	-0.772322	6.38065	-3.47333	0.00185577	0.00866635	-1.99353
	Afu4g08270	0.844189	2.47985	3.4731	0.00185686	0.0086667	-1.69948
	Afu1g15530	1.03632	0.866166	3.47177	0.00186306	0.00869037	-1.47647
	Afu8g05020	-0.901886	3.898	-3.47153	0.00186421	0.00869037	-1.71696
	Afu1g06130	0.860307	0.556574	3.47135	0.00186504	0.00869037	-1.46053
	Afu1g09250	0.424885	7.01822	3.47115	0.00186599	0.00869037	-2.01318
	Afu8g02490	1.14903	2.65348	3.47061	0.00186853	0.00869445	-1.7062
	Afu3g09720	-0.598973	6.15278	-3.47053	0.0018689	0.00869445	-1.99004
	Afu1g13870	-0.736935	3.89411	-3.46995	0.00187165	0.00870197	-1.74238
	Afu3g14230	-0.609768	7.68414	-3.46975	0.00187255	0.00870197	-2.01078
	Afu3g07260	1.03833	2.77657	3.4685	0.00187847	0.00872475	-1.75557
	Afu3g03020	-0.664785	5.52868	-3.46725	0.00188439	0.00874749	-1.95845
	Afu5g10790	0.708401	5.39357	3.46695	0.00188583	0.00874941	-2.00499
	Afu2g02570	0.634901	3.29163	3.46612	0.00188975	0.00876285	-1.76772
	Afu5g02840	0.716563	7.94497	3.4656	0.00189222	0.00876957	-2.00435
	Afu5g12750	1.00588	0.89704	3.46438	0.00189804	0.00879178	-1.51985
	Afu5g06970	-0.484429	6.52788	-3.46268	0.0019062	0.00882481	-2.02765
	Afu4g03070	-0.484381	5.96042	-3.45994	0.00191936	0.00888091	-2.0164
	Afu3g08420	0.520619	6.42816	3.45895	0.00192415	0.00889299	-2.04549
	Afu5g06370	-0.819326	4.74337	-3.45877	0.00192501	0.00889299	-1.87034
	Afu6g01960	1.40693	3.62687	3.45876	0.00192508	0.00889299	-1.85201
	Afu1g17030	1.77661	4.80406	3.45844	0.00192661	0.00889523	-2.01034
	Afu1g06680	-0.489208	6.62772	-3.4582	0.00192779	0.00889589	-2.04226
	Afu2g14880	0.652568	3.97472	3.45683	0.00193442	0.00891938	-1.87774
	Afu2g15210	0.492002	5.98073	3.45672	0.00193496	0.00891938	-2.03868
	Afu3g14190	1.11721	-0.450419	3.45566	0.00194013	0.00893836	-1.39188
	Afu7g06050	0.950491	6.51039	3.45374	0.00194953	0.00896821	-2.05382
	Afu1g10360	0.581415	6.4848	3.45365	0.00194994	0.00896821	-2.05868
	Afu5g10680	-0.360041	6.15878	-3.45362	0.00195009	0.00896821	-2.0417
	Afu4g10200	-0.582029	8.53113	-3.45348	0.0019508	0.00896821	-2.03502
	Afu5g06647	0.515377	3.52749	3.45305	0.00195292	0.00897316	-1.83663
	Afu8g00962	-0.983174	7.7467	-3.45249	0.00195566	0.00898091	-2.05383
	Afu7g04090	-0.403974	7.71963	-3.45168	0.00195962	0.00899427	-2.05453
	Afu6g05020	0.448537	4.88932	3.45083	0.00196385	0.00900886	-2.00443
	Afu1g14280	-0.83052	6.50166	-3.44805	0.00197759	0.00906271	-2.05923
	Afu3g14490	-1.28464	9.95249	-3.44803	0.0019777	0.00906271	-2.02488
	Afu1g08830	0.39974	5.94694	3.44755	0.0019801	0.00906722	-2.06229
	Afu3g00240	1.38154	3.64621	3.44741	0.00198081	0.00906722	-1.93953
	Afu1g04550	0.611162	7.15523	3.44681	0.00198379	0.00907603	-2.06971
	Afu2g16770	0.653968	5.76845	3.44502	0.00199271	0.00911197	-2.06858
	Afu8g01630	1.53315	0.925426	3.44271	0.00200431	0.00915904	-1.61772
	Afu1g12025	0.703393	2.86269	3.44254	0.00200514	0.00915904	-1.79776
	Afu1g03610	1.54535	10.8683	3.44068	0.00201457	0.00919531	-1.9956
	Afu6g07630	0.832984	3.82086	3.44055	0.00201523	0.00919531	-1.92138
	Afu1g05200	-0.967459	8.62627	-3.44009	0.00201752	0.00920086	-2.07195
	Afu1g04580	0.625503	4.38002	3.43963	0.00201989	0.00920676	-1.97463
	Afu1g04575	1.0697	2.74617	3.43713	0.00203259	0.00925971	-1.79393
	Afu6g02640	0.802591	1.68472	3.43633	0.00203667	0.0092731	-1.65147
	Afu3g14520	0.926527	2.93739	3.43581	0.00203934	0.0092731	-1.827
	Afu7g03930	-0.667612	3.61091	-3.43577	0.00203953	0.0092731	-1.80641
	Afu6g08870	0.637398	5.55457	3.43571	0.00203987	0.0092731	-2.07454
	Afu2g03080	-0.692228	5.39062	-3.43481	0.00204449	0.00928918	-2.02543
	Afu6g14280	1.68019	6.75335	3.43428	0.00204719	0.00929653	-2.09627
	Afu5g08240	-0.434948	5.21015	-3.43297	0.00205393	0.00932219	-2.02573
	Afu5g10740	0.426007	6.81847	3.43269	0.00205537	0.00932379	-2.10891
	Afu4g12920	-0.528765	7.74703	-3.43242	0.00205679	0.00932526	-2.10164
	Afu2g14420	1.40584	0.617336	3.43157	0.00206119	0.00933772	-1.58291
	Afu2g01820	-0.635622	6.35717	-3.43146	0.00206172	0.00933772	-2.09823
	Afu8g04110	-0.78686	3.52291	-3.43041	0.00206716	0.0093463	-1.80482
	Afu5g14240	3.88045	1.06328	3.43033	0.0020676	0.0093463	-1.48906
	Afu2g09140	0.861869	6.3955	3.43013	0.00206863	0.0093463	-2.11463
	Afu6g10630	0.879274	3.40608	3.43005	0.00206903	0.0093463	-1.89921
	Afu5g09860	-0.807085	6.31642	-3.43004	0.00206907	0.0093463	-2.10198
	Afu5g03120	-0.592869	6.47909	-3.42938	0.00207251	0.00935657	-2.10412
	Afu1g13010	-1.05147	4.89843	-3.42919	0.00207353	0.00935657	-1.94047
	Afu3g05560	-0.744302	5.94629	-3.42794	0.00208005	0.00938105	-2.07463
	Afu5g03570	-0.536394	6.80558	-3.42713	0.00208426	0.00939165	-2.11759
	Afu3g08620	-0.604739	6.89348	-3.42707	0.0020846	0.00939165	-2.11636
	Afu6g02910	-0.571917	8.30228	-3.42583	0.00209106	0.00941583	-2.10699
	Afu4g07400	-0.546623	5.27564	-3.4246	0.00209754	0.00944005	-2.04243
	Afu1g05610	-0.497253	8.05319	-3.42418	0.00209974	0.009444	-2.11718
	Afu4g05980	0.37666	5.68855	3.42401	0.00210063	0.009444	-2.10761
	Afu4g07140	-0.88305	6.38328	-3.42368	0.00210236	0.00944683	-2.10072
	Afu1g10012	0.865833	7.34186	3.42314	0.00210525	0.00945486	-2.12169
	Afu6g13760	-0.760886	2.91026	-3.42274	0.00210734	0.00945519	-1.74396
	Afu2g02830	0.310117	4.95588	3.4227	0.00210753	0.00945519	-2.06195
	Afu2g09890	-1.26865	4.63062	-3.42015	0.0021211	0.00951104	-1.91877
	Afu5g07530	-1.10102	0.542096	-3.41951	0.0021245	0.00952133	-1.45695
	Afu4g07630	-1.42257	5.47747	-3.41878	0.00212839	0.00953375	-1.9926
	Afu2g16970	-0.550366	7.23633	-3.41754	0.002135	0.00955838	-2.14299
	Afu5g03460	0.434249	4.07183	3.4158	0.00214432	0.00959507	-1.99663
	Afu6g11430	-2.1323	5.91893	-3.41552	0.00214583	0.00959683	-1.97957
	Afu1g06520	-0.725096	6.32365	-3.41509	0.00214814	0.00960212	-2.1288
	Afu7g04660	0.54122	5.53423	3.41414	0.00215329	0.00962011	-2.12519
	Afu6g13850	-0.369963	5.78537	-3.41177	0.00216609	0.0096672	-2.12495
	Afu7g05870	0.54679	7.49713	3.41174	0.00216626	0.0096672	-2.14594
	Afu6g10400	-0.5999	5.02678	-3.41157	0.00216721	0.0096672	-2.04772
	Afu1g03890	-0.472695	6.16924	-3.411	0.00217031	0.00967595	-2.14409
	Afu2g05635	1.4307	0.390017	3.41039	0.0021736	0.00968561	-1.60553
	Afu7g06970	1.86819	0.164743	3.40985	0.00217658	0.00969384	-1.56858
	Afu3g09990	1.34985	8.63199	3.408	0.00218667	0.00973084	-2.13138
	Afu2g17660	2.21945	2.84899	3.40791	0.00218717	0.00973084	-1.94014
	Afu1g07730	0.566526	3.61203	3.40755	0.00218913	0.00973451	-1.94268
	Afu5g10470	-1.04613	0.979278	-3.40726	0.00219071	0.00973648	-1.53014
	Afu3g14280	0.493619	5.17728	3.40635	0.00219571	0.0097402	-2.13514
	Afu7g04300	-1.10369	6.62079	-3.40628	0.0021961	0.0097402	-2.15285
	Afu1g06940	0.74628	8.0664	3.40625	0.00219628	0.0097402	-2.14366
	Afu2g02690	-0.53203	6.35994	-3.40622	0.00219644	0.0097402	-2.1599
	Afu5g09770	1.18858	0.493281	3.40603	0.00219748	0.0097402	-1.61213
	Afu1g12750	0.704595	5.94484	3.40587	0.00219837	0.0097402	-2.16626
	Afu4g07270	1.50135	4.10306	3.40545	0.00220069	0.0097454	-2.07439
	Afu1g13930	0.68266	5.55749	3.40289	0.00221482	0.00980291	-2.16787
	Afu1g09900	-0.606993	4.08803	-3.40245	0.00221731	0.0098034	-1.94076
	Afu5g06910	1.93124	3.79718	3.40242	0.00221747	0.0098034	-2.08436
	Afu3g05410	-0.627425	4.66107	-3.40226	0.00221836	0.0098034	-2.0171
	Afu2g07700	0.833683	3.01971	3.40147	0.00222272	0.00981759	-1.916
	Afu1g06820	0.534361	6.51681	3.39931	0.00223479	0.00986581	-2.18984
	Afu3g05650	-0.461728	6.9917	-3.3988	0.00223763	0.00987326	-2.18871
	Afu2g00980	1.87649	1.2766	3.39591	0.00225387	0.00993979	-1.70635
	Afu5g01940	-0.632238	7.59593	-3.3947	0.00226075	0.00996501	-2.1967
	Afu2g02490	1.45173	5.03928	3.39416	0.00226376	0.00997313	-2.16214
	Afu4g00790	-1.49628	0.42949	-3.39299	0.00227043	0.00999738	-1.47482
	Afu6g03810	0.507023	8.94881	3.39193	0.00227648	0.0100189	-2.16717
	Afu1g01870	-0.428115	6.49096	-3.3896	0.00228974	0.010072	-2.20398
	Afu3g00310	-0.485883	6.0268	-3.38846	0.00229632	0.0100958	-2.18336
	Afu6g10720	0.927163	4.84474	3.3872	0.00230355	0.0101224	-2.17616
	Afu3g01090	-0.954497	2.65844	-3.38676	0.00230613	0.0101285	-1.7923
	Afu5g08730	1.2126	3.02065	3.38646	0.00230782	0.0101307	-1.94238
	Afu3g03280	2.19451	8.06005	3.38515	0.00231542	0.0101589	-2.17847
	Afu5g03700	0.422348	6.19838	3.38449	0.00231925	0.0101705	-2.22191
	Afu4g01470	1.9315	1.35004	3.38392	0.00232252	0.0101796	-1.77596
	Afu5g12770	0.710013	4.10884	3.38278	0.00232917	0.0102035	-2.09723
	Afu5g02520	-1.17184	5.21397	-3.38094	0.0023399	0.0102446	-2.07179
	Afu2g13590	1.14515	6.02619	3.38076	0.00234095	0.0102446	-2.23103
	Afu1g17040	1.95485	6.33978	3.37907	0.00235089	0.0102829	-2.22409
	Afu6g00730	1.66046	1.15699	3.37811	0.00235654	0.0103023	-1.81636
	Afu6g13370	-0.990008	7.03829	-3.37638	0.00236671	0.0103403	-2.23363
	Afu6g06820	-0.724696	3.83256	-3.37623	0.00236763	0.0103403	-1.96935
	Afu3g10320	0.592623	5.60323	3.376	0.00236898	0.0103403	-2.23062
	Afu4g13770	2.01376	4.53763	3.37582	0.00237005	0.0103403	-2.20168
	Afu3g03515	0.616021	2.41475	3.37523	0.00237353	0.0103502	-1.8932
	Afu1g07040	1.44667	3.93921	3.37408	0.00238037	0.0103747	-2.12753
	Afu4g03030	0.453286	5.07569	3.37122	0.00239743	0.0104438	-2.19836
	Afu6g07780	-0.678964	8.22689	-3.36797	0.00241699	0.0105236	-2.24898
	Afu6g07980	-0.53838	7.06223	-3.36746	0.00242006	0.0105316	-2.26333
	Afu2g05380	-1.26551	3.93175	-3.36574	0.00243048	0.0105716	-1.96231
	Afu5g02080	0.502735	7.46761	3.36389	0.00244174	0.0106152	-2.26359
	Afu2g09850	1.00394	5.49308	3.36355	0.00244382	0.0106188	-2.26671
	Afu6g11160	-0.381311	6.39757	-3.36257	0.00244984	0.0106396	-2.26549
	Afu3g14850	1.15743	0.254489	3.36211	0.00245261	0.0106409	-1.68331
	Afu3g12210	0.847695	1.71381	3.36211	0.00245263	0.0106409	-1.82055
	Afu5g11620	-0.990443	6.64	-3.3614	0.00245698	0.0106544	-2.25719
	Afu2g11060	0.9036	9.23625	3.36094	0.00245982	0.0106613	-2.23027
	Afu3g07220	0.581587	5.14678	3.36022	0.00246422	0.010675	-2.23137
	Afu6g05330	-0.561688	7.02393	-3.35961	0.00246801	0.010686	-2.28127
	Afu2g06190	-0.463293	5.75827	-3.35879	0.00247302	0.0107022	-2.24273
	Afu2g10380	-0.981233	8.01247	-3.35645	0.00248753	0.0107548	-2.28456
	Afu6g12590	0.565393	4.98553	3.35643	0.00248768	0.0107548	-2.22377
	Afu6g12270	-0.512249	5.87076	-3.35608	0.00248985	0.0107587	-2.25915
	Afu6g06650	0.633894	3.32677	3.3551	0.00249592	0.0107749	-2.04174
	Afu4g09240	0.440982	4.03889	3.35507	0.00249609	0.0107749	-2.13906
	Afu1g05830	-0.843224	7.81877	-3.35278	0.00251043	0.0108313	-2.2896
	Afu7g04800	-1.17171	4.20973	-3.34977	0.00252934	0.0109024	-2.03452
	Afu1g12270	-0.983353	4.74906	-3.34975	0.00252946	0.0109024	-2.13814
	Afu2g14655	-1.54726	2.3241	-3.34947	0.00253124	0.0109046	-1.75767
	Afu5g15060	-2.34109	1.20357	-3.34746	0.00254396	0.0109539	-1.58637
	Afu1g06220	-1.27095	5.47341	-3.34582	0.00255439	0.0109933	-2.18103
	Afu8g07140	0.788341	2.47902	3.34541	0.00255702	0.010999	-1.99911
	Afu2g08850	-0.639244	6.5141	-3.34487	0.00256044	0.0110082	-2.30879
	Afu1g13710	-0.521194	8.68969	-3.34461	0.00256214	0.01101	-2.29429
	Afu3g07870	-0.775472	8.96508	-3.34402	0.00256585	0.0110204	-2.29398
	Afu1g05260	-0.902397	4.25116	-3.34206	0.00257844	0.0110673	-2.08484
	Afu2g02360	-0.630826	6.10305	-3.34192	0.00257936	0.0110673	-2.29887
	Afu4g14250	1.09991	8.45925	3.34154	0.00258178	0.0110722	-2.28972
	Afu1g10140	1.17181	0.999237	3.34079	0.00258665	0.0110875	-1.79484
	Afu5g10950	0.84658	6.98862	3.33997	0.00259189	0.0111044	-2.32603
[truncated: 6,562 more rows]

## Sheet: Table S2
Table S2: CPM values from differential expression analysis.
	geneID	AF293_BF2	AF293_BF3	AF293_BF4	AF293_BF5	CEA10_BF2	CEA10_BF3	CEA10_BF4	CEA10_BF5	AF293_N_PL1	AF293_N_PL2	AF293_N_PL3	AF293_N_PL4	CEA10_N_PL1	CEA10_N_PL2	CEA10_N_PL3	CEA10_N_PL4	AF293_H_PL1	AF293_H_PL2	AF293_H_PL3	AF293_H_PL4	CEA10_H_PL1	CEA10_H_PL2	CEA10_H_PL3	CEA10_H_PL4
	Afu1g00120	12.1284	17.0759	17.2353	29.5371	0	0	0	0	4.49215	11.5456	8.36062	5.24776	0	0	0	0.0880385	9.34118	52.7394	48.7615	39.0535	0	0	0	0
	Afu1g00150	0.541446	1.4035	1.78296	0.835956	17.7266	33.1143	40.3927	20.4757	0	1.05699	0.817887	0.904786	45.6512	20.667	60.0976	11.445	0.0697103	0	0.158832	0.0879584	66.4979	35.4828	51.8227	76.9695
	Afu1g00210	9.42116	8.65492	9.8063	6.82698	0	0	0	0	11.8029	4.87843	6.36134	6.60494	0	0	0	0	3.83407	2.61653	1.9854	2.63875	0	0	0	0
	Afu1g00220	15.2688	58.7131	54.9747	42.4945	0	0	0	0	66.5895	96.3491	84.7876	80.6165	0.0827015	0	0	0	64.6912	71.3004	53.8441	59.196	0	0	0	0
	Afu1g00230	13.4279	69.9411	60.9179	62.8361	0.112909	0.244386	0.366097	0.267075	59.1026	69.1925	59.9784	67.859	0	0.744756	0	0.0880385	46.9847	45.2987	35.2607	50.9279	0.194723	0.622505	0	0
	Afu1g00240	0.108289	0.818709	0.891482	2.08989	1.80654	3.5436	2.80674	6.32077	0.616569	1.70745	0.454382	0.361915	5.12749	2.60664	5.21395	2.99331	1.67305	6.21426	4.20905	4.30996	9.15198	4.71325	5.23055	10.0916
	Afu1g00250	0.649735	0.935667	1.33722	1.39326	0	0	0	0	0.880813	2.35791	0.636134	0.63335	0	0	0	0	2.09131	4.08833	3.33547	4.74975	0	0	0	0
	Afu1g00270	2.81552	3.04092	3.41735	1.67191	0	0	0	0	2.64244	3.49621	3.90768	4.34297	0	0	0	0	1.11536	0.899432	0.555912	1.75917	0	0	0	0
	Afu1g00350	0	0	0	0	37.4856	69.6501	12.6914	53.2369	0.616569	0	0	0	90.2273	65.7247	17.9287	148.697	2.09131	0.654132	0.79416	0.351834	32.2267	2.49002	12.151	6.41413
	Afu1g00390	0.974603	1.75438	2.08012	2.22922	0	0	0	0	1.67355	1.1383	1.5449	1.17622	0	0	0	0.0880385	2.43986	0.981198	1.82657	1.31938	0	0.177859	0	0
	Afu1g00440	0.866314	1.63742	3.56593	3.06517	0	0	0	0	0.880813	3.82144	3.72593	1.80957	0	0	0	0	1.04565	3.02536	2.06482	2.111	0	0	0	0
	Afu1g00460	5.63104	25.1461	23.3271	52.8046	0	0	0	0.089025	27.6575	24.7987	17.9935	18.91	0.165403	0.372378	0.548837	0.528231	9.27147	6.54132	7.70336	9.76338	0	0.355717	0.16094	0.256565
	Afu1g00470	32.7033	76.9586	90.634	80.2518	0	0.122193	0	0	75.0453	59.7608	56.0707	56.4587	1.24052	0.930944	0.914728	1.76077	28.3024	29.3542	19.7746	27.8828	0.68153	0.800364	0.64376	0.855217
	Afu1g00500	918.076	1317.54	1196.07	912.307	1124.12	575.041	542.434	448.775	504.266	1246.77	893.405	150.828	531.688	101.473	609.94	143.943	429.415	1584.72	1681.87	916.879	134.359	170.033	194.818	351.238
	Afu1g00510	677.674	938.825	801.888	908.267	400.825	343.118	364.755	311.32	331.714	1000.08	816.069	188.377	409.538	103.335	466.054	119.116	271.034	1299.27	1272.25	1057.35	151.202	209.428	238.03	363.211
	Afu1g00520	60.5337	15.2046	11.7378	16.1618	9.93595	5.98746	11.349	18.5172	9.86511	15.2858	10.4508	3.43819	10.6685	3.81687	9.87906	3.52154	9.34118	29.2724	28.5898	38.4378	6.42586	6.04719	6.19619	12.0586
	Afu1g00530	12.5615	35.9062	57.6492	64.6473	37.3727	41.0569	49.9112	39.7942	39.5485	27.3192	30.5344	27.0531	45.5685	44.9646	27.4418	62.6834	38.9681	43.418	34.7048	25.0682	33.6871	21.7877	33.7169	24.8868
	Afu1g00540	3.14039	5.614	4.75457	7.10563	0.338726	0.855352	0.366097	0	3.87558	2.92706	3.0898	2.35244	0.827015	0.558567	0.274418	0.528231	3.4158	8.99432	5.24146	5.10159	0.876253	0.800364	0.32188	0.855217
	Afu1g00550	10.2875	10.9941	9.0634	12.5393	30.7111	39.5906	37.2199	51.9906	24.7509	8.13072	10.8143	9.04786	18.9386	17.8741	14.0868	17.2555	15.4757	20.2781	15.0096	13.8974	43.0338	27.0345	37.6599	24.1171
	Afu1g00560	3.35696	40.1167	37.1451	16.0225	7.11324	8.9201	5.24739	5.6976	14.1811	31.5472	23.0826	18.7291	8.02204	10.5197	5.67131	10.7407	3.69465	17.4163	11.3565	9.23563	4.28391	3.55717	3.2188	3.67743
	Afu1g00570	7.25538	6.43271	6.53753	10.0315	23.3721	25.1718	27.2132	36.5893	7.92732	7.31765	5.63433	4.2525	12.736	8.75088	11.5256	8.71581	17.567	18.9698	18.3451	17.1519	34.758	23.3884	27.1184	25.9986
	Afu1g00580	0.649735	8.77188	8.02334	8.22024	0	0	0.122032	0	15.4142	11.0578	14.0858	18.4576	0.165403	0.0930944	0.274418	0.0880385	24.7472	22.6493	14.6126	17.1519	0.194723	0.266788	0.24141	0.427608
	Afu1g00630	1.51605	2.69004	4.16025	5.8517	0	0	0	0	11.8029	2.68314	1.81753	1.80957	0	0	0	0	6.7619	6.62309	4.05022	3.34242	0	0	0	0
	Afu1g00640	5.73933	4.2105	3.86309	5.8517	0	0	0	0	4.40407	2.35791	2.54454	3.8001	0	0	0	0	4.53117	9.48492	7.62394	9.05972	0	0	0	0
	Afu1g00670	9.20458	7.48534	4.90315	8.77754	0	0	0	0	5.54912	2.60183	2.81717	2.71436	0	0	0	0	3.20667	5.47836	4.84438	4.13405	0	0	0	0
	Afu1g00700	2.70723	3.97658	4.30883	5.57304	0	0	0	0	6.78226	4.22798	3.18067	3.07627	0	0	0	0	21.1919	10.7932	7.46511	9.76338	0	0	0	0
	Afu1g00750	40.825	114.502	113.961	98.9215	188.557	197.953	195.74	122.231	155.464	158.793	153.672	154.447	329.069	225.847	200.874	373.987	109.794	51.5129	35.8166	81.6254	130.27	123.79	105.979	75.9433
	Afu1g00760	29.7795	24.0934	27.9331	36.0855	3.72598	5.49869	3.783	7.03297	29.9476	51.3862	38.4407	45.8727	8.76635	3.16521	4.11627	6.77896	23.0044	40.3927	36.3725	32.7205	1.75251	1.68966	2.01175	1.28283
	Afu1g00770	0	0.116958	0	0	2.03235	7.82036	2.56268	7.03297	1.23314	0	0.0908763	0	1.73673	2.14117	1.18915	2.46508	4.25233	0.2453	0.079416	2.55079	7.10739	1.06715	3.94303	2.90774
	Afu1g00790	7.25538	44.3272	39.3738	35.1102	0	0	0.122032	0.089025	2.99476	15.0418	6.36134	2.62388	0.0827015	0	0	0	27.3264	37.6126	30.4958	30.3457	0	0	0.08047	0
	Afu1g00840	32.4868	71.6955	68.6441	54.8945	0	0	0	0	52.8488	58.3786	67.2485	79.6212	0	0	0	0	33.6004	35.4049	28.9074	36.1509	0	0	0	0
	Afu1g00850	2.59894	2.57308	2.37728	4.59776	0	0	0	0	2.02587	2.52052	1.72665	3.16675	0	0	0	0	1.39421	3.02536	1.27066	1.75917	0	0	0	0
	Afu1g00880	20.1418	68.1867	58.8378	78.3013	0.677451	0.366579	0.732194	0.7122	47.8282	48.3778	31.1706	33.3866	0.248104	0.558567	0.457364	0.176077	58.4869	125.593	85.9282	78.283	0.292084	0.0889293	0.08047	0.171043
	Afu1g00890	0.974603	3.62571	6.83469	3.2045	0	0	0	0	9.86511	8.53726	7.90624	7.69068	0	0	0.0914728	0	26.4202	22.3223	20.4099	34.3038	0	0	0	0
	Afu1g00910	16.0268	26.1987	31.9448	41.5192	0.451634	0.488773	0.854227	0.623175	26.2482	28.7828	18.9023	18.7291	0	0.279283	0.457364	0.264115	45.242	87.0813	81.7191	70.9824	0.292084	0.177859	0.24141	0.342087
	Afu1g00920	39.4173	66.4324	79.9362	95.4384	37.5985	42.8898	46.1282	47.0052	56.9886	73.4204	75.5182	71.1162	34.9	37.7033	28.3566	39.3532	38.8286	46.6887	38.1197	39.8452	20.5433	21.343	15.2893	9.92052
	Afu1g00930	50.4628	116.374	152.889	131.802	0	0.122193	0	0	41.7505	314.822	466.468	240.764	0	0	0	0	17.4276	58.8719	48.9203	22.7812	0	0	0	0
	Afu1g00940	2.92381	4.91225	4.01167	5.8517	0	0.122193	0	0.089025	3.96366	2.11399	2.54454	1.90005	0	0	0	0.0880385	3.83407	3.92479	2.93839	3.51834	0	0.0889293	0	0
	Afu1g00950	2.05749	9.8245	7.13185	5.57304	4.29052	8.06475	6.10162	1.33537	8.36773	5.85412	5.81609	7.41925	6.36801	10.1473	5.12248	8.71581	3.97349	2.2077	1.9854	6.68484	5.25752	5.60255	7.00089	4.44713
	Afu1g00960	7.90511	39.415	40.1167	26.054	51.4863	68.7948	43.4435	34.8978	51.3514	34.6369	27.899	44.8774	56.4024	75.872	52.8713	78.0021	26.4202	48.8964	29.2251	29.554	49.7517	48.4665	71.5378	54.1352
	Afu1g00990	1.62434	4.67834	5.94321	5.99102	0	0	0	0	2.99476	7.07373	10.4508	3.8001	0	0	0	0	4.25233	25.5112	28.2721	11.3466	0	0	0	0
	Afu1g01000	0.216578	0.70175	1.04006	0.557304	0	0	0	0	1.23314	1.70745	2.99892	2.26197	0	0	0	0	0.906234	1.06296	3.33547	1.23142	0	0	0	0
	Afu1g01020	1.73263	7.13446	7.42902	6.54833	0	0	0	0	3.87558	3.74013	2.36278	1.53814	0	0	0	0	3.20667	24.2029	9.52993	10.9948	0	0	0	0
	Afu1g01030	5.73933	152.046	119.756	85.9642	0	0.122193	0.244065	0.089025	76.1903	117.652	90.6946	98.1693	0	0	0	0	82.049	102.045	76.0012	93.8516	0	0	0	0
	Afu1g01040	21.2247	32.7483	47.5457	33.0203	0	0	0	0	31.0046	28.051	25.8089	29.7675	0	0	0	0	27.675	35.0778	27.9544	25.8598	0	0	0	0
	Afu1g01050	2.49065	11.9298	11.2921	10.3101	0	0	0	0	10.3055	11.3017	14.2676	14.0242	0	0	0	0	12.6873	8.91255	7.70336	11.5226	0	0	0	0
	Afu1g01100	0.974603	1.98829	1.33722	2.36854	0.677451	0.733159	0.488129	0.53415	2.46628	0.650458	0.636134	0.180957	0.0827015	0	0	0.0880385	3.06725	2.12593	1.74715	2.02304	1.16834	0.0889293	0	0.427608
	Afu1g01140	2.81552	4.91225	4.90315	3.62248	2.48399	3.5436	2.31862	3.47197	3.69942	3.90275	4.45294	5.70015	5.12749	3.44449	3.38449	4.578	1.88218	1.55356	1.42949	1.75917	2.23931	1.5118	1.44846	1.79596
	Afu1g01160	1.08289	2.92396	1.78296	1.95057	1.69363	1.7107	2.19658	1.33537	1.93779	1.05699	1.36315	2.98579	2.39834	1.86189	1.28062	2.289	0.557682	0.327066	0.39708	0.527751	1.07098	0.978222	0.24141	0.598652
	Afu1g01180	10.1792	12.5145	17.6811	18.1124	12.0812	8.06475	12.4473	13.7098	14.8857	0.406536	0.636134	0.814308	1.32322	1.11713	0.914728	1.05646	0.209131	0	0.158832	0.439792	0.584169	0.177859	0.16094	0.171043
	Afu1g01190	1.73263	2.45613	4.30883	4.73709	3.72598	1.7107	5.12536	4.6293	11.3625	0.569151	1.45402	0.542872	0.744313	0.651661	0.0914728	0.968423	1.3245	0.2453	0.714744	0.439792	1.55778	0	0	0.342087
	Afu1g01230	1.08289	1.05263	1.18864	2.08989	0.564543	2.19948	1.34236	1.24635	0.0880813	0.569151	0.272629	0.63335	0.661612	0.279283	0.914728	0.528231	0.487972	4.33363	3.81197	3.78221	1.94723	4.09075	2.33363	2.48013
	Afu1g01240	1.08289	7.60229	7.28044	8.22024	4.29052	6.35404	6.34568	3.29392	3.87558	4.95974	3.0898	5.0668	3.80427	2.97902	3.65891	3.78565	2.92783	3.59773	4.4473	3.51834	4.08918	3.11253	3.94303	3.84848
	Afu1g01250	1.40776	1.16958	1.33722	1.95057	2.03235	0.855352	2.19658	3.73905	1.4093	0.89438	0.908763	1.2667	1.24052	1.11713	1.18915	1.32058	1.60334	3.35243	2.62073	2.02304	2.72612	1.95644	2.81645	2.30909
	Afu1g01330	6.82222	9.47363	10.5492	8.22024	5.19379	4.39895	3.53894	5.6976	9.77703	6.26066	9.26939	4.52393	2.89455	5.58567	3.0186	2.99331	6.83161	5.39659	4.52671	5.80526	4.67335	3.46824	3.70162	3.33535
	Afu1g01340	0.324868	4.2105	5.05173	5.99102	2.5969	4.52115	3.783	1.0683	7.39883	4.95974	6.81573	4.61441	2.23294	2.97902	2.92713	3.08135	3.90378	3.18889	2.14423	4.6618	4.38127	3.0236	2.73598	2.56565
	Afu1g01350	88.6888	104.912	111.435	73.0069	206.735	80.7697	64.189	93.8323	13.6526	25.8557	23.1735	9.59074	15.2998	10.799	12.5318	15.6708	7.73784	4.82422	3.41489	5.98117	4.86807	4.44646	3.46021	4.87474
	Afu1g01360	51.7622	44.7951	45.7627	51.1327	80.6167	55.2313	44.9079	48.1625	6.6061	13.8222	7.45186	2.62388	16.3749	4.65472	23.3256	6.95504	7.18016	14.0638	12.3095	13.8095	16.8435	17.9637	18.669	25.6565
	Afu1g01370	5.95591	4.56138	5.94321	7.66293	6.43579	8.06475	7.68804	9.79275	2.8186	3.25229	2.63541	0.63335	8.84906	2.88593	10.062	3.4335	2.57928	10.7932	9.60934	5.7173	11.1966	16.5408	21.405	19.4134
	Afu1g01380	28.8049	46.1986	42.494	45.9776	45.9538	57.553	55.6468	60.626	68.3511	80.3316	67.3394	71.3876	53.3424	59.3943	47.6573	62.1552	45.73	20.8505	17.3127	35.7991	37.3868	34.9492	35.4068	30.4457
	Afu1g01390	1.73263	3.97658	3.71451	7.80226	2.82271	4.76553	5.24739	2.75977	3.25901	4.39059	3.72593	3.25723	4.38318	1.6757	4.11627	1.05646	1.67305	7.27722	5.71796	4.83771	7.49683	8.44828	10.2197	9.49291
	Afu1g01400	0.108289	1.4035	0.742902	1.39326	0.677451	0.733159	0.854227	1.0683	1.76163	1.38222	1.18139	1.17622	1.07512	0.930944	2.19535	0.264115	0.906234	3.10713	3.01781	2.72671	2.43404	4.35754	3.54068	2.48013
	Afu1g01410	5.52275	8.07013	6.68611	17.6944	5.87124	10.142	15.8642	11.4842	8.98429	7.80549	6.99748	5.88111	11.082	4.28234	11.0682	4.93015	9.13205	23.0582	16.2803	21.8137	19.8617	18.4084	21.9683	25.2289
	Afu1g01430	1.94921	6.31575	3.56593	4.17978	0.79036	2.44386	0.610162	2.4927	4.05174	8.45595	6.63397	4.34297	1.81943	1.30332	1.0062	1.58469	10.6657	53.3935	53.5264	17.5917	28.7216	42.6861	35.6482	19.1569
	Afu1g01440	0.108289	0	0	0	0.112909	0	0.122032	0	0.352325	0.0813072	0	0.0904786	2.06754	0.372378	1.09767	0.264115	0.557682	1.79886	1.03241	0.791626	8.081	2.57895	5.31102	4.36161
	Afu1g01450	2.59894	1.87133	2.52587	3.90113	0.677451	1.95509	1.70845	3.65002	1.58546	3.4149	4.18031	3.43819	2.97725	2.79283	2.92713	2.11292	2.50957	16.1898	10.7212	9.41155	14.3121	8.35935	14.4846	12.4006
	Afu1g01460	0.541446	1.16958	1.78296	1.25393	0.903268	1.09974	0.488129	0.7122	3.08285	0.650458	0.545258	0.542872	0.248104	1.02404	0.365891	0.616269	3.06725	1.55356	0.476496	0.879584	1.07098	0.444646	1.85081	0.598652
	Afu1g01480	1.19118	0.818709	0.742902	0.557304	0.225817	0.610966	0.366097	0.623175	0.616569	0	0	0	0.165403	0.0930944	0.457364	0	0.278841	1.55356	1.27066	1.40733	1.36306	1.33394	1.93128	4.10504
	Afu1g01490	4.11499	4.91225	2.67445	6.54833	3.04853	5.49869	9.64056	3.47197	2.20203	2.2766	0.454382	1.35718	1.48863	1.58261	3.38449	1.1445	1.74276	10.3843	10.6417	4.39792	9.44406	10.5826	12.4728	13.5124
	Afu1g01500	1.19118	1.28654	1.4858	1.11461	1.80654	1.7107	0.854227	1.95855	1.4093	1.05699	1.27227	1.90005	1.48863	0.465472	1.64651	1.40862	0.487972	0.2453	0.317664	0.0879584	0.194723	0.889293	0.56329	0.769695
	Afu1g01530	9.31287	4.2105	6.09179	4.04046	42.9052	30.9149	25.3827	83.5054	0.352325	1.38222	3.4533	1.80957	37.4638	55.8567	26.8015	23.9465	0.0697103	0.408833	0.476496	0.263875	2.92084	11.2051	2.65551	1.88148
	Afu1g01540	5.63104	4.56138	5.34889	6.9663	9.2585	5.62089	4.39317	10.861	1.67355	3.08968	3.4533	2.5334	9.51067	9.49563	5.57984	6.77896	0.836524	0.327066	0.873576	0.351834	6.62058	2.57895	3.37974	2.82222
	Afu1g01550	2.05749	1.16958	1.93154	1.67191	3.61307	5.86527	3.29487	5.3415	1.14506	0.813072	1.09052	1.08574	11.8263	8.56469	8.96433	11.533	0.766813	1.39003	1.03241	0.879584	21.2248	11.5608	17.7034	30.0181
	Afu1g01560	2.70723	2.92396	3.71451	3.34383	7.33905	9.28668	8.17617	13.3537	1.93779	1.95137	2.99892	3.89058	10.9993	8.3785	5.57984	9.42012	3.48551	0.817665	0.952993	1.49529	11.9755	12.539	8.44935	11.2033
	Afu1g01570	15.3771	10.4093	10.6978	11.2854	13.8877	14.1744	19.5252	23.1465	4.49215	3.3336	3.18067	3.16675	10.0069	4.84091	8.78139	5.81054	2.7187	4.25186	4.28847	3.78221	14.3121	11.294	14.2432	24.0316
	Afu1g01590	2.81552	9.23971	9.95488	11.4247	7.22614	7.69817	8.78633	4.71832	7.75116	7.64288	12.0866	10.586	6.36801	6.14423	4.0248	8.36365	7.04074	3.02536	3.41489	4.6618	8.56781	10.7604	5.6329	5.30235
	Afu1g01600	79.8091	77.3095	78.7476	101.151	56.2284	98.9765	127.28	73.0005	15.2381	28.3762	24.3549	11.5813	44.5761	26.3457	58.2682	16.7273	29.0692	84.1378	81.0838	62.1866	61.143	57.893	85.62	107.757
	Afu1g01610	9.20458	13.0993	16.7896	17.8337	16.7105	26.1493	18.915	11.4842	6.69418	12.8465	10.996	3.89058	19.3521	9.12326	19.6666	7.30719	15.8939	30.3354	31.0517	18.999	25.5087	19.5644	39.9936	44.6423
	Afu1g01620	6.60564	24.2104	23.6243	27.5866	13.4361	14.0522	12.4473	14.6001	24.3985	19.7577	13.5406	14.8385	28.6974	19.2706	20.6728	17.9598	21.6799	46.2799	36.5314	36.5027	25.6061	21.6098	35.3263	45.0699
	Afu1g01630	9.09629	15.7894	21.6927	28.4225	11.6296	12.3415	15.4981	19.4965	26.2482	13.0905	11.1778	17.5529	27.0434	10.2404	13.0806	15.7589	18.2641	21.1775	20.807	20.8461	12.4623	11.6497	13.4385	15.3939
	Afu1g01640	69.6299	162.338	187.806	159.807	90.8914	80.7697	77.3685	83.6835	301.502	153.671	184.115	235.968	132.819	76.1513	64.9457	127.04	110.63	50.2864	50.9057	110.652	46.2467	73.3667	49.0062	57.6416
	Afu1g01650	1.94921	7.60229	8.61766	6.82698	5.41961	6.47624	4.75926	5.6976	15.15	10.9765	10.6325	10.4955	11.082	8.47159	8.14108	10.9168	11.5022	11.6108	11.9124	11.7864	9.3467	6.58077	6.92042	9.57843
	Afu1g01660	3.57354	4.91225	4.30883	8.91687	9.59722	15.2741	12.8134	9.9708	8.80813	2.60183	3.54418	4.61441	16.2922	10.799	14.7271	6.07465	12.269	11.5291	18.5834	8.44401	27.6507	28.3684	32.1075	29.1629
	Afu1g01670	2.92381	3.15788	4.16025	6.54833	5.98415	9.16449	10.3728	3.9171	3.87558	1.38222	1.72665	1.90005	5.21019	2.14117	6.12868	2.46508	6.13451	2.6983	6.98861	2.28692	11.0992	9.33758	8.69076	9.49291
	Afu1g01680	68.2222	36.0232	47.9914	58.099	61.648	60.3634	57.5993	107.987	24.2224	29.5958	38.9859	36.8248	58.4699	25.7872	38.9674	33.1025	50.8885	67.2121	63.8505	39.1415	89.8647	127.347	100.668	95.6988
	Afu1g01690	44.2903	19.1812	23.4757	27.4472	29.3562	32.87	42.4673	38.9929	14.6215	9.83818	10.9052	13.0289	20.4273	17.2225	20.307	19.8967	22.5164	6.70485	19.5363	7.8283	25.4113	28.6352	23.4168	30.2747
	Afu1g01700	55.1192	21.5203	19.3154	27.8652	13.7748	13.6856	16.8405	19.4965	38.1392	32.8481	42.8936	51.7538	12.6533	12.847	8.23255	12.1493	32.1364	11.202	17.948	22.5174	11.3913	14.3176	11.0244	7.52591
	Afu1g01720	22.7407	57.6605	64.6324	94.6024	44.5989	81.3806	98.114	56.4418	109.573	87.8931	79.6985	94.6407	106.602	141.41	86.7162	126.511	128.406	107.359	91.3285	118.744	322.267	139.708	226.442	139.144
	Afu1g01730	7.0388	23.1578	23.3271	24.9394	17.7266	11.1196	13.3015	17.4489	15.0619	11.7895	9.54202	12.2146	12.4052	8.19231	9.97053	14.4383	10.4565	7.11369	7.30628	9.23563	13.4359	14.7623	13.1166	9.40739
	Afu1g01740	88.0391	170.057	178.594	146.153	201.993	156.774	125.205	135.674	314.979	306.528	320.793	338.3	304.589	324.155	278.809	328.207	330.496	108.586	86.5635	228.692	219.453	171.278	149.433	139.315
	Afu1g01750	11.6952	41.2863	40.711	46.2563	46.7441	59.3859	74.0736	32.3161	42.5433	38.8649	37.3502	43.7012	61.1991	44.4061	39.3333	50.446	41.8959	21.4228	13.2625	36.4148	45.0784	41.53	33.4755	28.8208
	Afu1g01760	8.77142	58.0114	61.3637	71.7529	39.4051	51.6877	48.5689	32.5831	68.7915	118.221	116.867	94.4597	81.2128	95.4218	63.5736	91.648	58.5566	75.7976	63.2946	53.4787	61.5325	71.1434	62.847	64.3978
	Afu1g01770	11.8035	17.0759	15.4524	19.7843	15.1297	20.2841	14.2778	16.0245	7.04651	9.26903	6.63397	4.61441	15.6306	10.0542	19.2093	4.13781	21.6102	52.3306	42.7258	33.0724	34.2712	28.8131	39.0279	45.7541
	Afu1g01780	0.649735	14.8537	17.5325	15.0472	9.48432	21.506	14.8879	4.18417	6.51802	10.5699	4.54382	5.24776	18.1943	9.96111	18.569	5.37035	20.9131	73.8352	70.045	35.0075	34.2712	37.9728	58.904	58.0692
	Afu1g01790	43.2074	45.029	43.534	53.6405	57.1317	54.1316	56.0129	85.0188	21.7561	23.823	31.7158	27.9579	49.2901	30.1626	49.7612	39.3532	30.5331	66.5579	69.9655	44.507	47.7071	65.5409	87.2294	85.6927
	Afu1g01812	7.47195	5.02921	4.45741	5.99102	1.69363	0.733159	1.09829	3.29392	4.31598	4.30928	4.27119	1.99053	4.63128	2.04808	1.92093	1.67273	6.34364	10.2208	9.29168	9.49951	5.25752	2.31216	2.33363	3.59191
	Afu1g01830	12.2367	21.5203	27.4874	17.6944	24.6141	21.8726	17.0845	17.1818	28.2741	25.1239	33.806	39.1772	24.2315	37.2378	22.1364	43.7551	32.2062	5.72366	4.12963	14.777	13.9227	8.89293	9.57593	8.12456
	Afu1g01850	9.96261	11.345	15.4524	16.0225	20.0977	17.4736	19.037	23.0575	11.0102	9.67556	9.63289	9.22882	17.2846	18.6189	9.87906	18.6642	14.2209	10.7932	8.8946	11.3466	17.4277	13.9619	17.5425	13.5124
	Afu1g01860	15.0522	13.3333	10.9949	15.7438	17.5008	20.7728	15.6201	25.4611	11.5387	13.497	15.6307	10.2241	21.2543	16.2915	17.4713	14.5263	3.4158	3.67949	3.89139	4.39792	10.1256	14.0508	10.3002	7.61143
	Afu1g01870	42.8825	87.251	84.9879	77.8833	99.8111	108.263	95.4293	106.83	103.584	103.504	102.872	107.489	130.503	122.14	111.231	121.669	113.419	51.7582	48.3644	78.283	95.3169	98.4447	74.4347	71.5817
	Afu1g01890	0.324868	0.584792	0.891482	1.39326	0.451634	0.733159	0.854227	1.4244	1.23314	0.89438	1.09052	0.361915	1.07512	0.558567	0.731782	0.616269	0.836524	0.2453	0.39708	1.0555	2.72612	1.77859	1.28752	1.45387
	Afu1g01900	7.14709	8.88884	7.87476	8.35956	1.58072	1.34412	1.34236	3.65002	12.5075	12.44	13.1771	12.667	2.23294	1.48951	1.73798	3.34546	6.13451	4.00656	5.24146	6.50892	1.75251	1.5118	1.20705	1.1973
	Afu1g01910	8.12169	20.8186	21.5441	22.2922	22.1301	25.905	21.5997	21.544	18.8494	31.8724	25.8998	25.6959	25.3893	24.0184	18.1116	26.7637	10.596	11.6926	10.3241	13.0178	14.1174	16.0962	12.3924	13.4269
	Afu1g01920	1.08289	3.97658	5.64605	2.92585	1.46781	1.8329	0.488129	1.86952	1.14506	6.42327	3.90768	3.25723	1.81943	2.32736	2.0124	2.02488	0.209131	2.61653	1.03241	0.527751	0.778892	0.355717	0.40235	0.684174
	Afu1g01930	1.19118	2.92396	2.82303	1.53259	0.451634	0.366579	0.244065	0.801225	3.52325	3.17098	2.54454	2.89532	0.909716	0.558567	0.548837	0.792346	1.81247	0.490599	0.555912	1.23142	1.75251	0.177859	0.56329	0.256565
	Afu1g01940	11.3704	16.0233	15.7495	10.5888	13.3232	12.3415	14.1558	13.9769	19.2017	17.1558	18.2661	21.8054	19.3521	14.4296	11.3426	21.8335	8.7835	6.29602	7.06803	7.65238	8.17836	9.69329	9.73687	8.2956
	Afu1g01950	8.0134	27.3683	29.4189	22.4315	24.5011	24.8052	23.7963	16.1135	21.4038	27.3192	35.3509	31.8485	24.9758	35.6552	19.0263	31.958	24.1895	11.8561	9.45051	17.9435	15.9673	15.2069	13.5994	15.0518
	Afu1g01960	2.59894	18.1285	28.5274	23.4068	8.46814	14.4188	12.0812	11.3062	16.8235	18.1315	15.7216	25.334	12.8187	11.3575	7.95813	14.2622	19.6583	5.47836	2.85898	7.38851	14.6042	4.00182	4.10397	4.36161
	Afu1g01970	37.0349	54.1517	62.4037	80.5305	55.0994	66.2287	107.755	55.7296	83.7653	41.2228	40.5308	46.687	47.5533	27.7421	31.2837	34.9513	52.1433	36.1408	28.1133	45.8263	49.7517	48.7333	39.9936	42.9319
	Afu1g01980	0.541446	1.16958	1.18864	1.11461	1.12909	1.09974	1.22032	2.22562	1.67355	1.1383	0.363505	0.542872	0.661612	0.930944	0.274418	1.1445	0.697103	0.408833	0.238248	0.175917	0.876253	0.266788	0.72423	0.427608
	Afu1g01990	8.22998	49.4734	52.1517	46.5349	40.1954	40.8125	49.4231	24.6599	67.9107	72.2821	68.0664	97.355	66.2439	103.8	38.1441	104.414	45.1723	1.4718	1.90599	16.1843	12.3649	8.35935	5.47196	5.901
	Afu1g02000	0.974603	2.57308	2.67445	3.48315	1.58072	2.07728	1.58642	1.86952	4.31598	3.4149	2.27191	3.61915	3.05995	2.42046	1.64651	2.37704	2.78841	0.899432	0.635328	1.93509	2.23931	1.5118	1.20705	1.02626
	Afu1g02010	62.916	140.35	166.559	138.769	156.491	128.181	120.08	104.159	187.701	167.981	165.486	209.82	158.456	135.546	100.62	190.867	143.812	51.6764	48.2055	96.8422	88.1121	82.971	64.4564	67.7332
	Afu1g02020	13.2113	44.3272	41.3053	42.7731	38.0502	54.7425	64.4331	40.4173	45.538	30.4902	30.6253	37.2772	32.419	20.3877	24.6976	33.2785	28.4418	17.8251	14.7714	22.4294	25.2166	25.7006	18.0253	16.2491
	Afu1g02030	159.943	641.517	640.084	517.457	757.052	623.552	570.989	383.52	1171.22	1033.82	1105.6	1325.51	955.285	1278.93	788.404	1306.49	753.638	155.111	115.789	411.03	427.612	310.719	248.25	217.482
	Afu1g02040	14.4025	26.5496	40.711	33.4383	25.856	24.3164	15.132	25.9063	11.2744	6.09804	6.63397	3.43819	30.5168	13.8711	12.2574	17.0795	4.67059	2.37123	2.62073	1.31938	9.73615	1.68966	3.05786	3.59191
	Afu1g02050	40.5002	87.3679	84.3936	68.8271	69.1	94.0887	97.7479	64.7211	90.0191	67.4037	57.7973	73.3782	76.2507	50.4572	58.0852	58.5456	59.8114	20.6869	15.5655	45.8263	42.3522	42.5971	29.0497	31.3009
	Afu1g02060	1.51605	2.45613	2.08012	4.31911	3.27435	3.17702	2.68471	3.65002	3.17093	2.52052	1.63577	2.17149	3.14266	3.81687	2.92713	3.4335	3.34609	2.37123	1.74715	2.72671	5.25752	1.77859	2.4141	2.48013
	Afu1g02070	244.734	405.963	412.31	424.945	558.671	440.751	475.804	402.215	484.623	589.559	571.794	482.884	777.394	856.841	783.83	631.324	778.873	451.515	384.532	462.573	672.865	743.982	585.097	484.823
	Afu1g02080	31.079	47.4851	42.494	64.6473	34.7758	56.5754	61.2603	54.9284	60.3357	41.3041	39.0768	34.6533	54.2522	33.7933	48.4806	37.0642	141.582	310.222	264.455	165.714	287.995	171.456	324.696	236.125
	Afu1g02090	61.6165	25.0291	24.3672	36.5034	19.9848	25.4162	25.6268	46.8271	24.0462	12.0335	10.6325	11.3098	24.4796	10.3335	16.7395	8.36365	30.8817	77.5147	88.7871	33.4242	73.2158	48.7333	87.149	48.7474
	Afu1g02100	4.65644	6.31575	7.42902	9.6135	4.96797	5.25431	8.2982	9.52567	12.5075	2.84575	2.27191	2.08101	5.6237	5.12019	3.38449	1.93685	4.39175	4.49716	4.84438	3.87017	12.657	4.17968	5.95478	5.64443
	Afu1g02110	50.8959	158.011	158.535	129.713	247.27	187.2	182.927	167.278	218.177	239.369	261.815	248.364	217.67	240.835	200.508	248.797	201.114	66.4762	77.3512	119.975	122.383	242.599	74.0324	76.2854
	Afu1g02120	2.38236	6.66663	6.24037	12.1214	4.06471	10.8752	11.9592	9.79275	31.7974	6.09804	4.18031	2.26197	7.85664	5.39948	14.6356	2.90527	51.7947	76.4517	57.656	58.6683	125.304	40.3739	104.45	68.5884
	Afu1g02130	10.3958	89.824	85.1365	114.805	41.7762	89.3232	80.1753	29.0221	50.911	79.0306	49.982	36.7343	58.3872	47.4782	52.7798	30.1092	57.3019	118.153	84.7369	75.0285	54.4251	39.2178	55.7657	66.6214
	Afu1g02140	32.3785	139.882	103.263	122.746	105.682	96.166	75.6601	60.626	25.4555	92.6903	62.2503	26.6912	55.2446	43.9406	54.2434	39.5293	17.7761	44.3992	37.802	43.0117	29.1111	46.1543	40.3959	46.2672
	Afu1g02150	85.2236	230.642	239.511	195.614	215.542	238.277	249.19	132.291	286.793	290.755	286.26	302.108	302.274	344.636	273.961	335.074	224.885	50.5317	43.8377	138.095	160.841	149.49	107.106	88.6005
	Afu1g02160	3.0321	28.8887	41.0082	26.054	20.4364	27.2491	29.7759	14.422	34.8802	24.7987	25.718	36.4629	23.5699	37.7033	17.0139	48.2451	24.9563	7.60429	5.63854	15.4807	16.9409	11.3829	12.3119	8.72321
	Afu1g02170	4.54815	26.3156	27.9331	29.2585	12.1941	18.6956	26.7251	11.5732	28.8907	28.051	29.4439	37.9105	19.7656	35.1897	13.9953	31.4297	23.7015	17.9069	14.0566	15.4807	24.4377	27.657	21.3245	17.7885
	Afu1g02180	10.1792	34.6197	28.5274	23.8248	13.549	18.9399	27.3353	15.5794	27.4814	37.32	30.9888	34.4724	17.9462	21.691	12.8062	20.601	16.3122	6.37779	3.33547	9.76338	11.8781	10.2269	8.047	6.24308
	Afu1g02190	213.763	300.232	317.813	269.735	317.499	280.922	297.271	314.347	259.047	275.55	285.17	274.603	254.803	255.544	214.504	275.825	244.335	188.472	142.79	204.239	207.672	220.1	192.726	179.082
	Afu1g02200	16.46	28.187	29.1217	44.5843	37.034	44.3561	49.6672	54.3942	29.0668	17.5624	15.5399	16.3766	13.8111	13.778	9.23875	12.6775	15.0574	8.66725	8.49752	10.8189	12.8517	10.6715	12.0705	7.26934
	Afu1g02210	53.0617	155.789	160.021	118.566	182.46	145.776	140.215	93.6543	188.23	190.991	207.834	257.321	174.5	277.794	126.781	292.464	137.817	10.3026	5.63854	70.4547	55.9829	25.7006	23.4168	24.6302
	Afu1g02220	0.974603	3.62571	2.52587	3.90113	3.61307	3.5436	5.00333	3.82807	4.49215	5.44758	5.81609	5.42872	6.45071	6.51661	6.76899	7.83542	3.76436	2.78006	3.17664	2.81467	4.67335	7.20327	2.97739	3.1643
	Afu1g02230	2.59894	4.56138	3.26877	3.2045	7.11324	4.27676	5.49146	6.23175	2.20203	1.95137	1.9084	3.61915	3.47346	3.3514	2.28682	4.93015	1.11536	1.55356	0.79416	0.967543	1.36306	0.889293	0.56329	1.11178
	Afu1g02270	17.8677	63.7423	57.6492	77.1866	37.4856	41.7901	36.1216	38.7259	70.7293	64.8019	57.7973	56.7301	38.9524	36.6792	33.3876	45.4278	26.7688	13.0009	18.1863	26.4755	25.314	20.0091	15.8526	11.4599
	Afu1g02280	5.63104	19.9999	19.0183	17.9731	10.5005	10.8752	13.4236	8.10127	9.68895	19.4324	17.5391	12.4861	16.9538	16.757	15.276	13.2938	12.8964	8.83078	8.17985	10.7309	10.515	9.07079	7.16183	8.2956
	Afu1g02290	3198.21	3170.98	2809.06	2624.21	1926.11	2248.6	1819.5	3054.18	2152.97	2565.73	2346.88	2430.53	2669.93	1537.08	2009.93	2173.58	1605.22	2880.39	2200.22	2854.16	1866.22	2789.09	2302.65	2345.18
	Afu1g02300	1.08289	3.50875	2.52587	2.22922	1.24199	1.46632	1.22032	2.75977	2.90668	2.03268	2.18103	2.17149	2.81185	2.23427	1.92093	3.25742	1.3245	0.572366	0.39708	0.967543	0.389446	1.15608	0.24141	1.28283
	Afu1g02320	1.62434	1.28654	1.04006	2.22922	0.451634	0.977545	1.22032	1.0683	2.64244	1.78876	2.99892	1.62862	6.03721	2.32736	4.11627	2.64115	1.67305	1.39003	0.714744	1.75917	8.27573	3.37931	4.18444	6.67069
	Afu1g02330	34.6525	64.7949	61.5122	85.5462	61.1964	69.2835	55.1586	56.0857	24.3104	54.8011	45.529	31.939	55.3273	47.0127	64.4883	24.6508	82.6067	148.243	143.425	88.5741	144.29	63.5844	106.381	99.4617
	Afu1g02340	44.3986	126.081	100.589	172.207	187.541	264.182	200.743	137.187	64.0351	89.5193	56.3433	32.3914	184.507	97.9354	182.58	40.4977	96.3396	60.5072	71.4744	92.7961	123.649	62.7841	66.2268	59.9507
	Afu1g02350	27.9386	38.2454	42.9397	34.6922	5.19379	6.35404	7.44397	7.56712	35.8491	51.0609	44.1659	51.3919	7.36043	6.88899	9.78759	6.95504	24.0501	17.9069	14.9302	20.8461	8.8599	6.49184	7.96653	11.4599
	Afu1g02360	5.84762	7.60229	5.79463	7.24496	4.40343	6.72062	7.07788	5.78662	10.5698	12.1148	13.4497	12.9384	9.42797	6.14423	4.39069	10.4766	11.3628	11.2838	8.49752	13.5456	10.7098	11.0272	7.64465	8.2956
	Afu1g02370	0.974603	3.04092	3.12019	1.67191	2.25817	2.32167	1.70845	2.58172	2.55436	3.00837	4.54382	2.5334	1.57133	2.42046	1.92093	1.49665	2.7187	1.14473	0.555912	1.58325	2.04459	3.11253	2.33363	2.05252
	Afu1g02380	0.541446	1.4035	0.742902	0.835956	1.46781	0.855352	0.610162	1.7805	1.32122	0.731765	0.272629	0.814308	1.40592	0.558567	0.640309	0.968423	0.418262	0.654132	0.158832	0.527751	1.2657	1.68966	1.04611	0.769695
	Afu1g02390	10.6123	28.3039	24.6643	18.6697	33.9855	29.4486	25.3827	26.6185	42.5433	37.4826	40.1673	36.6438	47.2225	43.4751	41.8945	56.6968	63.4364	15.6174	11.6742	34.4797	62.7982	23.833	26.5551	21.5515
	Afu1g02400	22.1993	70.175	61.0665	66.1799	38.5018	50.4658	89.2057	35.521	66.3252	70.0055	59.3422	71.2067	52.5154	54.7395	32.4728	53.5274	38.6195	8.83078	7.14744	22.1655	24.3404	19.0309	12.8752	9.835
	Afu1g02410	28.2635	132.631	135.802	102.265	112.118	113.273	104.582	57.4211	187.349	181.559	206.38	235.878	178.139	176.414	129.525	216.751	193.795	51.3494	37.0873	119.535	103.593	87.2396	80.309	73.8907
	Afu1g02420	21.333	47.0173	46.3571	40.5439	49.7927	43.1342	44.2978	24.5709	38.3154	36.9135	31.2615	38.001	34.073	32.9554	23.7829	45.78	26.4899	9.23962	7.22686	20.2304	17.6224	18.9419	13.0361	14.9663
	Afu1g02430	67.2476	104.795	106.681	112.993	105.682	111.929	110.927	91.9628	63.1543	84.2343	62.5229	62.2493	79.1453	57.9978	61.7441	68.4059	61.4148	34.4237	30.0193	49.4326	35.6343	46.1543	29.7739	28.8208
	Afu1g02440	4.54815	10.1754	13.9665	8.91687	5.3067	3.66579	5.49146	3.38295	4.93255	7.56157	5.90696	7.78116	5.4583	3.16521	4.57364	4.84212	1.53363	1.9624	1.9854	2.111	1.55778	1.95644	1.44846	1.62491
	Afu1g02450	5.95591	14.5028	15.1552	16.9978	11.1779	14.7854	14.5219	11.1281	15.15	13.7409	11.2687	16.1957	15.4652	11.6368	13.9039	13.3818	10.7354	7.44075	6.19445	8.61993	11.0018	8.804	7.88606	7.35487
	Afu1g02460	11.6952	64.678	66.8611	50.5754	44.8247	50.4658	60.5281	27.8648	152.909	106.187	97.2377	141.599	72.3638	112.365	36.8635	110.576	110.561	12.8373	14.0566	47.6735	43.2285	26.7677	18.7495	15.907
	Afu1g02480	0.758024	4.67834	7.72618	5.57304	2.03235	1.95509	3.05081	2.58172	12.2433	9.0251	7.90624	8.50499	7.52583	6.42352	3.20155	6.867	10.8748	5.31482	4.52671	7.56442	10.6124	5.7804	6.11572	5.81548
	Afu1g02490	17.5428	48.7716	38.3337	50.0181	35.792	41.9123	41.0029	35.61	26.7767	24.6361	22.4465	25.2435	22.4121	22.715	20.9473	27.7321	16.2425	8.17665	5.40029	9.9393	9.93087	10.4937	7.56418	6.32861
	Afu1g02500	11.9118	24.3273	19.3154	26.3326	30.4853	32.0146	26.359	25.016	35.5849	25.7744	27.172	34.5628	33.246	28.3938	21.9535	30.5493	31.1605	8.42195	9.45051	20.0545	21.7116	17.8748	15.0479	17.9596
	Afu1g02510	50.0296	155.906	185.428	179.313	80.0521	112.051	181.34	127.573	132.562	121.961	87.9683	164.762	98.2493	85.3676	55.6154	81.3475	74.6597	148.406	124.286	112.763	92.0066	117.031	91.0115	105.961
	Afu1g02530	7.0388	23.3917	26.5959	24.9394	20.4364	12.5859	14.5219	26.8855	14.2692	27.8884	28.626	30.4913	16.7884	24.3907	8.41549	21.3933	5.78595	16.9257	10.88	6.24505	9.15198	22.3213	6.03525	8.97978
	Afu1g02540	24.7982	154.268	146.352	167.749	117.651	182.19	197.326	76.9176	151.324	169.932	141.858	137.347	196.995	132.939	129.708	146.496	175.461	277.352	241.187	240.566	213.027	352.871	306.188	301.892
	Afu1g02550	701.173	1465.02	1538.1	1474.35	1784.52	1762.51	1717.73	1188.31	1382.08	1586.14	1694.21	1648.79	1576.62	1697.11	1396.7	1596.14	1663.85	1086.84	999.848	1443.93	1384.58	1427.05	1339.42	1365.87
	Afu1g02560	11.4787	21.7543	20.9498	20.7596	24.0495	24.4386	23.1862	18.6952	9.68895	10.4886	8.90588	9.86217	10.0896	8.28541	7.13488	9.68423	8.29552	4.33363	2.38248	6.7728	6.71794	7.55899	4.8282	7.35487
	Afu1g02570	36.0603	274.969	347.232	266.113	367.178	324.423	178.289	98.9958	83.3249	268.477	174.937	57.273	232.391	146.344	200.691	149.137	224.188	437.614	418.046	179.435	214.195	146.467	234.329	188.319
	Afu1g02580	103.416	118.713	121.093	118.427	172.073	152.986	138.263	129.62	47.5639	75.697	47.5283	26.5102	83.942	43.6613	83.8805	53.9676	53.8163	55.4377	54.3206	57.173	72.0475	61.9837	64.376	68.845
	Afu1g02590	23.1739	77.8943	78.7476	81.7844	56.9059	62.0741	83.7142	55.1064	150.091	142.694	145.584	213.62	75.0102	154.351	34.5767	131.618	70.8257	3.84303	3.81197	25.8598	25.9955	13.0726	8.20794	4.53265
	Afu1g02600	29.5629	132.631	147.837	144.342	64.4708	78.9368	89.0836	68.1041	166.738	148.142	163.214	137.618	114.128	132.008	86.6247	93.4088	165.144	286.755	211.882	174.773	130.172	176.703	153.617	134.611
	Afu1g02610	38.0095	91.5784	99.6974	71.0563	80.5038	63.2961	77.8567	65.2553	91.6046	77.0793	86.0599	113.008	61.6953	105.011	41.8031	109.08	69.5709	7.35899	8.17985	36.6787	26.0929	13.9619	14.6455	15.3084
	Afu1g02620	28.0469	18.3625	18.5725	19.645	19.4203	22.6057	30.8742	30.6246	28.0979	17.8063	20.2654	24.7911	24.1488	17.9672	19.5752	21.0412	43.5689	22.077	18.1863	28.5865	24.243	32.1924	37.0967	33.439
	Afu1g02630	33.8945	137.075	168.639	91.6766	145.652	117.55	104.948	68.4602	151.236	136.84	162.941	228.73	104.535	192.054	79.5813	216.222	85.9528	4.17009	4.68555	33.1603	24.8272	18.1416	8.20794	8.80873
	Afu1g02640	4.54815	20.1168	17.8296	21.1776	17.9525	26.6381	25.3827	13.4428	14.0049	17.3184	14.722	9.59074	17.0365	14.7089	18.4775	14.6144	10.4565	8.42195	8.4181	8.09217	10.8071	11.4719	11.4267	9.40739
	Afu1g02650	2.05749	4.91225	5.79463	8.08091	5.19379	5.00992	6.58975	5.07442	4.40407	4.39059	2.81717	2.62388	5.29289	3.44449	3.29302	2.90527	3.20667	4.17009	4.12963	3.51834	3.60237	3.55717	3.86256	4.78922
	Afu1g02670	124.749	161.286	158.089	142.949	147.91	151.275	162.913	174.667	186.116	154.321	162.214	166.3	188.394	132.753	148.094	171.411	173.927	120.115	92.4403	154.895	146.042	169.944	143.88	133.157
	Afu1g02680	35.952	90.058	85.1365	85.2676	70.5678	90.1786	97.87	47.2723	133.179	115.782	117.412	160.69	111.73	178.648	78.6666	148.785	104.844	55.6012	47.8879	71.5102	55.5934	57.7151	49.8914	38.9124
	Afu1g02700	4.0067	11.228	11.4407	11.8427	8.58105	8.55352	6.58975	6.94395	7.83924	7.48027	7.90624	8.41451	6.53342	6.51661	3.11007	5.89858	10.596	36.5496	25.8896	12.4021	30.2794	10.049	32.6708	17.6175
	Afu1g02710	6.06419	41.1693	50.963	43.1911	34.2113	30.6705	26.481	12.1964	22.6369	25.4492	24.5366	23.3435	25.472	22.2496	17.4713	30.7254	19.1006	11.9379	8.97401	12.8419	14.7989	11.6497	15.2893	12.1441
	Afu1g02720	13.5361	38.1284	40.711	32.6023	31.0498	34.0919	31.3623	29.2892	29.0668	41.1415	44.5294	37.1867	38.4562	36.1206	27.5333	35.4795	31.5788	19.8693	14.4537	21.4619	29.7926	18.1416	22.6925	25.4855
	Afu1g02730	124.641	119.531	108.315	113.272	106.134	61.341	48.4469	121.519	57.429	61.3057	58.07	69.3066	46.809	56.0429	62.3844	50.9743	18.4035	9.73022	7.78277	19.5268	14.6042	16.363	13.9213	23.1764
	Afu1g02760	26.964	175.905	153.186	181.403	116.747	194.654	208.553	80.5676	168.676	178.063	165.304	148.837	166.147	179.207	156.601	151.162	155.803	214.31	164.391	191.573	151.3	186.84	158.848	168.734
	Afu1g02770	2.49065	12.6315	10.4006	8.08091	4.85507	5.25431	2.92878	7.122	1.93779	10.2447	29.9892	4.52393	3.30806	14.3365	3.29302	6.60289	2.09131	2.453	3.41489	2.55079	5.25752	1.24501	3.2188	2.73669
	Afu1g02780	6.82222	8.30405	10.4006	15.8832	10.9521	15.2741	15.3761	17.716	6.6061	4.87843	3.36242	2.35244	8.93176	5.12019	8.0496	3.96173	10.8748	13.655	17.8686	16.888	18.4013	10.3158	16.2549	20.1831
	Afu1g02800	28.1552	46.0816	46.3571	45.1417	40.5342	36.5358	34.6572	35.4319	41.6625	51.7114	62.432	51.1204	42.9221	35.1897	40.431	36.712	36.2494	45.2169	35.1019	47.1457	31.1557	36.7278	32.188	36.0046
	Afu1g02810	16.0268	15.2046	15.1552	18.9483	14.2265	16.1295	15.254	23.9477	14.9738	13.1718	11.2687	12.5765	13.6457	9.49563	9.51317	11.1809	14.918	6.29602	5.32087	6.86076	6.3285	7.91471	8.52982	8.38113
	Afu1g02820	4.9813	5.49704	7.28044	9.89215	5.3067	6.47624	7.07788	8.27932	6.07761	4.4719	2.99892	3.25723	3.88697	2.69974	3.84186	3.08135	4.81001	22.8129	18.0274	8.8838	14.8963	13.873	9.49546	6.58517
	Afu1g02830	37.7929	115.555	109.504	120.796	117.199	119.749	114.588	83.7725	104.464	98.9509	85.1511	82.5165	114.707	76.9891	84.9782	96.4902	97.5247	63.1238	57.4178	93.7637	81.1995	94.7097	71.5378	77.9103
	Afu1g02840	31.837	57.0757	46.6542	47.3709	74.9713	90.6673	106.412	51.2784	90.1072	73.3391	70.9744	91.112	92.6256	72.5206	83.7891	81.7877	38.3407	35.0778	31.0517	29.4661	51.1148	51.4901	46.4312	35.406
	Afu1g02850	9.63774	11.5789	9.50914	8.35956	6.54869	9.65326	9.76259	12.9976	6.34186	6.26066	8.815	6.87638	8.18744	6.51661	7.50077	5.63446	4.46146	7.76782	6.11504	3.43038	5.45224	5.33576	6.35713	5.64443
	Afu1g02860	0.866314	0.818709	1.18864	1.53259	1.01618	2.81044	3.53894	2.40367	0.792732	0.243922	0	0	0.57891	0.651661	0.457364	0.528231	0.0697103	0.2453	0	0.351834	1.94723	0.533576	1.44846	0.769695
	Afu1g02870	20.7915	150.642	128.819	137.933	43.5827	86.5128	99.3344	38.1027	130.625	186.356	127.045	175.89	96.4299	102.962	54.8837	110.4	52.1433	30.6624	27.6368	56.2934	38.6525	48.1997	24.141	22.0646
	Afu1g02880	11.0455	28.07	35.3621	17.9731	17.9525	17.718	13.6676	17.6269	15.2381	17.4811	23.6278	15.7433	18.277	13.4987	12.7147	13.9981	15.6848	22.3223	23.2689	24.1006	23.172	19.7423	21.566	20.8673
	Afu1g02890	102.658	94.7363	90.7826	78.5799	144.862	110.585	98.6022	134.161	104.905	110.09	124.591	138.161	83.8593	85.3676	63.0247	117.707	128.546	28.1277	27.3985	71.4222	50.0438	42.5971	36.2115	42.7608
	Afu1g02900	15.4854	13.2163	14.858	17.6944	24.5011	16.2517	18.0608	22.8794	22.3727	15.3671	13.995	14.8385	20.51	17.4087	15.276	24.4747	21.4708	1.88063	2.22365	9.14768	15.091	9.60436	6.03525	6.84174
	Afu1g02910	27.2889	118.596	117.081	127.623	67.858	68.4282	47.9587	44.8686	124.195	174.079	173.483	169.466	115.947	123.909	75.3736	102.037	142.418	208.014	168.759	179.523	114.108	97.1997	105.094	108.099
	Afu1g02920	18.0843	44.2103	42.3454	61.1642	40.0825	61.9519	77.0024	34.8978	37.3465	33.8238	25.3545	31.2151	36.8021	29.7902	30.8263	31.8699	24.7472	11.202	9.45051	19.8786	23.9509	29.4356	20.198	19.4134
	Afu1g02930	85.1153	58.8301	45.6142	73.0069	54.9864	86.8793	119.104	96.236	72.2267	49.9226	47.9827	59.8969	85.9268	41.0547	75.2821	58.9858	48.9366	39.8203	29.4634	55.5018	49.557	56.9147	43.0514	42.4188
	Afu1g02940	4.65644	19.4151	17.3839	19.5057	15.2426	25.4162	26.6031	12.9976	26.1602	23.4978	18.1753	17.3719	23.5699	15.2675	18.2031	17.0795	20.2857	15.7809	13.5007	18.6472	18.2066	19.1198	13.9213	18.5582
	Afu1g02950	14.2942	11.6958	15.1552	27.7259	10.7263	21.6282	28.5556	15.9355	5.98953	8.53726	7.99712	5.97159	24.8931	12.1954	26.0697	11.445	6.48306	15.045	14.1361	27.2671	13.3385	6.6697	7.88606	14.7953
	Afu1g02960	6.49735	7.0175	7.87476	9.6135	5.98415	8.30914	14.2778	10.0598	5.72529	3.74013	4.18031	3.8001	10.6685	5.0271	11.5256	5.28231	3.69465	10.9567	7.78277	14.6891	9.05462	4.17968	7.72512	11.2889
	Afu1g02970	8.0134	6.43271	8.02334	15.6045	9.03268	8.06475	11.227	15.0452	24.4866	6.82981	9.54202	9.22882	31.592	11.5437	19.5752	29.0527	9.75944	14.0638	14.7714	15.9205	25.7034	26.5899	23.4972	27.4525
	Afu1g02980	201.959	502.102	558.959	479.56	429.052	385.031	254.56	269.3	268.472	364.5	241.64	109.57	293.342	148.113	287.225	128.448	634.085	1089.38	875.403	701.556	642.586	362.476	541.804	711.198
	Afu1g02985	20.3584	22.8069	21.247	17.6944	26.1948	25.905	25.1387	20.8318	40.1651	25.937	26.9903	27.596	33.246	21.0393	26.71	33.6307	32.973	24.7753	22.2365	28.5865	40.5997	30.4138	28.084	28.1366
	Afu1g02990	62.6994	156.841	158.981	171.65	113.812	146.51	138.751	93.1201	99.4438	96.3491	61.705	43.0678	82.5361	53.25	78.1177	43.3149	308.538	299.347	271.523	300.202	326.745	148.067	283.335	209.528
	Afu1g03000	6.28077	14.035	28.2303	15.8832	32.9693	24.1942	18.0608	14.155	29.3311	16.7493	26.9903	38.6344	40.3583	52.1329	28.7225	73.5121	20.2857	1.55356	1.42949	6.24505	18.596	10.8494	10.8634	10.3481
	Afu1g03010	10.2875	64.9119	72.6558	67.5732	54.5348	76.3707	85.3006	29.9124	104.112	87.8118	69.066	88.1262	72.5292	79.2234	52.1395	86.7179	61.3451	29.1906	22.3953	46.7059	47.3177	39.9293	36.5334	28.9919
	Afu1g03020	57.285	28.187	22.4356	26.6113	32.066	30.9149	40.3927	51.3674	29.243	29.9211	29.6257	24.9721	30.3514	22.4358	25.7953	27.8202	27.1173	37.2038	25.8102	32.7205	33.9792	25.6116	24.141	39.7676
	Afu1g03030	14.8356	56.8418	43.534	80.8091	80.7296	135.268	178.777	65.3443	31.8854	43.0928	22.9008	20.7196	77.574	54.181	56.8961	28.9647	21.8193	29.5995	43.7582	28.6744	46.8309	39.6625	48.6039	31.8996
	Afu1g03035	18.734	10.2923	12.1836	11.5641	13.7748	11.364	15.01	16.1135	16.9997	12.0335	15.7216	15.9242	9.67607	10.3335	8.0496	11.7972	16.1728	13.5732	13.739	16.3603	18.596	11.6497	14.3237	17.4464
	Afu1g03040	78.7262	141.403	179.634	223.897	218.478	163.128	203.55	169.593	216.152	230.343	247.275	215.339	277.298	245.956	248.349	217.279	850.744	1278.42	909.393	922.068	1422.26	495.247	977.066	825.883
	Afu1g03050	17.5428	35.0875	32.0933	49.3214	25.7431	36.7801	50.3994	30.2685	46.5069	48.2965	44.4385	47.0489	37.0503	41.427	30.5519	31.2537	120.041	193.296	133.657	114.258	182.65	55.8476	191.438	88.0873
	Afu1g03060	83.491	75.5551	73.6958	69.8024	85.9234	77.7149	84.8125	113.24	105.521	86.3483	93.4209	108.393	101.971	86.1124	80.1301	85.8375	127.57	77.3511	64.8829	107.309	108.948	119.076	96.4835	86.8045
	Afu1g03070	22.4159	52.6313	47.9914	55.4518	43.6956	55.8423	56.2569	39.349	88.6098	80.2502	84.6059	91.6549	79.4761	86.2986	70.617	77.914	76.8905	45.2169	34.546	60.3395	58.2222	66.7859	52.7883	48.1487
	Afu1g03080	16.3517	15.6724	20.3555	22.5708	19.759	21.9948	31.4844	27.5977	29.243	20.8147	21.7194	26.3293	27.0434	26.9974	25.338	32.4862	24.7472	17.4163	13.0242	24.9802	37.4842	39.04	32.5099	36.2612
	Afu1g03090	61.4	77.8943	67.4555	125.115	79.3747	76.6151	44.5418	66.9468	14.1811	59.4356	44.4385	10.405	68.7249	52.5984	56.3472	39.2652	11.2931	67.7027	47.8879	44.331	29.4032	22.0545	20.9222	36.6888
	Afu1g03100	448.426	296.022	249.021	256.36	349.791	270.536	283.969	479.488	254.995	250.508	217.467	222.939	278.869	229.664	260.789	239.289	349.806	225.267	192.743	252.001	284.101	337.22	299.59	281.195
	Afu1g03110	1061.45	558.944	481.103	413.52	824.232	574.552	587.342	1383.8	755.65	655.499	685.935	756.311	593.879	580.351	537.494	700.698	631.506	239.903	181.942	421.321	380.489	235.218	243.744	291.116
	Afu1g03120	18.9506	26.1987	34.0249	31.7663	24.3882	27.2491	22.2099	27.1526	24.6628	25.6118	30.0801	30.4913	27.5396	21.5048	21.1302	30.4613	28.9995	26.8194	21.2041	20.0545	33.0055	38.3285	32.027	32.2417
	Afu1g03130	16.5682	45.7307	48.14	47.2315	42.5665	44.7227	39.5385	36.0551	27.3052	35.6939	33.806	30.6723	35.0654	31.559	29.3628	25.9713	31.2999	23.9576	25.3337	27.7949	24.7298	31.481	23.8996	24.2882
	Afu1g03140	5.84762	9.70755	8.3205	20.063	3.83889	9.04229	10.6168	10.2379	7.83924	6.34196	5.72521	8.50499	8.51825	2.23427	9.4217	3.60958	7.24987	12.6738	9.29168	11.7864	10.7098	11.7387	12.3119	12.8283
	Afu1g03150	190.156	246.899	206.527	483.74	156.152	248.541	364.511	355.121	99.1796	50.4105	33.5334	8.14308	316.664	166.267	413.183	85.8375	257.928	135.896	117.297	242.853	348.749	66.9638	162.147	257.933
	Afu1g03160	0.649735	1.52046	2.08012	3.34383	2.48399	2.56606	2.44065	3.11587	0.880813	0.243922	0.636134	0.271436	3.05995	1.48951	0.731782	1.93685	0.348551	0.327066	0.158832	0.879584	2.92084	0.622505	0.96564	2.39461
	Afu1g03170	2.05749	8.88884	12.6293	14.2113	5.98415	7.82036	8.42023	7.21102	7.39883	3.90275	2.54454	3.61915	8.35285	6.79589	5.30542	7.57131	1.3245	3.02536	2.4619	5.18955	11.0992	4.89111	6.27666	9.32187
	Afu1g03180	73.6366	38.7132	34.6192	34.1349	36.8082	36.6579	44.2978	87.5115	10.2174	6.01674	2.45366	5.60968	6.69882	4.93401	10.7938	4.75408	9.4806	8.01312	11.9918	9.76338	4.18654	6.75863	12.3924	13.769
	Afu1g03195	1.73263	1.52046	0.742902	2.92585	2.48399	6.10966	10.1287	10.9501	0	0.162614	0.181753	0.0904786	3.30806	2.14117	6.86046	0.528231	0.975944	2.04416	2.06482	0.703667	0.973615	10.4047	3.29927	2.13804
	Afu1g03200	5.30617	4.32746	2.2287	7.80226	9.48432	17.4736	27.3353	22.8794	0.704651	2.03268	0.908763	0.542872	15.9614	16.4777	32.9302	3.4335	7.66813	25.2659	26.525	10.555	10.3203	42.3303	34.3607	24.8868
	Afu1g03210	3.57354	2.807	4.75457	10.8674	2.93562	3.78799	8.6643	6.67687	14.9738	4.87843	3.0898	22.0768	1.24052	0.744756	0.548837	1.40862	1.95189	1.39003	1.5089	1.84713	1.75251	0.177859	0.96564	0.940739
	Afu1g03352	7.36366	88.0697	86.028	54.4765	38.8405	49.7326	21.1116	34.1856	30.9165	102.691	74.246	34.4724	38.5389	96.7251	89.6433	36.8881	332.17	152.822	159.388	130.618	69.3214	63.7623	58.8235	45.5831
	Afu1g03360	1.73263	8.88884	11.2921	7.10563	4.96797	5.98746	3.53894	10.594	12.5956	7.07373	5.81609	2.17149	3.30806	4.46853	4.39069	4.40192	36.5979	37.3673	34.9431	18.0315	11.8781	4.62432	13.1166	12.4006
	Afu1g03370	8.988	27.2513	34.6192	23.8248	23.3721	21.3838	21.4777	20.0306	28.2741	31.0594	24.8092	29.1341	24.8104	26.9043	18.9349	37.5924	25.3745	11.6108	8.81518	18.5592	21.5169	16.4519	17.7839	13.769
	Afu1g03380	20.3584	102.806	123.767	101.708	56.2284	68.9169	60.8942	41.0405	178.365	179.201	161.215	213.62	98.4974	183.675	64.5798	151.162	676.19	277.107	244.204	385.962	1037.97	111.339	310.695	166.34
	Afu1g03390	1349.93	818.007	757.165	673.502	1297.09	859.14	778.689	1576.28	1253.31	1079.92	1200.93	1189.25	1022.85	1164.98	961.379	1201.81	1046.91	245.381	169.474	562.23	622.724	429.084	347.228	369.283
	Afu1g03400	141.317	194.151	213.658	219.996	198.493	252.084	270.18	144.042	335.149	255.955	259.27	287.993	277.629	208.066	207.369	257.777	307.492	147.67	125.001	266.514	244.572	264.565	207.613	221.416
	Afu1g03410	27.9386	40.9354	40.711	48.0675	41.4374	42.1566	51.3756	34.0075	67.8226	69.6803	82.4248	80.6165	36.9676	49.8055	34.3023	44.2833	35.9705	11.202	9.60934	22.1655	18.8881	23.6552	17.5425	17.874
	Afu1g03420	25.9894	64.4441	59.135	50.854	71.2453	56.2089	57.9654	47.5393	69.2319	54.4758	54.1623	58.8111	38.787	27.8352	27.1674	46.3082	28.4418	12.1832	10.4035	16.6241	16.8435	26.9456	17.462	14.2821
	Afu1g03430	20.5749	25.7308	20.0583	23.1281	24.3882	26.3937	25.2607	28.666	31.445	23.3352	19.811	28.6817	19.1867	17.9672	16.5566	27.2039	26.8385	19.3787	16.598	25.0682	21.2248	20.1869	22.3706	20.0976
	Afu1g03440	10.8289	47.9529	56.3119	36.9214	27.6626	31.5258	36.8538	29.0221	33.3828	24.4735	33.1699	26.1483	26.1337	28.3007	17.7457	31.2537	18.6824	8.34019	8.02102	15.6566	16.2594	13.6062	10.7025	10.9468
	Afu1g03450	25.2314	39.9998	28.9732	42.6338	25.856	50.3436	50.5214	31.7819	43.9526	42.9302	41.167	36.5534	37.2157	27.1836	32.1984	36.0958	34.4369	27.1465	19.5363	41.0766	44.0074	57.3594	39.9936	35.1494
	Afu1g03460	34.9774	83.8592	78.3018	90.0046	64.3579	71.6052	57.7213	63.0297	57.5171	79.5998	64.3404	60.6207	65.3342	53.1569	45.9193	58.1054	50.8188	44.9716	32.1635	44.507	38.9446	64.9184	42.3272	37.2019
	Afu1g03490	10.6123	48.4208	48.14	54.6158	34.55	48.0219	63.945	41.3076	103.407	64.9645	67.1576	63.335	90.8889	69.1692	60.372	87.1581	88.0441	33.3607	30.4958	65.2651	72.5343	72.0327	56.2485	53.7076
	Afu1g03500	131.138	236.49	217.967	202.719	174.331	218.481	270.302	128.819	260.28	216.765	203.29	236.692	194.679	198.012	143.704	227.315	229.486	192.887	141.837	183.657	166.585	157.494	185.403	130.592
	Afu1g03510	488.168	795.785	646.77	657.758	807.973	709.453	773.197	848.23	759.437	739.652	683.39	666.828	816.512	812.994	759.956	709.15	844.331	515.456	387.074	585.363	727.193	981.779	680.293	570.943
	Afu1g03530	6.71393	10.4093	11.5893	12.9573	5.19379	8.55352	9.51852	7.65615	2.29011	5.28497	5.63433	2.44292	6.28531	4.93401	10.4279	2.81723	7.24987	15.3721	12.9448	15.6566	10.3203	13.2505	10.4611	14.7953
	Afu1g03540	21.333	55.5552	49.6258	59.6316	54.4219	66.9619	96.1615	43.8003	48.7971	61.5496	44.2568	52.8395	58.9661	57.9047	43.8155	54.2317	32.973	8.66725	7.30628	23.6608	18.9855	17.2523	13.0361	7.0983
	Afu1g03550	28.9132	65.2628	59.5807	41.6585	59.7286	40.5681	31.6064	43.5332	61.6569	86.1857	94.2388	73.3782	48.6285	37.5171	49.7612	42.2585	27.3961	37.0402	38.5168	39.6692	49.4596	56.3812	43.1319	37.544
	Afu1g03560	32.8116	46.1986	33.5791	41.5192	32.8564	36.5358	52.718	34.1856	19.8183	27.7258	27.7173	26.2388	19.9311	14.3365	17.5628	18.4881	12.8964	8.34019	9.76817	19.7027	14.7016	21.432	15.5307	12.2296
	Afu1g03570	0.758024	14.6198	30.1618	10.8674	45.9538	4.15457	3.41691	25.5502	5.81337	0.89438	3.18067	0.63335	7.11233	14.5227	6.67751	19.8967	0.975944	2.86183	3.01781	0.879584	7.88628	28.3684	22.6121	20.0121
	Afu1g03580	5.30617	5.49704	6.09179	6.13035	5.87124	9.77545	4.75926	4.9854	2.55436	2.35791	3.90768	2.17149	3.39076	2.23427	1.37209	3.60958	1.25479	1.14473	1.11182	1.58325	0.778892	0.711434	0.64376	0.684174
	Afu1g03590	26.206	52.5143	60.3236	54.4765	37.034	43.7452	51.6197	32.049	98.2988	66.5093	62.8864	90.7501	55.4927	56.6945	31.0093	66.0289	60.5782	24.0394	16.5185	35.5352	31.5451	34.2378	20.8417	24.4592
	Afu1g03600	15.9185	20.9356	16.1953	29.6765	7.9036	13.4412	13.0575	20.2087	6.07761	8.13072	4.72557	2.5334	16.7057	7.72684	16.3736	2.81723	13.3844	59.6896	33.3547	25.9477	34.9528	32.2813	29.7739	25.1434
	Afu1g03610	1500.24	3885.12	2781.27	3125.92	3001.22	3238.97	3690.62	2152.45	419.972	1723.14	823.703	138.251	2717.4	1477.87	3072.2	381.471	2550.84	2415.55	2414.8	3243.38	3082.46	2377.88	2451.6	2515.02
	Afu1g03620	17.0014	27.4852	28.5274	26.1933	19.6461	22.2392	19.5252	28.488	58.3979	28.2949	29.0804	46.3251	28.532	19.1775	17.7457	36.712	35.6917	13.0009	12.2301	25.332	28.7216	19.3866	18.0253	19.0713
	Afu1g03630	174.995	649.704	822.541	730.208	808.312	611.088	590.393	567	367.74	560.288	574.611	500.98	598.759	675.493	478.677	566.968	307.004	607.198	588.552	432.755	582.222	716.059	686.811	692.127
	Afu1g03640	53.8197	28.07	27.3388	23.2675	37.5985	25.905	25.1387	49.4089	29.8596	25.7744	24.5366	30.2199	22.9083	33.0485	19.9411	35.1273	16.3819	2.37123	3.09723	8.61993	5.45224	5.60255	3.62115	6.32861
	Afu1g03650	625.262	442.22	390.915	380.221	460.78	480.341	498.258	464.354	61.9212	86.9174	81.0617	51.9347	96.9261	93.653	104.005	62.6834	82.7461	312.103	227.13	122.702	99.5034	163.007	206.808	289.833
	Afu1g03660	197.628	147.485	95.8343	133.474	123.635	173.881	113.856	148.494	143.22	173.835	171.211	97.4455	106.354	127.446	105.56	111.809	177.482	285.365	226.415	117.424	106.416	134.194	214.05	223.639
	Afu1g03680	72.3372	117.777	95.6857	127.344	79.4876	95.4329	87.6192	90.8945	86.1435	93.422	75.3365	79.5307	94.3624	58.184	70.1596	71.8394	120.459	219.053	173.762	178.556	122.383	154.915	148.628	148.808
	Afu1g03690	23.8236	30.7601	26.4473	27.3079	34.4371	50.588	58.4535	65.4333	23.5177	24.7174	25.8998	23.1625	28.532	17.4087	44.2728	19.4565	20.3554	38.9209	27.478	25.1561	55.6908	112.407	83.6888	84.2389
	Afu1g03700	2.81552	15.3215	21.3956	15.7438	10.6134	12.7081	11.9592	5.07442	18.9375	17.2371	16.3577	14.1147	13.0668	15.9192	9.14728	19.3685	13.3147	6.05072	4.84438	6.68484	9.05462	9.87115	6.92042	5.98652
	Afu1g03710	16.6765	67.6019	89.7425	78.9979	72.826	81.9916	79.9312	57.8662	96.0086	85.1287	83.6062	91.5644	97.1742	84.809	85.71	89.7112	122.063	79.7224	78.3042	96.9302	86.2623	89.3739	76.6074	77.4827
	Afu1g03720	196.003	69.7072	65.0782	78.5799	76.1003	67.695	72.1211	246.51	79.8898	110.334	101.509	108.212	158.042	95.5149	186.604	145.616	149.947	330.173	311.073	244.524	360.237	429.884	528.124	484.053
	Afu1g03730	18.9506	36.2571	33.8763	49.0428	29.2433	47.8997	52.962	33.8295	12.6837	11.4643	10.7234	4.79537	18.0289	13.0332	23.417	8.62777	37.5041	42.5186	44.7112	55.6777	58.3195	27.657	45.546	76.4564
	Afu1g03740	20.4667	87.9527	90.3368	67.5732	44.0343	52.2987	48.4469	38.8149	45.0976	95.2921	82.1522	70.3924	50.9441	61.07	40.248	57.9293	28.3024	38.7573	32.9577	37.5582	46.6362	72.6552	42.8905	39.2545
	Afu1g03750	14.2942	25.9648	16.641	18.2517	24.2753	24.683	23.6743	13.3537	21.4038	30.4089	34.8056	26.8722	19.2694	15.5468	14.9101	17.9598	17.3579	9.40315	8.97401	17.0639	11.1966	7.91471	8.8517	12.3151
	Afu1g03760	31.079	116.14	91.5255	118.427	81.1812	125.492	169.869	60.4479	133.267	118.383	107.052	145.218	142.825	114.599	100.071	134.435	106.936	82.5842	78.6219	115.577	111.284	137.218	116.681	117.336
	Afu1g03775	10.8289	39.9998	48.8829	38.1753	30.2595	24.9274	29.0437	20.0306	59.2787	44.3938	60.0693	63.335	32.5017	41.6132	20.2155	50.6221	32.1364	11.9379	11.2771	23.8367	24.6325	14.7623	14.6455	12.8283
	Afu1g03790	34.436	100.116	131.939	101.847	100.263	111.44	96.5276	50.1211	86.2316	55.9394	64.5222	74.8258	57.064	41.1477	43.4496	75.8892	57.999	34.5872	43.6788	58.9321	55.8855	34.9492	58.5017	45.8396
	Afu1g03800	13.861	60.9353	93.0113	68.5484	67.6322	98.2433	80.7854	48.7857	43.7764	31.9537	22.1738	29.677	33.9076	30.4419	27.6248	28.5245	42.593	27.7189	38.6756	29.2902	38.9446	48.6443	48.4429	35.0639
	Afu1g03810	34.8691	29.1226	29.5675	29.2585	27.8884	28.8376	27.9454	38.5478	47.7401	42.8489	43.8933	36.3724	28.0358	24.7631	21.679	34.9513	30.7422	15.1268	13.9772	27.531	21.9063	17.9637	17.2206	17.4464
	Afu1g03820	18.1926	29.4735	24.5158	29.2585	29.3562	26.8825	41.2469	25.3721	34.0875	26.1809	18.6296	27.8674	21.337	21.5979	11.2512	23.1541	15.1271	3.18889	1.66774	10.0273	9.73615	6.49184	4.10397	4.27608
	Afu1g03830	55.0109	83.7422	93.3084	75.9327	78.8101	67.695	78.8329	90.3603	59.8953	55.5328	44.2568	63.0636	42.7567	36.1206	35.7659	63.3877	60.648	30.4989	24.1425	46.7059	44.6889	34.2378	40.1545	35.3205
	Afu1g03840	22.091	160.467	148.729	159.807	138.765	187.689	187.32	96.5031	165.945	158.63	148.492	169.466	166.395	139.921	131.172	154.508	122.62	66.885	51.3028	96.9302	99.3087	91.5972	78.8606	66.7069
	Afu1g03860	3.89841	11.5789	11.1435	11.8427	9.93595	12.4637	17.0845	8.9025	19.3779	10.5699	13.2679	15.5623	9.75877	10.2404	4.57364	14.8785	8.57437	8.17665	5.00321	6.7728	9.73615	10.8494	5.87431	6.84174
	Afu1g03870	6.28077	8.65492	6.53753	7.10563	7.33905	7.94256	6.83381	9.6147	7.48691	9.83818	9.08763	6.87638	10.6685	6.88899	7.77519	12.3254	4.0432	6.95015	3.9708	5.18955	6.13377	7.91471	6.19619	4.19056
	Afu1g03880	4.43986	11.228	16.641	19.7843	10.5005	10.8752	11.8371	12.1074	11.9791	13.6596	14.5402	12.848	9.75877	12.847	9.33022	9.50815	12.3387	46.4434	41.7728	19.1749	16.8435	19.8312	18.3472	22.0646
	Afu1g03890	37.6846	70.8768	87.0681	72.5889	66.1644	68.0616	49.4231	44.6905	76.7188	90.4136	70.7018	59.7159	119.173	73.4515	89.2774	73.5121	112.024	69.5015	67.1066	87.4307	83.7309	62.5173	77.0098	70.3844
	Afu1g03910	24.7982	61.9879	58.6892	53.2226	48.5507	43.1342	36.9758	42.91	32.0616	53.5002	27.4447	24.9721	44.2453	29.9764	29.7287	30.6374	43.2901	65.9038	70.2832	44.5949	56.3723	16.2741	52.9492	40.6228
	Afu1g03920	17.976	73.8007	75.776	55.4518	67.4064	66.4731	70.5347	34.6307	108.428	134.076	150.037	156.799	106.354	124.095	78.941	107.847	72.429	23.5488	17.7892	45.8263	37.6789	36.9057	29.7739	24.2882
	Afu1g03930	33.0282	125.029	108.612	120.099	82.3103	113.517	138.507	68.9053	98.563	99.8453	67.1576	80.2545	86.7538	94.9563	75.9224	63.6518	97.943	66.5579	55.1147	94.9071	73.9947	66.5191	60.6744	68.1608
	Afu1g03940	172.938	194.853	163.884	198.261	169.701	206.873	215.265	182.501	148.769	150.581	118.503	117.17	198.814	122.233	188.708	127.744	220.982	170.238	144.22	227.724	204.654	189.153	172.206	185.753
	Afu1g03950	207.266	451.576	418.254	411.569	334.435	403.237	410.761	253.543	407.552	681.273	567.886	530.114	515.726	649.055	436.417	440.104	455.766	855.114	687.425	496.525	505.89	328.149	567.877	481.829
	Afu1g03960	56.4187	72.1633	69.5356	93.0698	66.2773	81.7472	85.7888	89.3811	35.1444	32.7668	30.4436	26.7817	51.1922	26.3457	37.0465	32.046	46.8453	40.8833	39.1521	50.0483	54.3277	66.0745	52.225	66.0228
	Afu1g03970	224.267	400.465	388.538	287.012	407.374	353.994	328.023	218.556	555.529	496.706	530.99	615.707	453.535	599.342	404.127	559.484	435.132	164.351	131.831	292.462	287.508	254.427	214.613	199.437
	Afu1g03992	37.0349	68.5376	55.8662	68.9664	33.7596	67.9394	79.199	31.7819	42.191	38.377	30.5344	35.6486	94.1143	34.9104	61.1953	30.3733	56.2562	138.594	102.447	90.4213	115.568	84.6607	102.599	150.176
	Afu1g04010	17.7594	59.7657	52.8946	43.4697	45.5021	43.1342	49.5451	38.0137	34.704	45.2068	35.26	39.5392	41.268	40.7754	34.6682	51.7666	21.5405	14.8815	10.1653	18.2954	24.4377	28.6352	18.9104	14.7097
	Afu1g04020	54.2529	68.5376	67.9012	75.9327	64.9224	80.8919	66.1415	81.5469	47.9162	61.7935	52.3448	48.2251	49.7036	36.2137	39.1503	43.6671	34.9249	24.2847	20.9658	35.6232	28.4296	26.9456	23.4972	20.6963
	Afu1g04040	1325.03	1653.09	1497.39	1445.51	2235.7	1678.08	1691.73	2158.59	1301.75	1183.59	1266.63	1246.8	1141.86	1224.56	1140.48	1313.97	1117.8	390.435	314.249	685.46	693.798	532.686	519.675	558.2
	Afu1g04062	14.7273	39.415	44.2769	36.6428	26.0819	23.7055	17.8167	26.3514	45.538	36.6696	36.9867	59.8969	26.5472	33.7002	15.5504	44.7235	28.3024	14.3909	12.0712	22.2535	20.6406	20.6316	17.462	14.0256
	Afu1g04070	1697.76	2684.31	2681.87	2273.66	3318.16	2545.53	2210.74	3119.17	2357.14	2102.77	2286.99	2280.42	2064.39	2303.9	2122.99	2415.86	2975.37	1462.15	1056.71	1787.58	2077.21	1452.75	1415.71	1515.79
	Afu1g04080	51.0042	110.994	104.006	103.101	65.2611	72.5827	83.7142	69.7956	101.029	97.8939	86.0599	104.593	95.6856	69.9139	75.2821	97.6347	89.5777	64.5956	48.285	73.4453	68.5425	94.9765	64.2955	66.7069
	Afu1g04090	9.96261	5.38009	4.90315	7.38428	9.14559	9.77545	10.1287	11.1281	5.6372	5.44758	3.99856	4.61441	8.84906	5.21329	7.40929	6.07465	9.55031	1.63533	3.73255	5.7173	9.93087	11.294	8.28841	9.0653
	Afu1g04100	8.87971	8.88884	8.17192	9.0562	9.37141	5.86527	8.2982	7.30005	6.25377	4.55321	4.81645	5.70015	3.39076	4.00306	1.64651	2.99331	5.29798	4.90599	3.41489	3.87017	3.89446	4.53539	3.2188	2.05252
	Afu1g04110	0.866314	7.60229	9.50914	7.38428	3.61307	8.9201	7.68804	1.7805	10.3936	9.75687	11.6322	11.4908	8.51825	8.09922	5.031	8.71581	8.36524	7.35899	5.00321	7.30055	8.17836	9.4265	5.31102	5.04578
	Afu1g04120	8.0134	10.0584	8.02334	9.47417	8.12941	15.7629	12.0812	12.4635	17.5282	12.7652	10.9052	8.32403	12.1571	6.88899	9.60464	9.156	45.0328	27.6371	22.9512	43.5394	82.6599	22.4991	42.2467	24.1171
	Afu1g04130	23.0656	24.3273	16.9382	22.1528	4.40343	9.53107	9.51852	11.8403	6.6061	41.1415	35.5326	12.0337	3.55616	5.39948	8.41549	4.40192	5.92537	162.061	115.789	23.7488	5.35488	18.1416	11.1049	8.03904
	Afu1g04140	1.29947	10.8771	11.7378	17.1371	12.4199	21.0172	14.7659	28.9331	3.17093	4.22798	3.18067	3.43819	2.97725	3.63068	6.12868	2.11292	2.7187	5.06952	4.28847	5.18955	4.96544	2.04537	2.65551	2.82222
	Afu1g04150	3.24868	11.6958	9.95488	14.9079	17.0492	28.1044	23.3082	76.6505	2.3782	1.62614	0.545258	0.723829	1.57133	1.58261	1.82946	0.792346	2.09131	2.28946	1.74715	6.86076	2.92084	1.60073	1.44846	2.73669
	Afu1g04160	0.541446	1.63742	1.93154	2.22922	1.91944	3.05483	3.05081	5.51955	5.1968	0.731765	0.636134	1.17622	1.32322	0.558567	1.46356	0.968423	2.16102	4.98776	4.92379	7.21259	5.64697	3.37931	3.46021	5.55891
	Afu1g04170	15.7019	27.1343	26.4473	29.2585	22.1301	26.8825	26.359	22.6123	19.0256	20.2455	18.0844	15.7433	20.6754	20.3877	18.1116	22.802	18.1944	38.7573	30.1781	30.3457	27.8454	35.8385	25.8309	27.1104
	Afu1g04190	96.594	396.84	593.281	365.034	498.152	446.738	435.9	155.883	706.324	622.488	774.085	906.958	557.16	869.875	425.714	854.589	429.206	53.0665	44.1553	141.173	210.398	161.051	111.451	105.448
	Afu1g04210	17.0014	71.9294	74.1416	70.3597	47.3087	69.1613	69.9245	36.5002	80.6825	79.1933	57.6156	65.597	80.3858	57.5324	54.4263	59.7781	69.5012	49.714	41.614	71.3343	65.8164	82.7932	71.8597	60.8059
	Afu1g04220	30.321	25.1461	19.9098	20.7596	28.0013	28.1044	29.2878	34.7197	9.51278	9.0251	10.4508	12.1241	15.6306	15.4537	16.648	18.4	13.5238	2.6983	3.89139	9.49951	9.93087	9.51543	7.80559	8.72321
	Afu1g04230	22.9573	42.4559	37.1451	37.618	48.4378	54.6203	62.9687	54.0381	27.2171	25.5305	20.8107	23.434	41.1853	39.0997	35.3085	41.0259	40.432	8.17665	8.10044	18.7351	24.5351	23.2105	20.4394	18.9858
	Afu1g04240	16.0268	122.572	116.487	89.308	95.069	102.276	130.819	37.0344	154.935	145.865	146.402	199.143	126.451	203.411	81.4108	196.326	106.587	14.1456	11.7536	55.4138	52.6726	34.5935	26.4746	29.2484
	Afu1g04250	2.38236	13.8011	10.5492	15.3259	6.6616	10.5086	8.2982	7.21102	13.3884	15.9362	16.3577	17.3719	12.2398	8.47159	10.8853	10.4766	19.5886	27.0647	17.5509	18.3833	15.9673	17.8748	16.4159	14.9663
	Afu1g04260	11.1538	36.9588	37.5908	32.3237	30.3724	35.1916	36.9758	25.9063	34.3517	28.1323	28.1717	26.5102	63.0185	35.0966	35.7659	40.4097	14.8483	24.4482	16.995	20.8461	29.2084	29.7024	28.6473	28.7353
	Afu1g04270	6.60564	57.1926	78.4504	49.4608	46.857	54.9869	35.2674	29.7343	53.113	63.9075	48.9823	16.3766	131.826	49.8986	72.9953	80.203	40.5714	56.5824	43.5994	36.5907	80.3232	23.1216	48.7648	51.5696
	Afu1g04280	69.8465	79.7656	89.4453	91.8159	95.2948	90.5451	82.2498	103.002	99.4438	93.5033	86.7869	84.9594	128.105	116.834	102.815	111.281	133.425	68.7656	56.1471	93.3239	103.593	121.211	98.4952	94.2449
	Afu1g04290	38.0095	90.2919	84.6908	86.8001	91.4559	107.652	113.002	59.1126	111.863	118.709	105.326	123.775	140.179	106.128	99.6138	142.974	59.672	39.0844	35.9755	62.2746	58.2222	75.0563	61.9619	69.7857
	Afu1g04300	319.67	503.506	565.051	295.511	1360.55	514.922	377.08	461.149	15.5023	75.6157	60.4328	12.1241	42.4258	24.2977	26.3442	43.6671	8.99263	20.9322	15.2479	7.65238	3.60237	1.33394	2.33363	2.65117
	Afu1g04310	46.9975	64.0932	61.958	39.5686	180.541	67.8172	47.8367	70.5968	3.87558	9.43164	8.63325	2.35244	9.42797	5.30638	5.39689	7.83542	2.85812	7.19545	5.63854	6.68484	3.50501	0.889293	2.65551	5.901
	Afu1g04315	84.249	50.526	47.9914	68.6878	57.3575	73.4381	72.1211	100.42	17.7924	23.6604	23.3552	19.3624	52.5154	22.9943	60.6464	24.6508	36.6676	116.436	105.306	72.5657	64.1612	92.3975	110.405	119.474
	Afu1g04320	1878.06	1565.72	1414.78	1414.58	2427.65	1779.99	1812.91	2175.15	2206.7	2045.69	2262	2230.3	1936.04	2275.23	1895.86	2211.97	2336.2	726.332	609.915	1203.01	1406.87	1017	957.673	999.321
	Afu1g04330	5.84762	8.88884	10.4006	12.5393	6.09706	5.00992	6.58975	9.34762	9.07238	4.87843	8.08799	8.23356	6.69882	5.58567	6.12868	8.62777	5.78595	6.45956	5.32087	5.01363	11.4887	12.628	12.2314	11.1178
	Afu1g04340	10.3958	53.0991	56.1634	36.2248	36.6953	47.1666	36.2436	16.7367	70.7293	96.3491	78.608	89.6643	79.3107	105.476	66.3178	79.4987	56.1865	73.4263	75.3658	73.973	69.4187	92.2197	93.9084	76.6274
	Afu1g04350	2.59894	3.74267	4.01167	5.71237	4.17762	4.27676	3.783	6.32077	4.84447	1.95137	1.99928	2.62388	1.98484	2.69974	2.28682	3.69762	1.60334	1.63533	1.11182	0.791626	2.43404	0.978222	1.20705	1.88148
	Afu1g04360	61.9414	110.877	90.0397	100.175	86.2621	124.637	143.266	61.3382	125.164	131.555	96.4198	115.541	121.571	105.011	99.4309	93.761	105.96	62.9602	56.3854	93.06	90.9356	100.223	93.4256	68.2463
	Afu1g04370	51.5457	115.204	121.39	117.591	134.926	117.061	125.815	102.201	204.613	220.099	222.647	299.846	194.514	298.554	116.628	291.055	140.745	5.39659	5.24146	55.7656	49.8491	18.6752	14.9674	14.4532
	Afu1g04380	26.7474	52.3974	54.2318	53.2226	88.859	70.872	81.8837	48.4296	26.0721	24.88	25.8089	25.7864	37.2984	37.9825	24.9721	37.5044	14.1512	4.25186	4.12963	8.09217	11.2939	10.8494	6.59854	5.1313
	Afu1g04390	8.77142	9.47363	8.02334	7.94159	9.37141	14.7854	20.2574	17.3599	5.72529	6.91112	5.08907	4.79537	9.09716	6.51661	7.13488	9.42012	3.62494	6.29602	3.17664	3.95813	10.515	18.1416	12.3924	11.631
	Afu1g04400	152.363	115.672	124.956	117.034	118.893	119.261	125.205	134.072	91.3403	90.8202	84.515	80.8879	90.9716	75.0341	77.8433	77.6499	118.02	49.714	44.3936	74.5008	72.1449	62.6062	61.7205	70.6409
	Afu1g04410	10.2875	51.9295	58.2435	45.1417	43.1311	48.5107	61.7484	25.016	46.5069	48.2965	40.2582	44.6964	36.554	35.5621	30.9178	37.1522	37.5738	24.7753	17.1539	27.7949	25.7034	35.4828	28.3254	23.2619
	Afu1g04420	5.52275	6.19879	9.65772	8.77754	3.72598	6.47624	9.88462	9.08055	9.07238	6.17935	4.9982	6.7859	5.4583	4.09616	4.75658	5.54642	7.18016	3.84303	3.33547	4.6618	5.64697	9.4265	4.98914	4.44713
	Afu1g04430	3.89841	7.13446	5.34889	3.48315	3.83889	5.98746	3.41691	6.14272	7.31075	13.9848	13.6315	3.61915	3.05995	4.93401	3.20155	3.60958	2.37015	1.14473	1.27066	0.791626	3.01821	0.711434	1.44846	2.05252
	Afu1g04440	26.3143	31.6957	24.5158	26.054	36.0178	37.2689	34.4131	34.0966	42.0148	19.5137	21.3559	14.929	29.9379	19.6429	23.5085	19.9847	38.3407	15.6992	16.5185	25.1561	69.6135	24.9002	30.9005	19.841
	Afu1g04450	60.2088	125.029	128.968	127.901	143.394	167.527	124.961	80.3005	34.0875	54.3945	27.0811	22.0768	94.7759	35.0035	109.767	24.8268	106.099	147.834	164.947	122.702	113.037	77.3685	100.185	121.184
	Afu1g04455	0	0.467834	0.891482	1.25393	0.338726	1.34412	0.976259	0.7122	2.8186	2.92706	2.18103	2.35244	2.48104	1.39642	0.823255	2.46508	4.11291	3.10713	0.873576	2.99059	3.89446	2.31216	1.85081	1.71043
	Afu1g04460	35.3023	80.3504	87.3652	73.7035	69.1	72.094	82.4939	50.5662	78.2162	110.903	108.688	104.322	96.5953	120.744	84.1549	118.236	67.619	16.5168	12.4683	36.6787	39.2367	37.4392	26.4746	24.2882
	Afu1g04470	30.321	61.754	58.8378	49.4608	65.0353	62.6851	66.9958	71.487	100.148	83.5838	79.5168	84.1451	106.85	94.7701	94.217	107.143	152.387	52.167	41.0581	99.3051	125.791	102.98	90.2873	95.8698
	Afu1g04480	44.3986	72.7481	55.4205	89.1687	50.8088	70.5055	70.1686	47.4503	161.453	56.3459	39.3495	47.4108	35.4789	34.4449	27.7162	46.7484	27.675	6.86839	6.98861	18.0315	15.6752	16.6298	10.8634	8.89426
	Afu1g04485	2.59894	0.350875	1.33722	0.69663	1.3549	0.855352	0.244065	3.9171	34.0875	6.17935	4.9982	4.97632	2.15024	2.69974	2.92713	3.08135	17.0093	4.33363	6.98861	11.8744	10.8071	2.57895	9.49546	8.21008
	Afu1g04490	63.2409	95.3211	73.1015	110.764	68.7613	124.637	142.778	77.9859	56.372	51.4675	30.9888	35.1057	59.1315	25.4148	51.6821	37.8565	53.8163	59.2807	47.1731	57.3489	53.4515	70.5209	61.8009	50.2012
	Afu1g04510	3.46525	7.0175	9.0634	8.77754	6.43579	6.35404	6.34568	7.4781	6.69418	8.9438	11.4504	7.32877	9.51067	8.93707	8.14108	11.357	3.4158	10.6296	7.14744	5.27751	4.28391	8.804	7.64465	7.35487
	Afu1g04520	6.82222	53.333	51.1116	48.9035	39.4051	46.6778	46.9825	25.7282	66.5895	60.086	52.89	73.921	42.7567	34.9104	31.1007	51.0623	48.8669	18.6428	15.0096	31.9289	31.0583	29.3467	22.3706	20.6963
	Afu1g04530	761.056	960.462	821.798	819.377	1381.89	951.885	972.11	1087.17	1342.89	1258.15	1276.45	1291.76	1159.47	1331.16	1075.54	1258.86	1244.33	369.994	272.318	660.128	710.739	454.784	440.814	480.29
	Afu1g04540	209.756	163.04	156.455	193.245	226.72	202.718	197.448	278.648	214.302	171.802	170.848	177.429	275.561	209.183	226.029	199.583	300.173	197.711	206.72	203.096	370.85	406.852	367.506	331.824
	Afu1g04550	267.907	191.227	183.497	170.953	186.638	175.469	190.859	238.32	165.152	117.326	136.405	161.504	138.608	81.1784	99.1565	129.769	156.36	85.9366	82.5927	113.115	126.473	134.817	123.441	125.546
	Afu1g04560	13.861	56.0231	78.7476	68.1305	39.4051	50.9545	66.9958	41.8417	41.4863	30.8154	27.899	33.839	32.9152	25.9734	23.1426	21.6575	83.7918	94.4403	110.547	85.6715	92.7855	110.717	102.921	120.842
	Afu1g04570	4.43986	12.6315	16.4924	17.1371	9.59722	15.8851	13.6676	8.72445	14.8857	12.44	13.8132	15.4718	11.082	13.2194	7.50077	11.0048	9.62002	5.23306	4.28847	6.7728	6.62058	9.96008	6.59854	5.30235
	Afu1g04575	4.43986	23.7426	21.3956	36.2248	5.87124	10.2642	8.42023	13.0867	4.84447	10.5699	5.08907	7.14781	7.02962	5.86495	2.65271	6.51485	2.43986	5.96896	4.05022	3.43038	3.31029	4.80218	3.29927	7.44039
	Afu1g04580	15.0522	38.5963	36.4022	36.5034	38.276	39.4684	33.0708	29.7343	27.9218	24.7174	25.4454	27.2341	21.7505	12.847	11.5256	20.0728	20.4251	8.17665	8.97401	16.4482	13.9227	26.0563	9.81734	13.3414
	Afu1g04590	4.43986	33.5671	29.1217	44.1664	26.1948	50.3436	46.1282	17.5379	26.7767	26.5062	15.5399	23.434	27.8704	16.0122	19.8496	19.1043	20.4251	9.81198	7.30628	15.5686	15.1884	20.2759	10.8634	11.0323
	Afu1g04600	10.0709	13.3333	11.7378	13.236	7.67778	10.2642	13.1795	12.1074	4.40407	10.326	10.0873	8.77643	9.09716	4.84091	8.14108	6.25073	3.13696	3.10713	2.77956	4.39792	3.60237	2.93467	3.54068	2.82222
	Afu1g04610	17.976	23.5086	19.3154	27.3079	26.7593	34.7029	34.4131	23.6806	21.4918	16.4241	16.2669	18.3672	21.337	16.6639	23.6914	23.5063	26.5596	24.6117	22.7924	24.0126	27.9427	21.0762	25.0262	31.0444
	Afu1g04620	183.334	229.238	208.607	207.596	382.647	302.061	227.712	252.208	179.245	216.684	202.745	122.689	373.149	242.139	326.741	243.602	597.278	875.229	643.508	696.279	879.856	751.897	643.679	571.028
	Afu1g04630	41.0416	45.9646	31.9448	28.5618	43.9214	27.9822	13.9117	18.6062	6.25377	10.8952	7.36098	2.62388	20.1792	8.75088	22.7767	3.60958	11.8507	38.0214	29.4634	16.7121	9.44406	7.38113	14.3237	21.3804
	Afu1g04640	48.7301	104.093	83.205	103.38	81.5199	107.286	116.053	70.0626	87.9932	93.5846	66.7941	76.9068	94.0316	76.2444	79.1239	74.1284	78.9121	74.0805	60.0385	78.6348	82.8546	90.0854	79.1824	62.4308
	Afu1g04660	1866.91	2018.7	1738.98	1577.59	2654.14	1957.05	1827.92	2480.15	1753.26	1748.67	1836.61	1841.33	1527.99	1833.12	1469.69	1789.56	1731.32	678.499	504.689	1080.22	1066.01	762.835	739.358	783.635
	Afu1g04670	110.238	213.215	181.119	273.776	125.893	206.14	251.997	117.602	96.361	150.093	134.86	101.879	136.623	101.659	123.488	72.2796	115.371	200.246	160.5	173.454	134.846	121.3	125.614	129.993
	Afu1g04680	147.382	179.063	209.35	224.733	234.624	212.738	198.669	199.505	111.511	140.255	143.585	98.8027	205.265	143.924	163.279	154.508	173.23	256.502	203.305	196.851	167.559	172.79	158.606	156.419
	Afu1g04690	29.6712	71.8124	66.564	60.3282	68.6484	59.6303	57.9654	64.6321	39.1962	46.5077	36.0779	45.5108	46.9744	51.5743	37.0465	55.024	30.6725	27.1465	22.713	31.753	33.6871	21.0762	28.6473	31.1299
	Afu1g04700	29.6712	136.257	133.871	90.4226	99.0208	117.183	111.294	57.065	108.957	164.403	120.866	115.089	153.907	138.99	111.963	77.6499	165.004	174.899	136.913	178.644	237.757	121.3	182.184	130.592
	Afu1g04710	60.2088	41.6372	46.9514	41.2405	40.5342	41.9123	51.2536	66.9468	55.9316	39.5966	42.621	52.93	39.7794	39.5651	28.448	55.024	58.2081	23.6305	16.598	37.6462	39.334	32.2813	28.0035	34.5508
	Afu1g04720	140.451	132.28	113.515	119.542	126.345	116.328	138.873	145.556	100.941	113.505	97.4194	102.693	137.202	119.068	99.4309	117.003	75.8448	25.6747	19.0599	53.6546	66.9847	38.7732	38.3037	49.175
	Afu1g04730	7.90511	14.035	18.2754	23.6854	11.2909	11.364	22.2099	20.2977	15.2381	4.06536	3.0898	4.34297	18.1116	6.60971	10.8853	11.7091	11.4325	2.28946	2.70015	5.98117	19.2776	5.42469	3.86256	6.32861
	Afu1g04750	0.541446	5.73096	6.98327	6.54833	2.48399	2.56606	1.95252	1.95855	2.46628	4.14667	2.45366	4.16202	6.94692	2.51355	2.46976	2.289	0.627393	12.1014	3.89139	4.6618	13.6306	8.62614	9.81734	18.2161
	Afu1g04760	7.25538	26.7835	33.5791	28.8405	22.0172	18.9399	15.6201	24.0367	39.9889	27.5632	35.8053	34.2009	17.5327	21.7841	17.2884	19.6326	45.6602	16.6804	17.2333	19.7027	26.2876	23.833	20.6003	19.4134
	Afu1g04770	12.0201	19.532	21.8413	17.6944	13.4361	13.8078	11.7151	11.5732	19.0256	23.1726	22.9917	25.9674	19.104	15.9192	15.276	24.7388	16.3122	8.74902	6.19445	16.5362	11.9755	13.6062	8.93217	9.66395
	Afu1g04780	18.6257	35.3214	41.8996	26.054	32.1789	28.5932	26.481	23.0575	48.7971	47.1582	75.2456	48.8585	30.2687	30.6281	18.2031	38.913	24.9563	18.8881	15.8832	24.7163	24.6325	24.0109	20.5198	14.7953
	Afu1g04790	35.7354	144.678	138.477	147.825	90.101	119.261	135.578	60.2699	146.215	177.006	142.948	147.028	125.375	96.3528	89.6433	114.89	75.4265	87.4902	55.1147	89.2778	71.5607	80.3921	54.8	47.8922
	Afu1g04800	25.2314	53.2161	69.5356	50.2967	52.9541	53.765	48.8129	42.1088	80.7706	66.428	75.9726	78.5355	57.5602	58.3702	48.1147	86.3657	73.9626	31.8072	26.1279	55.6777	44.8836	61.2723	45.7874	42.5898
	Afu1g04810	9.63774	22.1051	20.6527	30.0944	21.3397	33.1143	33.6809	22.7014	17.5282	14.3914	10.9052	13.1194	16.7884	9.49563	13.4465	13.9101	27.187	10.5479	10.2447	16.8001	24.6325	11.7387	16.094	19.0713
	Afu1g04820	26.206	55.9061	74.5873	58.099	58.9382	45.578	30.02	64.8992	88.8741	83.8278	83.3336	79.9831	71.7022	98.3077	64.4883	79.6748	74.9386	31.9707	19.3775	42.0441	64.1612	62.4284	39.3498	32.7548
	Afu1g04830	0.108289	2.57308	2.52587	3.7618	2.48399	3.91018	4.27113	2.31465	12.8599	18.2941	17.4483	17.3719	10.0069	16.2915	6.12868	13.2938	17.2882	4.08833	2.62073	8.09217	12.4623	8.804	5.23055	4.87474
	Afu1g04840	99.8426	243.975	275.319	184.607	223.107	218.604	222.465	132.647	268.296	280.347	321.975	372.32	192.777	318.662	159.163	324.07	142.697	26.8194	17.4715	75.7322	72.6317	48.8222	41.442	38.3137
	Afu1g04845	0.216578	0.935667	1.4858	0.69663	1.91944	0.977545	2.80674	1.4244	0.704651	0.813072	1.81753	0.542872	1.24052	0.558567	0.731782	1.49665	0.139421	0	0.476496	0.615709	1.07098	0.533576	0.64376	0.0855217
	Afu1g04850	153.446	127.719	108.909	113.551	143.958	160.073	163.401	212.77	127.718	130.254	104.599	115.541	120.579	90.1154	95.772	98.1629	127.43	79.8859	65.2006	97.6338	103.301	91.1525	95.2764	101.685
	Afu1g04860	14.8356	36.7249	34.4706	31.4877	29.3562	33.8475	33.0708	34.9868	23.5177	23.2539	24.0822	23.7054	40.6064	21.8772	28.5395	24.5627	33.7398	27.6371	25.4131	33.5122	44.2021	18.853	30.2567	39.1689
	Afu1g04870	4.33157	3.85963	4.16025	2.36854	2.82271	2.93264	5.00333	4.00612	1.84971	1.30092	1.27227	0.542872	1.15782	0.651661	0.182946	1.58469	1.25479	0.654132	0.635328	0.791626	1.46042	0.889293	0.32188	0.51313
	Afu1g04880	29.8878	164.21	161.804	145.038	85.8105	110.34	114.954	88.7579	109.573	147.654	126.045	140.332	113.466	114.506	74.1844	120.965	71.2439	79.9677	58.3708	70.9824	71.2686	65.7187	64.1346	64.0558
	Afu1g04890	206.724	161.169	144.866	152.423	179.637	177.791	188.296	202.354	218.001	145.703	111.596	128.932	125.954	85.6469	95.589	108.199	184.453	173.999	136.675	169.672	174.667	145.666	178.08	158.814
	Afu1g04900	206.399	238.829	202.069	171.789	293.449	198.442	189.516	251.763	317.181	377.997	418.486	404.168	260.758	307.305	240.573	354.883	305.471	109.894	88.1518	181.898	169.02	134.906	140.018	121.612
	Afu1g04910	28.0469	37.8945	29.2703	65.7619	25.6302	51.3211	68.9483	52.1686	47.4758	40.1658	25.8998	23.9768	37.7119	15.1744	27.5333	19.8087	32.9033	32.7884	25.0161	45.0347	46.6362	31.9256	39.9936	52.3393
	Afu1g04920	34.0028	81.52	70.7242	95.4384	47.3087	70.6276	69.6805	81.0127	104.905	58.7851	55.6163	68.4018	82.8669	56.0429	61.5612	65.2365	56.6745	60.5072	47.8879	63.7699	94.1486	58.0708	79.8262	63.6281
	Afu1g04930	47.2141	291.109	347.529	237.969	155.362	209.317	199.889	78.7871	253.322	277.014	222.193	209.82	169.124	224.171	138.307	174.404	201.951	249.47	190.519	198.698	180.313	160.428	191.358	135.808
	Afu1g04940	156.261	158.479	160.615	176.665	201.88	198.686	196.472	266.541	242.928	252.215	245.003	253.974	271.178	222.961	273.595	225.555	187.102	270.974	220.459	230.363	199.98	237.797	223.465	263.663
	Afu1g04950	11.9118	271.811	293.149	274.472	201.88	283.488	326.193	86.6213	318.15	339.783	326.791	389.239	361.157	363.813	280.913	409.819	234.645	170.974	134.451	211.892	181.19	199.824	183.391	186.181
	Afu1g04960	202.068	390.875	331.483	450.441	311.966	533.74	645.673	313.991	147.536	246.117	195.293	165.033	336.595	269.322	352.445	156.356	142.348	262.143	210.611	275.926	168.143	170.655	215.177	345.508
	Afu1g04970	55.3358	95.2041	85.8794	119.124	101.956	128.303	121.178	64.187	38.0511	62.0374	41.9849	21.4434	83.7766	39.8444	86.2588	30.1092	58.2081	105.234	97.2847	77.9312	69.0293	61.3612	77.4121	99.7183
	Afu1g04980	12.6698	50.1751	57.5006	42.2158	29.9208	37.0245	36.7317	20.0306	53.9938	56.2646	63.3408	66.2304	42.5086	61.5354	28.3566	51.6786	37.0162	18.1522	13.5007	24.6284	27.6507	34.4156	24.8652	15.3084
	Afu1g04990	79.7008	296.256	317.962	224.594	260.593	205.773	194.642	142.262	252.97	378.079	369.685	367.524	256.457	389.6	184.866	313.329	175.879	99.4281	79.4955	136.424	128.517	126.191	109.439	101.172
	Afu1g05000	58.2596	51.8126	51.8545	61.1642	56.3413	74.7822	76.2702	76.2944	27.041	26.1809	29.8983	28.5912	34.073	24.0184	33.9364	34.1589	27.0476	23.2217	23.8248	25.9477	22.6852	26.3231	30.0153	32.9259
	Afu1g05010	10.0709	3.97658	5.05173	4.45843	3.72598	5.13211	4.1491	8.9025	5.72529	2.43922	2.09016	2.89532	6.03721	1.76879	2.37829	6.25073	3.34609	2.86183	3.25606	3.69425	7.01003	4.26861	6.19619	6.15756
	Afu1g05020	11.1538	18.2455	13.5208	26.6113	45.7279	28.1044	46.3723	32.7612	22.2846	17.725	6.08871	10.1336	27.5396	14.3365	10.9767	16.8153	5.08885	2.53476	1.74715	2.81467	6.23113	3.46824	3.05786	2.22356
	Afu1g05040	54.4695	100.584	131.791	96.6923	109.973	154.208	140.459	69.0834	460.049	154.89	168.939	181.138	101.061	143.552	103.273	137.34	1168.27	329.028	251.431	573.929	1169.99	244.644	640.3	391.775
	Afu1g05050	18.4092	13.8011	16.3438	14.2113	9.93595	10.2642	6.34568	19.0513	25.0151	6.17935	6.63397	5.42872	10.1723	6.33042	10.6108	7.83542	41.4776	18.1522	12.1507	19.7027	53.3541	16.2741	30.7395	26.4262
	Afu1g05060	59.3425	106.081	98.063	99.7575	82.4232	91.7671	87.9853	85.9981	103.672	79.5185	80.9708	74.283	60.8683	47.9436	62.9333	64.092	121.714	100.982	84.181	115.313	89.0858	115.608	95.8397	112.204
	Afu1g05070	29.1298	54.2687	55.1233	44.5843	44.5989	39.7128	42.3452	34.2746	74.2526	53.4189	59.0696	77.5402	54.6657	48.316	38.51	66.5571	56.1168	13.9003	14.4537	35.1834	29.0137	23.7441	17.1401	14.9663
	Afu1g05080	1333.69	1292.62	1288.64	1161.28	1936.95	1250.28	1163.21	1475.32	671.444	579.639	658.581	709.624	522.673	616.844	479.866	631.324	546.598	77.76	63.1358	238.367	276.701	203.826	148.548	129.651
	Afu1g05095	9.20458	4.56138	3.26877	6.68765	3.9518	6.10966	5.97959	16.4696	1.23314	1.46353	1.27227	1.17622	2.23294	3.72378	2.83566	2.72919	0.975944	1.2265	0.39708	1.40733	2.04459	1.95644	1.77034	2.99326
	Afu1g05100	26.5309	65.3797	65.3753	61.0248	60.8577	75.1488	74.8058	39.9722	81.7395	77.1606	71.3379	79.8926	77.9048	61.5354	53.1457	77.914	52.9798	32.2978	24.6984	47.9373	58.8063	73.3667	49.7304	44.3858
	Afu1g05110	12.6698	69.7072	88.2567	66.0406	65.5998	72.3384	78.4668	33.4734	129.391	121.636	116.867	131.284	91.8813	122.512	69.9767	123.87	96.967	21.8317	15.8038	43.7153	42.0602	42.5971	27.6817	23.604
	Afu1g05120	46.4561	45.6138	50.6659	47.5102	65.374	63.2961	68.7042	44.6905	70.7293	50.4918	36.0779	40.3535	29.6898	23.5529	18.1116	21.8335	47.6121	17.0892	17.8686	30.3457	29.6953	20.8984	18.9909	18.4727
	Afu1g05130	25.9894	213.683	228.814	220.693	130.071	185.978	184.879	69.1724	123.49	177.9	142.494	104.231	197.739	186.189	153.125	153.011	124.433	354.131	277.559	180.755	248.856	315.61	308.441	309.246
	Afu1g05140	0.974603	0.935667	2.37728	1.95057	1.80654	0.610966	0.854227	1.7805	4.40407	2.60183	3.99856	3.25723	0.827015	1.39642	1.0062	0.880385	1.67305	1.30826	1.19124	1.40733	2.04459	0.622505	0.64376	0.940739
	Afu1g05150	15.7019	67.7189	69.9813	57.4023	56.1155	50.3436	60.284	39.8832	55.5793	61.6309	51.3451	71.2972	41.268	62.4664	20.124	58.2815	24.1895	2.78006	2.62073	9.58747	8.56781	5.86933	4.34538	2.99326
	Afu1g05160	34.1111	52.8652	62.9981	47.2315	61.3093	53.6428	48.0808	60.0918	86.7601	79.1933	69.5204	93.2835	66.5747	93.3737	49.4868	101.068	63.2969	8.34019	8.73576	29.9938	29.1111	16.8966	13.6799	14.8808
	Afu1g05170	5.52275	16.4911	14.1151	13.236	16.1459	22.4835	17.4506	19.0513	29.4192	20.0829	13.1771	16.6481	14.5555	15.1744	9.51317	13.2938	37.6436	84.5466	99.5877	33.5122	53.3541	36.2832	85.2177	37.2875
	Afu1g05180	16.3517	16.6081	15.0066	15.6045	17.8395	21.506	21.3557	21.6331	32.4139	26.5062	24.4457	30.8532	20.2619	24.0184	19.1178	26.3235	23.5621	3.43419	3.9708	14.1613	10.223	11.6497	4.58679	6.67069
	Afu1g05190	87.8225	112.514	104.601	109.65	106.811	145.41	149.246	116.89	91.6927	92.4463	101.327	94.7311	107.677	91.5118	86.7162	85.2212	96.6882	118.807	120.871	105.462	129.685	152.069	137.362	160.268
	Afu1g05200	61.1834	489.471	623.74	418.954	582.721	447.838	416.863	200.484	653.299	606.389	651.765	747.987	670.626	796.423	489.654	825.273	562.074	159.036	134.054	282.083	409.6	342.2	260.32	238.52
	Afu1g05210	138.069	290.174	258.53	236.297	243.205	323.934	357.921	239.655	155.287	204.65	169.575	156.257	202.37	200.898	186.696	178.542	112.234	189.617	148.746	153.136	168.241	165.764	170.033	199.009
	Afu1g05220	62.6994	36.0232	35.9564	37.3394	29.2433	36.5358	41.2469	65.3443	27.8337	26.0996	23.4461	23.7054	32.5017	13.3125	31.4666	25.6192	53.8861	37.2855	36.2137	68.4317	53.4515	39.8403	46.4312	55.1615
	Afu1g05230	1.84092	48.7716	31.3504	45.281	21.7913	35.0694	47.1045	13.4428	60.3357	71.5504	74.4277	60.0778	45.8993	77.827	32.5643	67.1734	47.1242	39.4115	31.687	41.6923	37.6789	42.5971	34.3607	30.1036
	Afu1g05240	23.607	129.59	132.534	148.8	87.0525	154.697	154.371	64.7211	93.5424	178.632	133.679	114.455	175.823	199.129	148.46	149.137	134.053	201.146	183.133	160.964	188.784	190.753	212.36	189.602
	Afu1g05260	7.14709	20.1168	22.8814	18.5304	12.9845	17.8402	28.6776	10.5049	21.5799	40.4097	54.8893	35.1057	22.7429	36.3068	14.4527	22.89	14.2209	11.5291	8.25927	14.2493	22.4905	25.7006	19.6347	11.2889
	Afu1g05270	9.52945	8.53796	13.2236	13.5146	9.2585	14.6632	15.4981	14.5111	7.66307	10.8952	13.2679	10.767	9.42797	11.0782	7.22635	8.0115	8.85321	5.47836	6.82978	4.13405	12.3649	8.44828	9.25405	6.92726
	Afu1g05280	62.0497	114.97	81.422	105.748	80.0521	129.403	144.974	65.0772	106.666	113.993	76.427	106.584	125.293	77.5477	105.285	81.7877	80.9336	89.1255	75.2864	103.351	109.337	154.915	147.984	134.355
	Afu1g05290	0.758024	3.04092	1.04006	2.08989	1.46781	1.95509	3.05081	2.40367	2.64244	2.03268	1.63577	2.5334	5.21019	3.44449	3.29302	3.78565	1.3245	1.88063	2.30307	2.46284	8.081	2.84574	3.2188	4.01952
	Afu1g05300	17.218	62.2219	68.1984	53.0832	39.6309	45.4559	47.5926	25.2831	79.9778	129.522	112.232	108.846	76.747	110.969	45.0046	85.3093	29.1389	17.0892	10.0858	28.4985	25.1193	25.7895	17.9448	16.1636
	Afu1g05310	46.0229	148.537	182.308	117.591	143.958	104.109	113.856	67.5699	242.312	230.587	236.188	294.598	210.889	361.02	118.091	319.58	185.081	14.5544	11.3565	85.4076	77.8892	43.6643	27.6817	26.8538
	Afu1g05320	45.5897	31.2279	32.6877	33.7169	35.792	63.1739	46.2503	41.2186	124.107	73.827	85.5146	75.3687	49.4555	34.3519	37.0465	41.9063	160.334	115.209	96.4111	133.961	152.079	76.3903	94.2303	110.58
	Afu1g05330	13.2113	19.0642	20.5041	19.9236	19.3074	18.0846	15.254	16.6477	31.7093	27.4818	19.2658	25.9674	17.9462	17.9672	10.062	24.6508	15.5454	4.17009	3.9708	11.7864	12.657	9.51543	5.87431	5.72995
	Afu1g05340	756.725	556.839	524.34	513.417	829.539	585.794	497.77	862.741	1152.02	1106.02	1179.85	1128.18	951.563	1107.08	889.939	1103.91	1182.77	382.586	308.055	664.262	693.895	477.284	448.218	486.79
	Afu1g05350	3.79012	3.04092	5.49747	3.06517	3.61307	4.39895	2.92878	4.45125	2.8186	3.65883	3.99856	2.62388	1.98484	1.58261	2.28682	2.11292	4.32204	3.51596	3.49431	5.89321	6.62058	5.7804	5.23055	6.75621
	Afu1g05360	3.24868	8.07013	7.13185	6.409	4.40343	4.39895	5.85755	2.67075	19.1136	7.23634	6.5431	6.06207	5.29289	3.07212	5.30542	4.22585	14.6392	16.4351	10.4035	14.6891	11.6834	10.3158	6.4376	8.38113
	Afu1g05370	2.27407	27.2513	32.9848	26.7506	25.6302	31.8924	29.2878	16.7367	22.0203	30.8154	22.2647	12.7575	13.3976	13.4987	11.4341	10.2125	22.0285	25.6747	28.1133	26.1237	27.4559	13.4283	15.7721	11.2889
	Afu1g05380	965.723	283.741	304.441	250.369	474.78	501.236	565.376	601.097	140.842	137.816	199.201	159.423	147.457	156.212	171.237	172.467	172.882	78.2506	76.8747	133.169	118.976	141.22	139.535	137.69
	Afu1g05390	1801.39	2332.15	2326.92	2274.78	3016.01	2633.87	2359.37	2693.54	3435.52	3372.62	3461.3	3192.09	3829.99	4086.01	3616.38	3582.2	4218.17	1830.67	1493.18	2637.43	2977.51	3261.84	2613.74	2504.76
	Afu1g05400	24.4734	73.9177	83.9479	63.254	86.0363	77.2261	80.2973	89.5591	132.034	113.505	140.586	117.894	147.126	141.317	124.769	161.815	117.113	68.0297	50.588	82.9448	121.312	118.543	106.542	108.27
	Afu1g05410	39.309	119.298	139.814	96.2743	106.247	107.408	127.524	65.1663	144.718	132.937	158.488	197.696	134.059	201.177	93.7596	254.343	92.2267	11.4473	10.8006	41.7803	40.405	35.6606	27.9231	19.4134
	Afu1g05420	34.1111	101.52	94.4971	92.7912	74.9713	84.0689	101.653	42.732	70.8174	80.1689	66.2488	69.759	70.3789	63.7697	54.7922	64.4442	50.2611	35.1596	24.0631	49.7845	38.6525	49.4447	37.0162	38.3992
	Afu1g05430	1.19118	11.9298	16.9382	6.9663	11.9683	9.40887	13.0575	4.2732	12.6837	14.7979	16.903	19.7243	10.7512	15.5468	7.13488	19.4565	8.7835	1.9624	1.03241	4.48588	4.38127	4.00182	2.09222	1.62491
	Afu1g05440	7.47195	19.8829	24.8129	22.8495	22.243	20.0397	23.3082	9.16957	33.4709	33.7425	28.7169	35.2867	17.0365	17.5018	8.14108	20.0728	18.2641	6.13249	5.63854	13.7215	12.4623	5.06897	6.51807	7.61143
	Afu1g05450	48.7301	30.5261	32.8362	29.6765	28.34	29.4486	24.4065	57.7772	40.3412	36.8322	33.8969	37.4582	29.4417	24.2046	27.9907	33.1905	39.6652	37.0402	32.7194	31.0493	27.5533	42.6861	39.2693	43.1885
	Afu1g05460	27.5055	35.2045	38.1851	43.6091	13.0974	20.4063	24.6505	30.1795	19.2017	20.652	23.4461	19.0005	9.17986	6.42352	8.50697	8.18758	23.7712	28.5365	22.5542	21.11	12.2675	12.8058	11.9096	9.0653
	Afu1g05470	15.3771	42.3389	48.5858	55.4518	13.8877	21.0172	29.5318	24.1258	32.7663	45.5321	41.2579	31.2151	17.2019	11.0782	10.245	12.8536	42.0353	83.5654	63.0563	43.0117	17.3303	22.677	18.0253	16.4202
	Afu1g05490	46.1312	227.718	242.037	239.92	146.555	195.02	229.787	103.892	248.301	347.507	329.518	312.423	277.463	313.821	198.496	262.707	237.921	406.053	318.776	255.871	213.222	314.899	267.804	218.679
	Afu1g05500	1280.52	698.475	686.144	670.576	1129.65	881.868	780.031	1422.08	1383.05	1126.11	1394.22	1270.5	1102	1277.16	1142.04	1317.94	1506.79	233.689	201.796	663.382	815.11	432.641	441.136	508.683
	Afu1g05510	25.3397	67.1341	57.352	67.2945	47.5345	80.2809	67.85	38.3698	36.6418	44.5564	36.6232	38.9058	72.6119	42.358	62.11	34.8632	53.9558	74.244	60.3562	74.3249	53.062	60.4719	55.6047	68.9305
	Afu1g05520	7.0388	11.228	13.2236	8.49889	7.22614	7.94256	7.07788	9.79275	9.24854	8.9438	11.6322	9.77169	11.1647	5.21329	7.86666	8.18758	7.52871	9.81198	11.6742	12.0503	12.3649	8.71507	7.64465	15.6505
	Afu1g05530	5.52275	19.9999	22.7328	23.2675	17.9525	17.5958	13.3015	21.8111	20.5229	18.5381	22.9008	22.8911	22.9083	18.3396	19.0263	25.0029	25.3048	12.0197	10.0858	19.7906	21.809	19.2977	14.8869	14.9663
	Afu1g05540	10.7206	42.222	45.317	36.5034	35.0016	38.4908	33.3148	27.2416	30.4761	37.4013	34.3513	34.2009	37.2157	30.7212	29.4542	32.8383	26.0716	28.5365	23.7454	31.2252	22.8799	33.3485	27.5207	24.2026
	Afu1g05550	0.216578	18.3625	34.3221	10.1708	15.3556	14.7854	10.7388	4.80735	20.5229	115.944	145.584	113.551	19.7656	57.16	15.8248	48.2451	16.3819	8.17665	5.79737	7.8283	5.25752	7.2922	4.90867	3.50639
	Afu1g05560	44.94	101.286	137.585	98.9215	96.4239	105.819	100.433	89.4701	201.09	165.867	196.02	224.568	134.224	175.297	99.8883	220.712	178.458	49.0599	30.3369	102.56	108.169	94.9765	73.7105	55.7601
	Afu1g05570	2.49065	7.60229	11.4407	7.52361	7.79069	9.65326	10.9829	7.21102	12.7718	8.69987	8.36062	9.04786	9.26256	7.16827	6.22015	10.1244	10.9445	11.6926	6.4327	11.6105	12.3649	8.00364	8.36888	9.49291
	Afu1g05580	16.8931	70.292	97.1715	49.6001	35.1145	34.8251	34.4131	33.5624	39.4604	43.2555	42.5301	39.9011	17.7808	13.2194	12.9891	23.7704	40.9897	66.8032	66.3124	47.9373	44.6889	65.8077	62.847	55.8457
	Afu1g05590	37.6846	23.8595	25.7044	39.1506	35.4533	40.2016	42.2232	39.9722	30.6523	32.1164	23.3552	17.9148	32.7498	20.2946	25.2465	23.8584	14.5695	11.7744	16.3597	14.6011	17.4277	14.4955	10.3002	9.49291
	Afu1g05595	14.0776	45.2629	42.0482	50.1574	40.5342	53.3984	62.6026	40.1503	67.206	44.3124	33.2607	43.6107	55.5754	43.9406	32.7473	53.8795	49.2852	18.3157	13.1036	30.1697	68.5425	29.7913	31.1419	21.1239
	Afu1g05600	0.541446	3.04092	4.16025	3.62248	2.25817	2.19948	2.44065	1.51342	5.6372	4.79713	6.08871	5.97159	4.63128	2.51355	3.11007	3.69762	2.09131	0.981198	2.06482	3.07854	2.62876	0.711434	0.88517	1.11178
	Afu1g05610	116.303	364.793	373.382	290.216	315.918	289.598	273.23	205.826	388.262	409.626	402.764	456.736	346.933	331.416	275.882	409.291	273.892	147.18	113.565	224.646	204.167	266.432	194.094	155.136
	Afu1g05620	115.328	378.009	416.619	342.324	363.565	370.367	423.33	240.456	374.786	337.75	328.972	386.253	358.428	316.614	267.283	392.123	356.708	140.475	123.889	228.692	249.245	318.545	173.735	176.175
	Afu1g05630	925.873	1009.12	921.644	966.644	1505.86	1007.24	903.528	1632.63	1674.6	1579.8	1688.12	1679.28	1487.88	1764.7	1390.75	1609.7	1581.24	553.396	465.219	833.406	1067.28	839.315	737.185	755.841
	Afu1g05640	42.7742	123.625	120.499	100.593	102.747	112.784	115.565	68.6382	102.527	92.365	96.4198	115.632	80.3858	71.1242	66.5007	104.854	67.5493	25.92	16.3597	52.3353	50.1412	61.5391	37.4185	34.4652
	Afu1g05650	13.3196	59.6488	61.958	46.1169	50.6959	52.2987	63.8229	29.7343	53.8177	51.9553	44.9838	53.2919	68.8076	59.5804	44.1813	64.18	67.619	23.8758	19.2981	48.4651	41.0865	40.285	35.9701	34.7218
	Afu1g05655	37.5763	45.4968	45.0198	41.5192	39.6309	50.8324	50.1553	41.2186	29.243	33.9051	28.8078	31.939	30.186	22.8081	22.3194	26.0594	25.2351	12.6738	11.2771	16.6241	14.2148	20.8095	13.6799	15.4794
	Afu1g05660	8.55485	17.1929	14.4123	24.2427	14.1136	18.8177	19.6472	20.9209	16.6474	12.2774	11.0869	17.6433	11.4128	10.3335	11.1597	14.8785	11.5719	3.27066	3.41489	6.50892	8.8599	5.95826	5.06961	3.84848
	Afu1g05670	3.0321	4.09354	8.3205	11.7034	2.25817	3.66579	5.61349	5.25247	7.75116	6.66719	6.9066	5.5192	4.05237	4.74782	2.46976	4.40192	3.69465	4.74246	3.73255	6.42096	7.69156	4.35754	5.55243	6.58517
	Afu1g05680	0.216578	15.5555	21.0984	15.7438	9.71013	12.7081	13.9117	2.22562	15.15	17.3997	13.6315	10.9479	37.96	28.0214	22.1364	18.1359	6.7619	29.0271	17.1539	12.5781	20.6406	22.8548	17.0596	21.2949
	Afu1g05690	45.1566	102.689	105.938	101.569	169.927	106.308	59.9179	46.293	7.39883	33.9864	26.9903	8.0526	34.1557	29.9764	34.4852	25.8833	9.06234	14.9633	11.4359	13.9854	11.6834	11.7387	7.88606	10.006
	Afu1g05700	7.68853	13.0993	13.9665	11.1461	11.7425	14.0522	13.7897	17.805	16.8235	14.6353	15.6307	17.9148	14.7209	13.8711	10.4279	17.0795	16.8002	2.61653	1.9854	6.42096	8.27573	4.17968	3.78209	3.50639
	Afu1g05710	14.8356	10.8771	8.3205	10.5888	10.1618	11.8527	11.1049	10.594	12.6837	12.8465	10.6325	11.2194	10.9166	12.847	7.31782	12.6775	11.7113	4.33363	3.89139	7.21259	10.4177	9.96008	7.2423	5.64443
	Afu1g05720	89.5552	118.83	87.0681	152.841	64.132	116.572	164.012	96.9482	102.174	64.8832	55.5254	57.7254	75.0929	59.4874	51.4992	36.2718	83.9312	70.6463	68.0595	97.8098	87.1385	31.7478	53.9953	86.1204
	Afu1g05730	26.6391	34.9706	28.5274	37.3394	28.7917	35.436	34.5352	40.5064	36.6418	32.3603	30.4436	32.0294	29.5244	18.8051	19.4837	25.7953	33.6701	43.3363	27.7956	32.6326	44.7863	42.9528	36.0505	40.9649
	Afu1g05735	0.649735	0.116958	0	0.139326	0.112909	0	0.244065	0.53415	2.99476	2.11399	1.99928	3.61915	6.94692	1.86189	5.76278	6.867	4.39175	3.84303	3.57372	6.94872	13.0464	5.42469	7.64465	12.2296
	Afu1g05740	6.71393	21.5203	14.5609	24.9394	15.6943	31.8924	39.5385	18.4282	26.5125	23.7417	20.7198	26.3293	28.8628	26.7181	21.7705	25.3551	25.6534	16.4351	20.3305	20.6702	43.3259	38.5953	33.3146	27.709
	Afu1g05745	58.2596	34.7366	25.4072	41.7978	25.4044	37.2689	38.6843	42.91	8.0154	16.3428	12.3592	5.70015	15.1344	9.03016	32.0155	5.7225	14.7786	30.7442	31.1311	26.7394	17.233	36.461	26.7965	29.505
	Afu1g05750	2.16578	23.2747	22.1385	25.636	7.79069	15.8851	16.4744	4.2732	15.6785	11.8709	8.99676	7.96212	12.736	7.44756	9.0558	10.3885	20.9828	41.2921	32.3223	25.7718	17.9145	10.7604	11.8291	9.92052
	Afu1g05760	33.7862	54.0348	44.2769	69.1057	24.2753	33.7253	35.6335	26.7075	26.0721	25.7744	16.8121	20.1767	19.0213	18.3396	16.831	15.935	47.3333	83.5654	84.4987	64.3856	34.2712	22.1434	24.4629	18.1306
	Afu1g05770	2.81552	5.38009	4.16025	15.6045	2.25817	3.42141	4.63723	4.89637	9.24854	4.63451	5.90696	3.89058	6.69882	5.95804	9.78759	6.33877	5.4374	55.5195	48.0467	20.7582	9.63879	25.0781	23.1753	27.2814
	Afu1g05780	2.05749	4.2105	3.86309	4.17978	5.08088	7.2094	5.73552	5.07442	6.16569	2.11399	2.54454	2.62388	7.69124	1.95498	4.48217	3.4335	3.97349	14.2274	11.0388	13.1058	5.74433	3.82396	3.70162	6.32861
	Afu1g05790	775.351	2487.59	3125.09	2972.24	4279.91	3516.96	3377.25	3019.01	817.923	1399.62	1558.07	1273.94	1913.22	2455.37	1787.74	2409.26	1278.42	3228.39	2859.06	1748.97	1967.97	3586.79	2992.76	2763.04
	Afu1g05800	57.3933	296.139	306.224	276.562	140.232	205.407	184.147	128.018	171.406	199.528	159.306	175.438	161.02	138.897	117.177	157.237	244.404	405.48	316.155	300.466	298.608	215.209	292.669	234.329
	Afu1g05810	23.0656	54.9704	58.5406	75.5147	62.0997	79.5477	73.5855	38.4588	64.5636	70.0868	60.3419	49.5823	66.492	46.361	48.572	43.3149	59.2537	42.1098	40.661	51.4557	50.9201	62.6951	46.3507	47.8922
	Afu1g05820	241.377	104.561	99.5488	96.971	123.635	105.208	113.368	226.212	87.6409	72.6887	73.7007	75.4592	87.4981	77.1753	83.8805	91.56	102.404	61.4067	47.8879	68.5196	76.5261	87.5064	78.941	81.7587
	Afu1g05830	36.71	241.753	246.049	209.407	126.458	151.764	108.853	75.6712	171.759	270.265	204.29	179.419	204.603	301.254	175.445	207.243	304.076	640.641	478.402	370.481	363.061	450.605	477.911	411.017
	Afu1g05840	95.8359	90.2919	87.0681	143.367	96.0851	133.557	166.696	71.487	112.92	127.165	107.507	108.936	195.341	105.383	166.115	118.236	122.899	227.393	172.73	276.717	150.034	102.091	94.9546	135.98
	Afu1g05850	4.33157	3.97658	4.45741	7.66293	2.5969	3.17702	2.19658	3.02685	6.42994	5.44758	6.08871	4.34297	15.8787	5.49257	13.2636	5.98662	17.4973	32.6248	41.6934	19.6147	28.1375	19.6534	23.0949	33.6955
	Afu1g05860	1.08289	1.4035	2.97161	2.50787	1.58072	1.95509	1.22032	1.33537	3.7875	1.54484	2.99892	1.2667	1.81943	0.83785	1.37209	2.64115	1.74276	1.7171	2.06482	1.0555	3.69974	1.15608	0.96564	1.36835
	Afu1g05870	57.8264	61.871	72.21	65.6226	81.1812	79.9143	64.3111	56.0857	28.7145	40.5723	36.6232	21.172	48.7939	29.604	42.6263	43.2269	22.3073	20.6052	21.0453	24.2765	23.172	22.7659	22.6925	31.3865
	Afu1g05900	14.619	90.2919	103.412	121.771	102.408	138.323	149.002	44.7796	194.66	119.034	116.776	141.056	109.828	120.93	93.1193	118.676	312.372	108.095	83.4663	166.593	207.088	121.3	117.245	96.8961
	Afu1g05910	34.7608	18.7133	17.3839	20.8989	19.5332	25.7828	26.237	32.3161	20.0825	11.7895	14.8128	13.9337	16.0441	13.3125	11.7085	17.4316	6.97103	15.4539	8.65635	10.7309	13.728	16.8076	15.3698	19.7555
	Afu1g05920	54.7943	83.0405	74.7359	82.899	70.342	111.685	122.276	60.804	126.925	91.8772	94.2388	106.584	108.174	78.4786	88.7286	89.271	63.3667	46.934	45.5054	54.7981	62.4087	82.2596	67.1119	56.1022
	Afu1g05930	51.3291	109.122	106.978	117.731	98.682	129.769	133.381	74.6919	106.138	88.381	81.1526	80.7069	127.774	76.896	97.7844	97.3705	133.425	97.2204	85.3722	106.166	115.568	125.924	125.372	121.612
	Afu1g05940	26.3143	17.6607	19.9098	22.0135	22.6946	22.4835	24.0404	29.9124	13.2122	11.6269	12.3592	12.7575	11.4128	10.4266	7.86666	13.2938	9.27147	1.39003	1.42949	5.36546	4.77071	3.91289	2.65551	3.33535
	Afu1g05950	2.92381	47.0173	60.3236	31.7663	49.4539	56.5754	32.9487	13.3537	27.8337	53.8254	38.1681	37.3677	52.7635	32.3038	30.5519	33.2785	27.3264	39.1662	34.0695	23.309	30.1821	19.1198	19.7956	20.0976
	Afu1g05960	11.2621	18.2455	22.287	24.1034	17.7266	24.0721	20.1353	22.7014	23.3415	26.8314	25.8998	25.0626	24.7277	16.2915	18.2031	21.1292	17.079	21.0958	21.6806	16.0964	44.3968	40.9964	32.9122	30.8733
	Afu1g05970	10.1792	48.4208	55.8662	65.4833	32.4047	48.6329	50.3994	25.8172	68.5273	81.3072	80.1529	89.6643	87.4981	63.0249	53.0542	68.2298	50.052	73.6716	58.3708	78.371	53.9383	60.0273	42.5686	52.3393
	Afu1g05980	5.63104	9.94146	11.2921	15.1865	6.43579	6.59843	3.90504	9.6147	8.72005	9.67556	17.5391	5.5192	9.67607	8.00612	8.68991	9.156	6.83161	22.404	16.2803	20.6702	15.4805	11.7387	13.4385	14.6242
	Afu1g05990	1148.08	1896.83	1741.36	1656.31	2471.68	1709.48	1644.63	1865.52	2292.4	2147.65	2090.43	2223.33	1652.46	1970.34	1627.03	1963.08	1957.81	585.694	482.294	1045.47	1017.14	627.841	667.659	734.717
	Afu1g06000	11.8035	8.421	8.17192	8.91687	16.033	11.364	10.9829	11.1281	6.07761	5.20366	4.54382	4.52393	7.85664	5.0271	5.031	3.25742	4.39175	8.34019	10.0064	19.2629	10.3203	10.8494	4.34538	9.49291
	Afu1g06020	148.14	303.273	314.545	414.495	276.965	372.445	288.851	166.032	141.371	144.564	91.4216	49.3109	337.339	137.873	297.927	83.7246	373.159	1009.49	849.513	538.481	588.745	306.628	640.863	731.382
	Afu1g06030	41.1499	149.59	164.627	130.549	123.183	132.702	118.005	91.7847	219.322	177.331	165.395	203.939	207.25	156.864	141.142	200.816	169.466	65.1679	54.5588	126.132	125.888	126.635	90.1264	96.383
	Afu1g06040	26.206	52.0465	65.3753	54.6158	62.4384	54.7425	48.0808	28.9331	20.8753	31.6285	22.6282	10.9479	29.5244	15.2675	23.6	20.0728	85.186	164.432	181.386	82.417	105.442	21.6987	87.5513	140.17
	Afu1g06050	18.4092	59.064	49.6258	69.2451	40.76	62.4407	55.5247	43.4442	26.1602	48.2152	29.0804	25.9674	42.5086	30.1626	38.9674	28.3484	17.8458	45.1351	37.3255	28.9383	24.9245	28.4574	27.3598	38.8269
	Afu1g06060	51.5457	260.349	215.739	226.823	135.603	210.661	247.116	87.0664	140.49	174.485	116.958	135.356	207.498	179.3	167.304	118.94	128.058	304.58	224.509	195.707	164.151	251.492	233.443	228.942
	Afu1g06071	32.595	74.0347	84.5422	87.7754	66.0515	85.413	79.321	36.6783	51.6157	80.3316	59.7058	45.0584	110.82	63.118	90.1007	62.8595	67.131	145.136	109.674	112.235	87.6253	100.668	100.024	116.908
	Afu1g06080	131.138	92.3971	82.6107	101.569	127.925	106.43	121.3	124.902	58.9264	59.7608	45.3473	46.8679	88.3252	57.16	91.8387	64.7083	55.1408	36.059	33.3547	43.0996	54.6198	55.7587	46.5116	53.7076
	Afu1g06090	42.6659	194.619	196.72	167.331	136.393	181.579	169.625	79.7664	137.847	187.494	175.119	167.024	161.185	176.042	138.764	157.413	100.871	191.334	148.349	136.775	119.852	157.227	130.603	152.314
	Afu1g06100	36.4935	16.725	13.3722	15.1865	41.5503	29.6929	41.369	43.9783	38.7558	11.8709	12.5409	21.8958	32.5017	20.7601	22.6852	30.1092	41.1291	7.03192	4.84438	12.5781	26.0929	10.7604	14.4041	14.3676
	Afu1g06110	113.162	62.9236	60.6208	87.6361	80.3909	85.2908	81.3956	105.406	48.9732	48.8657	49.8002	37.6391	95.3548	55.5774	97.2356	54.1437	127.221	117.826	130.719	108.101	141.856	187.463	183.311	193.45
	Afu1g06130	1.51605	1.75438	1.78296	2.6472	1.24199	2.44386	2.44065	2.58172	1.93779	0.89438	0.454382	1.08574	2.15024	0.744756	1.0062	0.616269	1.3245	1.9624	1.03241	1.93509	2.04459	1.5118	1.20705	1.11178
	Afu1g06140	1.08289	1.05263	0.445741	1.25393	0.451634	0.977545	1.22032	1.4244	1.05698	0.243922	0.545258	0.904786	0.744313	0.558567	1.09767	0.616269	1.46392	2.453	0.873576	3.78221	2.92084	1.77859	1.85081	3.50639
	Afu1g06150	7.79682	16.0233	17.5325	14.7686	25.6302	16.8627	17.9388	23.0575	30.6523	14.3914	16.2669	14.1147	25.1412	21.5979	17.1054	22.4498	13.4541	4.74246	5.79737	12.5781	25.2166	11.3829	14.5651	14.8808
	Afu1g06160	6.60564	20.4677	18.2754	32.3237	16.5976	27.6157	43.5656	18.3391	24.5747	12.9279	10.5417	15.2004	21.8332	20.2015	18.2946	15.6708	10.3868	7.60429	5.32087	11.0828	14.7016	14.1398	11.0244	8.89426
	Afu1g06170	215.712	364.091	341.289	327.277	344.032	413.379	392.822	310.875	365.714	314.334	318.067	326.99	389.028	288.127	337.352	367.296	399.091	378.415	312.343	417.363	379.223	385.953	389.153	404.86
	Afu1g06180	61.7248	160.467	156.306	126.09	149.491	145.288	141.313	114.13	171.582	174.16	204.108	188.557	168.049	165.615	134.282	189.195	181.665	107.605	78.7013	150.497	137.474	145.133	139.213	113.316
	Afu1g06190	63.8906	218.829	205.932	184.468	188.67	168.138	201.964	146.179	240.638	232.783	223.011	307.899	204.355	300.509	149.924	318.699	153.154	17.6616	16.042	66.5845	60.8509	36.461	23.0144	26.5972
	Afu1g06200	32.1619	56.14	49.0315	42.3551	40.4212	45.3337	46.1282	50.6552	60.5119	77.8923	78.7898	78.9878	59.2969	62.094	42.8093	74.6566	34.646	26.0835	21.76	31.665	28.3322	33.8821	29.6129	24.0316
	Afu1g06210	19.8169	165.028	175.325	141.834	141.136	163.25	135.09	100.064	229.54	180.177	182.934	223.301	197.16	175.018	158.248	231.981	257.928	141.947	116.821	241.622	252.945	261.986	216.786	206.791
	Afu1g06220	20.0335	54.6196	55.4205	44.1664	59.5028	42.8898	47.7147	39.7942	91.2522	87.0801	98.9643	117.26	87.829	148.206	59.4573	148.609	83.0947	8.17665	6.82978	34.5677	35.9264	18.6752	17.0596	13.3414
	Afu1g06230	99.3012	141.169	133.722	97.9462	118.215	94.3331	121.544	90.1823	111.423	121.392	136.224	141.69	81.7917	132.101	57.3534	135.315	97.2459	7.27722	6.82978	43.8033	33.9792	20.2759	15.2088	13.4269
	Afu1g06240	157.994	135.906	133.574	124.697	106.134	105.941	100.189	167.812	103.672	113.505	108.052	110.384	104.783	81.4576	98.9735	102.301	91.2508	91.0879	68.9331	84.8799	96.5826	131.349	104.128	95.6133
	Afu1g06250	31.4039	47.3681	42.0482	44.7237	37.9373	48.2663	47.9587	48.6967	50.4706	34.5556	39.4403	43.9726	40.441	31.559	31.3752	33.2785	48.5881	36.3861	27.7956	48.2012	41.8654	57.0037	44.6608	41.9056
	Afu1g06260	4.54815	38.0115	36.2536	33.7169	19.4203	27.86	31.8504	12.6415	34.9683	31.3033	25.6271	34.02	28.3666	29.9764	17.0139	26.9398	20.704	12.265	10.0064	17.5037	16.2594	20.8984	16.8987	11.802
	Afu1g06270	5.63104	8.18709	9.0634	7.94159	10.9521	13.8078	14.2778	11.9293	14.1811	10.7326	11.8139	13.4813	16.5403	15.0813	11.1597	16.6393	14.43	5.56012	3.41489	9.85134	12.1702	16.1851	12.8752	8.80873
	Afu1g06280	21.2247	93.6837	77.1132	92.3732	59.7286	73.1937	76.0262	57.4211	63.0662	68.7046	68.9751	74.4639	52.8462	69.6346	46.7426	75.0088	48.3789	26.0018	20.5688	37.7342	40.5024	39.9293	31.9466	30.1036
	Afu1g06290	21.0081	65.0289	75.9245	62.9754	42.5665	51.4433	62.6026	47.6284	79.1851	83.0147	88.3318	107.036	73.0254	109.386	60.8294	103.533	63.994	25.3476	18.7422	36.3268	41.8654	35.3939	32.188	28.7353
	Afu1g06300	158.102	183.976	175.919	158.832	183.815	186.956	176.947	199.594	165.241	159.525	148.946	165.033	204.852	122.698	165.932	177.75	153.014	58.3813	56.7031	118.392	101.937	141.042	95.6788	78.7655
	Afu1g06310	28.4801	66.6663	57.7977	71.6136	67.7451	75.3932	79.6871	60.3589	85.3508	77.4858	74.3368	89.3024	83.3631	72.986	67.9643	81.8758	76.751	31.2348	26.6838	56.7332	54.133	60.2051	47.5577	41.2215
	Afu1g06320	237.695	236.022	201.178	253.016	119.231	175.836	189.516	213.927	99.0915	149.199	104.417	94.1883	161.847	87.0433	145.899	72.7198	165.423	213.656	220.856	211.276	114.205	107.249	147.904	151.373
	Afu1g06330	113.704	462.804	359.713	255.385	346.968	359.248	382.694	187.754	361.486	396.454	390.132	478.18	356.526	382.06	329.668	360.782	237.433	281.277	218.394	283.49	295.005	284.841	272.149	256.993
	Afu1g06340	2025.87	2046.65	1824.12	1581.91	2610.22	2077.16	2036.72	3021.6	1787.35	1546.46	1625.96	1757.91	1402.45	1561.29	1422.13	1761.21	1573.01	409.977	310.596	924.795	860.87	498.893	538.425	576.502
	Afu1g06350	29.1298	120.116	182.902	76.49	115.28	88.7122	49.3011	90.6274	100.677	288.153	296.62	200.41	124.962	221.565	94.7658	123.694	192.331	107.932	77.3512	130.003	79.2522	38.4175	36.5334	44.6423
	Afu1g06360	16.3517	9.8245	9.0634	8.49889	9.82304	8.67571	9.51852	14.155	10.7459	11.1391	11.723	12.667	6.20261	7.16827	8.14108	7.74739	5.29798	1.30826	1.90599	5.7173	2.43404	3.91289	2.4141	4.27608
	Afu1g06370	43.8571	77.3095	79.4905	61.7215	84.3427	74.4156	70.9008	74.3358	54.6985	61.387	62.2503	63.697	51.1922	49.1539	43.1751	62.3312	40.7108	18.9698	21.4423	27.1792	26.5797	30.7695	26.716	23.604
	Afu1g06380	26.4226	21.7543	21.5441	26.472	24.727	24.8052	35.3894	41.3076	25.4555	22.4408	18.8114	26.6912	16.1268	21.5048	13.538	21.1292	16.1728	3.76126	3.41489	8.26809	8.081	6.13612	6.19619	4.70369
	Afu1g06390	5439.58	10332.9	12171.1	9639	14483.6	10363.2	9373.55	8419.89	12723.9	13409.4	16336	14160.9	11100.9	15836.9	10990	12855.3	14332.6	4350.14	3427.83	6908.43	8797.58	7846.23	5508.73	5005.41
	Afu1g06400	44.6151	304.443	330.443	282.693	261.948	290.575	256.512	92.675	235.177	336.531	294.712	201.586	344.286	291.106	302.226	296.249	201.323	154.13	125.239	180.403	176.224	129.926	112.899	111.862
	Afu1g06410	19.3838	53.45	58.2435	69.3844	72.9389	79.9143	79.321	42.91	64.9159	56.9151	67.9755	52.4776	90.4754	64.9799	78.3922	57.7532	70.1983	52.0853	43.4406	69.5751	78.9602	60.1162	59.7892	70.2988
	Afu1g06420	72.1206	90.058	69.9813	89.0294	82.5361	107.041	108.853	116.623	85.527	70.1681	57.5247	61.254	66.9882	42.4511	52.9627	59.8662	83.3038	58.7084	51.2233	61.1311	74.9683	63.7623	53.5125	48.4908
	Afu1g06430	14.2942	6.90054	7.87476	7.94159	8.58105	5.62089	6.95585	14.5111	11.2744	7.39896	6.81573	8.41451	5.95451	4.93401	6.67751	6.33877	7.80755	5.72366	3.01781	3.95813	3.69974	3.29038	4.10397	4.53265
	Afu1g06440	20.4667	55.4383	50.0716	60.3282	29.6949	43.623	40.3927	31.96	49.2375	64.2327	57.9791	40.1725	49.6209	39.379	47.2914	24.8268	29.9754	44.6445	36.3725	37.2944	44.6889	46.7768	38.2232	27.2814
	Afu1g06450	6.17248	15.4385	17.3839	14.6292	10.8392	16.2517	10.2507	10.4159	16.295	18.9446	16.176	13.7528	15.0517	16.3846	13.9953	11.7972	22.3073	43.4998	33.0371	23.3969	32.324	23.6552	32.5099	26.5117
	Afu1g06460	25.1231	30.994	35.2135	32.3237	30.1466	29.082	34.1691	41.3966	43.4241	25.0426	22.2647	24.4292	26.7126	26.0664	25.338	32.046	26.4202	11.2838	8.57693	16.6241	22.0037	13.2505	19.3933	15.1373
	Afu1g06470	0.649735	1.98829	1.78296	4.45843	2.14526	2.19948	2.68471	1.33537	6.42994	2.1953	1.5449	1.08574	2.06754	1.48951	1.55504	2.02488	0.906234	2.2077	1.42949	1.23142	1.94723	1.06715	0.64376	1.11178
	Afu1g06480	0.541446	2.92396	3.86309	2.78652	1.12909	2.19948	1.58642	1.86952	35.3206	1.78876	3.81681	1.90005	4.21777	2.79283	2.56124	2.90527	7.04074	2.28946	2.54131	4.30996	9.24934	2.31216	3.05786	2.39461
	Afu1g06490	16.2434	47.0173	47.5457	45.4203	35.1145	41.6679	46.4943	33.0283	36.2895	44.0685	41.6214	38.5439	35.727	34.7242	36.1317	42.6987	28.3024	22.077	16.995	22.8692	27.4559	32.3703	22.6121	20.8673
	Afu1g06500	22.1993	21.7543	19.0183	21.8742	24.1624	19.9175	28.3115	28.666	22.3727	24.1482	22.2647	24.7007	21.337	13.0332	17.3798	22.802	6.69219	4.41539	5.00321	9.32359	7.01003	5.60255	5.47196	8.21008
	Afu1g06510	22.7407	21.2864	17.9782	19.0877	22.0172	26.3937	22.698	28.7551	16.207	10.1634	10.269	8.86691	11.2474	7.35446	9.87906	9.86031	12.0599	6.37779	6.67095	8.44401	9.54143	9.33758	11.99	13.4269
	Afu1g06520	20.2501	105.496	101.183	91.8159	80.7296	88.1013	99.4564	42.1978	134.5	121.798	115.413	139.247	107.512	111.248	84.7953	119.028	131.264	45.3804	37.2461	98.8653	75.6499	58.3376	50.9375	51.4841
	Afu1g06530	17.7594	32.8653	37.888	37.0607	37.7114	25.1718	24.7726	48.7857	43.5122	44.1498	53.3444	40.3535	42.7567	44.8715	39.3333	45.1637	44.4752	19.3787	20.1717	26.7394	35.5369	29.1688	21.6464	25.571
	Afu1g06540	16.6765	14.035	13.818	11.8427	14.3394	14.4188	14.8879	21.277	7.31075	6.34196	9.36026	7.96212	6.03721	5.86495	6.0372	8.62777	5.78595	3.67949	3.25606	2.99059	5.16016	6.49184	4.98914	4.78922
	Afu1g06550	6.06419	4.67834	6.53753	6.54833	4.74216	6.96501	8.42023	9.43665	5.28488	4.30928	5.27083	5.0668	7.77394	5.21329	6.67751	3.78565	4.32204	4.98776	3.9708	7.38851	10.0282	7.55899	6.19619	7.69695
	Afu1g06560	0.758024	0.818709	1.04006	1.25393	0.451634	1.46632	4.02707	2.40367	3.52325	2.11399	1.63577	1.2667	2.48104	1.6757	1.73798	1.32058	1.81247	0.981198	1.27066	2.63875	3.21293	1.42287	1.04611	1.02626
	Afu1g06570	106.123	171.344	165.073	154.791	159.088	142.844	145.585	140.837	164.448	160.907	156.126	168.743	177.477	184.979	162.364	188.931	211.78	73.7534	56.2266	132.202	113.913	97.1108	85.2982	74.4894
	Afu1g06580	576.965	721.282	746.765	628.361	525.476	548.769	507.411	708.283	1284.49	854.458	910.672	1149.62	1164.19	689.364	686.412	975.554	489.436	557.648	409.469	736.212	610.164	641.625	628.953	885.834
	Afu1g06590	25.0148	41.7541	44.2769	49.4608	27.4368	38.9796	32.0945	29.6453	24.6628	39.5153	27.0811	22.6197	56.7332	27.4629	33.7535	33.9828	37.783	63.6961	39.8669	65.1772	39.334	20.4537	27.6012	34.1232
	Afu1g06600	58.2596	119.882	142.191	91.2586	125.216	95.9216	118.127	79.6773	132.562	123.424	139.95	169.376	100.234	157.702	66.2263	184.176	109.236	21.7499	13.739	57.085	47.2203	41.1743	27.7621	29.7616
	Afu1g06610	141.101	144.561	160.615	160.364	207.413	162.15	167.306	224.699	200.473	251.565	228.736	197.877	283.997	320.617	271.034	260.33	209.758	69.1745	51.3028	121.471	208.743	155.359	95.7593	84.923
	Afu1g06620	328.874	325.378	302.955	316.549	414.261	351.55	339.494	413.877	386.413	372.062	329.972	343.819	429.138	444.991	407.237	394.412	515.647	279.478	215.535	364.148	374.063	384.086	335.56	336.015
	Afu1g06630	52.5203	89.0053	81.7192	81.7844	93.9399	93.9665	96.2835	79.5883	84.1177	96.2678	81.9705	92.0168	96.0164	86.6709	79.0325	106.086	63.1575	43.9086	34.6254	52.5991	52.0884	64.6516	47.7187	51.9972
	Afu1g06640	1.29947	2.807	2.52587	3.06517	1.24199	1.34412	1.46439	3.82807	3.25901	2.52052	3.27155	1.80957	3.22536	1.76879	2.28682	2.99331	2.64899	1.4718	1.58832	2.28692	2.04459	1.06715	0.56329	2.48013
	Afu1g06650	2.27407	9.23971	8.02334	11.4247	6.43579	9.65326	8.17617	8.9025	6.6061	5.85412	4.72557	3.34771	6.03721	5.0271	4.11627	5.98662	3.27638	2.86183	2.85898	4.74975	3.21293	3.20145	2.81645	2.30909
	Afu1g06660	32.1619	60.7014	81.7192	84.4316	67.4064	68.5504	67.3619	70.3297	64.9159	60.9804	63.1591	65.1446	89.3176	52.4122	67.141	76.8576	62.7393	62.8785	61.8651	72.1259	81.7836	86.7061	71.2964	88.6005
	Afu1g06670	2.38236	3.04092	3.71451	6.13035	1.58072	2.81044	3.41691	5.6976	3.08285	1.78876	0.817887	1.2667	1.32322	1.48951	1.73798	0.440192	0.487972	1.39003	1.27066	0.615709	0.584169	2.22323	1.85081	1.02626
	Afu1g06680	41.2582	68.7715	76.0731	85.5462	89.1977	103.131	115.687	82.3481	131.065	83.5838	81.3343	111.108	169.621	93.7461	89.0945	126.511	125.269	81.2759	67.9007	118.04	134.261	141.931	129.557	130.506
	Afu1g06690	13.4279	34.7366	47.8429	45.9776	33.308	42.7676	39.1724	27.7758	58.5741	31.3846	30.9888	50.9395	32.419	28.8593	19.0263	42.3465	48.4487	11.3655	7.70336	28.3226	30.2794	19.3866	16.8987	18.5582
	Afu1g06700	27.9386	58.1283	66.4154	65.7619	58.2608	52.6653	55.2807	55.4625	99.9723	98.707	102.327	103.508	124.797	74.3825	67.7813	125.015	69.9194	53.4753	47.4908	62.2746	69.9055	103.514	71.8597	62.2598
	Afu1g06710	247.008	301.285	308.007	254.131	341.774	283.61	224.051	279.805	404.91	401.17	431.935	477.999	390.351	416.505	378.331	452.166	420.423	161.244	128.257	271.44	294.908	245.623	227.247	227.317
	Afu1g06720	13.861	34.3858	30.0132	53.6405	30.0337	47.5331	49.9112	39.9722	35.9372	32.9294	25.9906	31.758	29.1936	24.5769	23.6914	32.134	29.2086	9.97552	8.25927	20.6702	20.8354	16.8076	12.9557	10.0916
	Afu1g06730	7.58024	12.8654	11.1435	8.77754	8.24232	6.35404	4.27113	5.3415	2.3782	4.87843	5.45258	2.62388	3.63886	3.16521	2.10387	2.20096	1.3245	4.74246	2.70015	2.37488	2.5314	1.60073	2.57504	1.71043
	Afu1g06740	11.6952	47.0173	46.5056	24.6607	29.8078	21.0172	9.76259	8.01225	7.57499	26.6688	12.8136	4.34297	11.5782	5.58567	8.68991	6.07465	15.3363	11.8561	9.60934	10.643	6.52322	3.29038	5.15008	4.87474
	Afu1g06762	71.4709	65.7306	59.7293	58.2383	53.6315	59.7525	55.7688	49.4979	35.4968	29.1893	23.4461	23.7959	30.8476	16.9432	18.1116	20.601	18.4035	16.3533	13.6596	21.7257	22.5879	15.2958	12.8752	13.1703
	Afu1g06770	2847.68	1818.23	1576.59	1500.96	2671.3	2340.85	2243.08	3276.21	1746.65	1622.49	1747.28	1736.19	1568.02	1761.63	1635.26	1850.66	1631.01	837.943	684.884	1189.11	1174.37	893.028	891.607	1007.96
	Afu1g06780	275.163	531.342	502.35	712.374	435.827	773.849	962.957	451.446	294.456	296.69	228.917	195.524	670.461	304.233	779.622	199.319	637.64	1005.89	903.913	1235.9	1025.12	1061.99	1050.37	1236.99
	Afu1g06790	54.7943	258.361	325.094	223.34	253.254	239.743	199.401	120.54	502.064	513.455	583.335	657.418	456.512	588.915	341.102	587.393	363.469	116.926	91.4079	238.455	227.144	206.316	160.859	137.006
	Afu1g06800	2.59894	1.63742	1.93154	2.08989	1.69363	1.8329	1.70845	4.18417	0.968895	1.70745	2.09016	2.44292	1.57133	2.42046	1.0062	2.20096	3.13696	0.408833	0.873576	0.527751	4.08918	1.15608	1.44846	0.855217
	Afu1g06810	98.9763	73.5668	73.993	75.7934	132.442	99.2208	117.151	113.596	176.075	265.875	349.329	250.173	349.993	430.189	324.545	285.861	310.699	51.5129	43.4406	120.679	437.64	236.641	192.967	120.928
	Afu1g06820	77.5351	104.327	95.3886	138.908	77.5681	125.004	87.6192	112.171	78.7447	81.3072	57.6156	49.3109	81.4609	40.9616	71.8976	67.4375	128.685	134.097	113.565	124.461	123.552	108.049	101.07	120.5
	Afu1g06830	654.825	643.739	600.264	595.062	930.705	662.654	624.44	1284.63	1435.55	1147.98	1241.92	1315.65	1128.96	1252.49	1043.25	1308.34	1464.33	331.318	288.836	717.213	797.975	447.225	467.933	546.227
	Afu1g06840	474.198	199.882	168.341	161.2	295.482	221.292	237.475	370.789	178.629	143.589	174.301	163.947	127.278	149.323	127.513	153.891	183.199	40.3109	36.849	105.022	92.8829	60.9166	61.1572	67.3056
	Afu1g06850	97.4603	83.7422	80.0848	83.4563	99.0208	93.3556	94.087	84.8408	57.9575	59.273	43.8933	47.5013	66.3266	39.2859	50.0356	55.2882	46.5665	16.2715	15.5655	38.7897	34.758	46.9547	29.1301	21.8936
	Afu1g06860	55.1192	90.2919	91.2283	88.0541	94.0528	93.4778	110.073	77.7188	105.61	107.407	102.418	107.76	132.322	109.386	104.279	115.683	95.7122	56.3371	51.6998	89.8935	76.4288	118.098	84.2521	90.7385
	Afu1g06870	1.84092	10.1754	9.36056	7.38428	7.56487	8.18694	7.07788	4.18417	20.6991	22.6034	17.3574	25.6055	16.7884	26.4388	12.7147	20.0728	11.0839	3.02536	1.82657	6.50892	5.93905	6.75863	3.94303	3.934
	Afu1g06880	0.758024	17.5438	19.6126	21.1776	9.82304	14.6632	24.8946	3.73905	26.5125	23.0099	24.7184	27.9579	18.5251	30.3488	12.3488	30.5493	12.757	5.06952	3.57372	7.8283	9.24934	8.44828	6.4376	5.72995
	Afu1g06890	23.607	41.9881	45.4656	47.3709	52.2766	42.7676	51.8638	36.8563	42.7194	52.4432	41.7122	48.4965	53.5905	43.4751	39.7907	45.78	20.4251	16.5168	13.739	23.8367	29.6953	32.726	28.4059	28.2222
	Afu1g06900	2.49065	39.6489	50.2201	50.9933	26.6464	50.4658	51.0095	11.7513	64.1232	48.1339	38.0772	47.6822	62.4396	43.382	36.955	61.1867	33.6004	43.9904	32.8782	37.4703	36.7053	39.3957	43.0514	52.8524
	Afu1g06910	1.40776	1.52046	3.26877	2.50787	1.46781	1.34412	0.976259	2.40367	5.6372	2.03268	1.45402	1.53814	4.54858	1.86189	1.18915	5.10623	1.53363	0.654132	0.555912	0.791626	0.973615	1.06715	0.8047	0.769695
	Afu1g06920	11.1538	259.998	292.406	197.425	92.8108	123.049	118.737	27.0636	128.158	315.147	251.909	175.257	92.7083	141.597	88.9115	86.5418	140.118	274.817	189.725	142.581	115.86	135.261	167.056	131.19
	Afu1g06930	5.19788	18.2455	10.8464	15.4652	12.8716	18.9399	24.1624	9.6147	45.1857	37.7266	36.2597	48.1346	25.8029	17.2225	25.8868	20.3369	24.6774	21.6681	18.7422	22.4294	35.1475	20.7205	22.8535	20.8673
	Afu1g06940	181.601	310.992	265.513	346.643	389.873	348.617	376.714	337.405	154.583	168.713	132.134	140.513	273.99	138.897	287.59	144.823	249.354	510.223	464.584	309.702	270.47	461.009	319.385	375.269
	Afu1g06950	62.2663	81.9878	60.3236	71.7529	100.827	98.1211	91.5243	80.0334	54.6104	50.9796	36.714	40.4439	66.9882	37.9825	69.5193	26.4996	75.7054	105.315	79.2572	86.0233	64.1612	60.9166	62.0423	83.0416
	Afu1g06960	419.512	654.499	594.767	634.63	657.579	559.889	508.509	613.204	777.67	727.293	663.761	745.544	756.47	728.557	737.636	684.059	1091.94	738.352	609.995	807.722	663.811	927.888	863.443	772.86
	Afu1g06970	7.79682	10.9941	11.7378	9.47417	11.9683	9.28668	9.76259	8.5464	12.3314	14.1475	12.5409	14.3861	11.3301	10.799	10.245	14.5263	9.13205	2.61653	2.38248	8.35605	7.49683	6.49184	4.26491	5.64443
	Afu1g06980	69.6299	220.35	232.082	202.301	258.109	251.474	250.777	178.94	213.245	202.455	208.652	221.401	251.826	282.542	222.553	277.849	256.464	84.5466	65.5977	164.57	155.486	135.261	117.406	99.8038
	Afu1g07000	12.7781	46.0816	55.7176	42.2158	47.0829	44.4783	35.0233	20.7428	44.5691	44.3124	33.079	41.5297	32.7498	33.8864	28.5395	32.3101	26.9082	5.15129	4.05022	15.6566	17.6224	16.0073	8.93217	6.24308
	Afu1g07010	9.63774	102.222	107.572	90.562	71.6969	96.0438	103.728	38.1917	115.827	170.501	178.118	156.076	131.909	151.837	90.1922	151.514	56.3259	28.7	21.8394	42.8358	43.7153	39.6625	31.7052	38.8269
	Afu1g07020	5.41446	23.5086	22.287	28.8405	18.8557	23.3389	24.6505	13.1757	20.7872	18.8633	22.4465	20.9006	18.9386	22.715	13.1721	21.4814	23.6318	12.0197	9.76817	17.9435	22.3931	14.2287	12.5533	12.6572
	Afu1g07030	1.29947	2.45613	1.33722	3.48315	2.37108	1.58851	1.09829	1.95855	2.46628	3.65883	3.18067	1.44766	7.02962	2.42046	4.93953	3.69762	3.20667	1.88063	2.14423	5.62934	4.28391	1.68966	0.88517	2.73669
	Afu1g07040	59.9922	18.0116	16.9382	29.1192	17.8395	18.2068	15.254	37.8356	5.72529	12.1961	7.72449	1.53814	18.9386	5.77186	18.7519	4.31388	11.0839	23.467	27.3985	22.9571	20.8354	15.2069	21.405	31.8141
	Afu1g07050	12.2367	38.3623	36.4022	45.4203	29.4691	39.224	50.6434	23.7697	55.4032	39.9219	31.0797	38.0915	43.1702	25.0424	28.8139	30.1092	68.5949	47.9152	41.7728	72.3018	69.224	65.8077	60.1111	57.7271
	Afu1g07070	42.8825	108.654	117.676	140.58	99.924	113.273	140.703	90.1823	97.7703	86.3483	69.9748	95.5454	94.197	92.3497	80.7705	91.0318	76.8207	77.6782	62.7387	67.0243	70.0029	86.795	76.5269	77.9103
	Afu1g07080	5.63104	21.8712	19.9098	17.9731	20.7752	24.1942	26.7251	17.983	50.0302	30.7341	29.8074	54.6491	28.3666	28.8593	19.9411	35.0393	24.7472	2.53476	2.30307	12.666	10.7098	5.24683	3.86256	5.47339
	Afu1g07090	102.55	275.086	275.914	251.762	205.945	197.342	214.533	143.152	339.025	302.138	290.804	403.806	269.855	308.887	187.611	334.018	215.126	84.9554	67.5036	157.885	135.527	154.203	123.843	103.738
	Afu1g07100	54.2529	79.9995	90.634	92.7912	94.1657	86.2684	91.7683	96.147	51.7918	57.2403	53.7079	53.0205	62.1088	52.5984	46.1937	57.5772	38.4801	59.0354	55.5118	77.0516	62.8955	52.0236	54.0758	87.3177
	Afu1g07110	23.0656	83.6252	94.1999	77.326	77.4552	77.4705	68.3381	50.032	60.688	69.8429	70.0657	54.6491	89.8138	57.3462	57.8108	53.8795	33.8095	45.6257	31.8458	37.3823	42.4496	40.5518	39.6717	38.0572
	Afu1g07130	32.9199	56.6079	53.9347	51.1327	44.9376	43.623	35.0233	48.6967	30.2119	41.3854	36.8958	34.7438	29.8552	27.556	34.7597	31.0776	35.3431	37.4491	33.3547	32.9844	43.4232	54.6026	42.81	45.7541
	Afu1g07140	14.8356	93.6837	98.2116	73.9821	62.89	84.1911	84.6905	31.5148	146.127	229.449	211.015	232.621	191.867	254.055	128.245	203.457	73.3352	24.0394	17.4715	52.5112	40.8918	24.7223	26.716	34.2942
	Afu1g07150	80.892	113.801	96.4286	125.533	84.5685	113.884	111.538	94.5445	112.392	102.691	80.6073	74.3734	88.4906	58.2771	65.1286	65.5006	104.426	75.3887	69.8067	98.5134	73.3132	74.256	63.4103	69.7857
	Afu1g07160	3.46525	111.695	110.098	83.8743	63.9062	91.0339	101.775	16.0245	186.556	166.436	144.857	190.277	126.12	169.246	82.7829	151.426	102.126	39.7385	28.1927	67.2882	68.9319	70.6099	47.3163	46.2672
	Afu1g07170	14.5108	66.7832	80.5305	83.8743	51.3734	64.1514	60.8942	51.5455	109.397	126.026	107.507	135.175	73.3562	86.2055	49.4868	104.238	49.7034	19.0516	15.0096	33.2483	43.2285	28.7242	19.7956	16.5912
	Afu1g07180	38.7675	49.2395	47.2485	51.1327	39.6309	46.4334	42.3452	44.5125	35.8491	29.9211	26.2633	33.5676	24.8931	20.1084	24.2403	28.8766	34.9946	45.3804	34.3077	38.7897	34.0765	44.7314	36.6138	37.2019
	Afu1g07190	1.29947	2.57308	2.97161	2.78652	2.03235	3.78799	3.41691	3.29392	4.93255	3.3336	2.09016	5.24776	2.81185	2.14117	2.56124	3.25742	3.83407	1.2265	0.952993	1.84713	4.28391	1.5118	0.64376	2.48013
	Afu1g07195	22.1993	38.7132	37.888	28.8405	30.3724	29.5707	25.6268	23.9477	32.3258	35.45	39.4403	35.8295	27.8704	28.9524	29.2713	28.9647	61.6936	41.7009	30.0193	52.5112	65.8164	33.0817	39.0279	30.8733
	Afu1g07200	45.0483	64.9119	62.4037	101.429	31.7273	34.7029	39.1724	39.8832	59.6311	49.3535	40.2582	35.2867	47.4706	31.0935	36.3147	37.1522	31.7182	124.939	93.9492	94.9071	59.5852	63.4955	53.1102	69.7857
	Afu1g07210	8.12169	24.3273	25.5558	30.2338	12.5328	13.3191	15.254	18.9623	13.6526	18.7007	12.5409	8.68595	14.4728	7.81993	12.8062	8.53973	17.567	44.0722	40.3434	48.4651	42.0602	23.6552	42.1663	38.4848
	Afu1g07220	38.6592	135.672	128.671	151.308	132.78	133.313	131.551	81.992	108.164	157.411	126.045	79.8022	205.596	148.393	199.594	96.8423	171.348	872.04	594.985	596.622	646.675	459.32	576.889	913.286
	Afu1g07230	10.1792	8.07013	8.3205	8.35956	10.3876	8.43133	8.2982	9.88177	14.9738	8.04942	10.0873	12.3956	5.8718	5.21329	5.031	6.51485	11.1536	4.17009	4.28847	6.33301	7.49683	3.73503	4.8282	5.47339
	Afu1g07240	58.6927	129.473	125.402	133.474	39.9696	65.7399	57.8433	37.6576	84.47	100.577	93.2391	65.2351	55.9889	37.5171	52.231	42.7867	94.2483	127.31	102.129	134.488	47.9992	45.7986	49.0867	46.2672
	Afu1g07250	27.3972	126.666	139.368	120.796	94.3915	95.9216	81.5176	64.187	115.915	110.497	91.876	93.5549	119.421	102.962	93.3937	109.872	112.303	141.374	126.113	109.86	117.321	103.603	123.2	107.073
	Afu1g07260	31.9453	85.3796	72.8044	77.6046	69.1	85.7796	90.548	62.6736	67.4703	60.086	58.1609	65.2351	62.2742	47.4782	62.8418	69.9906	44.754	36.3861	34.3871	46.7939	50.2385	65.5409	60.1915	52.4248
	Afu1g07270	29.2381	45.6138	40.1167	31.3484	29.2433	30.7927	29.1657	33.5624	20.611	26.4249	19.811	12.0337	21.337	13.1263	25.7953	15.6708	38.271	33.606	28.9869	33.864	36.6079	18.4084	39.2693	34.8073
	Afu1g07280	122.367	174.151	177.256	171.51	188.67	194.776	177.557	113.418	296.57	222.294	193.657	238.049	199.807	195.405	173.341	178.718	369.255	104.661	90.9314	201.689	252.848	149.312	187.093	142.821
	Afu1g07300	30.8624	68.7715	63.4438	69.3844	62.89	63.5404	53.3281	47.2723	35.9372	50.6544	48.8915	44.6964	53.3424	44.8715	46.1023	48.3331	30.1148	42.6004	37.802	31.8409	30.8636	31.5699	25.1066	32.9259
	Afu1g07310	15.7019	37.6606	32.8362	42.4945	38.1631	43.7452	42.4673	22.2562	21.0514	25.3679	17.9026	18.0957	25.8029	21.4117	26.9845	18.8402	20.9131	12.4285	8.97401	14.865	16.4541	28.2795	16.4159	14.4532
	Afu1g07320	35.3023	68.4207	64.6324	53.7799	65.7128	79.3034	69.1924	38.3698	90.6357	122.367	135.406	139.789	82.7842	95.5149	76.0139	91.648	63.8546	18.3975	17.8686	43.9792	36.0237	35.4828	27.7621	25.9986
	Afu1g07330	1.29947	2.92396	2.08012	1.53259	1.01618	1.34412	1.34236	1.4244	2.20203	2.35791	1.5449	3.52867	1.81943	1.95498	1.0062	1.93685	1.46392	0.2453	0.476496	0.703667	1.07098	1.24501	1.04611	0.598652
	Afu1g07340	9.74603	20.1168	24.07	16.1618	23.485	17.4736	19.2811	15.9355	21.2276	29.6771	28.7169	25.0626	31.1785	32.5831	25.2465	33.1905	8.7835	5.47836	3.81197	5.18955	12.5596	13.0726	8.61029	4.96026
	Afu1g07350	105.474	123.742	106.681	150.194	103.989	141.866	107.877	91.3396	24.0462	74.1522	46.8013	19.0005	46.2301	31.9314	46.5596	33.0144	21.6102	43.4998	34.9431	42.4839	22.5879	29.6135	20.4394	30.2747
	Afu1g07360	27.0723	41.6372	40.711	40.5439	49.341	43.2564	44.7859	37.2124	21.9322	32.1977	27.3538	24.3388	29.8552	31.0935	30.4604	30.4613	24.3289	10.8749	6.9092	16.6241	19.7644	18.4084	13.5994	16.3346
	Afu1g07380	138.285	473.915	392.252	306.796	384.002	310.248	743.787	225.411	227.514	532.562	358.598	177.791	382.66	311.122	355.28	144.119	709.651	757.649	721.098	665.581	878.59	915.171	546.954	609
	Afu1g07400	147.923	95.438	77.2618	130.27	93.7141	136.245	115.321	118.047	42.5433	66.6719	45.9834	19.5434	173.094	43.9406	164.194	23.0661	64.97	88.8802	82.5133	120.855	120.241	57.3594	70.1698	121.954
	Afu1g07420	12.345	31.2279	26.7445	39.0113	27.5497	38.3687	37.586	35.3429	51.1752	40.3284	32.9881	39.7201	42.674	35.0966	46.1937	34.423	32.2759	27.8006	21.1247	22.6053	27.4559	25.167	27.7621	25.0579
	Afu1g07430	92.9121	109.473	100.589	86.2428	146.781	107.897	126.426	152.233	146.567	86.0231	100.418	105.408	118.594	96.8182	89.003	120.877	148.762	75.8793	56.4648	95.4349	119.657	80.9257	88.1146	71.4961
	Afu1g07440	338.187	388.653	668.314	578.621	749.374	1181.97	1059.49	346.574	3157.72	774.37	996.823	1003.95	782.19	940.254	842.647	870.084	10845.2	7267.08	5864.72	7602.51	12145.3	3584.3	7644.32	5791.79
	Afu1g07450	510.692	496.605	344.706	430.378	427.02	540.46	592.955	480.023	254.291	288.234	253.908	244.835	357.518	278.073	488.19	232.686	375.39	408.506	336.248	358.782	310.583	478.706	449.827	523.82
	Afu1g07470	211.814	252.279	230.002	334.104	266.69	300.717	410.151	442.276	161.541	184.893	156.58	120.698	467.346	175.576	446.387	156.532	531.611	1264.11	978.723	954.261	750.462	429.795	680.454	972.638
	Afu1g07480	1799.22	2748.17	1959.48	2863.57	2380.9	3372.53	4493.35	1996.56	321.497	455.158	244.003	101.517	2272.14	652.499	3233.75	172.291	2244.32	6195.37	4838.5	4824.78	4026.77	3809.46	4571.26	6315.01
	Afu1g07490	16.1351	72.5142	58.0949	54.0585	59.7286	77.4705	90.9141	35.8771	80.4182	78.7054	68.1573	68.2209	90.9716	76.2444	80.9534	69.2863	90.2051	98.6104	83.3074	89.7176	103.008	73.3667	99.3804	76.5419
	Afu1g07500	62.0497	72.3972	69.2384	93.6271	43.0181	62.4407	59.9179	73.4456	28.0099	28.1323	25.3545	13.3004	34.8173	16.2915	36.6806	18.0479	40.2925	84.6284	73.9363	72.1259	52.1858	65.8077	52.7078	56.2733
	Afu1g07510	86.1982	49.8243	63.2952	61.4428	37.9373	48.3885	52.596	61.7833	113.361	62.3627	71.6106	73.2877	74.5967	67.5866	52.1395	76.6815	86.5105	42.8457	36.849	75.1165	76.9156	48.1997	54.8805	51.2275
	Afu1g07520	15.9185	24.9121	31.3504	23.2675	21.2268	18.5734	11.7151	21.1879	55.4912	33.092	43.0754	42.7059	37.5465	25.8803	25.5209	29.757	76.8905	26.9012	21.2041	24.0126	68.0557	23.7441	23.5777	16.4202
	Afu1g07530	161.026	225.379	194.343	197.425	282.384	221.047	228.811	251.763	332.859	270.265	299.619	301.294	298.883	308.143	289.237	296.778	293.62	109.322	86.0076	170.903	205.725	193.154	174.942	160.268
	Afu1g07540	137.311	257.659	228.962	193.385	239.366	215.06	204.16	215.707	211.483	177.168	178.936	192.267	219.986	163.101	158.339	198.263	199.79	113.574	92.5197	148.914	144.874	140.508	114.026	121.099
	Afu1g07550	1.51605	5.84792	5.94321	9.75283	4.51634	7.45378	5.85755	5.3415	5.54912	3.90275	2.54454	2.98579	3.96967	2.79283	3.93333	3.52154	4.11291	4.08833	4.68555	4.30996	6.03641	4.89111	5.23055	4.78922
	Afu1g07560	1.94921	8.88884	11.5893	6.26967	10.0489	5.98746	6.58975	3.02685	5.6372	7.48027	5.27083	6.69542	9.26256	4.46853	4.39069	8.71581	5.08885	7.03192	4.12963	3.69425	4.77071	3.29038	4.90867	3.76295
	Afu1g07570	18.5175	38.0115	36.8479	29.8158	35.3404	28.7154	26.237	34.3636	22.4607	34.4743	26.1724	32.0294	33.1633	29.5109	30.9178	31.8699	23.5621	10.5479	10.2447	14.9529	17.3303	10.2269	10.1392	7.52591
	Afu1g07580	42.9908	34.6197	30.3104	33.4383	30.9369	38.4908	33.803	45.5808	46.9473	40.8975	47.5283	42.7964	53.0116	39.0066	44.3643	45.9561	47.4727	25.1023	20.5688	41.9562	36.6079	43.8421	31.4638	27.8801
	Afu1g07590	25.3397	69.4733	62.5523	81.5058	61.5351	90.0564	124.961	53.415	89.4025	99.6014	103.236	120.337	85.5133	75.5927	69.5193	70.5188	69.1526	29.0271	16.995	56.0295	44.981	44.9982	37.0967	28.8208
	Afu1g07600	31.5122	32.2805	23.6243	30.2338	30.0337	33.9697	31.9725	28.488	21.9322	34.7182	23.0826	26.4198	16.5403	17.8741	14.8186	15.935	13.1752	2.12593	1.58832	6.7728	4.77071	4.26861	2.73598	3.07878
	Afu1g07610	17.8677	23.0408	20.2069	29.8158	19.6461	27.7378	31.4844	26.8855	26.2482	24.9613	27.9899	27.5055	28.4493	20.2015	19.1178	20.8651	15.9637	9.64845	7.38569	14.6891	15.4805	12.1833	12.9557	10.6047
	Afu1g07620	15.8102	36.608	35.3621	31.3484	25.1786	31.7702	44.2978	29.8234	40.8697	32.0351	34.4421	32.1199	36.1405	25.6941	24.6976	37.0642	35.9008	18.561	17.7098	27.7949	32.2267	30.9474	23.4972	24.7158
	Afu1g07625	12.0201	27.9531	26.7445	29.5371	21.4526	20.1619	24.1624	24.6599	28.0099	24.88	23.1735	28.2293	19.3521	17.8741	13.2636	25.7072	20.8434	18.3975	15.1685	16.3603	20.9327	24.9002	15.4502	18.6437
	Afu1g07630	282.202	439.764	454.061	336.89	660.854	432.686	373.541	540.025	411.164	448.003	485.552	531.2	382.081	528.683	410.53	610.019	192.61	38.185	27.3191	104.583	117.029	68.9202	64.376	73.8052
	Afu1g07640	50.7876	65.7306	73.5473	63.254	91.4559	84.6799	79.321	64.276	88.9621	84.7221	91.6033	99.8884	112.639	113.389	88.6371	122.902	63.3667	42.4368	33.5136	54.3583	61.8245	80.3031	46.5116	43.1885
	Afu1g07650	8.44656	30.6431	36.2536	23.1281	21.5655	20.7728	16.9625	15.6684	27.4814	26.5875	25.0819	28.5008	17.6981	15.0813	14.0868	21.2173	17.9853	12.1832	7.54452	16.1843	15.5778	16.8966	10.0587	8.80873
	Afu1g07660	28.0469	65.3797	57.7977	55.5911	36.3565	57.6752	63.0907	34.0966	69.1438	58.3786	46.0743	54.2872	45.3204	42.1718	35.4	46.7484	49.9126	24.7753	18.5834	41.7803	36.8026	51.6679	30.1762	28.4787
	Afu1g07670	32.3785	93.0989	108.464	134.032	96.1981	118.161	124.473	74.1578	97.0656	78.7867	61.705	61.9779	98.0839	70.3794	78.8495	73.248	58.3475	47.9969	50.9851	61.0431	70.1003	60.1162	51.9031	59.3521
	Afu1g07680	84.8987	75.3212	75.9245	75.9327	89.7623	81.7472	87.2531	96.325	92.6615	52.7684	51.2543	59.354	41.268	50.3641	41.1627	52.9111	59.1143	49.7958	42.567	41.1645	65.0375	40.9075	45.0632	30.8733
	Afu1g07690	68.6553	252.981	285.126	229.331	185.17	230.334	210.994	151.61	274.109	292.869	311.524	283.831	240.33	257.499	190.995	242.722	171.069	142.192	109.674	165.978	149.06	164.075	124.728	130.592
	Afu1g07700	28.1552	70.6429	65.2268	75.7934	57.4704	74.7822	89.6938	47.7174	100.853	115.294	111.778	111.289	98.0839	90.0223	51.2248	104.15	31.2302	15.6992	14.7714	36.3268	45.4678	45.1761	28.7278	26.5972
	Afu1g07710	17.0014	56.257	60.4722	57.8203	32.066	41.4235	45.5181	42.91	44.4811	47.89	37.1684	48.1346	42.095	44.4061	33.2961	54.6719	26.3505	4.41539	2.70015	13.5456	17.5251	11.3829	6.67901	6.58517
	Afu1g07720	227.082	432.395	429.991	350.684	345.161	351.428	412.713	233.156	396.63	416.537	453.109	487.861	384.893	360.369	307.897	418.271	266.014	161.244	138.899	243.117	164.833	213.075	157.802	167.965
	Afu1g07730	19.6003	21.5203	21.8413	24.6607	15.9201	18.8177	20.7455	28.577	14.9738	15.3671	17.2665	12.7575	15.3825	16.757	10.062	14.4383	5.78595	4.74246	6.19445	6.50892	6.42586	8.00364	4.18444	6.15756
	Afu1g07740	12.5615	78.3621	79.9362	65.6226	45.7279	54.2538	61.6263	33.3844	61.8331	73.2578	70.1565	55.8253	78.4837	73.8239	54.5178	65.5887	42.2444	58.8719	48.3644	48.3771	46.6362	68.7423	58.2603	46.2672
	Afu1g07750	32.8116	67.1341	82.0163	115.641	89.5365	90.3007	78.9549	72.1102	45.45	50.4918	40.0765	21.5339	101.144	83.9712	64.3054	47.981	33.7398	147.507	109.991	60.2515	93.3697	82.2596	117.164	83.3837
	Afu1g08760	104.066	179.297	197.909	153.119	159.766	135.268	136.066	124.902	152.909	192.698	194.294	179.51	166.395	179.672	142.789	182.064	141.86	72.2816	62.3416	109.156	110.408	102.091	94.3913	88.515
	Afu1g08767	37.2515	109.824	110.841	105.191	70.2291	88.9566	102.507	56.7089	102.086	99.2761	88.5135	94.0978	100.151	86.6709	73.7271	94.0251	103.589	167.213	111.659	114.346	99.8929	115.252	109.198	90.482
	Afu1g08790	94.6448	534.383	587.784	416.306	279.9	421.933	449.933	214.283	583.891	471.582	458.198	581.325	455.106	372.843	320.155	485.356	509.791	388.718	290.424	469.17	424.399	463.411	403.637	368.77
	Afu1g08795	134.603	186.666	196.423	208.014	177.041	231.678	288.362	198.971	231.302	171.07	177.663	206.472	179.297	159.378	147.637	204.866	164.168	106.542	79.2572	145.835	132.12	137.751	118.693	109.04
	Afu1g08800	7.58024	15.5555	12.4807	18.391	11.065	13.6856	22.454	14.9562	19.8183	17.0745	14.4493	16.4671	16.0441	19.9222	12.7147	12.7656	16.1031	14.1456	9.45051	12.2262	28.7216	21.5209	17.0596	12.9138
	Afu1g08810	106.557	249.472	319.745	219.578	503.233	357.904	334.491	244.908	309.43	317.18	291.168	254.154	445.347	460.166	313.203	362.014	234.436	134.751	115.074	164.922	214.487	227.036	183.632	139.486
	Afu1g08820	71.5792	90.8767	89.5939	76.6293	65.0353	63.4183	64.189	80.1225	71.1697	68.9485	71.9741	70.8448	62.1088	50.6434	65.8604	76.5054	96.2002	75.2252	60.2768	87.2548	88.891	97.6444	82.4012	82.956
	Afu1g08830	39.7421	94.8532	81.2734	97.3889	82.9878	103.986	118.127	72.1102	65.9729	63.6636	53.8897	59.8064	88.4079	50.8296	59.5488	55.1121	54.0952	55.5195	41.7728	51.0159	41.2813	44.8204	38.1428	45.7541
	Afu1g08840	130.922	149.824	135.802	124.418	128.377	106.919	91.8904	153.123	170.702	126.839	136.678	136.261	121.654	88.2535	105.743	114.714	220.494	113.001	89.4225	151.201	159.186	123.434	115.635	123.066
	Afu1g08850	60.3171	378.126	383.337	317.663	306.885	376.233	327.901	249.003	424.376	508.089	511.089	441.174	559.145	551.864	476.756	580.262	332.448	198.529	145.967	296.86	293.934	364.699	264.424	211.666
	Afu1g08860	22.6324	21.5203	20.5041	17.1371	27.8884	21.6282	13.1795	29.1112	48.5328	34.393	37.9863	42.344	34.4865	33.2347	28.3566	38.6489	43.7084	10.3843	5.63854	21.9016	26.2876	22.677	14.1627	13.5124
	Afu1g08870	21.8744	66.5493	73.1015	70.7776	38.9534	48.7551	67.85	33.7405	99.2676	67.6476	71.6106	91.7453	60.2067	70.7518	45.462	93.3208	59.6023	21.9134	21.1247	41.6923	48.486	40.6407	36.6138	29.2484
	Afu1g08880	137.527	159.765	147.095	144.202	101.392	100.809	74.6838	211.523	137.407	136.434	110.142	131.194	78.3183	62.4664	88.1798	78.5303	177.204	201.8	163.2	163.339	163.275	161.94	164.963	180.622
	Afu1g08890	7.58024	91.3445	100.737	125.393	25.5173	62.9295	79.9312	28.2209	53.8177	84.2343	83.2427	64.5113	64.0936	70.2863	56.3472	51.3264	46.4968	104.579	73.5393	85.6715	66.6926	83.4157	71.3769	71.2396
	Afu1g08900	63.7823	130.058	118.419	142.949	118.328	162.761	173.774	95.7909	106.666	108.626	87.7865	83.8737	120.331	89.1845	106.017	82.5801	143.324	249.47	178.766	179.083	203.583	131.704	216.062	158.215
	Afu1g08910	5.84762	10.5263	12.6293	14.6292	18.6299	24.8052	28.5556	27.5087	13.7407	7.8868	6.81573	10.8574	20.9235	17.4087	18.569	21.3933	7.52871	8.09489	5.24146	8.00422	18.6934	18.853	15.5307	17.874
	Afu1g08920	20.5749	43.6255	42.7911	42.6338	30.0337	38.3687	45.8842	25.4611	57.8694	42.8489	29.5348	32.6628	33.246	30.2557	27.4418	29.4048	32.6244	16.5986	16.042	29.2902	34.9528	28.8131	24.0605	19.5845
	Afu1g08930	47.8638	63.8593	62.8495	69.9417	58.1479	62.8073	61.1382	68.9053	63.859	48.0526	50.8907	56.0063	56.0716	41.427	60.9209	57.4891	72.6381	63.6144	62.6593	74.7647	81.6863	98.1779	90.2873	91.6793
	Afu1g08940	49.9213	124.795	125.996	131.524	106.247	127.203	145.829	77.1846	88.6979	126.433	104.144	103.689	108.091	92.5359	93.7596	84.781	49.2852	61.5702	55.4324	53.5667	59.2931	81.726	69.2846	61.4046
	Afu1g08950	37.2515	30.5261	28.0817	18.6697	34.0984	25.6606	25.2607	33.2063	37.3465	30.0837	33.1699	29.496	27.705	29.3248	30.186	34.423	32.3456	10.4661	5.71796	15.3927	21.809	18.2305	16.0135	10.3481
	Afu1g08960	61.7248	160.35	166.261	147.128	93.6012	130.502	113.246	104.871	113.889	142.613	134.315	129.927	108.752	84.2505	97.9673	110.84	135.308	231.972	191.869	156.918	146.918	186.752	166.412	167.965
	Afu1g08970	12.4533	51.1108	53.3403	57.263	28.7917	45.9446	56.0129	30.5356	70.2889	69.3551	68.2481	88.5786	56.9813	124.653	38.4186	114.274	21.2616	6.29602	6.9092	12.666	14.6042	14.3176	7.80559	9.23634
	Afu1g08980	84.1407	169.239	161.507	142.391	228.978	170.459	161.449	165.853	134.676	145.865	162.941	157.071	164.162	186.747	153.034	184.529	87.6955	46.934	38.9933	68.2557	77.0129	80.8367	62.9275	57.2995
	Afu1g08990	6.38906	15.0876	17.0867	22.0135	13.2103	19.5509	20.3794	19.4965	14.7977	14.9605	14.9946	18.4576	15.0517	14.4296	7.86666	14.7905	8.50466	5.31482	4.12963	7.91626	6.62058	9.24865	6.92042	7.26934
	Afu1g09000	1.19118	10.7602	14.1151	11.7034	9.03268	14.4188	11.7151	8.1903	12.8599	12.2774	12.0866	14.4766	14.7209	13.0332	11.4341	15.4067	8.7835	2.78006	3.73255	6.24505	8.8599	7.55899	6.4376	4.36161
	Afu1g09010	261.194	405.963	410.082	362.805	364.582	373.667	352.918	379.157	490.877	400.519	448.111	515.909	420.289	361.579	349.7	432.621	460.785	243.91	207.991	327.293	356.148	427.839	299.67	289.32
	Afu1g09020	89.5552	174.619	160.912	193.245	158.185	198.442	208.431	129.086	188.054	216.521	195.111	189.191	242.481	225.009	225.572	204.777	229.556	300.41	211.326	266.074	233.375	259.585	227.489	284.531
	Afu1g09030	172.288	303.39	340.1	459.079	57.2446	192.21	351.331	231.109	33.2067	204.488	89.3314	58.9016	129.428	57.16	280.913	36.8881	176.228	2995.27	2112.71	1211.01	774.024	1698.19	1507.52	1671.52
	Afu1g09040	49.813	96.8415	66.7126	99.4788	69.2129	121.704	153.151	61.6053	63.5947	76.1849	49.255	52.6586	85.3479	53.8086	76.7457	46.7484	60.3691	87.8172	73.6187	94.2035	87.528	80.3031	85.5396	85.8638
	Afu1g09050	18.1926	76.1399	67.3069	66.3192	76.7778	71.2386	70.9008	62.2284	125.516	133.832	129.862	132.913	117.436	128.657	104.919	128.624	120.32	85.0372	63.6123	114.082	92.7855	96.7551	79.4239	82.956
	Afu1g09060	25.0148	41.4033	29.4189	38.3147	38.276	38.0021	45.152	34.8978	40.2532	33.092	41.0761	38.3629	40.8545	28.58	31.924	31.8699	37.0859	17.6616	18.901	26.7394	29.0137	21.343	21.0831	18.9858
	Afu1g09070	24.3651	99.8825	79.0447	70.2203	64.2449	78.5702	89.5718	35.9661	125.604	93.9099	81.4252	110.836	86.3403	65.073	51.7736	77.1217	91.669	60.3437	43.9965	88.1343	66.4979	71.5881	65.4221	56.1878
	Afu1g09080	7.79682	41.1693	28.5274	31.9057	21.6784	30.5483	35.7555	17.0928	25.8078	30.0837	21.0833	28.4103	24.9758	25.7872	15.1845	19.5445	15.1968	13.9821	10.9594	13.7215	12.8517	14.2287	14.8869	14.4532
	Afu1g09090	82.2998	44.912	34.1735	55.5911	43.4698	46.8	58.6976	57.8662	22.1965	32.279	19.9928	18.91	27.2088	16.3846	23.2341	19.3685	13.245	6.37779	5.9562	13.5456	9.83351	11.294	5.87431	6.84174
	Afu1g09100	2654.93	2109.11	1724.87	1656.45	2789.29	1967.31	2008.29	3133.86	2270.03	2049.02	2190.39	2168.77	1831.75	2123.67	1783.54	2131.94	2334.81	795.997	600.624	1377.34	1411.74	924.509	893.78	929.364
	Afu1g09110	8.0134	8.18709	11.5893	12.9573	10.8392	14.7854	13.9117	11.4842	10.3055	8.13072	8.815	8.95738	11.4128	10.3335	9.87906	13.5579	12.1296	9.56668	8.57693	15.1288	13.3385	9.78222	9.17358	12.5717
	Afu1g09120	0.216578	3.39179	3.41735	3.7618	2.03235	2.07728	2.56268	1.86952	1.58546	3.08968	1.36315	2.62388	3.96967	1.58261	1.09767	1.84881	1.11536	0.408833	0.873576	0.615709	1.07098	0.444646	0.72423	0.855217
	Afu1g09130	72.7703	109.473	112.772	112.436	138.313	129.647	156.934	103.803	147.36	157.98	113.141	169.828	286.23	152.116	171.603	190.251	57.1624	81.6848	67.0271	88.1343	43.6179	56.9147	46.8335	66.6214
	Afu1g09140	102.333	144.21	142.786	118.288	76.1003	92.1336	109.951	84.1286	48.7971	74.3148	48.2553	60.9826	102.467	45.8025	71.4402	60.2183	31.6485	42.1098	39.3109	49.7845	28.5269	31.3031	33.6364	45.8396
	Afu1g09150	53.3866	85.3796	72.5072	81.5058	73.9551	78.5702	95.0632	70.7748	82.7084	79.6811	70.4292	87.1309	85.0998	71.4034	71.0743	73.5121	106.726	47.9152	41.0581	90.6851	82.5625	102.18	81.2747	74.2328
	Afu1g09160	3.35696	7.48534	8.02334	10.4495	7.45196	7.69817	11.5931	10.4159	11.0102	6.58589	5.72521	7.50973	7.52583	3.63068	3.11007	8.62777	7.87726	5.47836	2.30307	5.98117	6.71794	4.98004	6.83995	5.47339
	Afu1g09170	12.4533	84.7948	84.9879	84.4316	73.8422	76.9817	83.9583	69.0834	96.2729	99.5201	77.154	87.0404	74.7621	67.9589	57.5364	92.8806	52.1433	19.4604	17.7098	39.0535	36.9974	33.971	20.198	20.1831
	Afu1g09180	52.9534	83.3913	78.7476	69.3844	86.0363	86.635	80.5414	53.7711	86.2316	85.3726	88.6044	84.7785	91.4678	76.1513	74.1844	94.3772	94.318	47.6699	43.1229	72.3018	60.072	70.0763	60.1915	62.944
	Afu1g09190	22.1993	19.532	18.1268	43.8877	18.8557	30.3039	35.5114	33.2063	20.8753	19.839	13.1771	12.5765	19.5175	10.7059	15.4589	11.1809	16.1728	8.09489	6.98861	14.6891	13.3385	17.7859	8.20794	9.0653
	Afu1g09200	17.7594	130.526	148.135	111.043	109.07	110.096	123.863	55.4625	224.343	208.878	220.102	295.141	184.838	288.965	114.89	308.751	188.427	28.5365	20.3305	103.791	81.2968	52.0236	40.8787	40.7939
	Afu1g09210	30.4293	99.9994	98.063	81.2271	95.1819	93.3556	86.2769	51.6345	172.287	155.947	168.939	194.077	160.11	201.922	116.902	212.437	121.923	24.2029	18.3451	67.1123	66.6926	38.5953	34.924	28.9919
	Afu1g09220	11.4787	20.3508	21.6927	18.5304	23.3721	25.6606	24.5285	22.9684	19.466	20.652	20.3563	17.7338	18.9386	16.1984	15.1845	24.8268	17.2184	8.01312	7.06803	14.3372	14.1174	10.4047	9.73687	8.97978
	Afu1g09230	13.7527	22.8069	24.8129	22.0135	20.7752	19.6731	16.7184	24.1258	16.9116	20.2455	16.0851	20.6291	15.9614	13.8711	14.2698	18.224	27.4659	9.64845	6.82978	18.8231	28.3322	18.3194	16.8182	13.598
	Afu1g09240	17.4346	42.5729	43.8312	45.5596	31.1627	40.0794	44.2978	29.2892	37.3465	35.45	29.6257	30.7627	41.1026	33.4209	24.8806	40.9379	25.6534	14.4727	7.54452	23.3969	30.2794	30.0581	20.198	19.3279
	Afu1g09250	119.226	142.455	132.385	153.259	147.571	171.437	168.527	165.141	107.988	106.35	97.7829	87.2214	146.464	84.0643	109.95	112.161	135.238	152.903	115.63	148.122	131.341	141.931	136.96	153.854
	Afu1g09260	0	0.935667	0.742902	0.69663	0.112909	0.610966	0.366097	0.17805	2.20203	1.21961	1.09052	0.904786	0.744313	1.95498	0.548837	1.32058	1.53363	0.2453	0.714744	0.967543	1.75251	0.711434	0.48282	0.0855217
	Afu1g09270	3.0321	16.0233	17.3839	13.7933	8.80686	9.53107	10.0067	4.00612	14.7096	14.3101	10.6325	15.0195	8.35285	10.9851	5.57984	14.9665	10.1777	3.02536	3.09723	6.24505	7.49683	6.40291	5.31102	2.39461
	Afu1g09280	32.3785	248.887	269.97	215.119	224.462	235.833	204.892	136.297	296.306	313.033	318.612	361.734	285.568	260.571	217.431	363.951	192.888	130.745	107.688	166.945	173.596	213.164	163.515	156.932
	Afu1g09290	104.499	240.233	240.7	157.996	199.848	206.262	194.886	122.231	210.338	202.455	195.748	182.586	190.792	192.519	165.657	209.532	419.098	298.611	244.522	292.55	392.367	211.563	334.594	205.851
	Afu1g09300	0.324868	1.52046	3.41735	1.11461	1.58072	0.610966	0.488129	0.979275	2.46628	1.54484	1.9084	0.180957	0.661612	0.186189	0.640309	0.264115	13.3844	4.00656	5.32087	8.8838	18.9855	1.15608	2.33363	1.71043
	Afu1g09310	11.9118	18.4794	19.464	9.89215	17.5008	15.8851	10.4948	12.7306	20.2587	32.8481	28.7169	23.8864	19.1867	26.2526	14.3612	21.6575	31.9273	7.60429	4.60613	14.6891	33.9792	7.55899	9.97828	7.0983
	Afu1g09320	12.345	60.3505	73.993	53.0832	49.6797	51.1989	51.9858	22.1672	75.3976	94.5603	100.691	126.761	97.4223	138.431	72.6294	145.352	54.2346	9.15785	6.11504	33.4242	29.5979	14.8512	13.519	12.9138
	Afu1g09330	174.779	250.876	236.837	214.423	323.257	242.92	216.363	275.354	444.106	400.926	458.744	474.018	392.667	480.181	379.063	490.286	336.84	72.7722	53.447	157.621	214.293	168.521	135.511	124.263
	Afu1g09340	3.14039	7.95317	4.30883	5.43372	4.96797	4.27676	6.10162	6.32077	5.10872	3.90275	2.81717	3.8001	3.30806	2.79283	3.93333	6.69092	2.85812	1.55356	2.85898	3.25446	3.89446	1.5118	1.68987	2.48013
	Afu1g09350	67.789	63.2745	52.0031	51.9686	68.1967	57.3086	59.5518	79.7664	39.6366	41.4667	26.8085	37.8201	31.5093	27.8352	28.0821	40.8498	21.1919	6.78662	4.84438	12.9299	13.2412	14.7623	9.89781	7.52591
	Afu1g09360	22.5242	22.9238	20.5041	22.0135	18.8557	26.8825	33.0708	30.2685	29.6834	22.1156	24.264	27.9579	22.4121	16.3846	18.4775	21.1292	25.3745	21.0958	14.2949	19.3509	17.7198	16.0073	15.0479	20.0976
	Afu1g09370	15.1605	59.9996	58.2435	61.1642	48.6636	57.3086	73.7076	40.7734	60.5119	63.7449	45.9834	57.5444	48.8766	67.2142	33.3876	57.137	35.3431	4.90599	4.20905	15.6566	20.6406	16.8966	9.41499	8.55217
	Afu1g09380	35.3023	28.6548	23.3271	25.636	34.0984	32.259	35.7555	37.0344	21.9322	20.896	18.9023	22.3482	21.6678	20.8532	20.0325	23.3302	17.9853	2.61653	1.27066	7.91626	6.3285	7.64792	3.46021	3.50639
	Afu1g09390	25.6645	50.0582	45.9113	35.9461	35.6791	40.8125	34.9013	35.8771	41.2221	43.0115	40.2582	48.3156	45.155	41.8925	32.4728	50.7982	39.3863	15.8627	12.5477	27.8828	22.3931	19.3866	16.0135	16.8478
	Afu1g09400	83.1661	279.764	267.89	238.944	197.703	224.713	263.834	127.929	257.726	259.126	240.459	299.122	220.482	254.986	166.846	255.664	146.81	65.7403	45.9819	114.874	100.574	129.125	78.4582	66.5359
	Afu1g09410	82.0832	128.186	131.642	120.238	133.006	152.253	156.69	124.368	106.314	99.1135	82.7883	99.2551	145.472	115.53	139.587	131.177	142.976	86.3454	71.2362	120.239	114.205	112.407	116.601	109.382
	Afu1g09420	84.0324	41.8711	36.4022	55.1731	32.5177	38.613	49.5451	63.3858	18.1448	22.6847	17.4483	14.2051	34.5692	12.9401	39.7907	12.5015	31.4393	36.7949	32.4017	38.7897	27.2612	33.2596	30.9005	36.0046
	Afu1g09430	2.27407	6.66663	6.68611	7.52361	6.54869	6.72062	5.73552	6.49882	5.90145	5.6102	5.90696	5.79063	5.12749	4.28234	2.74418	7.57131	2.16102	0.817665	1.35007	2.99059	3.21293	1.86752	1.44846	1.79596
	Afu1g09440	1372.02	1151.34	944.822	879.148	1562.77	1249.91	1226.06	1870.06	2208.73	1879.01	2142.14	2038.48	1786.19	2024.25	1802.56	2184.67	2062.38	518.4	400.416	1092.97	1099.8	684.044	657.922	671.516
	Afu1g09450	37.4681	93.5667	108.464	98.7822	120.473	110.829	115.809	90.1823	104.376	95.536	94.5114	113.37	91.5505	92.8152	63.2992	104.061	82.4673	28.7	34.4666	55.5897	50.9201	48.4665	39.9131	39.34
	Afu1g09460	31.7287	78.596	70.7242	92.2339	61.0835	95.1885	92.9887	54.5723	56.8125	70.9812	57.5247	52.1157	56.8986	44.4061	50.1271	33.7187	38.1315	29.763	26.8426	39.7572	27.9427	43.6643	24.5433	25.3999
	Afu1g09470	42.0162	128.888	134.019	121.074	118.328	118.405	103.483	110.302	171.054	101.146	83.8789	99.617	141.171	77.3615	91.2898	104.414	154.339	465.333	406.451	196.323	315.159	249.18	358.333	353.718
	Afu1g09480	84.6821	61.4031	50.6659	63.672	59.8415	69.1613	79.8092	98.1055	64.2113	50.2479	43.9841	47.9537	53.5078	26.0664	44.6387	48.7733	70.1983	71.6275	58.5296	78.8987	72.6317	92.0418	74.9175	98.0934
	Afu1g09490	123.883	131.11	136.248	134.728	161.008	141.622	165.72	166.299	134.236	124.319	104.053	113.279	117.436	103.335	111.414	124.574	126.176	49.6323	48.2055	81.9772	66.79	73.6335	55.6852	66.0228
	Afu1g09500	53.7114	163.625	186.468	166.355	121.602	164.105	190.615	100.954	174.137	181.478	160.669	182.948	212.047	186.375	130.257	189.635	167.584	154.048	130.322	150.497	185.571	169.944	170.435	160.011
	Afu1g09510	128.431	105.613	91.9712	95.0204	110.199	100.687	113.002	130.422	81.211	166.599	162.487	102.15	108.339	81.6438	96.1379	58.1934	241.198	334.18	249.208	236.168	156.265	78.7024	126.177	133.841
	Afu1g09520	2.27407	6.19879	4.01167	5.15507	3.16144	3.66579	4.75926	4.6293	4.84447	4.14667	3.99856	4.16202	2.97725	2.69974	2.37829	3.25742	4.18262	4.57893	3.57372	3.87017	7.78892	3.0236	2.89692	5.55891
	Afu1g09530	16.6765	36.1401	42.3454	50.436	36.4695	40.4459	46.1282	30.8917	19.9945	36.1817	18.1753	21.8958	33.3287	19.2706	26.8015	17.8718	13.5238	29.5177	23.8248	21.198	20.2512	19.4755	23.4168	24.5447
	Afu1g09540	71.4709	109.59	126.739	124.279	112.005	103.986	93.9649	172.975	108.34	112.204	100.509	124.227	112.143	86.2055	76.1968	123.254	57.511	57.1548	50.3498	53.3908	55.8855	58.8712	51.2594	48.8329
	Afu1g09550	79.8091	109.59	102.223	107.56	118.215	108.019	103.117	126.772	75.3095	62.0374	68.9751	64.6017	74.514	54.2741	70.617	69.7265	85.1163	68.3568	56.8619	75.9961	87.0412	85.7278	85.62	85.7783
	Afu1g09560	8.44656	19.766	17.6811	19.7843	18.0654	23.7055	21.7218	13.7989	27.5695	23.3352	20.9016	27.415	25.8029	18.712	21.5876	20.513	22.3073	14.8815	12.3889	19.8786	16.8435	22.7659	17.301	20.1831
	Afu1g09570	10.1792	42.6898	46.2085	46.8136	28.1142	34.3363	49.9112	27.4197	37.875	32.4416	28.0808	36.2819	21.8332	27.0905	16.5566	26.0594	21.6102	11.6926	8.97401	16.0964	8.95726	10.8494	7.80559	6.67069
	Afu1g09580	2.70723	96.8415	184.091	118.009	79.3747	47.0444	26.481	27.8648	59.1906	96.0238	77.6084	80.7069	83.6112	66.2832	31.1007	165.072	8.71379	4.25186	4.60613	7.65238	6.3285	4.62432	4.90867	8.21008
	Afu1g09590	58.4762	216.022	254.815	282.832	285.32	258.805	223.441	182.857	181.712	229.449	194.294	190.729	366.367	236.739	178.006	393.884	61.833	46.4434	43.2023	67.64	71.5607	75.5899	58.6626	63.2861
	Afu1g09600	104.932	151.11	167.004	132.36	181.444	163.739	140.093	164.874	130.36	114.968	114.504	128.118	136.457	105.755	123.58	159.086	157.476	81.6848	67.9801	116.809	116.542	114.274	109.52	111.093
	Afu1g09610	30.8624	82.1048	78.599	97.8069	66.8418	111.318	103.85	51.5455	93.8947	110.659	85.4238	86.6785	113.963	81.83	88.2712	74.8327	82.8855	112.429	96.1728	100.536	82.7573	93.6425	95.5983	99.2907
	Afu1g09620	18.3009	44.4442	46.5056	47.7888	37.7114	44.4783	48.5689	34.2746	63.0662	49.5161	48.1645	49.0394	38.6216	33.3278	29.6372	44.7235	58.9749	32.2978	23.0307	50.9279	37.971	52.5572	40.7983	33.61
	Afu1g09630	59.9922	241.987	304.144	228.495	175.46	227.035	247.36	131.757	268.296	245.954	260.815	320.747	230.654	277.049	157.059	292.288	201.951	185.692	152.399	200.193	209.911	241.354	213.889	196.358
	Afu1g09640	15.3771	72.2803	79.3419	72.4496	45.1634	63.1739	69.9245	37.3015	73.9883	95.2921	100.782	109.389	68.8903	86.8571	46.4682	85.9255	51.5159	50.5317	41.9317	50.0483	45.6625	58.9601	62.2838	54.3063
	Afu1g09650	25.7728	25.4969	19.0183	20.4809	23.7108	31.5258	23.4302	29.1112	35.6729	41.548	37.8046	52.8395	30.5995	29.1386	34.3023	38.3848	21.2616	11.8561	9.05343	14.777	16.2594	21.5209	16.1745	14.4532
	Afu1g09660	71.3626	126.666	101.629	104.355	127.248	113.64	91.7683	107.008	147.184	123.506	125.137	115.451	127.691	96.7251	121.75	103.797	148.483	66.5579	61.2298	82.417	109.921	115.519	96.564	94.8436
	Afu1g09670	9.85432	73.3329	61.958	116.755	52.6154	102.153	141.313	47.7174	107.812	73.827	64.3404	71.5686	76.168	78.6648	62.11	78.3542	89.5777	79.8041	72.9039	86.1993	128.517	77.2796	80.0676	78.7655
	Afu1g09680	63.0243	192.981	182.011	215.537	126.683	208.217	251.997	140.659	91.6927	131.799	90.422	83.9642	137.698	87.0433	123.305	89.0949	78.2149	90.352	72.1892	97.1941	86.3596	100.935	90.2873	85.6072
	Afu1g09690	38.2261	64.3271	70.5756	71.335	105.344	81.9916	132.039	75.2261	73.2837	34.2303	41.0761	54.6491	109.331	78.5717	65.0371	68.8461	46.1482	23.3035	19.5363	40.3729	50.3359	58.6933	39.2693	34.5508
	Afu1g09700	33.1365	67.368	76.0731	54.8945	107.15	64.7624	78.1007	77.8968	42.9837	48.1339	43.9841	52.5681	48.7112	47.3851	42.9007	64.7963	27.3961	5.39659	11.5153	12.1383	17.1356	16.0073	10.7025	7.0983
	Afu1g09710	25.1231	14.8537	17.5325	15.8832	22.0172	17.718	18.671	26.1733	10.3936	8.21203	9.08763	9.59074	7.93934	9.58873	6.12868	10.6527	7.87726	1.30826	3.17664	3.07854	6.42586	5.06897	2.49457	2.05252
	Afu1g09720	5.73933	15.3215	13.9665	20.6203	11.7425	16.9848	19.037	9.6147	14.2692	11.7895	11.4504	13.6623	13.8111	7.72684	11.3426	12.6775	12.5479	15.6174	13.3419	14.0733	17.8172	12.1833	18.9909	11.802
	Afu1g09730	14.0776	25.7308	26.2987	37.2001	21.6784	35.6804	38.9283	30.1795	49.6779	43.4994	37.7137	43.3393	71.6195	49.4332	29.7287	54.936	22.0285	16.108	18.7422	20.4943	27.2612	19.0309	21.0831	19.0713
	Afu1g09750	8.0134	9.47363	8.91482	14.9079	8.46814	9.28668	10.6168	18.2501	10.5698	6.26066	4.9982	5.70015	15.5479	12.847	6.31162	15.6708	5.15856	5.47836	4.84438	4.6618	8.37309	3.82396	6.19619	7.868
	Afu1g09751	1.94921	0.818709	1.93154	0.835956	1.12909	2.32167	2.31862	2.93782	0.792732	0.89438	2.81717	1.17622	2.48104	2.14117	1.09767	3.08135	0.697103	0.2453	0.079416	0.879584	1.16834	0.800364	0.8047	1.53939
	Afu1g09752	0.866314	1.63742	0.594321	0.975283	1.80654	1.8329	1.83049	2.40367	1.84971	0.650458	0.727011	1.35718	1.81943	1.02404	1.09767	0.968423	0.278841	0.572366	0.158832	0.351834	0.292084	0.266788	0.32188	0.51313
	Afu1g09753	7.58024	11.8128	15.0066	16.1618	15.0168	13.5634	17.2066	23.4136	15.6785	11.7082	10.1781	13.1194	7.44313	11.2644	5.30542	19.5445	4.60088	1.14473	1.11182	3.51834	2.92084	1.24501	2.01175	2.13804
	Afu1g09754	29.6712	21.0525	17.8296	23.6854	13.2103	16.8627	13.6676	27.8648	8.89621	22.3595	16.4486	9.95265	15.9614	9.49563	18.1116	9.86031	6.13451	20.1146	16.042	15.2168	4.86807	15.2069	8.44935	10.0916
	Afu1g09755	9.42116	4.32746	3.71451	3.34383	6.43579	5.49869	7.9321	15.0452	7.75116	7.72419	7.27011	6.51446	9.09716	12.2885	5.21395	18.224	3.4158	0.572366	0.635328	1.93509	1.75251	0.711434	1.6094	2.90774
	Afu1g09757	23.4988	20.5847	18.2754	17.8337	15.0168	22.2392	25.1387	27.2416	18.7613	18.8633	15.7216	13.4813	19.9311	18.1534	22.3194	18.4	33.8792	21.4228	19.3775	27.8828	18.8881	29.2577	25.8309	25.3144
	Afu1g09760	11.5869	31.1109	30.7561	20.2023	21.7913	24.5608	29.0437	21.277	26.1602	23.7417	22.9008	23.7959	19.6829	14.4296	12.8062	21.8335	23.4924	18.8063	16.5185	23.1331	25.2166	24.9002	25.348	26.3407
	Afu1g09770	59.4508	372.279	431.774	274.472	229.091	264.182	265.298	117.424	471.587	477.192	457.381	583.406	330.227	578.396	211.577	530.784	259.531	69.7468	46.5378	135.104	132.022	112.673	76.0441	51.0565
	Afu1g09780	52.9534	96.0228	89.8911	101.847	86.9396	100.321	113.978	71.22	126.221	100.171	103.69	108.393	137.615	94.7701	109.218	105.558	174.624	98.6922	88.8666	152.696	140.59	161.496	134.707	128.539
	Afu1g09790	20.6832	34.9706	32.2419	36.7821	33.0822	37.7577	47.7147	22.5233	43.1598	46.4264	46.8013	52.5681	43.8318	40.3099	36.5891	33.4546	39.944	15.2086	16.8362	26.5634	24.9245	22.2323	20.7613	19.7555
	Afu1g09800	141.859	281.987	308.453	272.382	320.096	241.087	224.662	287.64	502.152	474.021	550.347	598.245	368.104	519.281	346.499	523.565	441.057	113.737	80.4485	216.642	250.706	188.708	140.501	137.946
	Afu1g09805	0.649735	2.22221	0.742902	1.81124	2.37108	2.19948	2.19658	3.38295	0.968895	0.650458	0.454382	0.180957	1.40592	1.30332	0.640309	0.792346	0.418262	0.163533	0	0.263875	1.55778	0.800364	0.32188	0.769695
	Afu1g09810	119.335	103.742	103.263	91.1193	93.0366	102.52	74.1957	155.438	96.6252	89.8445	104.417	103.508	83.7766	69.1692	79.0325	91.0318	122.69	75.7976	62.6593	89.8055	93.2723	95.1543	91.2529	95.1001
	Afu1g09820	22.091	87.8357	59.5807	87.9148	48.2119	82.1138	103.361	40.0612	72.0505	60.33	45.0747	55.1015	71.9503	43.5682	56.0728	49.0374	58.7658	51.1858	40.2639	69.5751	70.1976	87.6843	72.5034	65.5096
	Afu1g09830	120.201	151.929	125.848	140.301	151.41	127.203	122.276	168.791	209.81	157.899	154.762	163.585	151.923	123.35	123.214	134.699	247.681	133.198	111.977	175.301	215.364	191.198	176.793	149.577
	Afu1g09840	65.2984	227.718	222.276	190.459	196.461	211.639	247.604	141.906	225.4	186.112	165.668	202.853	253.066	240.277	204.533	255.928	184.105	20.6052	15.8038	83.9123	82.1731	95.7768	69.1237	43.6161
	Afu1g09850	49.1633	117.66	113.515	98.0856	111.441	117.55	117.151	90.6274	92.1331	99.3574	82.5157	89.4834	111.564	100.449	99.248	122.109	88.4624	22.3223	19.4569	53.3908	55.9829	57.5373	44.339	37.8006
	Afu1g09870	26.0977	90.9936	74.4387	72.8675	63.2288	72.4605	86.521	40.1503	114.77	121.31	95.8745	113.37	115.865	109.107	68.879	111.985	76.8905	63.5326	44.5524	65.8809	72.8264	88.9293	73.4691	56.8719
	Afu1g09880	2.27407	13.4502	12.6293	11.7034	12.307	11.1196	7.56601	6.94395	8.98429	13.7409	10.6325	5.5192	16.2095	12.0092	11.9829	13.734	7.52871	8.09489	6.19445	6.94872	7.98364	5.24683	8.44935	10.6047
	Afu1g09890	544.153	321.168	308.453	281.996	419.907	340.675	262.004	583.648	45.0976	142.776	132.861	40.263	242.315	141.876	166.297	149.225	42.1747	97.6292	80.369	99.8328	78.5707	52.824	71.2159	109.382
	Afu1g09900	9.63774	24.5613	27.1902	25.7753	19.4203	16.9848	12.5693	16.9147	21.7561	33.4173	34.4421	25.6959	28.8628	26.0664	20.0325	25.6192	11.0142	7.19545	7.78277	9.67543	14.1174	13.0726	9.81734	10.1771
	Afu1g09910	6.06419	16.725	15.3038	12.1214	9.48432	9.04229	7.32194	13.5318	10.5698	14.2288	16.3577	15.8338	9.51067	12.847	10.5194	14.8785	5.01914	5.06952	5.63854	6.50892	7.98364	6.13612	5.71337	5.30235
	Afu1g09920	16.7848	21.1695	20.3555	15.0472	21.001	20.895	20.1353	20.6538	22.1965	21.4651	20.9016	21.8958	22.6602	22.2496	20.4899	25.0029	15.8242	5.96896	6.4327	14.777	9.3467	8.53721	9.09311	8.38113
	Afu1g09930	64.2155	116.958	107.572	110.904	73.0518	73.0715	48.4469	92.1408	61.2165	77.8923	68.2481	55.011	72.3638	55.7636	48.572	47.2767	48.5184	114.391	78.2248	76.6997	68.9319	76.2124	49.9718	55.4181
	Afu1g09940	104.932	228.537	260.461	318.778	157.62	225.691	243.577	187.665	179.774	227.66	184.479	158.88	323.859	195.498	250.544	192.628	215.405	755.686	565.363	431.436	406.679	612.189	507.363	541.865
	Afu1g09950	24.9065	68.4207	57.0548	60.4675	67.4064	78.448	77.3685	75.2261	83.9415	75.3718	74.6095	86.6785	58.1391	54.2741	49.9441	70.0786	53.4678	13.3279	9.84759	29.7299	31.6425	29.7024	16.9792	24.7158
	Afu1g09960	26.206	32.8653	29.8646	41.6585	21.5655	32.259	32.0945	37.1234	25.5436	23.0099	21.6286	16.1052	28.2012	12.847	27.3504	17.6077	35.4825	36.5496	29.5428	40.7247	32.7135	51.6679	44.0171	42.5898
	Afu1g09970	109.914	349.121	327.025	259.843	438.311	321.857	305.081	257.816	426.754	412.716	448.111	505.142	392.832	493.494	337.26	481.747	332.797	61.8155	46.7761	165.186	184.5	133.483	99.5413	94.8436
	Afu1g09980	19.4921	9.59059	4.45741	13.5146	6.20997	10.5086	8.54227	9.34762	2.3782	7.07373	3.90768	1.08574	4.13507	1.86189	4.93953	1.84881	3.20667	3.27066	2.62073	4.6618	2.23931	1.95644	2.17269	3.934
	Afu1g10012	414.964	272.747	255.855	306.239	187.767	233.756	254.071	306.068	102.086	138.304	106.053	122.689	170.2	259.175	147.729	177.221	62.9484	129.436	121.824	110.916	74.9683	159.717	120.866	107.073
	Afu1g10020	14.5108	15.4385	13.0751	30.7911	17.7266	25.7828	19.037	34.6307	5.28488	5.85412	5.90696	4.52393	23.7353	20.1084	14.5442	22.0977	2.50957	5.39659	4.28847	5.27751	5.93905	5.60255	5.87431	11.0323
	Afu1g10030	28.9132	82.9235	61.5122	69.2451	108.618	41.0569	39.1724	119.204	46.4189	24.2296	24.5366	18.2767	102.55	53.4362	53.9689	59.2499	14.7089	7.27722	8.81518	8.79584	18.6934	31.392	10.1392	10.3481
	Afu1g10040	53.928	183.625	152.741	169.838	146.555	173.881	224.784	142.796	154.495	122.937	123.501	133.727	182.688	98.587	136.111	128.8	181.735	177.352	141.043	199.754	189.758	216.009	201.577	215.686
	Afu1g10050	71.146	139.531	155.266	156.045	121.264	138.567	140.337	76.8285	181.359	168.387	150.037	158.157	173.342	145.041	152.76	140.421	175.391	149.878	135.881	185.328	158.407	160.162	161.503	179.852
	Afu1g10060	13.9693	9.70755	4.90315	9.19552	8.35523	8.43133	9.27446	20.4757	11.0102	9.67556	10.7234	15.0195	8.68365	5.12019	7.59224	14.1742	15.1968	7.27722	8.49752	12.8419	10.515	17.2523	13.519	13.0848
	Afu1g10080	23.3905	39.6489	46.6542	43.1911	58.5995	54.4982	51.4977	36.8563	39.9008	43.0115	39.2586	50.4871	49.2901	56.6945	32.9302	59.3379	32.5547	39.0844	35.7372	33.0724	47.9019	27.4792	29.0497	24.2882
	Afu1g10090	126.049	68.6546	58.6892	84.9889	68.1967	87.3681	95.5513	93.2982	7.83924	17.4811	11.1778	9.13834	23.1564	10.6128	26.8015	13.0297	8.64408	38.6756	40.1845	25.7718	21.7116	60.7387	43.8561	51.4841
	Afu1g10100	22.9573	12.1637	9.0634	19.227	16.033	16.0073	13.4236	21.277	8.89621	4.87843	5.17995	5.79063	10.6685	4.18925	10.5194	4.13781	9.13205	8.01312	7.38569	7.38851	12.7544	12.7169	13.1971	14.8808
	Afu1g10110	7.14709	5.14617	2.67445	4.45843	2.5969	3.29922	2.44065	5.51955	1.67355	4.30928	6.45222	4.07154	2.06754	2.04808	3.20155	1.1445	1.60334	2.453	1.9854	1.14346	1.36306	3.0236	2.73598	1.71043
	Afu1g10120	2.27407	4.44442	2.52587	2.6472	2.14526	3.66579	2.07455	2.8488	0.880813	2.68314	2.54454	1.80957	0.661612	0.744756	0.823255	0.792346	0.487972	1.63533	0.635328	0.175917	0.486807	1.15608	0.8047	0.427608
	Afu1g10130	170.014	1588.29	1358.77	1054	1244.03	1011.39	828.966	666.53	1825.93	2015.93	2128.51	2250.57	1454.8	1650.19	1352.88	1637.69	1968.34	1040.56	883.106	1465.48	830.98	873.908	636.759	666.813
	Afu1g10140	3.35696	2.69004	2.2287	7.24496	3.16144	4.03237	5.49146	7.56712	2.20203	0.731765	1.81753	2.17149	2.39834	2.51355	1.82946	2.289	0.278841	0.735899	0.873576	0.703667	2.82348	1.06715	1.04611	1.62491
	Afu1g10170	0.216578	1.75438	0.891482	1.11461	1.69363	1.58851	0.366097	0.53415	3.96366	2.52052	2.36278	2.98579	1.81943	1.58261	1.28062	2.46508	0.766813	1.06296	1.19124	0.967543	1.16834	1.42287	1.20705	2.22356
	Afu1g10180	1.19118	1.63742	1.4858	3.2045	0.903268	2.56606	1.70845	3.29392	5.54912	0.975687	1.27227	1.08574	2.97725	1.30332	2.83566	0.968423	2.0216	8.34019	6.9092	4.48588	4.18654	5.95826	7.56418	7.26934
	Afu1g10190	31.6204	43.3916	40.711	59.3529	40.76	47.6553	53.2061	58.2223	56.9005	36.9135	44.7112	47.1394	47.0571	41.2408	43.1751	40.1455	62.5998	36.3861	32.0047	46.618	56.8591	58.8712	47.0749	49.5171
	Afu1g10200	75.261	63.2745	74.5873	65.3439	70.1162	71.3608	70.6567	69.0834	94.6874	63.9888	73.7916	78.6259	80.882	80.3405	69.7023	82.7562	85.8134	34.1784	28.1927	56.7332	69.5161	62.873	59.9501	51.9972
	Afu1g10210	32.8116	152.28	157.644	156.045	129.054	147.976	155.957	90.4494	44.8334	80.4129	75.2456	71.4781	81.9571	83.2264	86.5332	77.826	49.8429	134.506	125.477	97.1941	81.3942	122.367	95.9202	112.718
	Afu1g10220	63.8906	101.169	120.35	148.243	145.313	101.665	71.755	109.056	45.3619	103.341	109.324	49.9442	106.768	91.1395	104.096	72.6317	44.5449	125.348	101.97	75.8202	82.1731	81.2814	75.9636	89.5412
	Afu1g10230	1.51605	9.0058	13.0751	13.9326	8.12941	8.30914	9.15243	7.92322	22.1084	15.6923	12.4501	18.8196	9.67607	7.63374	6.86046	10.8287	12.8964	10.6296	7.46511	9.05972	11.3913	8.53721	8.93217	7.35487
	Afu1g10240	0.108289	3.74267	2.08012	2.50787	1.46781	1.58851	3.29487	0.89025	6.87034	3.4149	3.0898	5.5192	1.90213	1.30332	1.73798	2.289	3.48551	2.78006	2.30307	1.67121	2.92084	2.1343	2.09222	2.22356
	Afu1g10250	0.974603	0.935667	0.445741	0.557304	1.46781	1.58851	2.80674	2.93782	2.46628	0.569151	0.0908763	0	1.24052	0.744756	0.365891	0.176077	0.906234	0.981198	0.79416	1.23142	1.94723	0.978222	1.93128	2.65117
	Afu1g10270	77.6433	24.9121	21.5441	26.8899	19.8719	22.8501	21.2336	37.9246	18.6732	14.4727	13.3588	11.4003	16.2922	10.3335	13.2636	10.6527	27.6053	25.5929	23.1895	24.4524	28.6243	38.2396	27.2793	29.3339
	Afu1g10280	15.3771	23.6256	25.4072	32.7416	28.34	35.1916	37.0978	33.9185	31.9735	29.4332	25.8998	26.0578	31.4266	24.2046	24.5147	25.7072	26.6293	13.3279	11.1182	23.0451	18.7908	22.4102	19.1519	21.3804
	Afu1g10295	26.6391	124.678	101.778	108.256	61.1964	102.764	134.846	42.91	147.624	173.51	111.596	136.532	151.096	172.318	98.7906	135.667	111.188	114.391	94.5845	101.68	101.548	103.692	114.428	97.2382
	Afu1g10310	26.964	195.788	264.473	194.778	186.186	190.499	172.31	84.8408	505.675	426.782	488.188	654.161	378.773	583.516	250.727	587.481	392.817	77.5964	53.0499	211.1	316.327	151.269	123.602	103.31
	Afu1g10320	33.7862	64.9119	76.5189	60.3282	65.8257	61.2188	65.0433	45.5808	70.9055	63.9888	57.6156	66.6828	60.124	55.4843	41.4372	65.3245	52.7707	15.4539	12.0712	32.8085	31.3504	40.0182	26.6356	20.0976
	Afu1g10330	23.0656	60.5844	65.9697	51.1327	47.6474	59.9968	66.2636	42.91	62.8901	73.0139	68.4299	74.5544	74.1005	84.5298	55.0666	79.2346	36.1796	10.3026	9.45051	25.2441	22.7826	31.6588	21.566	15.736
	Afu1g10340	66.9227	64.561	73.6958	68.2698	137.861	100.687	67.972	114.397	33.9113	52.5245	36.6232	22.5292	68.8076	49.8055	56.8961	56.6968	57.9293	55.5195	49.7939	55.1499	76.5261	29.3467	58.0188	69.6147
	Afu1g10350	970.813	1407.01	1110.93	1283.75	1098.71	1276.92	1149.06	1301.54	819.332	1032.52	834.608	815.484	1197.19	635.928	1528.88	650.252	2109.36	3340.82	2836.03	2426.42	2516.11	3398.79	3223.55	3007.11
	Afu1g10355	94.3199	119.765	111.732	99.0608	129.28	135.268	147.903	131.757	121.993	96.6743	88.5135	100.25	116.857	75.2203	83.5146	103.269	107.633	62.1426	48.4438	89.7176	73.9947	79.5028	80.47	72.3514
	Afu1g10360	73.3118	136.023	104.155	105.331	118.78	144.677	114.1	100.954	90.3714	81.4699	47.9827	51.7538	92.6256	62.094	72.4464	72.4557	111.746	131.481	108.641	79.1626	106.319	66.2523	100.427	65.5096
	Afu1g10370	10.1792	113.099	119.013	129.991	101.843	130.014	37.3419	46.9162	37.875	29.0267	19.9019	5.0668	22.2467	16.8501	30.4604	8.80385	86.7196	54.62	58.2914	60.4274	97.1668	62.3394	44.5804	50.2012
	Afu1g10375	6.38906	6.08184	6.83469	7.24496	15.4685	16.8627	13.5456	12.2854	0.264244	0.813072	0.99964	0.723829	1.73673	1.39642	2.28682	2.20096	1.25479	1.63533	1.03241	1.49529	1.75251	2.22323	1.93128	0.940739
	Afu1g10380	48.6218	1035.67	1082.85	739.961	440.908	435.008	328.755	164.251	439.614	1390.11	1155.4	1526.74	1354.65	1598.06	1193.72	1503.52	710.906	1153.81	1180.04	1009.76	523.707	452.917	549.851	473.79
	Afu1g10390	45.3732	249.94	268.187	258.032	81.0683	116.206	112.148	90.7164	118.205	383.526	265.086	498.356	266.133	239.997	223.377	304.877	97.6641	197.793	187.184	244.612	69.9055	79.5917	95.5983	80.0483
	Afu1g10400	39.9587	107.251	98.6573	87.7754	92.1333	99.4652	112.88	48.4296	146.567	140.255	114.05	133.546	133.397	144.483	84.1549	131.97	103.171	56.0101	45.9025	87.5186	66.79	63.7623	51.3398	51.313
	Afu1g10410	32.595	36.7249	33.5791	39.29	40.76	48.8773	50.1553	46.8271	72.0505	90.9828	99.8731	88.7595	68.3941	65.6316	55.7069	71.7514	80.8639	51.9217	39.3109	65.0013	46.7335	59.2269	48.6843	46.4383
	Afu1g10420	5.41446	6.78359	7.28044	10.3101	3.50016	5.74308	8.78633	7.56712	3.69942	3.74013	2.81717	3.07627	2.89455	1.58261	1.92093	2.90527	2.37015	3.43419	2.62073	2.72671	3.21293	3.73503	3.2188	2.99326
	Afu1g10430	47.7555	60.4675	67.1583	84.4316	50.1314	78.448	91.5243	97.5714	39.6366	33.9051	34.6239	28.9532	35.4789	22.2496	45.0046	31.3417	75.9842	78.3323	61.6269	87.8705	70.295	77.1017	76.2051	84.8375
	Afu1g10440	40.825	96.3737	110.395	88.0541	99.5853	81.3806	101.165	64.7211	159.956	147.247	164.123	214.615	128.105	206.297	84.3379	223.089	121.923	17.4163	13.3419	61.307	50.5306	36.5499	27.2793	27.3669
	Afu1g10450	10.8289	37.4267	30.6075	38.454	28.6788	41.4235	45.274	24.3928	37.2584	40.9788	41.9849	48.2251	44.5761	45.5232	32.7473	41.8183	27.7447	12.0197	12.7066	22.3414	20.8354	21.1652	18.1862	19.2424
	Afu1g10460	19.4921	21.7543	18.424	17.6944	23.0333	21.9948	19.8913	25.5502	9.51278	15.0418	15.7216	12.3956	10.4204	8.19231	11.0682	11.8852	8.71379	11.7744	11.0388	10.2032	11.8781	18.7641	17.8643	13.94
	Afu1g10470	14.8356	30.2922	39.6709	40.4046	45.5021	40.9347	39.4165	25.2831	83.8534	74.3148	83.9697	86.4976	80.1377	87.0433	50.2186	82.9322	73.0564	45.2169	37.0079	56.0295	46.4414	52.5572	47.1554	40.1952
	Afu1g10480	7.25538	8.18709	6.83469	11.1461	7.22614	11.364	14.8879	10.0598	17.8805	11.383	13.2679	17.8243	13.6457	14.0573	11.8915	15.4067	13.4541	7.11369	7.46511	10.9948	17.3303	9.69329	11.1853	10.7757
	Afu1g10490	86.5231	71.5785	63.5924	78.3013	72.2614	80.6475	93.3548	98.5506	48.1805	39.0275	43.0754	36.101	51.7711	42.0787	46.8341	42.8747	73.9626	47.5881	40.7404	60.2515	64.9401	55.0472	66.1463	63.9702
	Afu1g10497	31.7287	41.0524	33.7277	49.8787	65.8257	86.5128	80.0532	90.8945	30.6523	32.7668	24.6275	26.2388	58.8007	33.4209	56.1643	33.9828	29.2086	17.2527	14.692	22.2535	58.4169	42.3303	59.3064	63.4571
	Afu1g10510	952.187	1049.94	887.322	819.098	1502.47	1023.37	1095.61	1234.06	1117.66	1053.42	1049.89	1088.28	861.005	981.402	825.999	1004.87	773.505	222.732	178.607	494.59	472.301	283.773	288.646	357.139
	Afu1g10525	26.0977	61.754	60.175	54.8945	56.0026	65.0068	70.7788	38.5478	77.5996	59.0291	62.6138	74.283	68.146	54.3672	52.5054	61.4509	69.4315	40.5562	35.8961	47.6735	69.6135	95.0654	54.961	52.5103
	Afu1g10540	20.7915	66.5493	61.5122	76.2114	61.1964	85.413	102.263	48.8747	71.434	59.1917	46.5287	65.778	80.6339	57.8117	54.6092	71.6633	50.9582	27.5553	20.5688	45.3865	59.78	45.4429	47.1554	45.3265
	Afu1g10550	46.8892	18.1285	16.4924	16.3012	22.6946	17.3514	22.0879	27.7758	20.2587	19.6764	23.1735	22.2577	15.6306	17.0363	14.0868	20.601	19.8674	8.66725	7.22686	12.5781	12.0728	12.0055	13.1166	13.0848
	Afu1g10560	56.527	175.321	199.395	145.038	169.814	134.657	147.293	93.8323	213.333	225.384	262.178	303.737	192.777	312.518	134.831	321.869	170.163	21.8317	15.8832	87.6945	93.0776	44.2868	34.8435	39.511
	Afu1g10570	20.3584	23.7426	30.1618	22.4315	27.8884	23.8277	21.8438	34.8088	29.7715	18.8633	20.7198	25.8769	25.5548	17.5018	13.9953	25.091	31.7879	13.0009	11.9124	21.198	22.1011	19.9202	18.9104	24.4592
	Afu1g10580	23.607	199.063	234.311	183.492	207.865	178.28	175.727	100.331	171.582	168.225	176.209	189.915	229.166	194.66	136.477	204.161	137.19	145.217	115.233	125.253	147.989	102.269	93.1037	98.1789
	Afu1g10590	1.08289	2.33917	3.26877	1.39326	3.83889	1.95509	1.70845	3.73905	1.14506	0.731765	1.27227	1.35718	1.98484	3.3514	1.55504	2.55312	0.418262	0.899432	0.476496	0.615709	1.46042	0.889293	2.49457	0.940739
	Afu1g10600	29.4547	49.3564	53.6375	71.8923	35.1145	60.119	63.5789	45.8479	65.5325	44.3938	34.2604	37.4582	45.6512	37.7963	35.217	34.5111	56.1168	52.9029	47.729	38.5258	71.5607	44.3757	44.178	48.5763
	Afu1g10610	16.6765	76.8417	70.2785	269.735	42.7923	87.6125	118.249	114.486	58.8383	30.4089	17.7209	23.8864	22.3294	15.0813	31.6496	10.5646	63.4364	234.098	194.808	106.518	118.781	92.8422	136.638	126.743
	Afu1g10620	37.5763	50.1751	43.534	65.2046	37.4856	56.0867	54.3044	56.3528	53.113	64.4766	56.4342	73.6496	48.9593	34.1657	45.8279	29.4929	38.4104	127.556	114.439	70.5427	98.4325	134.461	137.282	140.94
	Afu1g10630	638.581	1310.99	1078.84	1024.05	1392.73	1390.68	1311.6	1131.24	1906.52	1860.8	1987.1	2074.77	2400.74	2294.96	2096.56	2466.31	2276.04	2475.97	1917.82	2292.02	1838.09	1675.16	1605.05	2008.82
	Afu1g10640	8.77142	29.3566	28.2303	28.9798	29.0175	26.7603	27.4573	23.7697	41.5744	33.4986	32.1702	38.7249	31.8401	32.7692	22.5023	42.7867	33.3215	13.0009	9.45051	18.8231	25.4113	18.4973	17.7034	18.8148
	Afu1g10645	11.3704	6.78359	10.4006	10.8674	12.4199	9.40887	9.88462	14.422	16.7355	12.8465	18.9932	15.5623	13.0668	12.847	8.87286	16.6393	15.6848	7.93135	6.27387	12.1383	12.3649	9.15972	8.8517	10.3481
	Afu1g10650	9.42116	41.1693	42.9397	37.0607	25.2915	37.1467	34.4131	21.455	44.1287	40.8162	32.8064	41.5297	36.9676	26.9974	21.862	25.4431	40.0137	20.1146	20.0923	35.3593	29.0137	28.3684	29.0497	22.6633
	Afu1g10660	3.46525	15.0876	22.287	20.063	11.8554	21.3838	20.8675	14.244	25.3674	27.8071	26.8994	33.3866	23.4045	24.5769	21.1302	29.0527	26.3505	13.5732	11.9124	20.9341	25.1193	33.5263	20.9222	20.8673
	Afu1g10670	52.0871	94.7363	82.3135	107.699	85.133	119.871	114.71	87.6006	86.3197	69.7616	65.8853	62.7017	98.9936	61.07	83.6976	65.5006	94.8757	87.899	64.0887	101.152	95.4143	129.214	105.255	100.488
	Afu1g10690	25.448	77.8943	67.9012	92.5125	71.1324	100.198	123.375	40.5954	78.8328	85.9418	66.7032	79.0783	82.9496	55.3912	57.7193	63.7399	67.8281	34.8325	28.2721	53.7426	49.1675	45.5318	36.5334	41.9056
	Afu1g10700	22.849	42.8068	41.0082	36.6428	29.4691	35.1916	32.4606	37.4795	37.5226	39.0275	40.7126	36.8248	32.1709	28.3938	28.9969	31.6058	49.9823	47.5063	34.8636	51.3677	45.1757	55.4029	46.1898	38.6558
	Afu1g10710	12.8864	59.8827	51.2602	52.108	55.7768	55.7201	48.0808	38.4588	84.5581	73.0139	72.0649	87.1309	79.3934	81.7369	69.1534	93.1447	68.107	21.5046	17.7098	39.4054	40.1129	46.8657	32.6708	29.0774
	Afu1g10720	13.861	35.6723	28.8246	33.5776	27.6626	35.8026	40.8808	18.6062	43.9526	63.6636	48.528	70.3019	29.1936	38.1687	22.7767	31.5178	33.5307	7.52252	5.00321	15.2168	13.8253	11.3829	8.36888	6.58517
	Afu1g10730	0.433157	5.38009	5.49747	5.71237	2.5969	2.32167	6.22365	4.00612	3.25901	4.14667	3.81681	4.16202	3.63886	3.3514	3.11007	3.69762	2.7187	1.88063	1.5089	2.63875	3.01821	2.84574	1.77034	1.45387
	Afu1g10740	56.4187	40.4676	54.8261	35.3888	51.9379	30.7927	39.6605	48.3406	50.911	48.7843	50.709	61.0731	40.9372	36.3068	32.5643	51.5025	48.1698	27.1465	23.2689	40.0211	37.1921	35.3939	28.1645	31.8996
	Afu1g10750	17.6511	29.2396	31.0533	29.5371	26.1948	39.9572	42.5893	20.8318	31.445	28.7828	24.991	26.3293	38.2908	29.7902	35.217	31.0776	68.3161	71.4639	48.5232	68.9594	53.1594	91.3304	82.3208	85.0941
	Afu1g10760	38.9841	112.28	136.991	99.0608	116.07	97.8767	107.388	64.4541	146.127	125.376	132.498	171.819	104.287	168.408	65.9519	170.442	104.356	15.7809	12.1507	53.8306	41.7681	34.2378	27.7621	21.3804
	Afu1g10770	10.2875	48.1869	109.058	49.3214	60.1802	41.5457	22.9421	36.1441	13.036	12.1148	11.8139	7.69068	13.563	24.4838	10.062	22.89	5.64653	7.27722	6.67095	5.54138	6.23113	7.64792	8.12747	7.78247
	Afu1g10780	11.0455	33.2162	55.7176	48.4855	46.4054	35.0694	33.5589	42.9991	32.7663	43.3368	45.1655	35.1057	48.7939	30.0695	29.1798	29.1407	65.6671	60.2619	59.2444	35.887	89.1831	44.9982	44.5804	72.3514
	Afu1g10790	3.57354	9.94146	11.8864	12.818	5.19379	8.9201	10.7388	8.63542	7.57499	7.07373	7.45186	4.34297	5.6237	2.79283	2.65271	2.11292	4.67059	2.86183	3.33547	4.57384	5.16016	3.6461	4.42585	3.42087
	Afu1g10800	36.6017	51.1108	51.8545	54.1978	43.0181	44.4783	54.3044	47.3613	53.4654	32.5229	36.8049	40.9868	45.8166	37.8894	27.8077	41.202	60.8571	14.5544	12.9448	43.1876	42.6443	33.0817	23.3363	22.4922
	Afu1g10810	89.5552	110.76	99.6974	107.002	101.618	124.759	129.354	118.492	76.1023	74.0709	73.519	74.7354	92.5429	50.6434	78.4836	89.183	87.9047	77.0241	70.045	101.68	87.8201	106.448	95.196	101.856
	Afu1g10820	38.7675	31.5788	36.9965	32.6023	32.6306	27.6157	23.3082	42.5539	51.0872	34.149	36.1688	38.182	79.4761	33.0485	52.5968	51.0623	68.3161	26.4924	26.3661	41.4284	74.1895	43.2196	44.5804	51.313
	Afu1g10830	5.19788	6.43271	5.34889	7.24496	5.98415	6.35404	6.46772	8.36835	13.8288	7.07373	8.99676	7.50973	7.02962	6.98208	4.84806	5.01819	8.43495	5.88719	4.28847	4.57384	11.6834	7.11434	6.03525	5.38787
	Afu1g10840	38.6592	26.3156	28.0817	36.6428	30.824	29.2042	28.1895	48.6967	17.9686	15.4484	15.449	14.5671	21.6678	10.4266	18.2946	23.0661	20.5645	18.4792	15.3273	16.0964	17.8172	21.2541	19.7956	27.1104
	Afu1g10850	45.1566	55.7891	59.2835	59.7709	60.9706	51.6877	55.0366	83.4164	111.775	87.8118	84.0606	83.0594	86.0922	72.0551	68.879	75.1849	154.199	71.3004	59.7209	87.6945	102.23	97.9111	75.6418	85.3507
	Afu1g10860	40.3919	89.5901	85.5823	83.735	78.4714	79.9143	85.6667	52.5247	138.464	118.139	106.78	138.161	122.067	132.38	84.3379	122.902	102.753	42.2733	32.0841	73.0055	59.5852	64.2959	55.0415	49.2605
	Afu1g10870	0.974603	0.584792	1.78296	1.81124	1.24199	1.09974	0.122032	2.1366	2.73052	1.05699	1.63577	1.80957	2.31564	2.14117	1.73798	2.90527	1.81247	1.39003	1.27066	2.19896	2.14195	0.800364	1.12658	1.02626
	Afu1g10880	23.3905	109.356	105.938	99.7575	62.0997	82.7248	69.1924	60.4479	76.6307	94.9669	53.8897	29.7675	200.303	111.341	125.684	109.784	39.3166	99.101	69.8861	38.5258	44.6889	15.6516	32.027	26.4262
	Afu1g10890	4.54815	12.7485	16.7896	14.3506	6.54869	11.2418	12.9354	7.21102	12.1552	8.13072	7.08835	8.95738	10.9993	7.72684	10.9767	9.156	5.08885	6.29602	6.59153	8.70788	12.5596	12.3612	9.25405	12.1441
	Afu1g10900	103.524	92.3971	89.8911	83.1777	101.843	94.2109	97.7479	108.521	76.1903	90.1697	92.603	101.246	80.4685	67.4935	60.8294	88.0385	59.1143	40.2291	37.802	54.0065	58.709	71.4991	60.5134	44.9844
	Afu1g10910	402.836	997.07	1029.96	1068.49	1170.86	1136.76	1079.86	952.211	1490.34	1642.57	1689.03	1719.18	1674.46	1627.57	1426.88	1613.39	1621.95	1094.85	898.037	1497.58	1347.48	1423.31	1135.75	1369.37
	Afu1g10920	82.9495	89.4732	80.8277	94.4631	89.9881	99.8318	109.707	84.8408	36.5537	41.9545	29.9892	28.7722	51.1922	23.7391	40.7969	30.5493	49.1458	60.589	50.1909	60.6034	52.6726	69.2759	68.2385	73.2066
	Afu1g10930	4.0067	8.07013	10.6978	12.818	6.77451	8.30914	12.2032	17.716	1.93779	1.46353	2.18103	1.2667	4.63128	1.39642	2.74418	1.58469	3.97349	2.28946	1.35007	4.6618	3.7971	2.75681	2.81645	4.27608
	Afu1g10940	2.70723	46.3155	43.9798	33.7169	20.2106	30.5483	38.0741	15.2233	49.0613	47.8087	36.714	47.9537	24.5623	35.1897	15.0015	29.2288	25.7928	20.9322	15.0096	24.3645	21.9063	31.9256	21.1636	18.3016
	Afu1g10950	5.08959	70.7598	54.8261	100.593	43.9214	69.5279	86.765	42.1088	57.3409	63.4196	49.7094	45.3298	50.8614	37.1447	49.5782	35.6556	42.3141	34.9961	24.9366	43.3635	33.7844	42.0636	25.5894	32.7548
	Afu1g10960	81.6501	62.4558	51.2602	56.2877	67.1806	66.8397	77.6126	101.845	59.3668	53.5815	60.251	56.9111	56.237	45.4301	46.1937	54.4078	47.2636	16.4351	12.3095	27.2671	31.253	38.2396	24.3019	20.7818
	Afu1g10970	94.6448	293.098	290.326	231.978	253.141	289.598	273.23	157.04	457.318	386.291	361.143	413.487	384.727	335.047	285.578	376.541	351.828	214.474	167.647	296.684	281.764	267.855	251.871	242.882
	Afu1g10980	8.44656	21.1695	20.3555	21.8742	16.1459	22.3613	26.7251	13.5318	16.295	14.7166	14.1767	14.5671	14.3901	18.0603	11.617	13.9101	9.20176	7.60429	5.47971	8.61993	13.9227	23.6552	14.0822	13.4269
	Afu1g10990	17.1097	47.836	61.958	46.3956	53.5186	43.012	50.1553	35.699	63.7709	57.5655	69.6113	79.8926	56.6505	86.8571	36.7721	101.596	57.3019	5.15129	4.20905	25.5079	27.5533	11.7387	8.77123	10.9468
	Afu1g11000	5.73933	16.2572	16.641	21.3169	8.91977	11.4862	14.1558	10.4159	19.2017	16.9932	20.7198	21.6244	16.8711	17.1294	14.3612	19.8087	12.6176	16.4351	12.7066	19.1749	14.0201	14.9401	11.6681	10.3481
	Afu1g11010	4.0067	6.31575	5.64605	5.29439	3.27435	3.66579	2.80674	5.07442	0.616569	2.1953	2.09016	2.44292	1.32322	1.58261	1.09767	2.37704	0.836524	2.37123	0.952993	0.615709	0.876253	2.04537	0.96564	0.684174
	Afu1g11030	1.19118	1.16958	1.33722	1.53259	1.24199	1.95509	1.34236	1.33537	1.49738	0.650458	0.363505	0.180957	0.909716	0.83785	0.640309	3.4335	0.487972	0.408833	0.476496	1.23142	1.2657	0.978222	0.64376	0.855217
	Afu1g11040	1.29947	2.10525	2.37728	2.92585	1.01618	1.46632	1.70845	2.40367	4.58023	2.92706	2.72629	3.8001	1.98484	1.58261	1.09767	1.1445	2.99754	2.2077	2.14423	2.19896	2.04459	1.77859	1.20705	2.13804
	Afu1g11050	4.33157	5.26313	4.75457	5.29439	5.98415	4.52115	4.5152	7.4781	14.4453	3.17098	3.72593	3.89058	3.96967	2.97902	4.20775	5.54642	4.39175	4.98776	3.41489	4.83771	6.52322	3.91289	3.2188	5.04578
	Afu1g11060	21.1164	26.6665	23.4757	48.6248	20.5493	36.6579	31.7284	25.2831	14.093	18.782	13.6315	13.3004	19.9311	10.6128	19.8496	10.7407	11.5022	24.6935	21.6012	21.4619	20.2512	26.5899	16.094	21.637
	Afu1g11070	41.1499	65.4967	60.7693	65.3439	60.1802	68.6726	67.85	48.8747	65.5325	62.5253	62.2503	56.3682	66.492	53.7155	60.4635	54.1437	77.5178	93.6227	74.7305	88.5741	70.295	73.5445	77.3316	88.3439
	Afu1g11080	23.4988	79.6487	89.4453	80.9485	54.9864	76.9817	84.4464	49.765	96.8895	82.2829	73.0646	81.1593	79.7242	58.4633	58.5426	72.5437	84.4192	118.807	84.7369	111.267	96.2905	96.1326	90.2068	99.9749
	Afu1g11090	7.79682	51.8126	52.746	39.8473	44.486	57.1864	48.935	20.1196	13.6526	20.1642	16.6304	14.5671	36.1405	23.646	40.6139	17.5197	21.8193	82.4207	86.7223	40.5488	31.8372	27.9238	54.4782	66.7924
	Afu1g11100	1.19118	1.75438	1.93154	3.34383	1.91944	1.95509	1.83049	1.86952	0.792732	1.95137	1.72665	1.80957	2.89455	1.30332	0.914728	1.40862	0.766813	0.654132	0.476496	1.31938	1.94723	0.0889293	1.04611	0.940739
	Afu1g11110	38.4427	118.128	105.195	71.7529	85.5847	86.7571	70.6567	56.976	173.52	165.379	123.047	155.442	131.495	154.816	106.291	153.979	72.917	39.6568	34.9431	65.7049	63.9665	69.7206	65.9854	45.9252
	Afu1g11120	110.238	199.414	183.2	191.016	179.976	170.704	158.154	185.261	180.214	161.639	155.944	168.743	181.033	119.626	135.929	192.188	247.193	143.582	114.439	203.448	205.725	153.67	189.668	155.307
	Afu1g11130	2717.08	2356.83	2128.26	1996.68	3268.48	2562.39	2363.4	3308.52	2548.37	2350.19	2600.24	2517.75	2263.62	2443.17	2231.2	2653.13	2312.99	669.995	541.776	1183.3	1307.47	898.275	841.153	861.973
	Afu1g11140	20.4667	19.8829	18.424	24.2427	20.2106	21.1394	22.576	27.6868	9.33662	12.7652	8.36062	8.32403	12.0744	4.84091	11.8	8.53973	10.8748	17.7433	13.8184	19.4388	15.2858	14.3176	18.9909	23.6895
	Afu1g11150	19.4921	33.801	28.0817	35.3888	28.5659	34.7029	35.6335	30.0014	32.502	34.3117	29.7166	37.2772	34.4038	26.2526	27.7162	35.8317	19.5886	10.3026	10.7212	18.1194	13.1438	17.4301	10.4611	15.6505
	Afu1g11160	67.6807	115.438	124.213	91.5372	115.731	100.321	125.449	81.1017	130.36	114.481	136.405	170.643	110.572	181.255	62.7503	200.992	103.799	10.6296	8.49752	51.7196	43.2285	28.6352	22.2902	18.7293
	Afu1g11170	0.758024	2.92396	2.52587	2.6472	0.903268	1.46632	0.976259	1.69147	13.7407	0.813072	2.09016	2.17149	2.72915	1.39642	1.18915	2.90527	6.90132	2.94359	4.12963	7.47647	6.13377	0.711434	3.78209	2.65117
	Afu1g11180	28.5883	48.7716	63.5924	68.6878	33.9855	59.5081	82.86	32.4941	1147.52	49.6787	60.7054	33.4771	48.0495	43.2889	43.9069	28.7886	2912.22	1861.17	1603.81	2048.55	3878.88	472.748	2341.76	936.89
	Afu1g11190	1119.49	947.129	933.53	817.147	1295.74	928.912	738.418	1244.93	1583	1542.32	1582.16	1500.41	1228.45	1598.8	1274.4	1543.67	1743.59	400.247	276.606	777.289	1034.47	658.432	655.669	355.856
	Afu1g11200	50.3545	24.4443	26.893	30.7911	25.6302	26.0271	23.0641	46.382	28.4503	29.2706	28.8078	25.4245	27.6223	17.0363	23.9659	23.5063	22.865	42.2733	28.1133	29.1142	23.3668	28.4574	27.4403	29.7616
	Afu1g11210	2.81552	1.63742	1.33722	2.22922	0.903268	1.46632	1.95252	4.18417	4.66831	0.487843	0.636134	0.723829	1.32322	1.21023	0.457364	1.05646	0.348551	0.163533	0.238248	1.58325	0.973615	0.266788	0.24141	1.02626
	Afu1g11220	311.765	526.547	686.887	848.357	703.307	386.986	269.081	798.376	500.302	365.395	315.795	315.77	614.885	478.599	455.626	593.203	1091.59	2980.8	2188.71	1754.86	2365.69	1078	1846.87	1622.26
	Afu1g11250	25.448	39.6489	40.1167	35.6675	26.3077	28.7154	26.359	41.9308	26.9529	30.2463	33.1699	35.6486	38.8697	28.2076	32.1984	40.8498	15.3363	15.1268	12.5477	15.0409	25.5087	26.2341	23.2558	20.9528
	Afu1g11360	3.14039	1.05263	1.93154	1.39326	0.79036	0.488773	0.366097	1.60245	1.4093	1.62614	1.36315	1.35718	2.15024	1.39642	1.37209	1.49665	1.88218	1.30826	0.873576	1.0555	3.69974	2.22323	1.28752	2.13804
	Afu1g11370	0.541446	3.27483	3.86309	3.2045	1.46781	2.07728	2.68471	2.1366	5.02064	2.60183	2.45366	2.17149	4.79668	2.88593	2.83566	2.72919	3.62494	2.453	2.4619	1.93509	6.62058	3.91289	4.58679	5.1313
	Afu1g11380	21.5495	26.0817	32.8362	41.6585	24.9528	21.3838	18.1828	46.9162	28.7145	41.6293	28.2625	26.5102	51.8538	29.6971	28.0821	32.3982	18.8218	58.2178	39.8669	31.4891	23.5615	17.3412	15.9331	21.808
	Afu1g11390	47.4307	63.6254	81.422	89.0294	84.2298	77.3483	70.9008	84.0396	36.9061	44.8816	44.2568	47.0489	83.8593	59.115	55.341	64.9724	23.9803	43.4998	44.1553	23.9247	53.8409	69.0091	60.1915	56.7864
	Afu1g11400	14.7273	16.959	16.4924	25.636	16.033	16.3739	14.1558	19.1404	26.1602	19.2698	11.723	14.3861	18.1116	12.5678	13.9953	16.5512	26.699	25.6747	24.2219	34.4797	15.5778	11.5608	10.783	13.2559
	Afu1g11410	23.1739	38.5963	34.9164	41.9372	23.0333	28.5932	30.142	18.8733	32.7663	31.1407	29.6257	35.7391	31.1785	30.1626	23.8744	26.5876	31.7879	20.6869	18.1069	37.5582	14.8963	14.4955	10.8634	11.8875
	Afu1g11420	118.252	515.436	494.03	379.803	344.484	348.617	305.203	165.853	474.142	472.476	444.84	522.786	491.66	508.575	342.291	588.185	325.268	333.28	246.19	337.057	301.821	435.842	359.862	293.682
	Afu1g11430	30.1044	9.59059	7.87476	5.29439	2.82271	4.27676	4.27113	1.24635	7.13459	9.91948	5.45258	8.41451	7.93934	7.07518	4.11627	9.06796	2.43986	3.51596	3.73255	4.13405	2.33668	4.71325	4.34538	2.73669
	Afu1g11440	35.0857	84.0931	73.6958	71.335	52.2766	64.2736	69.5585	34.5417	88.1694	90.3323	79.6077	90.7501	61.6953	48.7815	44.9131	58.4575	61.2056	52.9847	42.0905	76.8757	57.2486	40.1071	39.9131	50.4578
	Afu1g11450	29.0215	212.63	162.993	153.955	102.069	161.417	155.225	63.0297	119.086	200.91	150.673	154.538	198.897	228.268	183.952	165.072	108.748	177.515	141.361	145.307	151.787	220.367	173.654	164.715
	Afu1g11460	160.918	295.203	340.843	351.38	354.871	295.707	270.302	298.234	285.648	340.677	337.969	299.484	415.575	385.97	331.68	416.51	336.701	509.978	394.698	389.216	331.321	355.628	358.172	363.211
	Afu1g11470	176.403	136.841	143.826	113.969	152.088	150.786	143.266	157.485	161.717	182.21	150.491	168.019	141.502	139.083	121.842	159.262	111.188	58.8719	47.4908	87.3427	66.79	66.7859	58.0993	61.148
	Afu1g11480	178.894	107.719	99.6974	98.3642	86.4879	62.8073	57.2332	177.694	86.7601	91.7959	68.5208	76.0925	79.8896	47.292	73.91	50.7982	112.931	112.429	87.6753	117.424	106.611	125.746	122.797	115.882
	Afu1g11490	166.874	324.209	272.793	275.448	177.718	219.092	276.037	168.969	99.9723	113.911	72.7011	94.7311	118.18	88.0673	84.7038	103.445	67.0613	38.1032	30.3369	49.9604	40.2103	29.8802	28.245	31.0444
	Afu1g11500	46.7809	179.765	163.29	219.439	99.3595	135.634	97.3818	85.9091	70.6412	99.0322	75.9726	72.8353	120	72.3344	64.2139	124.839	28.8601	76.6152	59.3238	72.8296	50.7253	43.7532	42.971	59.0955
	Afu1g11510	28.5883	80.8182	67.604	73.5642	68.1967	81.1363	74.3177	34.9868	45.2738	45.5321	30.5344	29.5865	32.9979	17.0363	32.4728	20.0728	26.699	40.5562	32.5606	31.4891	19.0829	12.8947	18.9104	22.5777
	Afu1g11520	7.68853	8.421	9.0634	10.0315	9.03268	11.6084	11.8371	7.74517	28.5383	11.5456	8.99676	10.8574	10.9166	7.07518	7.50077	7.74739	8.43495	3.18889	2.4619	7.21259	7.10739	4.89111	5.47196	6.15756
	Afu1g11530	36.4935	26.3156	26.4473	28.0045	19.6461	21.506	18.793	41.4856	29.9476	24.7987	24.3549	17.3719	16.3749	15.733	14.7271	11.7972	15.6151	22.8946	15.3273	16.976	29.0137	21.5209	22.8535	20.3542
	Afu1g11535	11.0455	15.4385	16.0467	16.1618	15.0168	19.7953	18.915	23.4136	9.68895	8.29334	4.63469	7.23829	7.77394	5.12019	5.48837	12.2373	8.85321	12.1832	10.0064	10.1152	15.7726	6.75863	17.0596	11.5454
	Afu1g11540	48.0804	49.1225	57.5006	41.5192	56.4543	54.1316	50.2773	61.6943	99.0034	47.4834	57.343	55.5539	50.3652	42.8234	47.1999	51.8547	303.309	96.8116	82.3544	163.867	251.874	98.4447	165.527	87.3177
	Afu1g11545	0.541446	0.467834	0.297161	1.25393	0.338726	0.488773	0.366097	0.267075	7.31075	5.28497	5.45258	5.88111	7.52583	4.18925	7.0434	8.36365	3.13696	1.55356	1.66774	2.111	3.31029	1.60073	2.49457	2.73669
	Afu1g11550	67.4642	222.221	223.465	174.297	206.735	202.596	181.218	152.5	288.114	287.421	266.54	295.594	253.811	284.217	199.685	303.997	270.824	131.808	109.991	210.309	169.506	141.842	139.696	145.986
	Afu1g11560	2.38236	2.45613	1.33722	2.78652	2.37108	1.7107	4.5152	3.38295	1.93779	0.731765	1.18139	0.904786	0.413507	0.744756	0.823255	0.880385	1.74276	0.817665	0.952993	0.703667	1.36306	1.42287	1.20705	1.53939
	Afu1g11570	3.35696	0.935667	0.742902	0.975283	0.451634	0.366579	1.34236	1.69147	2.29011	0.243922	0.727011	0.995265	1.15782	0.651661	0.914728	1.40862	1.25479	1.55356	1.90599	1.14346	3.31029	3.55717	3.54068	1.967
	Afu1g11580	2.05749	0.584792	0.594321	1.39326	1.69363	0.855352	2.07455	1.86952	3.43517	2.1953	3.18067	2.35244	1.15782	2.14117	1.73798	1.58469	0.906234	1.2265	0.79416	1.23142	2.82348	1.86752	1.52893	1.45387
	Afu1g11590	1.51605	2.10525	3.56593	1.81124	2.7098	1.7107	1.46439	2.75977	2.11395	1.87007	3.72593	1.08574	1.24052	1.21023	1.28062	1.58469	2.92783	2.53476	2.06482	2.55079	3.69974	6.40291	4.50632	3.1643
	Afu1g11610	0.974603	2.45613	3.86309	2.92585	2.37108	1.8329	2.44065	2.75977	3.17093	2.2766	3.99856	5.15728	1.90213	1.95498	0.823255	2.90527	1.46392	0.0817665	0.79416	0.967543	0.876253	1.33394	0.48282	1.11178
	Afu1g11620	0.866314	9.0058	11.7378	7.10563	6.32288	4.88773	8.90836	2.75977	10.3936	13.3344	20.1745	21.7149	9.42797	11.0782	5.031	14.6144	8.57437	1.9624	1.90599	5.36546	6.62058	6.40291	5.39149	2.99326
	Afu1g11630	3.79012	24.5613	24.5158	21.3169	9.82304	16.1295	19.7692	8.72445	18.6732	23.2539	19.3567	27.7769	11.9917	12.4747	8.59844	14.7905	15.8939	28.2095	21.4423	20.4064	18.6934	29.3467	24.0605	19.2424
	Afu1g11640	3.89841	3.50875	3.71451	1.67191	2.37108	3.17702	3.66097	3.73905	4.13982	3.90275	3.4533	5.79063	2.56375	2.14117	2.0124	2.02488	5.22827	4.25186	3.57372	5.7173	3.69974	3.6461	5.15008	3.934
	Afu1g11650	0.974603	2.45613	1.93154	5.57304	2.25817	2.68825	3.41691	4.9854	5.02064	3.00837	3.63505	4.07154	4.13507	2.69974	3.20155	3.60958	4.39175	2.453	2.54131	4.222	7.30211	5.06897	5.55243	4.61817
	Afu1g11660	16.6765	79.7656	69.387	81.6451	78.2456	109.974	112.392	39.4381	103.848	129.279	118.866	132.732	152.915	126.795	121.11	120.877	59.7417	61.3249	53.6852	61.9227	77.8892	84.3939	83.2864	70.5554
	Afu1g11670	42.1245	52.8652	50.0716	52.9439	53.4057	56.0867	67.4839	66.5016	39.9008	37.7266	22.81	35.3771	33.9903	25.7872	19.7581	32.3982	27.4659	9.40315	9.37109	18.0315	19.4723	13.3394	14.0822	16.2491
	Afu1g11690	19.9252	43.9764	47.6943	53.2226	55.551	54.1316	50.0333	46.1149	62.0092	62.444	63.7952	56.4587	89.5657	53.7155	64.4883	66.7332	70.4074	26.0018	27.875	40.4609	53.4515	63.4066	46.914	55.3325
	Afu1g11700	25.7728	60.2336	58.5406	51.1327	55.2123	58.5305	59.7959	45.0466	55.7555	57.3216	53.7079	59.4445	69.1384	59.6735	52.1395	73.16	66.9916	37.8579	32.3223	57.9646	47.5124	57.3594	43.1319	47.6356
	Afu1g11710	1986.67	2114.26	1874.79	1645.72	2804.99	1916.36	2110.18	2569.26	1892.87	1762.25	2060.71	1982.75	1604.49	1963.83	1632.7	1948.91	2076.25	580.297	433.294	1171.78	1211.27	758.834	770.017	802.279
	Afu1g11715	0.541446	0.70175	1.04006	0.975283	0.564543	0.977545	1.09829	0.445125	0.616569	0.731765	0.636134	0.452393	1.15782	1.48951	0.640309	1.23254	0.697103	1.30826	0.873576	0.703667	1.55778	1.42287	1.28752	1.36835
	Afu1g11720	1.29947	1.63742	1.04006	2.92585	1.69363	1.8329	1.09829	1.60245	10.0413	0.975687	1.09052	0.63335	1.90213	0.930944	1.09767	1.49665	3.55522	1.9624	1.35007	2.72671	3.40765	1.06715	2.17269	2.73669
	Afu1g11730	624.72	745.142	626.117	628.5	807.07	794.5	777.59	871.287	864.694	767.622	751.002	784.54	905.829	858.331	834.689	891.125	867.754	595.015	463.393	708.065	777.042	792.982	725.678	731.724
	Afu1g11740	6.06419	6.90054	7.5776	16.4405	4.62925	6.72062	6.46772	13.9769	5.1968	5.77281	5.54346	3.43819	5.95451	5.67876	10.3364	5.81054	3.13696	64.6773	47.5702	27.1792	16.0646	27.5681	26.7965	34.3797
	Afu1g11760	66.5979	182.806	162.101	215.955	132.103	194.043	240.282	140.303	105.962	149.605	108.052	113.37	151.509	119.44	128.611	131.265	72.4987	106.215	77.7483	106.606	103.885	136.062	106.059	113.06
	Afu1g11770	62.158	79.0639	94.1999	81.7844	110.763	104.964	98.6022	79.3212	168.323	121.148	122.865	112.013	98.0012	82.2955	61.1038	91.0318	94.1089	53.5571	45.5054	87.8705	92.7855	64.6516	58.3407	68.7594
	Afu1g11780	74.7195	105.263	113.218	122.886	115.505	138.567	143.266	74.1578	247.509	142.45	137.587	163.585	112.06	86.4847	61.9271	126.775	71.8713	20.5234	17.3127	56.2934	46.052	33.5263	24.8652	29.7616
	Afu1g11790	8.77142	22.456	21.6927	21.4562	25.856	18.329	20.7455	23.1465	54.3462	19.1885	30.3527	34.3819	25.0585	18.5258	13.8124	34.1589	30.9514	6.13249	5.16204	17.9435	21.2248	12.2722	12.5533	11.0323
	Afu1g11800	5.63104	9.47363	9.95488	18.6697	11.5167	15.6407	14.5219	15.7574	11.0102	14.1475	13.1771	11.2194	15.8787	16.5708	11.0682	13.2058	13.0358	26.9012	28.1133	12.1383	22.1984	12.0944	26.9574	23.9461
	Afu1g11810	1.62434	9.8245	9.21198	5.43372	7.33905	7.57598	5.61349	6.23175	12.2433	13.5783	10.8143	16.9195	11.3301	8.75088	6.76899	17.0795	9.89886	4.66069	4.05022	6.7728	10.0282	9.69329	7.64465	7.26934
	Afu1g11830	1.40776	3.15788	5.05173	5.71237	2.82271	4.15457	3.66097	3.29392	3.43517	5.28497	4.18031	3.98106	4.30048	4.00306	3.93333	4.93015	3.4158	6.05072	5.16204	1.31938	3.69974	3.0236	4.0235	3.76295
	Afu1g11840	2.38236	0.584792	1.18864	1.95057	0.451634	1.22193	0.610162	2.58172	0.528488	0.731765	0.727011	0.63335	1.07512	0.465472	1.28062	0.440192	0.766813	0.572366	0.79416	1.23142	0.876253	0.355717	0.8047	1.11178
	Afu1g11850	3.46525	10.6432	8.02334	10.5888	8.24232	9.77545	12.6914	7.8342	14.7096	18.4567	15.3581	16.7385	11.5782	11.0782	10.7023	8.18758	10.7354	4.33363	3.81197	7.56442	5.35488	5.69147	3.37974	6.24308
	Afu1g11860	38.3344	184.209	162.695	153.955	174.218	203.452	216.363	103.269	169.028	187.657	155.853	166.662	195.672	209.835	174.53	190.867	232.763	85.7731	54.5588	141.437	148.574	125.924	121.268	98.1789
	Afu1g11870	40.5002	114.385	126.888	114.108	126.006	126.47	141.191	68.8163	123.314	102.61	87.8774	113.37	128.766	114.227	100.071	123.958	124.293	38.0214	30.9723	79.7783	77.5971	97.7333	73.63	67.3911
	Afu1g11880	33.5696	78.4791	61.3637	52.9439	37.5985	46.0668	42.2232	38.9039	39.6366	27.6445	19.084	16.0147	39.1178	20.2946	34.5767	24.0345	43.9872	31.153	29.6222	34.2158	35.829	30.3249	32.7513	29.1629
	Afu1g11890	30.6458	232.045	240.254	185.582	144.41	217.504	254.071	78.8761	168.852	219.773	152.945	198.872	188.89	198.757	141.051	183.56	80.8639	52.0853	43.0435	67.0243	61.4351	68.3866	56.9727	60.8914
	Afu1g11900	33.2448	52.7482	48.5858	89.1687	130.184	130.258	174.262	108.343	14.5334	24.0669	13.2679	7.14781	56.0716	33.7933	35.5829	19.9847	29.0692	122.486	121.268	46.2661	89.0858	39.7514	133.741	136.493
	Afu1g11910	5.73933	3.97658	4.16025	6.26967	4.06471	5.86527	7.44397	10.683	2.55436	2.68314	2.09016	1.71909	11.8263	3.63068	4.84806	2.11292	2.23073	5.96896	4.76496	5.18955	9.63879	4.26861	8.69076	12.6572
	Afu1g11920	24.4734	121.286	97.0229	74.6788	75.1971	90.9117	90.548	37.8356	57.7813	94.2351	74.7003	64.5113	76.8297	71.5896	63.848	62.1552	68.3161	101.472	74.1746	79.4265	61.8245	67.1416	62.3642	49.175
	Afu1g11930	12.9947	134.268	113.218	96.2743	90.6655	128.547	81.1515	36.8563	78.6566	149.28	85.6055	40.8963	120	87.2295	120.47	53.5274	105.89	354.948	290.504	171.783	165.125	114.719	165.205	162.064
	Afu1g11940	115.978	158.362	168.044	155.906	168.572	146.754	138.507	185.35	138.464	139.605	146.947	131.375	172.681	148.206	148.826	156.18	194.492	188.554	171.777	154.983	147.697	132.86	164.159	169.162
	Afu1g11950	39.7421	170.174	192.709	215.955	98.2304	132.457	142.168	109.857	154.495	206.033	180.208	170.1	104.287	150.534	69.8852	129.24	96.8973	195.749	133.34	101.064	66.0111	102.891	99.7828	59.2665
	Afu1g11960	110.022	368.77	390.618	244.239	491.378	408.858	334.369	279.805	515.188	367.59	286.987	432.85	544.506	497.497	450.503	513.528	389.053	79.3135	86.2458	158.765	210.69	156.96	129.154	94.0739
	Afu1g11970	72.2289	231.578	194.046	244.378	181.783	285.688	316.186	134.962	164.888	169.282	125.591	136.351	213.122	139.176	191.544	131.882	181.944	361.899	267.95	268.713	240.678	367.634	342.641	328.232
	Afu1g11980	26.964	42.5729	37.2937	31.0697	37.034	49.366	49.9112	41.1295	33.8232	37.5639	29.9892	33.2057	48.7939	35.5621	41.3457	40.6738	30.0451	15.6174	13.5007	29.4661	26.4823	40.285	19.9566	20.5252
	Afu1g11990	8.44656	13.0993	11.4407	10.1708	13.549	14.0522	15.254	11.8403	12.1552	14.4727	16.7212	13.5718	12.8187	11.9161	7.59224	13.822	11.0142	8.99432	7.22686	10.643	12.1702	13.6951	9.49546	14.5387
	Afu1g12000	50.7876	197.777	223.613	170.674	166.653	177.424	167.917	102.112	233.768	332.628	346.421	374.039	267.457	352.456	197.124	355.94	134.123	38.4303	32.8782	73.7092	83.2441	113.118	67.2729	65.8517
	Afu1g12010	32.2702	46.1986	39.3738	37.2001	39.8567	46.189	46.0062	34.3636	30.7404	24.2296	23.4461	27.2341	29.359	20.7601	20.2155	24.3867	36.1099	20.8505	15.0096	24.0126	22.1984	23.833	19.3933	15.0518
	Afu1g12020	37.3598	120.467	118.27	132.638	177.718	142.966	105.68	81.7249	33.9113	49.1096	41.0761	30.0389	53.6732	40.0306	43.0837	47.6288	33.4609	33.279	25.0955	36.5907	33.2003	37.8839	25.1066	32.8403
	Afu1g12025	8.0134	11.8128	12.1836	11.5641	6.32288	10.2642	8.90836	13.3537	6.34186	4.30928	5.81609	6.60494	6.45071	4.65472	6.95193	6.42681	7.04074	6.70485	9.92701	8.35605	8.8599	4.00182	3.70162	5.47339
	Afu1g12030	15.7019	64.561	65.2268	79.6945	46.2925	49.1217	32.7047	22.4343	13.5645	47.0769	32.8972	10.9479	40.1929	22.622	33.662	23.5943	20.0766	43.0092	40.5022	31.3132	25.314	17.4301	21.8074	25.571
	Afu1g12040	69.0885	129.473	135.208	185.164	130.861	177.547	227.224	206.449	92.6615	128.384	104.962	90.4786	150.599	108.734	139.405	109.168	90.7628	137.94	110.706	130.178	125.304	87.6843	119.981	125.204
	Afu1g12050	5.63104	8.77188	8.3205	9.89215	9.2585	7.69817	8.78633	11.0391	8.45581	5.28497	5.08907	4.97632	6.94692	6.60971	6.31162	7.74739	4.81001	11.202	8.49752	4.48588	4.38127	6.13612	9.81734	8.12456
	Afu1g12060	9.42116	8.07013	8.61766	9.0562	7.22614	13.3191	11.9592	12.9976	5.37296	3.82144	4.81645	2.80484	2.72915	3.53759	5.031	3.34546	3.4158	5.88719	5.24146	4.13405	4.47863	6.93648	4.74773	7.69695
	Afu1g12065	85.007	87.7188	90.4854	86.8001	98.795	91.5227	122.521	137.722	55.4032	49.1909	47.4374	56.0063	64.8379	56.136	54.5178	66.8212	62.5998	27.8824	20.4893	45.4745	45.1757	43.8421	39.2693	41.9056
	Afu1g12070	49.1633	85.4966	89.1482	92.9305	89.9881	69.8945	70.9008	123.3	201.178	173.754	180.935	158.971	176.733	119.068	128.794	122.197	280.584	231.972	181.148	203.184	236.686	132.594	138.811	218.765
	Afu1g12080	21.2247	46.5494	34.4706	57.9597	32.6306	62.3185	64.9212	34.8978	40.6055	46.589	32.8972	33.7485	38.7043	27.556	32.4728	31.8699	20.4251	13.3279	11.9124	21.9896	25.8982	35.0381	19.7956	15.3084
	Afu1g12090	19.2755	26.7835	27.0416	40.2652	22.6946	44.9671	53.5722	33.2063	31.6212	35.9378	28.1717	29.5865	32.2536	20.8532	26.1612	26.4115	24.538	16.5986	15.645	27.6189	20.3486	19.5644	15.9331	19.3279
	Afu1g12100	0.974603	0.467834	1.04006	0.975283	0.451634	0.610966	0.366097	1.69147	4.13982	0.162614	0.181753	0.723829	0.413507	1.11713	0.457364	0.968423	0.348551	0.490599	0.79416	1.23142	0.973615	0.177859	0.08047	0.684174
	Afu1g12110	259.461	185.964	158.238	155.07	203.8	175.469	195.618	311.498	171.23	157.817	140.222	150.466	164.245	172.039	164.102	164.632	176.855	102.126	76.0012	125.077	148.574	114.452	119.578	116.994
	Afu1g12120	34.3277	30.994	27.6359	27.1686	30.3724	34.7029	42.4673	28.7551	28.0099	32.3603	27.3538	35.1057	21.6678	25.4148	17.4713	23.3302	21.1222	2.6983	4.36788	9.41155	10.515	9.33758	6.83995	5.38787
	Afu1g12130	6.06419	33.2162	31.499	31.627	12.0812	17.8402	27.3353	16.7367	16.5593	36.8322	28.4443	26.4198	18.4424	20.2946	16.4651	17.4316	14.918	17.0074	12.7066	14.2493	13.0464	14.1398	8.93217	8.21008
	Afu1g12140	24.5816	34.7366	30.6075	28.8405	36.1307	31.1593	36.4877	39.349	17.9686	22.6034	16.3577	23.434	21.4197	22.0634	18.2031	24.7388	17.6367	6.45956	6.27387	9.58747	11.6834	11.0272	9.09311	8.97978
	Afu1g12150	45.0483	164.21	167.004	151.447	155.249	153.597	156.445	106.118	154.407	207.008	153.308	172	177.808	185.91	124.22	196.326	64.7609	52.4123	34.9431	64.9133	72.3396	100.134	72.7448	63.7992
	Afu1g12160	39.7421	65.2628	72.0614	61.0248	59.5028	59.0193	68.7042	62.5845	39.5485	37.4013	34.0786	37.6391	40.9372	34.4449	28.0821	42.7867	37.9224	41.5374	31.4488	37.2064	34.758	39.1289	35.8896	36.6888
	Afu1g12170	269.748	562.336	518.545	504.36	606.319	576.141	606.379	438.715	662.9	656.231	675.484	700.033	841.818	888.866	799.106	759.068	959.423	574.573	413.916	688.626	828.059	814.148	754.889	676.135
	Afu1g12180	97.6769	148.888	128.373	169.003	111.102	188.788	191.103	107.097	136.35	131.392	113.414	105.317	178.222	92.629	151.113	98.0749	178.389	230.99	223.318	210.485	160.452	148.067	172.286	181.99
	Afu1g12190	8.12169	20.1168	23.1785	14.4899	3.72598	6.59843	4.5152	7.21102	8.89621	7.96811	7.27011	9.13834	1.73673	1.21023	2.37829	2.02488	8.99263	7.03192	9.37109	9.41155	5.45224	3.82396	4.74773	4.87474
	Afu1g12200	137.636	127.719	110.395	152.005	39.2922	63.7848	107.022	101.577	24.4866	18.5381	8.72413	7.50973	13.8938	6.98208	14.7271	6.42681	36.6676	25.0206	39.3904	38.4378	15.5778	19.4755	25.9113	30.3602
	Afu1g12210	7.90511	6.43271	5.20031	7.94159	2.7098	5.00992	5.49146	5.25247	5.90145	4.22798	4.54382	5.97159	4.46588	2.88593	6.86046	2.90527	24.8866	57.4001	55.4324	48.1133	19.7644	20.8984	25.509	29.505
	Afu1g12220	1.08289	14.152	13.818	11.0068	6.77451	7.2094	5.24739	4.89637	7.57499	9.91948	12.9953	10.6765	10.255	10.2404	9.0558	11.0048	10.8748	7.68605	5.55912	10.3791	8.8599	8.71507	6.83995	6.24308
	Afu1g12230	0.433157	18.2455	16.4924	11.1461	7.45196	10.5086	8.2982	2.4927	12.2433	17.4811	11.9048	17.2814	13.1495	8.65778	8.96433	11.6211	11.5719	7.11369	7.54452	10.7309	11.0992	7.47006	7.2423	5.04578
	Afu1g12240	0.758024	4.09354	2.97161	4.45843	1.80654	1.95509	2.80674	2.4927	1.76163	1.1383	2.36278	1.08574	2.31564	1.6757	4.0248	3.08135	3.69465	39.4115	30.6546	22.0776	14.5069	29.1688	23.2558	23.0053
	Afu1g12250	391.465	301.168	291.366	368.239	533.493	453.459	532.793	558.186	74.2526	92.1211	72.5193	24.6102	493.397	137.78	617.624	76.5935	366.258	1500.09	1358.89	526.167	899.328	637.267	1354.23	1272.9
	Afu1g12260	46.6726	110.058	109.058	99.8968	120.586	117.428	138.019	87.6006	107.195	92.365	92.7847	99.436	101.227	97.0044	89.003	100.98	69.6406	42.1915	35.1019	58.1405	68.0557	71.1434	56.168	57.8982
	Afu1g12270	46.1312	12.5145	14.7095	12.5393	16.033	10.5086	15.6201	41.9308	37.963	32.6042	33.1699	37.2772	33.246	31.0935	32.2899	33.9828	53.4678	21.9952	21.5217	36.5907	35.6343	28.8131	29.6934	33.6955
	Afu1g12280	55.5524	80.4674	95.0914	62.9754	104.44	78.9368	74.8058	70.1517	144.63	122.611	124.591	151.099	128.435	136.011	99.5224	155.564	115.301	16.9257	15.4067	61.6589	59.78	47.9329	32.5099	25.3999
	Afu1g12290	113.92	93.2158	84.8394	103.38	100.15	92.8668	92.8666	148.939	113.801	119.196	103.145	99.2551	142.825	115.251	144.527	107.143	163.61	149.224	132.704	146.803	170.48	125.657	123.602	133.328
	Afu1g12300	12.4533	19.649	16.641	26.054	12.7587	23.9499	24.8946	16.0245	16.8235	10.2447	10.0873	11.3098	14.1419	7.35446	12.9891	7.21915	20.8434	17.171	31.6076	24.8922	19.5697	15.0291	17.7034	17.6175
	Afu1g12310	2.59894	7.25142	10.5492	9.6135	6.54869	7.82036	8.6643	7.38907	11.8029	7.31765	7.27011	8.32403	4.87939	4.28234	2.28682	5.10623	5.22827	3.18889	3.65314	4.04609	6.13377	3.55717	3.46021	5.21682
	Afu1g12320	20.1418	6.90054	5.20031	6.9663	6.54869	6.35404	5.24739	13.3537	8.72005	6.82981	3.90768	3.89058	7.02962	5.86495	6.31162	2.99331	5.57682	9.73022	9.60934	7.30055	6.3285	6.40291	8.36888	7.69695
	Afu1g12332	8.87971	118.596	87.9595	105.47	64.3579	111.44	125.693	24.838	87.9052	96.3491	59.4331	75.8211	120.496	105.662	130.989	53.4394	95.2243	268.439	237.93	164.042	118.976	163.986	202.543	201.489
	Afu1g12340	60.3171	191.344	194.64	184.607	109.86	136.368	129.964	92.4079	132.122	143.263	136.678	149.652	115.699	96.1666	98.9735	122.99	109.027	134.015	102.129	119.272	109.726	169.499	112.658	107.159
	Afu1g12350	219.935	286.548	327.471	286.594	476.361	448.449	433.215	397.318	219.939	256.036	292.258	267.093	345.692	324.434	275.79	499.442	251.027	386.51	306.387	342.862	358.874	472.748	561.519	523.564
	Afu1g12370	35.952	74.0347	77.8561	87.0788	51.3734	79.059	63.2128	52.9699	85.2627	93.2594	80.1529	60.9826	78.8972	53.9948	53.786	65.9408	101.428	34.4237	32.64	81.3615	75.2604	74.4338	42.7296	52.4248
	Afu1g12380	62.916	108.888	113.515	82.3417	106.36	84.4355	71.755	102.379	68.0869	68.7046	66.7941	71.2972	81.1301	62.3733	59.7317	92.9686	39.1075	13.3279	13.0242	32.6326	27.0665	24.3666	21.405	26.3407
	Afu1g12390	101.034	274.735	320.339	255.385	265.561	273.957	272.132	170.661	327.134	380.599	354.418	387.158	294.004	314.008	219.992	312.889	236.248	45.3804	46.2201	128.771	110.116	119.699	72.1011	69.016
	Afu1g12395	2.49065	0.233917	0.297161	0.69663	1.58072	1.46632	1.09829	5.07442	0.528488	1.30092	3.18067	1.2667	3.72157	3.63068	2.37829	5.7225	0.418262	0.654132	1.19124	1.84713	1.84987	3.37931	3.29927	4.78922
	Afu1g12400	3.14039	5.49704	8.02334	3.34383	2.48399	3.17702	2.80674	3.38295	6.42994	8.21203	8.36062	7.60021	4.38318	3.07212	4.20775	4.84212	2.43986	3.02536	1.90599	1.75917	3.60237	2.75681	1.85081	3.07878
	Afu1g12410	0.216578	0.233917	0.14858	0.69663	0.451634	1.09974	0.854227	0.801225	0.968895	0.569151	0.272629	0.361915	0.744313	0.744756	0.731782	0.880385	0.906234	1.4718	0.79416	0.615709	8.37309	2.49002	2.01175	1.45387
	Afu1g12440	1.73263	2.45613	2.37728	4.17978	1.58072	2.32167	2.31862	2.4927	4.58023	3.49621	3.27155	2.80484	2.81185	2.88593	2.0124	1.93685	3.34609	3.76126	2.22365	3.69425	5.45224	3.0236	3.78209	3.42087
	Afu1g12450	3.14039	7.0175	5.49747	6.13035	5.64543	5.74308	7.19991	6.4098	8.0154	9.51295	7.72449	9.86217	6.53342	6.88899	6.40309	6.16269	7.04074	8.91255	6.4327	9.23563	9.83351	11.2051	8.36888	5.38787
	Afu1g12460	3.79012	4.56138	5.34889	7.38428	5.41961	5.98746	5.24739	8.45737	5.46104	5.36628	4.90732	6.7859	6.86422	5.21329	3.84186	6.42681	6.27393	81.6848	48.682	8.97176	17.3303	15.7405	24.2215	15.8215
	Afu1g12475	0.216578	0.584792	0.742902	1.53259	0.225817	0.855352	0.366097	1.33537	0.704651	0.569151	0.636134	0.542872	0.909716	0.930944	0.914728	0.968423	0.906234	0.408833	0.079416	0.175917	0.973615	0.800364	0.64376	0.256565
	Afu1g12480	34.6525	25.6139	21.5441	28.7012	25.4044	37.6355	49.5451	34.3636	43.9526	28.1323	28.626	36.9153	35.2308	22.9943	23.6914	31.0776	21.1919	9.64845	9.13285	16.2723	17.233	21.6987	14.726	13.8545
	Afu1g12490	34.9774	168.303	178.742	165.519	169.137	162.395	247.848	142.173	209.634	128.14	135.587	181.591	188.973	123.257	80.679	155.916	101.986	84.3831	55.9089	77.3155	102.132	93.109	88.1146	83.0416
	Afu1g12500	0	0	0	0	0	0	0	0.089025	0.968895	0.569151	0.545258	1.08574	1.24052	0.186189	0.548837	0.352154	1.11536	0.735899	0.476496	1.0555	1.75251	0.533576	1.12658	0.940739
	Afu1g12510	6.38906	11.345	10.6978	11.4247	8.58105	5.86527	7.81007	11.3952	12.6837	10.0821	11.9957	9.68121	13.0668	7.91303	6.58604	9.86031	10.0383	4.41539	2.85898	6.15709	8.8599	4.89111	4.58679	4.10504
	Afu1g12520	23.9319	30.994	25.1101	32.881	23.9366	27.2491	42.3452	29.1112	23.3415	26.9127	22.0829	19.6339	23.1564	18.5258	20.5814	18.224	17.7761	22.404	16.042	20.3184	21.9063	31.481	21.7269	22.4067
	Afu1g12530	82.2998	377.191	366.993	509.794	357.243	390.285	652.385	311.587	204.349	283.6	93.4209	120.97	309.138	198.012	245.33	161.727	311.744	348.244	395.412	276.453	264.239	156.693	306.349	186.694
	Afu1g12540	33.5696	62.6897	62.1066	64.09	53.2928	66.1065	69.3144	48.9637	87.2005	65.5336	52.5265	64.6922	71.0406	55.205	49.3953	54.848	95.5031	73.7534	68.4566	86.4631	123.454	81.9928	96.403	84.0678
	Afu1g12550	65.1901	227.25	207.121	210.382	123.296	202.596	245.041	104.07	201.53	279.209	223.919	199.234	256.292	266.343	203.893	223.001	163.54	213.983	184.086	183.833	160.841	207.917	198.761	191.312
	Afu1g12560	6.71393	19.1812	38.4823	29.3978	42.9052	19.7953	31.1183	25.8172	46.5069	19.1072	19.1749	19.5434	59.1315	45.7094	23.2341	36.712	18.8218	54.8653	35.3401	49.0808	39.1393	26.9456	27.6817	22.4067
	Afu1g12570	13.7527	57.6605	73.2501	40.9619	31.5015	28.1044	23.1862	25.9953	60.1595	47.0769	54.7076	71.5686	33.8249	22.4358	23.2341	40.7618	85.1163	34.5872	23.8248	51.9834	49.4596	44.8204	33.9583	30.8733
	Afu1g12580	17.6511	8.421	9.0634	8.49889	9.71013	8.30914	5.85755	19.2294	8.36773	11.9522	11.2687	7.50973	9.09716	8.3785	13.8124	9.06796	15.7545	16.6804	15.3273	14.2493	18.6934	24.4556	22.3706	16.6767
	Afu1g12590	44.3986	198.478	215.441	141.277	235.076	156.041	141.558	115.198	267.591	298.967	338.605	356.395	250.585	408.219	216.425	375.132	177.552	15.045	11.7536	70.0149	63.8691	54.3358	33.3146	26.5117
	Afu1g12600	0.974603	4.32746	4.30883	3.34383	1.69363	3.78799	5.12536	2.58172	9.16046	4.87843	3.0898	4.2525	4.38318	4.00306	2.92713	3.08135	4.7403	2.2077	2.30307	3.43038	3.60237	3.29038	2.57504	2.56565
	Afu1g12610	227.949	419.764	490.909	357.371	469.587	346.662	322.532	274.553	933.045	637.774	736.462	824.984	452.625	668.511	367.172	632.468	2384.09	1400.66	1032.73	1411.82	1976.05	497.115	1347.39	680.924
	Afu1g12620	10.6123	66.7832	68.0498	51.272	61.761	69.1613	59.6738	45.1357	177.308	72.3634	64.7039	83.7832	81.3782	73.3584	51.4077	93.5849	406.481	237.45	242.616	353.065	768.474	89.9964	380.06	284.36
	Afu1g12630	31.1873	38.0115	31.2019	62.2788	36.6953	71.7274	102.141	79.5883	50.911	25.4492	23.9914	22.4387	30.186	16.757	28.9054	22.89	25.514	15.6992	13.6596	20.6702	25.8982	20.6316	14.5651	15.9926
	Afu1g12640	9.09629	4.44442	7.28044	12.4	7.56487	10.8752	7.44397	12.2854	13.6526	4.63451	5.3617	5.33824	5.21019	5.21329	5.21395	4.48996	25.7928	35.9773	30.0987	22.6933	47.415	35.9274	68.319	33.0969
	Afu1g12650	17.3263	26.0817	40.4138	33.9956	12.7587	15.2741	10.4948	23.9477	26.6006	19.1072	26.445	18.91	18.6078	17.6879	14.0868	13.822	22.4467	24.2847	23.5866	17.2399	33.1029	32.5481	31.8661	24.8868
	Afu1g12660	39.4173	48.4208	39.6709	60.6068	41.6632	69.6501	85.3006	63.1187	57.3409	51.6301	44.8929	48.0442	65.2515	39.8444	56.9875	40.6738	40.5714	58.7901	45.426	52.2473	41.1839	58.7823	47.6382	53.28
	Afu1g12670	26.6391	33.684	24.5158	48.2068	38.5018	54.4982	56.8671	51.4564	43.9526	31.7098	32.8972	46.7775	32.2536	25.4148	24.2403	34.5991	28.6509	17.9069	14.7714	19.9666	19.667	19.0309	19.2323	17.2754
	Afu1g12680	8.12169	61.5201	67.4555	53.5012	38.7276	59.7525	61.6263	23.8587	76.1903	73.7457	60.3419	66.8637	69.9654	62.3733	44.6387	58.5456	64.2729	43.8269	32.7194	60.7793	62.0193	55.2251	56.4094	57.5561
	Afu1g12690	4.33157	19.766	15.1552	9.6135	7.11324	61.5854	21.3557	8.36835	116.972	2.92706	2.72629	45.2393	2.72915	2.79283	2.28682	3.25742	22.865	9.73022	9.84759	12.4021	21.9063	30.6806	44.2585	39.1689
	Afu1g12700	18.5175	109.473	112.475	74.9574	69.7775	81.2585	86.3989	29.2002	132.474	110.009	114.595	136.17	95.4375	107.617	71.1658	121.229	69.8497	40.8015	31.8458	59.7238	63.4797	78.5246	59.8697	52.6814
	Afu1g12710	0.649735	1.4035	1.33722	1.25393	1.01618	0.855352	0.244065	0.623175	1.4093	1.05699	0.99964	0.904786	0.496209	0.465472	0.365891	1.1445	0.906234	0.2453	0.555912	0.263875	0.876253	0.711434	0.56329	0.940739
	Afu1g12720	26.6391	36.491	32.0933	40.4046	33.0822	46.189	50.7655	39.7942	22.0203	15.9362	12.9044	15.0195	28.6147	11.9161	22.6852	21.5694	16.3819	18.561	16.9156	20.4943	22.3931	23.7441	21.7269	30.4457
	Afu1g12730	60.3171	158.479	164.181	148.104	144.636	149.564	155.835	92.3189	183.209	195.95	171.575	182.857	237.519	233.015	182.122	227.844	219.309	53.8024	35.6578	119.799	125.402	138.196	98.4148	72.6934
	Afu1g12740	87.1728	57.6605	42.3454	51.8293	61.648	47.8997	46.4943	108.165	97.5941	85.0474	74.246	82.0641	84.2728	74.3825	76.9286	77.4739	112.373	59.0354	50.588	82.1532	70.1003	66.5191	65.6635	69.3581
	Afu1g12750	157.886	75.0873	71.7643	68.2698	97.44	86.3906	80.4193	142.173	58.2218	50.4105	50.3455	55.2824	58.0564	54.0879	53.4201	61.3628	51.2371	39.6568	30.8928	44.1551	48.3887	52.824	53.3516	49.175
	Afu1g12760	33.3531	129.356	137.734	139.187	111.441	147.487	149.612	74.6029	148.946	147.735	133.497	123.684	179.214	135.266	155.412	139.893	171.487	146.035	117.933	173.63	168.435	236.908	186.047	163.689
	Afu1g12770	5.41446	90.058	85.2851	80.9485	80.6167	101.665	72.4872	27.8648	53.3773	57.2403	38.8042	23.434	98.4974	54.0879	90.0092	27.0278	76.8207	200.982	172.889	108.277	94.0512	89.3739	120.383	125.717
	Afu1g12780	34.3277	47.9529	50.2201	41.1012	68.8742	51.3211	52.1078	51.6345	30.5642	32.1164	24.0822	29.496	29.0282	28.0214	24.5147	35.9197	22.5861	19.4604	18.1069	18.9111	13.728	7.2922	12.3119	8.63769
	Afu1g12790	32.1619	87.9527	78.599	81.0878	59.1641	83.8245	82.0058	51.0113	103.231	87.8931	78.2445	88.1262	100.151	72.986	68.9705	72.7198	78.7726	71.3004	57.4972	85.3197	68.6398	82.3485	75.0785	72.95
	Afu1g12800	189.398	469.237	418.254	423.83	564.655	542.171	535.478	452.692	569.534	556.873	552.801	564.134	576.098	667.022	536.122	554.818	549.108	230.827	176.065	342.598	432.967	562.211	416.593	335.331
	Afu1g12810	43.5323	33.5671	33.282	36.3641	54.7606	49.366	61.7484	50.2101	33.3828	31.8724	36.1688	34.2009	34.5692	23.7391	34.2108	26.4996	43.2204	14.9633	14.1361	26.6514	33.9792	38.5064	30.2567	30.8733
	Afu1g12820	4.0067	19.8829	14.2637	15.3259	15.3556	27.86	29.2878	11.4842	17.8805	26.3435	22.1738	23.7054	20.5927	16.8501	17.6542	15.5828	11.1536	8.99432	5.40029	13.3697	15.9673	17.5191	18.1862	13.5124
	Afu1g12830	194.054	392.863	275.319	529.16	211.591	412.891	706.445	340.788	69.0558	40.3284	31.2615	8.77643	227.76	53.4362	175.628	16.6393	938.161	859.366	617.539	633.301	1057.74	713.924	483.464	718.895
	Afu1g12840	422.003	796.604	468.028	959.817	308.353	814.662	1432.66	646.143	71.0816	34.5556	31.8976	3.52867	323.611	44.313	255.118	7.65935	1239.24	2025.68	1603.41	1315.42	1698.47	1323	1063.57	1904.57
	Afu1g12850	4.11499	12.0467	12.035	20.2023	4.17762	7.33159	11.1049	11.9293	13.5645	12.8465	11.1778	18.0957	6.69882	6.14423	4.20775	7.57131	13.9421	4.57893	3.41489	9.41155	20.5433	6.49184	7.16183	9.15082
	Afu1g12870	21.8744	56.0231	51.5574	50.7147	42.4536	52.2987	49.6672	47.1832	63.859	74.8027	68.5208	71.2972	48.4631	32.3038	36.2232	51.9427	50.54	24.6935	18.8216	35.5352	33.5897	36.0164	23.4168	24.6302
	Afu1g12875	12.2367	27.2513	32.0933	19.9236	25.969	21.1394	24.4065	30.8917	20.2587	18.782	19.7202	23.8864	18.3597	14.6158	14.2698	19.2804	14.7089	11.3655	9.45051	13.8974	10.8071	12.0055	10.2197	10.3481
	Afu1g12880	8.33827	10.2923	13.6694	7.94159	5.75833	6.10966	6.10162	6.94395	5.46104	4.87843	5.90696	3.52867	4.13507	5.0271	4.39069	4.04977	2.09131	1.88063	0.555912	1.49529	3.31029	1.86752	1.36799	1.62491
	Afu1g12890	2788.99	1870.87	1824.71	1690.44	2708.34	1809.68	1936.29	2787.19	2247.84	2006.26	2388.32	2243.42	1722.92	2289.56	1727.1	2146.11	2845.02	994.69	855.946	1537.16	1816.86	1163.11	1178.56	1182.59
	Afu1g12900	37.5763	91.1106	85.1365	114.387	40.4212	88.8344	139.239	57.8662	92.4854	95.3734	69.066	78.445	148.036	101.845	109.31	74.5686	94.0392	229.437	170.665	154.279	158.31	222.679	205.52	195.161
	Afu1g12910	12.0201	34.0349	34.9164	38.454	31.2757	39.3462	37.83	23.9477	58.6622	47.4834	56.5251	57.9063	42.8394	36.5861	26.1612	39.6173	42.6627	25.5929	25.572	39.2295	44.5916	38.8621	32.1075	31.5575
	Afu1g12920	13.2113	120.584	155.266	79.6945	57.8092	44.3561	30.02	31.4258	63.5947	154.565	143.857	113.551	62.0261	46.1748	46.7426	74.0404	39.5954	68.6839	51.3028	47.5855	46.8309	55.0472	42.4077	32.5838
	Afu1g12930	21.4413	123.157	136.397	120.099	96.7626	131.724	105.68	48.2515	57.5171	101.797	104.871	61.7064	105.692	86.5778	80.3131	95.7859	36.2494	43.0092	30.8928	41.1645	38.9446	42.6861	38.1428	35.9191
	Afu1g12940	126.915	352.746	368.331	291.749	656.789	448.938	285.434	249.982	236.146	351.816	321.611	241.397	419.048	278.818	335.522	359.901	143.046	76.9423	53.3676	110.564	110.408	121.566	82.9645	62.944
	Afu1g12950	4.9813	54.6196	64.6324	43.7484	44.1472	53.154	45.396	20.2977	58.8383	60.8178	46.4378	49.4918	54.6657	35.0966	34.0279	42.6106	46.7059	22.7311	19.3775	36.4148	32.9082	39.1289	31.7856	29.2484
	Afu1g12960	75.8024	288.536	248.575	329.088	240.382	332.976	352.307	181.878	218.354	278.721	225.737	210.725	341.309	231.712	247.983	249.765	163.122	201.064	161.85	210.748	174.18	208.272	181.218	187.72
	Afu1g12970	39.5256	22.8069	23.4757	33.2989	26.3077	29.3264	21.9658	34.3636	12.0671	20.3268	13.0862	9.86217	16.8711	11.4506	12.9891	12.7656	9.4806	4.90599	3.49431	7.47647	9.73615	6.84756	6.03525	5.1313
	Afu1g12980	5.30617	39.1811	32.9848	41.2405	27.7755	42.5232	40.3927	11.6623	34.2636	33.8238	22.5373	19.9958	27.9531	18.6189	19.9411	22.6259	17.3579	8.99432	6.82978	14.4252	18.4987	14.4955	12.7143	9.74947
	Afu1g12990	20.4667	37.4267	36.4022	33.8562	35.792	35.5582	35.6335	28.3099	25.1913	29.2706	22.4465	21.9863	28.9455	20.5739	25.338	26.4115	17.9155	8.42195	5.79737	11.3466	15.3831	13.6951	7.72512	12.1441
	Afu1g13000	2.49065	4.2105	3.12019	2.50787	3.04853	5.49869	5.24739	4.36222	12.3314	2.1953	2.63541	4.79537	1.90213	2.69974	3.56744	3.4335	4.81001	0.899432	1.5089	2.99059	5.35488	3.55717	3.54068	3.59191
	Afu1g13010	14.8356	38.0115	35.2135	30.5124	28.2271	36.9023	35.2674	13.7098	57.9575	72.6074	72.5193	87.4024	41.268	47.4782	29.5457	42.4345	48.7275	10.7932	7.70336	30.7854	23.2694	20.8095	14.726	13.1703
	Afu1g13020	33.8945	54.0348	51.8545	58.2383	47.6474	54.9869	61.9924	55.1955	59.4549	53.8254	49.982	53.9253	63.6801	44.1268	54.2434	58.4575	62.3907	61.8155	48.9997	65.3531	62.214	84.3939	83.3669	79.9628
	Afu1g13030	6.49735	7.0175	4.16025	12.2607	4.06471	8.9201	14.6439	12.8196	3.08285	4.06536	3.63505	1.35718	8.18744	3.44449	7.86666	5.10623	3.13696	3.02536	2.70015	4.6618	3.21293	2.84574	4.98914	5.1313
	Afu1g13040	10.9372	7.0175	6.09179	10.5888	15.0168	19.5509	22.576	18.6952	8.45581	10.8952	9.26939	7.41925	20.4273	12.6608	17.7457	12.4134	6.27393	14.6362	10.4035	14.6011	9.73615	7.73685	7.88606	14.1111
	Afu1g13050	24.9065	47.6021	39.0766	71.6136	55.2123	81.5028	103.361	58.8455	56.4601	78.4615	65.0675	57.273	129.014	78.9441	83.4232	62.7714	63.2969	162.388	108.721	120.415	88.891	72.2106	69.9284	120.5
	Afu1g13060	4.76472	99.5316	100.886	81.5058	59.6157	74.5378	83.5922	21.0989	182.064	146.353	130.226	167.838	128.27	156.957	85.4356	163.575	129.661	72.1181	52.5734	94.5553	109.921	101.468	87.7927	70.0423
	Afu1g13070	9.09629	51.5786	57.352	46.2563	42.9052	40.0794	46.0062	27.5977	64.6517	67.5663	72.7919	84.9594	46.3128	91.2326	30.5519	87.9504	46.1482	3.10713	2.22365	15.5686	12.7544	7.91471	4.34538	5.04578
	Afu1g13080	0.324868	1.05263	1.04006	2.22922	0.564543	0.855352	0.854227	0.89025	5.72529	1.70745	2.72629	3.34771	1.73673	2.88593	0.640309	3.25742	3.55522	0.163533	0.635328	1.49529	1.16834	1.33394	0.8047	1.28283
	Afu1g13090	147.382	200.584	178.594	194.639	240.382	251.596	297.881	197.992	207.696	203.187	170.03	191.996	228.587	173.9	182.671	188.666	164.656	61.979	70.7597	106.869	119.657	178.748	96.7249	80.9035
	Afu1g13100	62.158	238.946	203.109	152.701	148.136	153.23	157.91	72.9114	262.394	296.446	237.823	297.403	260.261	285.148	177.183	262.443	213.801	117.417	85.9282	158.061	152.176	144.154	133.258	116.652
	Afu1g13110	2.27407	3.50875	6.83469	4.04046	4.17762	2.19948	1.70845	3.73905	5.46104	1.87007	3.36242	3.16675	4.30048	3.3514	2.74418	3.78565	2.99754	1.7171	1.9854	2.28692	3.99182	1.60073	1.77034	3.1643
	Afu1g13120	1.29947	2.22221	1.4858	4.17978	1.46781	0.977545	2.68471	4.18417	15.5023	5.20366	3.27155	3.25723	16.7057	13.6849	10.3364	13.646	2.09131	1.2265	1.03241	2.46284	4.67335	3.0236	1.93128	2.05252
	Afu1g13130	17.4346	27.7191	26.0016	37.2001	41.8891	60.73	62.9687	47.0942	28.3622	19.9203	19.084	19.6339	36.2232	26.9974	27.6248	30.9015	29.4875	16.1898	16.3597	22.3414	30.2794	29.3467	30.6591	25.4855
	Afu1g13140	9.09629	290.992	264.324	239.362	172.976	299.618	363.046	70.8639	287.057	352.873	353.691	339.114	437.077	465.845	319.331	442.129	170.233	100.655	77.9866	143.812	145.945	162.741	124.889	142.736
	Afu1g13150	13.103	15.6724	12.6293	15.6045	24.5011	18.6956	21.1116	22.7014	31.1808	22.8473	27.8082	29.5865	30.5168	25.601	21.679	33.8068	15.6848	7.52252	4.84438	9.9393	11.6834	9.15972	9.25405	10.3481
	Afu1g13160	22.091	53.45	66.2668	57.681	60.6319	52.4209	54.3044	54.3942	57.7813	41.3041	42.5301	51.0299	35.4789	37.2378	25.338	49.7417	25.514	16.108	10.9594	21.2859	30.7662	14.0508	19.2323	12.9993
	Afu1g13170	13.861	44.0933	38.4823	30.6517	59.1641	34.4585	28.1895	33.0283	33.559	31.7098	34.0786	33.9295	37.7119	26.1595	26.8015	40.3216	8.01668	3.67949	3.25606	7.65238	9.24934	4.26861	5.87431	4.96026
	Afu1g13180	21.0081	29.2396	27.4874	28.4225	29.6949	32.1368	33.0708	25.8172	38.8439	29.6771	28.7169	27.7769	39.1178	25.1355	30.6434	29.9331	38.7589	12.265	7.38569	25.6839	25.4113	27.4792	16.4963	16.1636
	Afu1g13190	12.5615	53.8009	46.9514	57.4023	33.8726	50.7102	65.8975	29.2892	54.8747	45.776	29.6257	42.9774	27.0434	25.2286	17.1054	26.5876	30.8119	8.66725	7.38569	22.1655	22.6852	17.0744	9.41499	6.92726
	Afu1g13195	177.053	80.1165	67.7526	68.6878	89.9881	75.6376	72.2432	181.166	83.8534	74.4774	65.1583	68.2209	89.0695	64.7006	87.9968	72.7198	125.13	50.4499	43.7582	76.5238	80.9074	78.6135	74.2738	75.1736
	Afu1g13200	8.87971	72.5142	73.1015	49.7394	48.8894	52.5431	46.4943	23.6806	80.0659	109.358	86.1508	90.8405	76.9951	108.641	44.5472	86.982	68.2464	16.7621	13.9772	36.5027	30.961	27.4792	25.2676	18.9003
	Afu1g13210	2.81552	6.90054	5.34889	6.9663	8.12941	8.30914	12.6914	13.4428	2.73052	3.08968	3.18067	3.16675	2.56375	3.25831	2.28682	1.76077	2.50957	2.28946	0.873576	3.1665	3.11557	2.31216	1.85081	2.99326
	Afu1g13220	14.8356	19.4151	17.5325	18.1124	14.6781	21.9948	20.5014	17.894	13.3003	43.2555	32.6246	21.8054	15.6306	17.4087	20.8558	13.822	14.0118	64.5138	52.4146	27.3551	19.2776	31.481	33.0732	26.6828
	Afu1g13230	13.6444	32.1636	33.7277	25.636	57.0188	39.224	52.84	37.5685	30.9165	17.6437	23.3552	17.6433	52.2673	43.2889	27.5333	25.179	19.0309	28.7818	28.5104	25.332	27.1639	33.7042	20.4394	18.1306
	Afu1g13240	19.8169	29.8244	32.3905	37.7574	37.3727	48.3885	52.3519	43.3552	30.0357	18.4567	21.4468	27.1436	36.7194	22.9943	30.186	32.6623	27.2567	22.077	20.3305	24.0126	31.7398	34.7714	35.8896	34.5508
	Afu1g13250	33.0282	45.3799	29.7161	69.5237	40.76	64.7624	133.137	44.4235	79.2732	32.1164	24.4457	29.8579	43.6664	38.7273	26.0697	35.6556	20.1463	16.6804	20.1717	29.1142	35.5369	20.3648	20.6808	20.0121
	Afu1g13260	79.7008	75.4382	79.3419	78.5799	94.1657	99.5874	89.0836	113.24	85.3508	85.2913	98.6008	94.3692	93.5354	80.9922	88.4542	98.9552	101.08	49.1417	44.7112	81.4495	75.4552	77.3685	70.0089	69.9567
	Afu1g13270	14.9439	14.8537	14.1151	11.0068	18.9686	13.1969	18.0608	16.2916	9.24854	2.35791	3.36242	2.17149	1.73673	1.86189	2.28682	2.64115	2.64899	1.63533	1.74715	2.46284	3.21293	1.77859	1.77034	2.30909
	Afu1g13280	74.9361	174.97	163.141	140.301	123.183	137.59	123.497	141.372	129.039	124.563	118.23	122.96	128.849	101.194	113.426	131.794	130.846	64.0232	57.5766	94.8192	103.495	112.94	104.209	86.8045
	Afu1g13290	15.1605	24.4443	18.7211	28.1439	22.9204	26.6381	31.9725	24.927	32.6782	27.2379	21.9921	27.5055	17.7808	17.2225	15.8248	18.7522	26.4202	13.1644	13.739	20.9341	26.4823	20.3648	27.4403	20.6963
	Afu1g13300	94.6448	80.7013	75.776	95.1597	93.7141	110.707	123.009	131.045	74.6049	42.6863	40.44	35.7391	58.3045	35.0966	48.755	36.1838	165.283	264.596	226.495	165.714	259.663	175.546	309.166	155.478
	Afu1g13310	8.66314	54.5026	57.9463	77.1866	45.9538	58.0418	70.2906	35.521	98.8272	53.3375	49.5276	46.5965	75.5064	59.5804	47.5658	57.7532	50.9582	22.9764	21.8394	27.9708	51.6016	28.6352	31.0614	24.5447
	Afu1g13320	89.7717	52.6313	36.8479	44.1664	42.5665	44.7227	41.9791	69.6175	93.5424	35.45	34.4421	26.2388	77.3259	16.1053	69.4278	35.4795	88.8109	114.146	96.1728	84.9678	107.487	87.0618	137.443	90.2254
	Afu1g13330	73.4201	171.695	162.101	168.167	156.04	181.457	176.215	160.868	187.349	163.428	151.582	159.152	221.392	144.576	154.223	179.863	206.482	115.045	95.061	196.147	196.768	238.419	204.072	168.05
	Afu1g13340	8.988	27.0174	27.0416	30.0944	17.9525	29.082	27.8234	15.6684	62.3616	118.221	74.7912	80.9784	51.4403	29.4178	26.6186	38.7369	27.8144	29.1906	17.1539	32.8964	17.9145	10.2269	10.622	7.69695
	Afu1g13350	54.2529	28.07	20.5041	23.4068	9.71013	27.4935	31.3623	28.3099	13.8288	27.8884	26.2633	16.9195	23.9834	10.3335	16.648	9.59619	18.9612	52.0035	39.3904	32.1048	10.0282	8.18149	11.1853	9.835
	Afu1g13360	2.27407	7.13446	5.94321	10.1708	5.98415	8.67571	9.27446	7.56712	6.51802	4.39059	4.81645	6.24303	7.19503	5.0271	5.85426	5.37035	9.89886	9.89375	6.98861	7.30055	13.8253	8.71507	11.7486	10.8613
	Afu1g13370	5.63104	12.5145	12.035	18.9483	10.1618	10.6308	11.349	12.0184	14.8857	10.8952	9.63289	7.23829	18.6905	15.0813	6.76899	6.25073	13.1752	45.2987	32.1635	18.6472	33.0055	26.6788	33.3146	24.2026
	Afu1g13380	18.8423	45.029	38.3337	38.036	31.0498	32.6256	29.6539	29.2892	33.2947	39.3527	44.3477	36.4629	26.2991	36.8654	25.4294	40.5857	16.9396	15.045	14.1361	15.1288	12.8517	16.2741	12.7143	10.8613
	Afu1g13390	45.3732	65.8476	59.5807	58.2383	52.6154	60.4856	70.7788	57.6882	62.3616	94.479	105.053	96.5407	59.2969	66.1902	51.6821	73.7762	53.4678	26.2471	21.8394	43.5394	35.3422	36.1942	38.4646	29.2484
	Afu1g13400	36.0603	77.6604	94.3485	116.059	82.1974	109.974	85.7888	84.3066	28.7145	89.438	49.6185	22.4387	172.763	82.2955	139.222	53.0872	60.5782	562.799	415.028	183.481	203.875	238.419	327.835	402.465
	Afu1g13410	7.79682	5.38009	5.64605	14.0719	2.7098	5.62089	5.36942	8.5464	9.33662	6.26066	6.45222	6.15255	14.8863	3.07212	6.0372	5.10623	7.66813	48.0787	26.922	27.7069	24.9245	16.9855	23.3363	29.8471
	Afu1g13420	73.9615	125.847	107.275	107.142	88.9719	115.717	127.768	105.673	54.4343	60.8178	45.4382	43.7012	79.8069	42.0787	73.1782	42.2585	50.1217	68.0297	59.8797	67.3762	68.9319	73.0999	63.5713	70.2988
	Afu1g13430	86.7396	107.251	82.3135	117.173	90.3268	120.482	129.964	129.086	60.8642	57.9721	40.3491	48.0442	78.8972	43.9406	75.7395	50.7102	71.5228	195.177	142.155	125.956	89.962	83.4157	95.196	106.389
	Afu1g13440	4.33157	6.08184	7.13185	8.08091	5.87124	5.74308	4.63723	13.2647	10.834	5.12236	8.08799	5.24776	9.09716	7.54065	6.12868	10.3005	7.80755	9.81198	6.9092	6.06913	6.23113	8.98186	8.047	8.46665
	Afu1g13450	62.5912	281.168	301.915	246.189	237.672	239.865	263.712	152.322	314.538	382.632	318.34	317.761	350.241	398.444	252.556	361.398	178.04	266.722	224.033	156.39	180.021	277.815	225.074	167.024
	Afu1g13460	12.9947	25.1461	21.8413	18.9483	24.3882	22.7279	22.3319	22.4343	22.8131	17.5624	19.6293	25.1531	21.0889	20.3877	21.5876	28.2603	19.4492	10.9567	9.84759	14.6011	16.2594	16.7187	14.0018	17.6175
	Afu1g13470	101.142	169.473	132.831	138.629	132.78	149.931	173.408	172.708	132.298	139.686	118.503	118.798	177.064	141.504	166.572	140.509	176.228	166.395	126.033	157.27	157.434	193.866	172.125	167.195
	Afu1g13480	815.201	299.53	260.907	274.751	332.516	214.571	220.146	620.237	329.512	315.96	302.255	283.922	387.208	332.44	384.369	325.83	478.213	420.525	340.457	379.541	385.162	432.73	416.593	401.011
	Afu1g13490	304.509	447.366	494.475	392.203	523.105	360.103	284.946	486.877	539.498	578.664	669.94	661.489	464.7	564.059	455.717	514.409	717.598	374	264.138	395.989	552.624	462.699	369.759	339.521
	Afu1g13500	164.708	803.621	1124.01	947.417	616.819	675.606	556.834	459.458	701.568	642.49	514.633	661.942	463.872	374.705	419.311	416.334	979.151	817.338	627.546	717.917	815.597	1134.47	733.725	758.92
	Afu1g13510	22.7407	71.1107	71.4671	78.0226	44.0343	57.553	84.8125	52.7028	67.0299	123.506	104.871	59.354	85.0171	84.3436	73.0867	68.2298	86.0922	126.248	105.067	71.7741	96.3879	71.7659	75.9636	49.0039
	Afu1g13520	16.2434	26.6665	32.8362	27.3079	25.5173	27.4935	25.7488	41.0405	22.5488	18.0502	22.5373	21.172	20.51	13.4987	18.386	23.1541	19.3098	20.6869	17.5509	19.5268	18.4013	16.0962	19.8761	19.1569
	Afu1g13530	10.3958	5.38009	4.01167	9.19552	5.08088	9.04229	6.58975	10.861	2.29011	3.17098	2.18103	1.17622	2.72915	2.88593	3.93333	4.04977	2.09131	1.06296	1.82657	1.84713	1.75251	0.711434	0.8047	1.11178
	Afu1g13540	23.607	61.6371	69.5356	41.5192	55.0994	46.4334	42.1012	37.5685	73.3717	71.4691	65.431	82.607	59.7932	56.229	48.755	77.0337	73.3352	24.7753	20.3305	57.7887	38.2631	32.726	27.2793	25.3144
	Afu1g13550	639.881	345.846	315.585	283.25	473.764	328.333	275.549	384.41	19.9064	111.716	58.4335	10.2241	96.1818	32.0245	75.0991	33.5427	34.8551	89.5343	42.567	107.485	9.3467	3.20145	3.37974	13.6835
	Afu1g13560	7.90511	7.60229	9.8063	11.7034	19.8719	12.4637	12.5693	13.7989	3.69942	3.4149	1.63577	1.99053	7.44313	2.79283	3.84186	3.08135	1.88218	1.2265	1.5089	2.02304	1.84987	1.24501	1.04611	1.28283
	Afu1g13570	264.442	264.209	275.171	230.724	258.222	190.255	200.865	227.993	361.926	419.464	466.559	478.18	323.28	482.881	269.479	497.505	281.769	38.0214	26.2073	135.632	115.373	74.9674	47.7992	46.5238
	Afu1g13580	40.067	104.678	95.24	88.0541	84.1168	94.2109	99.7004	60.0028	78.04	81.5512	77.3358	81.8832	76.9951	64.6075	65.1286	70.1667	77.727	60.5072	49.635	71.1584	55.0092	54.069	52.225	60.0362
	Afu1g13590	126.915	179.999	142.934	224.454	140.345	221.536	223.197	142.262	155.64	185.055	159.034	116.446	208.573	153.233	204.99	126.511	183.059	215.945	197.984	231.419	173.011	233.084	187.173	177.03
	Afu1g13600	14.0776	26.3156	19.3154	30.3731	20.0977	29.4486	30.3861	28.488	26.6886	25.6118	29.2622	28.5008	27.2915	20.5739	25.4294	26.9398	35.9008	30.0901	24.7778	29.0263	37.1921	29.2577	34.2802	30.5312
	Afu1g13610	11.3704	230.291	223.762	207.596	131.087	237.177	275.183	54.2162	160.66	199.203	173.756	168.2	185.747	180.045	176.085	146.232	147.856	518.154	404.069	194.828	162.204	359.541	308.522	282.051
	Afu1g13620	27.5055	44.3272	50.2201	68.1305	71.8098	75.5154	91.5243	53.326	33.9113	52.6871	41.5305	38.7249	45.982	39.9375	35.6744	33.8948	18.1247	20.2781	26.4455	16.6241	24.6325	28.1906	21.0027	22.1501
	Afu1g13630	4.9813	10.2923	12.9265	7.38428	21.7913	15.7629	15.3761	15.5794	12.6837	7.80549	7.08835	6.87638	15.7133	20.7601	13.7209	18.4	5.22827	2.37123	1.5089	2.72671	12.4623	10.7604	8.36888	8.72321
	Afu1g13660	30.1044	20.5847	22.8814	30.6517	6.88742	25.4162	32.0945	15.8464	6.51802	7.23634	6.5431	5.33824	11.082	9.86801	10.9767	8.62777	10.2474	107.523	78.7807	48.2012	17.8172	26.5899	28.5668	41.478
	Afu1g13670	7.79682	10.6432	10.9949	10.4495	11.8554	12.4637	8.17617	10.3269	5.46104	5.20366	4.90732	5.15728	9.59337	8.28541	6.76899	9.156	4.87972	17.171	13.5007	13.6336	7.88628	5.42469	9.25405	9.835
	Afu1g13680	2.38236	0.467834	0.445741	0.557304	0.79036	1.34412	1.22032	2.22562	0.880813	0.243922	0.363505	0.542872	1.73673	0.279283	0.548837	0.176077	1.53363	0.654132	1.35007	1.84713	2.5314	1.24501	1.77034	1.62491
	Afu1g13690	19.7086	56.8418	42.6425	57.4023	44.0343	73.0715	78.5888	25.5502	54.8747	64.1514	46.2561	47.3203	81.7917	42.7304	66.7751	42.6987	60.3691	84.8737	60.3562	88.3103	66.79	74.4338	70.6526	82.8705
	Afu1g13700	27.9386	82.2217	69.387	65.4833	57.9221	76.7373	87.8633	35.61	85.527	104.48	89.7858	103.236	82.2053	83.4126	64.6712	84.693	53.3284	29.5995	21.2041	40.4609	47.2203	38.6842	39.2693	31.7286
	Afu1g13710	208.998	423.974	419.888	352.495	456.15	454.314	517.051	295.919	674.527	516.301	537.534	654.613	505.968	508.482	394.156	538.267	534.817	251.677	227.686	334.242	394.703	674.973	299.992	264.177
	Afu1g13720	104.282	169.941	140.26	139.047	128.716	161.784	206.113	104.96	211.395	166.517	149.582	171.909	165.403	131.636	128.336	138.308	177.482	129.191	91.0108	169.672	130.464	191.82	145.409	135.295
	Afu1g13730	28.5883	108.771	99.1031	101.011	69.6646	86.1462	104.46	60.804	116.267	109.765	100.418	118.527	87.3327	115.903	67.6899	108.375	70.0588	21.4228	14.0566	42.396	49.0702	44.4646	34.4411	29.0774
	Afu1g13740	98.7597	235.437	217.373	192.827	236.882	249.152	329.976	141.728	330.922	278.884	275.174	289.351	303.432	237.856	253.105	254.607	336.701	171.546	161.691	248.307	280.985	420.813	218.235	220.047
	Afu1g13750	82.1915	224.326	367.439	359.183	256.867	256.117	116.541	98.6397	244.073	212.456	151.309	28.0484	416.898	220.355	273.412	170.619	773.087	3771.64	3326.1	1120.24	1651.25	672.483	2245.59	2259.31
	Afu1g13760	44.182	42.9237	44.7227	53.2226	58.4866	72.094	78.9549	66.5016	45.7142	60.2487	55.0711	46.506	66.0785	36.9585	55.6154	37.1522	61.2056	67.2121	46.8555	82.7689	40.5997	10.7604	17.2206	25.1434
	Afu1g13770	4.11499	9.12275	5.64605	9.6135	11.4038	12.8303	16.7184	16.0245	5.46104	7.31765	4.72557	3.25723	7.19503	6.51661	7.59224	9.24404	3.34609	1.9624	1.66774	2.90263	3.21293	4.71325	2.81645	3.50639
	Afu1g13780	1382.09	1078.24	996.082	1010.11	1432.13	1312.11	1342.84	1777.92	1102.51	1542.72	1357.42	1382.24	1293.95	1081.94	1051.39	1254.2	1397.06	675.555	770.812	958.131	760.198	479.951	668.223	907.214
	Afu1g13790	1725.7	1668.06	1613.14	1710.78	1917.75	1925.52	2193.78	2014.72	1333.9	1733.06	1792.08	1675.57	1555.37	1332	1185.85	1390.83	1558.86	1043.26	1035.74	1211.72	1000.97	764.347	842.118	1085.87
	Afu1g13800	20.6832	115.204	164.181	140.162	169.927	123.049	72.7313	76.9176	71.522	11.4643	10.8143	11.4003	23.6526	25.9734	31.2837	50.7102	116.904	47.4246	73.8569	72.9175	139.422	26.8566	126.579	89.8833
	Afu1g13820	8.55485	16.842	17.5325	36.0855	10.1618	13.3191	10.0067	26.0843	8.72005	0.89438	0.908763	0.361915	2.72915	3.16521	4.39069	1.67273	12.3387	13.0826	13.8978	5.7173	25.5087	5.86933	26.3941	18.6437
	Afu1g13822	3.35696	5.02921	6.83469	4.87641	4.29052	3.17702	1.70845	5.3415	4.93255	2.2766	2.63541	4.16202	3.14266	2.79283	3.0186	2.72919	1.04565	3.43419	2.54131	2.99059	3.60237	2.75681	1.85081	2.39461
	Afu1g13840	11.1538	32.8653	29.1217	29.5371	28.5659	32.6256	31.7284	33.0283	24.3104	19.4324	15.0855	14.2051	18.1943	18.4327	12.5318	15.1426	9.27147	3.35243	3.33547	6.06913	7.69156	7.20327	3.29927	3.1643
	Afu1g13850	8.87971	50.2921	40.4138	53.6405	41.8891	36.5358	38.1961	24.838	35.3206	38.2957	33.806	38.9058	28.8628	26.625	19.6666	37.5044	15.7545	4.66069	4.28847	10.8189	11.0018	14.4065	8.77123	4.96026
	Afu1g13860	0.866314	3.15788	4.30883	3.7618	2.5969	2.07728	3.66097	4.18417	6.51802	3.25229	4.63469	3.98106	2.64645	3.25831	2.10387	2.46508	4.53117	0.899432	1.03241	2.81467	2.5314	2.22323	1.68987	1.36835
	Afu1g13870	4.54815	20.8186	17.9782	16.9978	18.4041	16.6183	19.4031	12.3745	24.4866	29.1893	23.537	28.0484	27.1261	18.4327	16.5566	26.7637	14.0118	5.64189	4.68555	12.666	12.5596	13.4283	8.52982	8.2956
	Afu1g13880	4.11499	49.0056	63.2952	39.29	45.7279	38.4908	48.4469	24.3038	59.0145	55.6142	59.7966	80.526	45.2377	77.827	25.338	74.3045	34.9946	2.78006	2.30307	16.976	12.0728	10.2269	7.48371	6.24308
	Afu1g13890	34.9774	47.6021	49.6258	55.3125	50.3572	47.7775	65.8975	45.2247	79.3613	63.4196	64.7039	67.7685	58.718	65.4454	45.1875	62.8595	66.2248	24.2029	21.3629	41.3405	42.547	35.5717	30.4176	28.4787
	Afu1g13900	34.5443	233.215	215.144	164.544	184.38	169.848	181.34	74.1578	321.673	312.138	299.528	372.048	248.352	426	146.722	367.825	215.544	38.185	23.8248	110.476	101.937	70.2541	52.7883	49.9447
	Afu1g13910	28.5883	50.526	55.4205	58.2383	38.7276	47.6553	52.1078	30.6246	62.4497	59.1104	54.7076	61.3445	60.5375	56.5083	36.4062	69.2863	34.158	6.70485	7.30628	20.7582	18.2066	22.3213	16.094	9.32187
	Afu1g13920	29.0215	64.678	64.0381	58.099	41.4374	48.9995	50.2773	42.0198	63.5066	54.6385	52.4356	60.6207	48.8766	40.1237	32.0155	50.358	56.4653	35.6502	32.5606	50.6641	42.2549	49.4447	37.4185	43.445
	Afu1g13930	34.8691	59.4149	68.4955	78.9979	35.4533	50.0992	44.9079	69.8846	36.3776	36.263	30.1709	31.8485	33.1633	20.3877	25.6124	32.6623	38.0618	91.4967	74.6511	59.284	52.2831	72.3884	69.2846	76.1998
	Afu1g13940	38.8758	122.338	109.949	101.011	81.1812	108.996	125.693	89.6481	62.4497	136.271	110.96	83.8737	80.7993	103.8	63.3906	54.0556	56.4653	90.7608	82.275	59.6358	41.1839	65.2741	59.3064	81.3311
	Afu1g13950	1.08289	0.818709	1.33722	1.95057	1.3549	0.855352	1.22032	2.58172	2.8186	1.30092	0.545258	0.995265	0.992418	0.83785	0.365891	0.528231	1.04565	0.408833	1.27066	0.703667	2.72612	1.06715	0.96564	1.71043
	Afu1g13960	14.619	10.5263	11.4407	12.818	10.0489	12.0971	8.78633	20.9209	10.1294	7.56157	8.17887	10.405	9.01446	4.18925	6.40309	6.867	21.3313	12.9191	13.5801	9.58747	19.1802	21.7877	19.3933	23.5185
	Afu1g13970	10.0709	37.6606	44.4255	60.3282	31.9531	50.4658	60.5281	22.3453	86.2316	91.2267	66.3397	73.0163	42.674	45.7094	39.8821	33.7187	60.0206	125.839	109.594	69.839	64.1612	54.6026	76.5269	89.1991
	Afu1g13980	15.4854	22.8069	22.8814	24.8	20.7752	39.4684	36.4877	18.3391	102.439	143.263	107.961	103.146	30.3514	35.6552	18.7519	20.2488	68.3161	91.3332	72.9039	65.7929	27.8454	31.6588	38.7061	30.9589
	Afu1g13990	67.5725	58.1283	68.4955	66.1799	44.7118	55.4757	55.1586	46.204	292.958	414.423	400.038	352.233	92.4602	142.621	54.7922	72.8078	172.882	208.341	111.818	149.705	28.7216	26.5899	26.6356	20.1831
	Afu1g14000	0.541446	0.467834	0.445741	1.81124	0.451634	0.855352	0.854227	2.31465	3.43517	2.43922	1.09052	0.995265	1.07512	0.930944	0.823255	0.968423	5.29798	15.1268	10.4035	8.00422	4.77071	3.0236	3.54068	4.78922
	Afu1g14010	69.9548	39.6489	37.7394	42.4945	42.002	51.4433	57.8433	74.959	28.8026	26.7501	19.084	26.1483	22.4121	17.9672	21.862	20.3369	21.6799	6.45956	7.9416	17.3278	12.657	12.4501	11.2658	11.1178
	Afu1g14020	110.888	125.379	124.956	129.713	118.215	119.871	115.321	168.524	128.599	106.594	103.69	127.122	98.0839	89.8361	94.6743	109.432	140.118	54.3747	40.661	86.9029	83.1467	78.0799	66.3073	62.6019
	Afu1g14030	21.7661	17.8946	16.0467	25.9147	16.8234	24.0721	28.1895	27.6868	29.5953	22.9286	19.6293	20.2672	21.2543	15.9192	18.1116	19.2804	34.0186	18.561	17.0744	22.6933	19.667	26.1452	18.9104	19.3279
	Afu1g14040	1.73263	2.33917	1.4858	2.08989	2.37108	1.46632	1.58642	2.4927	2.3782	1.62614	2.54454	1.35718	1.48863	0.744756	0.823255	1.1445	1.11536	1.30826	0.39708	1.0555	0.876253	1.42287	1.12658	0.855217
	Afu1g14050	0.758024	3.27483	4.45741	5.29439	2.48399	4.76553	2.07455	2.4927	4.40407	3.90275	1.36315	1.80957	16.2095	9.40254	3.65891	8.89189	0.836524	1.4718	1.82657	1.58325	1.84987	1.68966	2.49457	3.07878
	Afu1g14060	42.3411	20.5847	16.7896	25.9147	19.759	25.0496	28.7996	41.6637	20.6991	10.6512	9.08763	14.2051	16.7057	9.86801	13.9953	16.9914	15.9637	9.97552	8.49752	16.7121	11.3913	11.7387	10.7025	19.0713
	Afu1g14070	75.0444	113.917	81.7192	93.9058	99.8111	126.348	177.191	68.0151	116.444	126.921	111.233	120.789	98.4147	96.1666	81.3193	98.8672	78.7029	60.1802	44.5524	67.64	73.4106	59.138	68.1581	49.6881
	Afu1g14080	2.38236	4.09354	2.82303	5.99102	2.37108	4.88773	5.12536	5.51955	6.6061	2.52052	3.90768	3.70962	3.88697	3.3514	1.92093	2.81723	1.88218	1.06296	1.27066	1.14346	4.18654	2.1343	1.36799	3.24982
	Afu1g14090	147.057	132.514	129.413	136.4	161.798	169.726	213.191	190.068	113.184	89.5193	100.691	104.955	136.871	82.3886	124.952	102.917	150.505	80.4583	84.8163	105.286	139.811	300.759	122.314	117.25
	Afu1g14100	25.6645	92.1632	94.7942	89.726	80.7296	97.2658	115.077	66.5907	111.863	105.943	89.3314	98.8931	105.114	76.7098	73.91	96.9304	96.967	54.1294	42.0905	76.4359	79.6417	87.8621	69.526	71.9237
	Afu1g14110	55.2275	150.993	157.644	126.787	141.361	133.924	132.649	120.54	200.825	200.748	176.936	226.197	182.77	243.163	145.442	277.409	147.368	17.9886	11.833	59.3719	69.1267	47.9329	33.9583	24.4592
	Afu1g14120	57.7181	342.22	343.963	259.147	393.938	315.625	312.403	179.652	680.692	592.73	665.942	700.124	511.591	710.869	446.113	677.544	565.281	99.6734	63.5328	296.684	314.672	166.92	164.481	160.781
	Afu1g14130	2.05749	1.16958	1.4858	0.835956	1.91944	2.81044	1.22032	1.95855	2.64244	1.30092	2.36278	1.53814	2.39834	0.279283	0.365891	2.37704	2.16102	0.654132	1.19124	0.703667	1.55778	0.177859	1.04611	0.51313
	Afu1g14140	0.108289	1.28654	1.4858	1.67191	1.01618	0.610966	1.46439	1.60245	1.49738	1.30092	0.99964	0.452393	2.23294	0.372378	1.28062	0.616269	1.74276	1.06296	1.27066	0.879584	1.55778	1.06715	1.04611	1.53939
	Afu1g14150	9.52945	36.1401	37.5908	45.1417	28.9046	38.613	40.5147	28.9331	37.6107	58.1347	50.2546	40.6249	74.5967	46.7334	50.1271	50.9743	71.941	75.7158	60.6739	61.8348	113.816	55.4919	85.8615	92.9621
	Afu1g14160	19.3838	9.70755	8.02334	9.89215	8.46814	12.2193	10.2507	13.6208	9.24854	9.26903	9.90552	8.86691	10.8339	7.63374	11.8	7.74739	19.6583	18.4792	19.3775	18.1194	28.819	18.7641	25.4285	27.4525
	Afu1g14170	1.84092	6.78359	7.28044	7.66293	1.80654	3.42141	3.783	3.47197	12.0671	8.37465	11.4504	11.0384	7.52583	5.39948	4.20775	6.51485	12.9661	24.2847	19.4569	15.6566	12.4623	5.1579	6.83995	9.835
	Afu1g14180	55.3358	160.584	187.806	123.025	194.428	167.527	154.737	84.3066	258.431	259.533	263.269	312.061	240.744	298.833	194.197	302.764	198.047	27.3918	20.4099	94.8192	110.797	80.5699	54.8805	48.7474
	Afu1g14190	1.94921	3.74267	2.97161	1.95057	2.25817	3.05483	2.44065	2.93782	2.99476	3.3336	2.27191	3.16675	3.63886	2.32736	2.19535	2.289	1.88218	1.39003	1.35007	1.49529	0.876253	1.60073	1.36799	1.71043
	Afu1g14200	324.651	751.107	767.417	792.905	933.753	835.679	850.2	721.992	789.297	932.919	920.759	808.517	1239.03	1332.65	1206.16	992.282	1363.67	847.265	731.898	1014.86	1317.2	1336.43	1128.59	1020.1
	Afu1g14210	0.758024	4.2105	3.86309	3.7618	2.82271	4.39895	3.53894	7.30005	2.46628	3.90275	4.18031	3.70962	2.72915	2.60664	2.0124	3.08135	2.23073	2.37123	1.42949	1.93509	3.60237	4.17968	2.65551	2.05252
	Afu1g14220	170.014	347.6	388.835	305.403	449.263	346.784	331.806	282.031	525.317	602.405	651.674	704.557	579.489	816.066	519.748	734.505	327.081	33.606	23.1895	125.956	137.572	113.296	55.1219	49.8592
	Afu1g14240	21.2247	55.7891	42.0482	66.5979	34.7758	52.7874	63.5789	28.8441	52.5845	56.6711	49.5276	51.3014	42.1777	26.8112	30.369	30.6374	36.2494	18.3975	16.2803	34.4797	18.4987	26.1452	20.6808	17.4464
	Afu1g14250	9.20458	13.3333	13.3722	17.4158	8.80686	15.0298	13.3015	9.6147	5.72529	10.4073	8.63325	6.87638	7.02962	9.03016	9.23875	8.80385	4.81001	6.29602	5.9562	8.09217	7.5942	6.04719	7.56418	5.64443
	Afu1g14260	23.0656	43.9764	38.0366	53.0832	29.9208	48.6329	57.7213	29.4673	50.5587	43.5807	35.8053	42.344	46.9744	31.9314	31.1007	31.6058	39.8743	27.8824	26.922	40.285	40.0156	45.265	44.339	40.3662
	Afu1g14270	7.36366	18.1285	22.4356	24.5214	17.3879	21.6282	18.5489	21.1879	12.1552	11.0578	15.9942	14.2956	12.9014	10.6128	12.9891	13.0297	9.68973	12.265	11.9124	12.1383	14.7989	19.1198	18.3472	17.3609
	Afu1g14280	23.7153	65.9645	94.1999	87.2181	41.5503	68.0616	95.4293	43.0881	118.469	147.003	156.126	119.522	82.4534	86.764	49.8527	90.1514	245.659	90.2702	82.275	169.848	238.925	95.5101	108.554	77.1406
	Afu1g14290	69.0885	124.795	116.636	120.796	140.458	132.58	147.171	153.301	104.729	88.4623	81.7887	91.5644	110.406	93.1875	96.7782	132.146	87.4864	46.4434	38.0403	72.4777	92.4934	68.3866	67.4338	60.7204
	Afu1g14300	31.7287	79.9995	71.4671	103.241	88.0686	100.198	101.287	46.204	9.60086	33.5799	17.1756	7.32877	40.6064	16.5708	36.8635	13.9981	63.2969	163.942	133.657	136.599	100.866	71.1434	83.4474	91.9358
	Afu1g14310	26.206	105.029	100.292	89.5867	88.1815	101.054	98.2361	66.5907	121.816	119.766	96.7833	119.341	100.73	77.3615	78.4836	96.05	89.4383	56.6642	40.1845	75.0285	73.8	83.06	60.3525	56.9575
	Afu1g14320	60.2088	82.1048	79.4905	78.0226	80.278	94.3331	91.2802	65.5224	87.0243	90.9015	74.8821	89.6643	77.8221	58.3702	59.5488	68.67	59.672	42.4368	36.9285	62.1866	47.415	62.3394	54.8805	56.3588
	Afu1g14330	18.1926	215.554	222.722	255.385	112.796	239.01	203.55	65.9675	542.669	404.991	291.713	332.419	200.634	152.489	167.761	200.199	162.704	132.462	96.967	171.695	125.012	84.5718	89.0803	144.703
	Afu1g14340	14.4025	82.5726	102.966	151.447	77.6811	153.719	166.33	82.2591	81.7395	64.0701	50.5272	75.0068	176.154	107.617	92.0216	79.4107	36.5282	41.6192	30.6546	49.4326	82.2705	75.6788	59.6282	70.7264
	Afu1g14350	22.3076	25.4969	29.4189	34.4135	21.7913	31.0371	32.2165	44.6905	262.835	21.4651	20.0837	65.9589	63.1839	21.2255	21.9535	90.6796	20.9828	30.826	25.2543	26.7394	28.7216	28.3684	26.5551	29.676
	Afu1g14360	0.324868	6.43271	5.20031	4.73709	4.29052	3.91018	6.22365	0.89025	22.9011	7.31765	6.63397	15.1099	9.26256	6.51661	3.47597	12.5015	3.4158	1.39003	2.62073	3.25446	3.50501	4.09075	3.29927	1.967
	Afu1g14380	3.79012	6.19879	4.01167	5.8517	2.82271	3.78799	2.92878	4.36222	19.6421	7.8868	7.72449	11.4908	6.28531	4.93401	2.83566	9.59619	3.34609	1.9624	1.58832	3.43038	5.64697	4.09075	2.4141	3.24982
	Afu1g14390	1.51605	3.04092	6.09179	2.78652	1.58072	0.855352	0.610162	1.95855	77.3354	1.70745	2.18103	26.4198	13.2322	3.72378	1.18915	24.6508	2.23073	1.39003	1.5089	2.02304	2.5314	3.6461	1.52893	3.33535
	Afu1g14400	7.0388	8.07013	12.3322	12.1214	5.53252	7.0872	8.05414	12.1964	142.692	4.55321	6.08871	19.091	19.6829	7.16827	5.67131	32.9264	7.59842	5.31482	5.40029	5.7173	7.49683	4.98004	6.83995	5.1313
	Afu1g14410	1005.47	647.248	609.476	624.042	1017.19	635.527	614.555	1246.62	1270.84	1122.77	1247.91	1231.6	1041.79	1220.38	1013.98	1184.12	1376.71	403.354	354.275	678.335	776.36	526.284	526.354	568.377
	Afu1g14420	8.77142	41.2863	40.2653	36.0855	29.6949	34.3363	33.925	27.4197	32.7663	40.0032	31.625	38.6344	56.8986	31.4659	28.7225	40.7618	21.889	23.3035	19.2981	18.6472	19.1802	26.8566	24.0605	24.6302
	Afu1g14430	5.52275	10.6432	16.9382	16.8585	18.517	11.364	15.7422	19.0513	15.4142	6.09804	5.45258	7.32877	16.623	8.75088	4.66511	10.3005	4.46146	6.29602	4.92379	6.33301	7.88628	4.80218	6.35713	10.5192
	Afu1g14440	5.30617	20.7016	26.5959	28.5618	17.0492	26.8825	29.8979	12.6415	41.134	23.4978	25.718	40.1725	19.1867	23.9253	12.7147	27.8202	11.781	3.10713	4.52671	4.6618	9.54143	17.7859	11.8291	10.1771
	Afu1g14450	2.59894	12.3976	17.0867	12.818	29.3562	25.0496	24.8946	21.0099	24.0462	10.6512	5.90696	12.2146	32.7498	13.9642	13.0806	40.4097	9.13205	4.82422	3.33547	8.26809	16.9409	10.6715	12.5533	14.7953
	Afu1g14460	1.29947	1.87133	2.97161	3.7618	2.14526	2.19948	3.29487	3.9171	4.40407	2.1953	1.9084	1.80957	2.97725	2.14117	3.0186	2.64115	3.4158	8.17665	5.00321	6.7728	6.62058	5.42469	8.52982	7.868
	Afu1g14480	0.216578	1.52046	1.4858	1.25393	0.903268	0.733159	2.19658	0.3561	5.6372	0.813072	0.545258	0	1.90213	1.39642	0.457364	0.968423	0.906234	0.490599	0.635328	0.791626	0.194723	0.266788	0.72423	1.11178
	Afu1g14490	18.5175	22.9238	22.7328	24.2427	26.7593	16.7405	20.0133	31.6039	13.3884	14.6353	15.3581	15.6528	20.6754	17.0363	19.1178	19.0163	12.1296	15.8627	17.6304	11.9623	20.3486	25.7895	28.4059	33.0114
	Afu1g14500	21.5495	89.1223	120.796	115.641	105.569	114.739	129.232	61.2492	116.884	125.132	132.316	112.013	287.553	271.463	170.414	271.247	77.3087	72.4451	61.8651	82.7689	98.6272	137.574	124.487	116.481
	Afu1g14510	3.79012	37.5436	41.1567	26.1933	30.5982	23.7055	17.0845	9.88177	42.8956	49.2722	43.8024	55.7348	37.0503	41.6132	27.5333	46.9245	30.1148	11.3655	11.4359	18.1194	20.6406	16.4519	15.6112	12.7427
	Afu1g14520	1.19118	3.15788	2.08012	2.6472	1.12909	1.09974	1.22032	1.95855	3.87558	1.54484	1.63577	3.07627	1.57133	1.95498	1.46356	3.4335	2.78841	0.327066	1.03241	0.703667	2.82348	0.978222	1.36799	0.51313
	Afu1g14530	3.79012	5.84792	5.34889	6.9663	4.62925	5.74308	1.95252	6.49882	2.02587	2.03268	5.17995	4.61441	1.98484	2.88593	3.0186	4.04977	3.27638	0.408833	0.555912	0.263875	3.60237	1.86752	1.28752	1.967
	Afu1g14540	12.345	6.78359	9.0634	9.89215	6.88742	4.27676	3.05081	8.72445	5.28488	5.04105	10.4508	6.7859	4.30048	3.44449	3.0186	3.87369	5.01914	3.02536	2.54131	2.99059	5.0628	2.40109	3.46021	3.59191
	Afu1g14550	2.49065	0.584792	1.78296	1.95057	1.3549	1.58851	2.19658	2.40367	3.25901	1.78876	1.36315	1.99053	1.90213	0.83785	1.0062	0.968423	0.697103	1.2265	1.5089	0.879584	2.92084	1.95644	2.25316	2.48013
	Afu1g14560	21.4413	15.4385	21.8413	15.1865	10.3876	17.3514	18.915	15.4013	11.7148	93.9912	123.319	64.7827	23.4872	22.2496	9.87906	27.0278	8.7835	17.5798	16.4391	7.56442	6.42586	16.0962	3.78209	5.72995
	Afu1g14570	33.6779	59.6488	87.6624	45.5596	79.4876	59.0193	63.945	66.0565	98.2107	99.3574	134.679	141.237	73.8524	83.8781	59.0914	112.249	111.676	44.2357	49.1585	61.6589	79.8364	104.136	62.9275	52.3393
	Afu1g14580	19.7086	34.3858	35.3621	27.8652	33.6467	30.0595	40.6368	32.8502	43.6003	28.6201	42.4392	49.5823	27.4569	48.5953	18.4775	52.2949	31.0211	3.35243	2.4619	15.2168	9.44406	6.75863	4.34538	5.1313
	Afu1g14590	25.9894	26.3156	24.2186	22.2922	29.8078	32.0146	34.5352	28.7551	25.5436	19.1072	22.5373	23.3435	31.9228	29.1386	25.7038	27.8202	36.807	15.4539	8.97401	23.4849	21.1274	22.7659	22.6925	24.0316
	Afu1g14600	8.44656	10.7602	16.4924	14.0719	19.3074	16.0073	19.1591	15.0452	18.1448	16.0175	16.5395	22.8006	16.4576	20.0153	9.97053	21.2173	15.5454	2.453	2.14423	6.50892	7.78892	8.35935	4.90867	5.64443
	Afu1g14610	137.527	506.664	487.938	515.228	205.832	351.061	337.42	204.935	93.8066	193.511	83.6062	68.3114	195.837	95.1425	205.265	66.9973	255	240.312	306.864	306.623	175.445	161.051	239.8	235.441
	Afu1g14620	145.649	227.133	219.007	193.385	142.942	195.631	191.225	112.171	123.93	167.412	133.134	128.751	146.96	134.801	123.854	120.789	157.894	426.821	385.485	211.54	128.615	119.966	203.911	184.299
	Afu1g14630	37.3598	31.3448	29.2703	23.2675	32.9693	25.905	28.0674	31.0697	30.0357	22.6847	24.991	26.6912	27.2088	21.1324	24.7891	28.8766	30.1148	8.09489	7.9416	14.4252	12.0728	21.9655	8.047	8.80873
	Afu1g14640	58.3679	33.801	34.9164	22.9888	35.1145	24.8052	41.369	44.3344	51.8799	31.0594	39.6221	51.3919	31.0957	48.5953	21.862	60.2183	45.3117	4.90599	3.89139	16.4482	18.6934	9.15972	8.12747	9.32187
	Afu1g14650	14.7273	34.7366	34.6192	24.5214	31.3886	24.3164	20.8675	25.016	38.7558	36.263	49.3458	46.8679	46.6436	52.4122	39.9736	62.9475	52.5616	21.4228	14.0566	33.1603	38.6525	28.7242	24.3824	17.5319
	Afu1g14660	1.94921	36.2571	44.8713	31.3484	13.4361	19.5509	22.2099	5.51955	82.7084	56.5085	54.0714	59.9873	25.6375	31.0005	17.0139	30.8135	28.3721	26.2471	21.2041	26.5634	17.0383	11.4719	12.4728	11.631
	Afu1g14670	15.1605	45.9646	49.3287	47.7888	48.7765	48.2663	49.6672	40.1503	65.1802	48.1339	47.4374	53.5634	49.6209	52.3191	37.9612	51.5025	31.5788	11.202	9.05343	21.4619	20.1538	21.7877	17.3815	13.598
	Afu1g14680	133.629	405.963	361.05	318.778	276.287	310.126	321.799	180.276	321.056	356.939	255.999	291.794	361.488	366.606	228.956	301.972	222.864	358.464	260.088	220.512	204.849	297.468	230.386	229.54
	Afu1g14690	95.7276	119.648	92.5655	122.468	98.795	148.22	141.069	79.7664	129.832	102.447	86.8778	96.9931	84.6036	64.2352	70.5255	65.5006	79.888	76.697	58.2914	88.3982	77.5971	94.1761	83.4474	79.7917
	Afu1g14695	4.11499	5.96488	5.94321	3.48315	4.85507	6.96501	3.90504	4.6293	4.75639	3.82144	2.54454	5.5192	2.15024	2.69974	1.0062	3.52154	1.88218	0.981198	0.79416	1.14346	1.75251	1.77859	0.96564	0.940739
	Afu1g14700	6.60564	9.35667	9.36056	16.4405	8.69396	10.8752	15.132	15.4013	5.6372	6.34196	3.27155	7.32877	4.30048	4.46853	4.75658	5.63446	4.18262	2.94359	1.90599	5.18955	6.3285	6.40291	4.26491	3.76295
	Afu1g14710	12.1284	32.0466	32.9848	31.627	18.0654	15.8851	16.4744	21.8111	25.3674	35.6939	37.5319	34.8343	18.1943	15.8261	10.7023	19.9847	9.4806	15.6174	9.21226	13.1938	11.2939	14.4955	7.40324	8.72321
	Afu1g14720	29.9961	37.7776	44.1284	46.3956	41.4374	44.8449	36.3656	33.2063	22.8131	25.7744	21.1742	15.4718	24.9758	19.1775	20.7643	20.0728	15.3363	9.40315	11.0388	12.1383	12.8517	22.3213	14.5651	11.7165
	Afu1g14730	68.9802	158.362	144.866	144.481	223.559	246.097	215.021	159.088	291.373	263.598	233.916	303.194	407.801	238.88	357.018	324.07	227.883	158.627	142.155	222.447	284.003	295.779	251.549	273.498
	Afu1g14740	24.7982	82.2217	92.417	97.5283	71.9227	79.7921	91.4022	62.1394	93.3662	76.6727	71.1562	69.2162	76.8297	53.1569	59.8232	69.9906	71.5925	81.1942	65.3594	81.1856	68.4451	83.7714	70.4917	78.68
	Afu1g14750	59.9922	77.1925	69.5356	127.762	60.6319	102.642	195.008	100.954	109.485	98.0565	96.8742	96.3597	73.3562	74.941	52.3224	94.3772	81.561	45.2169	34.9431	56.2054	61.7272	65.7187	44.7413	40.5373
	Afu1g14760	1.40776	2.57308	0.742902	3.2045	0.225817	0.366579	0.366097	0.7122	2.20203	1.95137	1.81753	1.90005	0.248104	0.279283	0.274418	0.264115	1.25479	0.654132	0.555912	0.967543	0.486807	0	0.24141	0.256565
	Afu1g14770	25.6645	79.8826	82.6107	68.4091	69.3258	61.4632	84.3244	46.6491	104.288	93.9099	99.5096	125.584	101.971	139.455	75.3736	142.886	51.1674	7.11369	6.9092	29.2022	32.4214	24.8113	18.9104	16.0781
	Afu1g14780	447.559	314.852	290.177	328.949	342.339	341.896	313.745	363.311	208.841	274.087	239.914	190.548	286.23	219.424	226.944	247.3	114.185	116.272	99.2701	124.989	93.7591	141.487	98.4952	105.363
	Afu1g14790	47.9721	67.1341	68.4955	79.6945	51.1476	59.9968	55.5247	69.4395	38.7558	41.548	43.348	27.5055	30.0206	25.6941	28.8139	23.5063	43.4992	45.3804	40.5022	36.5027	43.6179	32.9928	35.0849	35.577
	Afu1g14800	1.51605	3.62571	5.20031	4.17978	1.91944	1.95509	2.07455	4.6293	26.6886	12.7652	8.08799	7.60021	4.21777	1.95498	0.914728	4.22585	8.01668	10.139	9.05343	4.39792	4.28391	4.00182	3.29927	4.44713
	Afu1g14810	1.62434	93.0989	105.046	70.6383	48.3248	87.3681	104.826	14.6891	75.7499	114.806	97.3286	109.479	130.089	140.386	98.4247	146.672	50.3308	77.8417	65.1212	63.1541	98.9193	116.142	104.209	105.961
	Afu1g14820	0.866314	3.85963	5.49747	3.06517	1.69363	3.66579	5.00333	1.0683	3.08285	6.01674	4.45294	5.88111	6.61612	7.91303	5.76278	6.867	2.16102	5.39659	3.49431	3.07854	6.23113	8.53721	6.75948	10.4336
	Afu1g14830	21.2247	79.4147	86.4737	91.1193	71.1324	71.9718	46.4943	50.4772	56.9886	49.3535	52.7992	44.425	51.6057	43.1958	36.7721	59.3379	50.8885	33.1154	27.875	39.3174	47.9992	40.6407	27.6012	33.2679
	Afu1g14840	1.84092	5.73096	5.49747	3.34383	5.53252	3.91018	4.39317	4.80735	5.02064	4.87843	5.45258	2.5334	5.37559	3.81687	3.93333	4.75408	0.975944	1.30826	1.35007	1.93509	2.23931	2.1343	1.6094	1.02626
	Afu1g14850	29.8878	69.9411	73.3987	59.4922	53.1799	48.7551	48.935	54.9284	67.9988	49.0283	73.2463	45.6012	52.1019	49.8055	39.8821	44.1953	49.9823	39.2479	38.2785	53.3908	66.3032	69.8984	63.2494	59.3521
	Afu1g14860	2.59894	6.19879	3.86309	5.29439	4.96797	7.0872	8.17617	5.87565	11.3625	5.36628	5.17995	3.07627	6.53342	6.60971	5.39689	6.07465	20.9131	10.2208	10.0064	7.21259	37.1921	16.363	23.4168	13.1703
	Afu1g14870	6.82222	10.1754	13.0751	13.236	11.7425	17.5958	19.5252	11.4842	19.1136	17.725	14.9037	12.4861	13.6457	8.00612	9.23875	9.77227	10.108	4.08833	4.36788	7.74034	10.223	7.91471	8.047	4.96026
	Afu1g14880	5.52275	8.53796	12.9265	9.75283	8.0165	7.33159	5.00333	8.10127	11.4506	5.85412	9.9964	3.98106	8.02204	5.95804	4.48217	7.74739	6.13451	4.17009	4.20905	4.48588	9.54143	7.11434	7.08136	7.868
	Afu1g14890	6.38906	20.1168	13.6694	17.2764	13.8877	13.5634	13.0575	9.88177	10.3936	13.3344	10.0873	10.4955	12.9014	6.79589	8.68991	10.0364	3.4158	4.49716	3.49431	5.01363	5.74433	5.51362	4.8282	3.33535
	Afu1g14895	2.38236	2.33917	2.37728	2.92585	1.12909	2.93264	2.19658	1.95855	2.90668	0.813072	0.99964	0.814308	2.39834	0.651661	1.37209	0.352154	1.25479	0.981198	1.35007	2.111	2.43404	1.06715	1.44846	2.30909
	Afu1g14910	37.2515	88.5375	83.7993	135.146	73.1647	116.939	118.005	82.17	78.2162	113.749	85.5146	59.0825	111.812	106.5	100.071	79.7629	149.041	149.878	119.362	127.716	138.74	110.895	101.07	84.4099
	Afu1g14920	42.6659	72.6312	68.3469	74.9574	68.0838	74.9044	73.9516	64.8102	70.2008	84.3969	65.431	61.1636	99.4072	70.2863	88.0883	71.4872	63.1575	51.3494	42.4876	67.2882	79.2522	72.6552	72.3425	52.4248
	Afu1g14930	91.8292	1303.85	1478.08	1087.3	1071.95	1167.43	899.623	454.739	241.255	941.375	743.005	250.354	1304.37	980.564	1471.07	555.435	1458.34	2641.14	2138.99	1761.81	2123.26	1293.03	1885.89	1760.89
	Afu1g14940	81.7583	161.753	157.495	182.935	173.202	223.491	256.39	138.256	223.198	168.631	144.402	149.199	156.554	130.146	131.721	118.588	90.0657	89.4526	69.1714	88.1343	70.7818	102.891	78.1363	84.4099
	Afu1g14945	7.79682	16.959	19.7612	13.654	10.3876	12.9525	18.671	12.8196	18.4971	9.51295	8.72413	14.0242	6.45071	9.77492	6.49457	11.1809	5.85566	5.15129	4.4473	5.89321	8.76253	8.71507	7.40324	6.84174
	Afu1g14950	34.5443	75.5551	80.5305	58.517	69.8904	68.5504	56.501	60.4479	120.055	113.017	109.779	129.837	115.038	124.002	103.364	134.259	112.094	48.4875	38.755	82.8568	75.8446	77.0128	64.6174	67.9898
	Afu1g14960	22.5242	128.888	124.659	83.317	60.0673	65.0068	79.8092	35.788	155.199	119.196	119.957	132.28	97.6704	120.65	66.3178	114.274	76.0539	53.1482	42.4082	69.839	67.5689	56.8258	57.1337	53.28
	Afu1g14970	9.74603	25.9648	31.499	14.3506	25.4044	14.9076	13.7897	13.6208	25.3674	17.5624	15.8125	23.434	17.6981	12.0092	12.5318	25.7072	23.9106	4.98776	3.33547	12.2262	14.0201	6.40291	6.35713	7.18382
	Afu1g14980	4.11499	13.3333	14.5609	13.236	10.2747	9.53107	10.9829	10.4159	5.90145	7.64288	6.9066	12.9384	7.02962	11.1713	6.22015	9.59619	3.27638	0.735899	2.14423	2.02304	1.65515	2.84574	1.28752	1.88148
	Afu1g14990	79.9174	112.982	127.928	95.4384	111.554	88.4678	93.9649	76.6505	151.148	144.646	173.119	191.181	144.893	210.207	89.9177	228.02	130.219	19.7057	14.692	67.0243	69.5161	34.4156	32.027	30.1892
	Afu1g15000	86.5231	155.789	155.415	142.391	304.514	222.025	292.145	198.437	190.432	246.442	292.077	226.559	239.338	217.189	208.009	216.751	232.414	86.3454	74.0952	141.701	183.624	531.619	141.064	109.468
	Afu1g15010	33.8945	112.046	88.7024	96.2743	75.5358	100.687	126.792	60.3589	115.827	102.528	91.6942	88.3071	124.962	104.824	94.5828	88.0385	105.681	152.331	114.359	120.943	109.142	133.661	121.751	128.967
	Afu1g15020	2116.08	2956.36	2673.41	2344.16	3694.48	3124.48	2871.06	3341.11	3246.85	2916	2942.94	2995.39	2779.6	2999.78	2673.47	3237.35	2678.13	835.981	610.392	1444.72	1536.17	934.736	981.009	992.394
	Afu1g15030	33.6779	127.719	130.305	92.3732	151.975	108.63	116.297	68.1041	148.946	140.824	147.947	192.9	140.179	225.94	86.1674	245.539	83.9312	9.23962	6.51212	38.8776	40.3077	23.4773	18.1862	13.769
	Afu1g15040	8.77142	19.766	13.3722	16.0225	15.8072	18.6956	24.6505	18.6952	17.352	20.3268	17.1756	19.2719	19.4348	16.0122	16.7395	15.7589	14.1512	5.72366	4.52671	8.44401	9.24934	11.5608	9.33452	8.38113
	Afu1g15050	68.2222	68.5376	62.5523	65.0653	96.0851	107.408	85.7888	37.7466	267.239	133.75	123.41	132.28	62.9358	52.5053	29.1798	52.9992	115.719	51.5129	42.7258	107.749	90.2541	55.7587	56.7313	63.0295
	Afu1g15070	26.0977	79.2978	99.4002	51.69	51.825	43.5008	37.0978	33.4734	71.9624	56.9151	58.1609	63.7874	33.9903	27.3698	22.4108	46.5723	52.5616	29.1906	19.3775	35.975	42.0602	30.9474	22.773	19.0713
	Afu1g15080	14.4025	60.7014	54.9747	73.8428	50.3572	89.4454	114.222	35.0758	72.6671	66.2654	52.2539	76.364	69.1384	52.5053	52.4139	57.8413	39.2469	21.9134	23.1895	28.1467	37.971	27.8349	27.8426	23.9461
	Afu1g15090	12.2367	44.7951	40.4138	48.3462	41.0987	39.7128	46.4943	32.9392	43.8645	40.4097	36.2597	28.0484	38.2908	29.6971	26.893	35.7436	27.1173	17.0074	10.8006	20.4064	26.2876	34.5935	25.348	19.3279
	Afu1g15100	5.63104	7.48534	8.46908	4.87641	5.98415	3.78799	3.17284	4.6293	13.9168	11.9522	9.81464	8.68595	4.79668	7.07518	6.31162	7.13112	5.36769	3.27066	2.38248	2.90263	3.31029	2.31216	1.77034	2.22356
	Afu1g15110	23.2822	59.8827	49.0315	72.4496	26.4206	55.2313	74.1957	27.8648	76.2784	61.3057	41.167	49.1299	52.1846	45.8025	49.1209	47.0125	46.2876	83.8107	74.3334	68.5196	60.4615	68.6534	75.8027	67.3911
	Afu1g15120	12.1284	34.5027	20.8012	26.7506	28.7917	28.3488	34.5352	15.1342	27.8337	34.5556	29.8074	35.1962	18.6905	23.1805	12.8977	22.802	24.9563	8.25842	5.55912	15.2168	14.2148	11.8276	7.00089	6.84174
	Afu1g15130	45.9146	71.9294	52.0031	58.9349	52.2766	69.2835	74.0736	62.3175	43.6003	58.8664	42.4392	50.4871	45.7339	29.9764	37.1379	39.8814	24.9563	46.5252	32.2429	29.2902	30.961	45.4429	38.3037	46.7804
	Afu1g15140	877.034	1162.57	1018.67	977.372	1408.87	1183.69	1268.77	1094.12	999.723	1115.94	904.31	757.035	1384.92	1213.58	1168.2	964.285	1751.54	805.727	668.842	1082.77	1390.81	1006.95	979.561	929.108
	Afu1g15150	14.0776	42.105	46.2085	35.9461	37.3727	35.5582	28.5556	27.5977	34.616	25.2866	26.445	29.2246	49.1247	33.1416	34.3023	45.78	37.4344	16.8439	11.2771	34.9195	27.6507	17.608	16.7378	15.736
	Afu1g15160	28.4801	110.526	132.682	125.254	88.859	66.2287	34.7792	114.219	37.3465	81.6325	79.7894	66.5018	37.7119	53.4362	44.2728	59.602	49.2852	92.805	88.7871	48.553	27.6507	43.8421	40.4764	36.9454
	Afu1g15170	3.57354	5.49704	10.9949	9.0562	7.00033	3.5436	3.41691	6.94395	3.34709	2.2766	4.45294	3.34771	3.14266	3.16521	2.19535	3.08135	4.11291	1.2265	1.58832	1.31938	4.28391	0.978222	2.09222	1.11178
	Afu1g15180	1.51605	13.918	15.4524	13.236	17.3879	13.5634	8.54227	17.4489	14.0049	94.6416	113.595	37.3677	77.0778	69.1692	29.5457	149.753	10.7354	13.9821	7.9416	8.26809	24.9245	19.5644	13.5994	15.0518
	Afu1g15200	33.5696	127.952	174.433	128.319	94.5044	137.956	104.826	74.2468	128.951	116.269	118.775	128.299	134.969	89.8361	75.9224	106.262	191.912	205.152	182.339	184.097	240.093	162.918	193.128	171.3
	Afu1g15210	10.2875	23.7426	16.1953	17.8337	14.2265	20.1619	14.5219	17.983	27.3933	20.4894	15.8125	24.7911	17.45	9.96111	15.4589	15.1426	49.564	62.0608	46.5378	40.109	86.0676	22.1434	60.4329	45.4975
	Afu1g15220	9.85432	20.8186	19.0183	17.6944	12.7587	20.2841	15.4981	21.1879	14.0049	7.56157	7.54274	6.3335	8.02204	5.86495	9.87906	5.45839	32.6244	31.6436	26.7632	34.8315	43.5206	19.6534	28.7278	24.1171
	Afu1g15230	22.6324	133.683	86.9195	108.256	69.8904	145.776	128.622	59.2906	57.429	46.0199	31.8976	28.4103	44.2453	22.622	71.6232	21.3053	92.0176	120.606	103.876	100.536	77.9865	66.8748	91.1725	64.5689
	Afu1g15240	39.7421	38.5963	38.0366	36.7821	46.4054	42.401	40.1487	61.7833	44.0407	43.3368	45.529	40.4439	37.3811	35.2828	30.6434	44.8996	52.4919	28.7818	20.9658	33.952	35.829	27.3013	24.8652	23.0053
	Afu1g15250	29.2381	50.526	47.1	60.3282	47.9861	60.8522	60.406	48.1625	55.7555	56.6711	55.0711	47.5918	60.0413	39.9375	53.3286	48.069	47.9607	49.714	44.7112	48.9049	45.8573	51.579	46.914	48.6618
	Afu1g15260	141.317	466.43	539.049	418.396	523.557	254.651	315.21	362.243	78.2162	185.137	154.944	95.1835	84.8517	101.38	105.102	103.885	10.4565	73.4263	46.8555	15.1288	9.24934	23.2995	12.3924	8.55217
	Afu1g15270	623.096	749.235	662.52	787.332	891.977	964.715	830.308	477.174	2489.79	383.851	318.522	62.7017	792.115	322.107	1130.05	82.5801	7036.56	6045.98	5612.09	5643.85	9889.4	1690.19	6206.25	4763.56
	Afu1g15280	21.2247	32.0466	29.5675	39.8473	63.3417	58.2861	58.4535	61.8723	78.3043	27.6445	31.7158	49.2204	44.9896	41.2408	36.4062	53.1752	44.754	13.9821	13.6596	21.3739	55.5934	46.9547	37.0162	31.3865
	Afu1g15290	5.95591	2.92396	3.71451	9.47417	5.98415	5.74308	16.8405	20.5648	18.7613	0.650458	1.18139	1.44766	1.57133	2.04808	1.18915	2.64115	6.62248	1.14473	2.38248	4.30996	6.91267	0.800364	2.25316	2.99326
	Afu1g15300	20.6832	76.1399	43.534	118.566	97.44	59.9968	99.9445	132.825	64.3874	14.7166	14.9946	32.1199	28.3666	18.5258	9.78759	25.267	7.94697	4.00656	5.47971	7.74034	7.49683	4.35754	3.70162	5.21682
	Afu1g15310	22.4159	54.6196	39.2252	52.108	46.9699	57.3086	62.1145	31.3368	60.2476	79.7624	75.0639	86.4071	53.0943	55.205	41.986	50.0059	37.295	18.4792	16.8362	33.0724	24.4377	24.9891	22.5316	23.604
	Afu1g15330	1.51605	1.75438	2.52587	3.06517	1.46781	1.34412	0.610162	2.31465	3.17093	4.4719	5.17995	2.5334	2.64645	2.23427	1.82946	2.11292	2.09131	1.9624	2.4619	1.0555	2.72612	1.77859	1.93128	1.36835
	Afu1g15340	3.46525	44.5611	51.5574	55.1731	31.0498	50.8324	51.7417	15.1342	93.4543	74.9653	71.7923	74.3734	84.0247	67.6797	68.5131	75.0968	119.623	134.015	93.3933	120.943	170.577	89.9075	127.545	84.4099
	Afu1g15350	6.06419	18.5964	18.424	19.9236	2.5969	3.78799	3.41691	5.87565	9.07238	16.5867	13.4497	7.14781	5.541	6.51661	4.48217	2.72919	5.78595	11.6108	6.9092	7.12463	10.515	2.40109	4.66726	3.33535
	Afu1g15360	2.92381	5.73096	4.90315	10.1708	7.79069	7.33159	7.56601	8.10127	8.72005	3.08968	5.17995	3.98106	7.52583	5.58567	5.39689	4.40192	8.22581	9.23962	11.4359	7.30055	12.5596	5.7804	6.27666	7.26934
	Afu1g15370	13.6444	60.5844	65.0782	66.0406	27.8884	46.189	53.6942	22.9684	36.9061	47.646	39.713	41.2583	33.3287	49.5262	39.9736	28.4364	71.1045	61.8155	71.1568	72.8296	84.2177	47.6661	56.8923	45.3265
[truncated: 7,275 more rows]
