# Supplementary material for: A ceramide synthase is important for filamentous fungal biofilm morphology and antifungal drug susceptibility
Source: mBio. 2026 May 14;17(6):e03487-25. doi: 10.1128/mbio.03487-25 (PMC13251461; doi:10.1128/mbio.03487-25)
Supplement: Table S3 — GSEA enrichment analysis for significantly differentially expressed genes. [file mbio.03487-25-s0003.xlsx]

## Sheet: README
Table S3: GSEA enrichment analysis for significantly differentially expressed genes. Analysis results are in tabs.

## Sheet: GSEA_Funcat
pathway	ont_class	pval	padj	ES	NES	size	generatio	leadingEdge
siderophore-iron transport	FunCat	7.94268e-05	0.00139564	0.782152	2.17429	9	0.00281426	AFUA_5G03800, AFUA_7G06060, AFUA_7G04970, AFUA_5G03790, AFUA_2G01270, AFUA_7G04730, AFUA_3G02670, AFUA_2G05730
degradation of serine	FunCat	0.00947249	0.0685362	0.863224	1.63954	3	0.000938086	AFUA_5G10420, AFUA_1G12830, AFUA_5G02190
degradation of threonine	FunCat	0.0459312	0.194812	0.852941	1.42018	2	0.000625391	AFUA_4G13510, AFUA_2G03820
non-vesicular cellular export	FunCat	0.031752	0.15743	0.814085	1.54621	3	0.000938086	AFUA_4G13660, AFUA_5G01520, AFUA_3G11760
anaerobic respiration	FunCat	0.0231658	0.125248	0.782698	1.63555	4	0.00125078	AFUA_1G12840, AFUA_4G03410
fatty acid metabolism	FunCat	0.00577525	0.0460933	0.393085	1.74723	49	0.0153221	AFUA_5G10420, AFUA_8G02440, AFUA_1G12830, AFUA_6G02720, AFUA_3G00750, AFUA_2G15430, AFUA_4G07050, AFUA_5G04310, AFUA_1G15400, AFUA_3G09480, AFUA_1G11010, AFUA_2G13870, AFUA_5G02610, AFUA_2G08250, AFUA_1G12060, AFUA_1G10100, AFUA_4G06940, AFUA_2G02130, AFUA_3G04150, AFUA_3G14520, AFUA_2G01400, AFUA_2G00830, AFUA_1G15170, AFUA_8G06000, AFUA_3G06680, AFUA_1G12880, AFUA_2G11350, AFUA_3G04210, AFUA_6G…
glycolysis methylglyoxal bypass	FunCat	0.159393	0.394077	0.776283	1.29254	2	0.000625391	AFUA_3G02250, AFUA_4G11310
degradation of cysteine	FunCat	0.00690842	0.0522914	0.769641	1.72504	5	0.00156348	AFUA_5G10420, AFUA_5G14410, AFUA_1G12830, AFUA_5G02190
molybdopterin binding	FunCat	0.0432526	0.186669	0.755236	1.57816	4	0.00125078	AFUA_5G10420, AFUA_1G12830, AFUA_5G02190, AFUA_3G07370
C-2 compound and organic acid metabolism	FunCat	0.0848375	0.268912	0.748731	1.42208	3	0.000938086	AFUA_6G02720, AFUA_4G07050, AFUA_8G06000
development of conidia	FunCat	0.0519031	0.211044	0.728581	1.52246	4	0.00125078	AFUA_5G14780, AFUA_3G12100, AFUA_5G03830
sulfate/sulfite transport	FunCat	0.258065	0.52036	0.719962	1.19876	2	0.000625391	AFUA_8G01800, AFUA_1G05020
metabolism of sulfuric acid and L-cysteine derivatives	FunCat	0.259962	0.521465	0.718464	1.19627	2	0.000625391	AFUA_5G14410
metabolism of aspartate	FunCat	0.0657439	0.236385	0.701315	1.46549	4	0.00125078	AFUA_5G13940, AFUA_1G02780, AFUA_3G07790, AFUA_5G11290
metabolism of hormones	FunCat	0.290323	0.555675	0.700876	1.16698	2	0.000625391	AFUA_5G13940, AFUA_5G11290
metabolism of the D-alanine amino acid group	FunCat	0.290323	0.555675	0.700876	1.16698	2	0.000625391	AFUA_5G13940, AFUA_5G11290
metabolism of alkanes, alkenes, alkanals, alkanols	FunCat	0.296015	0.560152	0.698686	1.16333	2	0.000625391	AFUA_1G01690, AFUA_6G08460
degradation of arginine	FunCat	0.0657439	0.236385	0.697245	1.45698	4	0.00125078	AFUA_4G06620, AFUA_5G13180, AFUA_3G07790, AFUA_3G11430
metabolism of cysteine	FunCat	0.148014	0.373452	0.690974	1.31238	3	0.000938086	AFUA_5G14410, AFUA_3G14280
degradation of homocysteine	FunCat	0.333966	0.588929	0.680296	1.13271	2	0.000625391	AFUA_4G03930
biosynthesis of proline	FunCat	0.189531	0.421942	0.672613	1.27751	3	0.000938086	AFUA_5G13180, AFUA_3G11430, AFUA_3G02310
degradation of proline	FunCat	0.189531	0.421942	0.672613	1.27751	3	0.000938086	AFUA_4G06620, AFUA_5G13180, AFUA_3G02310
peptide transport	FunCat	0.189531	0.421942	0.671717	1.2758	3	0.000938086	AFUA_1G01480, AFUA_3G00540, AFUA_1G13620
aminoadipic acid pathway	FunCat	0.124567	0.331282	0.662036	1.38341	4	0.00125078	AFUA_1G04150, AFUA_8G07140, AFUA_3G11710, AFUA_4G11240
chloride transport	FunCat	0.392789	0.652468	0.655589	1.09158	2	0.000625391	AFUA_4G09170
homeostasis of chloride	FunCat	0.392789	0.652468	0.655589	1.09158	2	0.000625391	AFUA_4G09170
rhythm (e.g. circadian, ultradian)	FunCat	0.0544554	0.216065	0.649359	1.55298	6	0.00187617	AFUA_5G14780, AFUA_3G12100
metabolism of phenylpropanoids	FunCat	0.0494234	0.204339	0.625155	1.5828	7	0.00218887	AFUA_6G00510, AFUA_2G10160, AFUA_5G14270, AFUA_5G09450, AFUA_3G06040
channel / pore class transport	FunCat	0.0709571	0.245851	0.618826	1.47995	6	0.00187617	AFUA_7G04850, AFUA_4G03390
degradation of tryptophan	FunCat	0.290614	0.555675	0.612446	1.16323	3	0.000938086	AFUA_8G04650, AFUA_3G06040
regulation of respiration	FunCat	0.299639	0.562681	0.608451	1.15564	3	0.000938086	AFUA_3G02070, AFUA_6G02280, AFUA_5G01440
regulation of the metabolism of vitamins, cofactors, and prosthetic groups	FunCat	0.315884	0.574395	0.602082	1.14355	3	0.000938086	AFUA_3G11070, AFUA_2G01890
anaerobic aromate catabolism	FunCat	0.33213	0.587798	0.591353	1.12317	3	0.000938086	AFUA_3G03280, AFUA_1G13660
degradation of aspartate	FunCat	0.237024	0.4859	0.584881	1.22218	4	0.00125078	AFUA_2G09650, AFUA_5G13940, AFUA_5G11290
aliphatic hydrocarbon catabolism	FunCat	0.344765	0.59938	0.584664	1.11046	3	0.000938086	AFUA_7G03850, AFUA_2G09850, AFUA_5G09600
anion transport	FunCat	0.0206067	0.119792	0.581409	1.66485	10	0.00312695	AFUA_4G09170, AFUA_1G10930, AFUA_1G04870, AFUA_2G12080, AFUA_2G16930, AFUA_6G01930, AFUA_1G05020, AFUA_1G02730
pH stress response	FunCat	0.548387	0.762165	0.581039	0.967449	2	0.000625391	AFUA_3G02250, AFUA_7G01640
degradation / modification of foreign (exogenous) ester compounds	FunCat	0.550285	0.762648	0.580413	0.966407	2	0.000625391	AFUA_5G03860, AFUA_4G07720
metabolism of phenylalanine	FunCat	0.133663	0.347949	0.572891	1.3701	6	0.00187617	AFUA_7G04850, AFUA_2G11250, AFUA_5G02990
metabolism of secondary products derived from glycine, L-serine and L-alanine	FunCat	0.389892	0.652468	0.56986	1.08235	3	0.000938086	AFUA_7G01730, AFUA_2G15970
superoxide metabolism	FunCat	0.195652	0.429736	0.56893	1.27518	5	0.00156348	AFUA_5G08810, AFUA_2G14860, AFUA_1G12880, AFUA_2G09700, AFUA_4G11580
temperature perception and response	FunCat	0.0856672	0.268912	0.567603	1.43709	7	0.00218887	AFUA_4G04502, AFUA_6G08320
metabolism of porphyrins	FunCat	0.0906096	0.2744	0.564086	1.42819	7	0.00218887	AFUA_1G07480, AFUA_5G03790, AFUA_5G06270, AFUA_3G06600, AFUA_6G08440, AFUA_1G07450, AFUA_5G11760
metabolism of the pyruvate family (alanine, isoleucine, leucine, valine) and D-alanine	FunCat	0.145215	0.368276	0.560619	1.34075	6	0.00187617	AFUA_1G04150, AFUA_7G02420, AFUA_3G06040, AFUA_2G13600
propionate fermentation	FunCat	0.404332	0.664553	0.56006	1.06373	3	0.000938086	AFUA_4G13510, AFUA_2G03820
biosynthesis of serine	FunCat	0.215719	0.461192	0.557478	1.24951	5	0.00156348	AFUA_1G17040, AFUA_6G03640
detoxification by modification	FunCat	0.0254947	0.134875	0.556071	1.67454	12	0.00375235	AFUA_3G03280, AFUA_2G17300, AFUA_6G14280, AFUA_8G01800, AFUA_3G02250, AFUA_6G03890, AFUA_1G09090
degradation / modification of foreign (exogenous) polysaccharides	FunCat	0.309689	0.574395	0.548252	1.14564	4	0.00125078	AFUA_6G12210, AFUA_3G01650, AFUA_3G07520
extracellular matrix	FunCat	0.431408	0.680297	0.546603	1.03817	3	0.000938086	AFUA_1G14300, AFUA_5G08700, AFUA_8G04500
glutathione conjugation reaction	FunCat	0.436823	0.686636	0.544307	1.03381	3	0.000938086	AFUA_2G17300, AFUA_4G07870
biotin binding	FunCat	0.614801	0.803338	0.544118	0.905974	2	0.000625391	AFUA_4G07710, AFUA_2G09550
metabolism of ubiquinone	FunCat	0.114566	0.322095	0.53761	1.40821	8	0.00250156	AFUA_6G12220, AFUA_2G01890, AFUA_6G08850, AFUA_2G09355, AFUA_4G10370, AFUA_6G04380, AFUA_5G08980
aromate metabolism	FunCat	0.26087	0.521465	0.532652	1.19386	5	0.00156348	AFUA_8G07300, AFUA_2G02920
C-compound binding	FunCat	0.359862	0.612636	0.526659	1.10052	4	0.00125078	AFUA_3G01430, AFUA_4G13400
metabolism of primary metabolic sugar derivatives	FunCat	0.467509	0.699132	0.524635	0.99645	3	0.000938086	AFUA_3G11510, AFUA_6G02460, AFUA_2G08430
antibiotic resistance	FunCat	0.50722	0.728168	0.507812	0.964498	3	0.000938086	AFUA_5G14510, AFUA_5G01520
C4-dicarboxylate transport (e.g. malate, succinate, fumarate)	FunCat	0.316054	0.574395	0.504831	1.13151	5	0.00156348	AFUA_2G17660, AFUA_2G16930, AFUA_7G05550, AFUA_1G07450
regulation of electron transport and membrane-associated energy conservation	FunCat	0.316054	0.574395	0.50372	1.12902	5	0.00156348	AFUA_8G01420, AFUA_1G02090, AFUA_6G02280, AFUA_5G01440
metabolism of secondary products derived from L-tryptophan	FunCat	0.420415	0.67453	0.501052	1.04701	4	0.00125078	AFUA_3G12930, AFUA_6G07340, AFUA_5G03380
xanthine catabolism	FunCat	0.703985	0.859455	0.500448	0.833262	2	0.000625391	AFUA_2G10520
ion channels	FunCat	0.186579	0.421942	0.489305	1.28168	8	0.00250156	AFUA_7G04850, AFUA_4G03390, AFUA_8G01480
homeostasis of phosphate	FunCat	0.570397	0.781714	0.484518	0.920254	3	0.000938086	AFUA_2G12080, AFUA_1G02730
phosphate transport	FunCat	0.570397	0.781714	0.484518	0.920254	3	0.000938086	AFUA_2G12080, AFUA_1G02730
chemical agent resistance	FunCat	0.0839937	0.268912	0.475981	1.43335	12	0.00375235	AFUA_4G03410, AFUA_3G03500, AFUA_3G10480, AFUA_4G06800, AFUA_1G12020, AFUA_6G07900
aerobic aromate catabolism	FunCat	0.113744	0.321953	0.47287	1.39772	11	0.00343965	AFUA_3G03280, AFUA_6G14280, AFUA_5G03790, AFUA_4G06200, AFUA_1G13660, AFUA_1G15670
transmembrane receptor protein serine/threonine kinase signalling pathways	FunCat	0.764706	0.905171	0.467146	0.777814	2	0.000625391	AFUA_4G08920, AFUA_1G09500
endosome	FunCat	0.610108	0.800462	0.463661	0.88064	3	0.000938086	AFUA_3G10740, AFUA_5G06450, AFUA_6G10330
degradation / modification of foreign (exogenous) polynucleotides	FunCat	0.781784	0.909393	0.456503	0.760092	2	0.000625391	AFUA_3G11820
biosynthesis of aspartate	FunCat	0.531142	0.752823	0.450832	0.942071	4	0.00125078	AFUA_2G09650, AFUA_1G02780
pyridoxal phosphate binding	FunCat	0.170616	0.405081	0.44659	1.32004	11	0.00343965	AFUA_4G03930, AFUA_2G09650, AFUA_6G03640, AFUA_5G06270, AFUA_5G02990
biosynthesis of lysine	FunCat	0.510033	0.729466	0.434701	0.974321	5	0.00156348	AFUA_3G11920, AFUA_8G07140, AFUA_8G05040, AFUA_3G11710, AFUA_6G03730
purine nucleotide /nucleoside/nucleobase catabolism	FunCat	0.576125	0.78302	0.434493	0.907928	4	0.00125078	AFUA_2G10520, AFUA_2G09150, AFUA_3G12560
amine / polyamine transport	FunCat	0.18542	0.421942	0.428149	1.28931	12	0.00375235	AFUA_1G04870, AFUA_1G15300, AFUA_2G12500, AFUA_1G10370, AFUA_5G09780, AFUA_1G13210, AFUA_3G11760
biosynthesis of leucine	FunCat	0.447195	0.687844	0.427381	1.0221	6	0.00187617	AFUA_1G04150, AFUA_8G07140
extracellular / secretion proteins	FunCat	0.450495	0.687844	0.426938	1.02104	6	0.00187617	AFUA_8G06980, AFUA_6G10130, AFUA_5G14510
response to biotic stimulus	FunCat	0.732852	0.888087	0.417029	0.792071	3	0.000938086	AFUA_1G14300, AFUA_6G07630
metabolism of arginine	FunCat	0.732852	0.888087	0.41655	0.791161	3	0.000938086	AFUA_6G08780, AFUA_3G11430
utilization of vitamins, cofactors, and prosthetic groups	FunCat	0.556856	0.767432	0.416342	0.933172	5	0.00156348	AFUA_8G01910, AFUA_1G15670
peroxisomal transport	FunCat	0.232964	0.480658	0.411818	1.24014	12	0.00375235	AFUA_5G04310, AFUA_1G15400, AFUA_2G13870, AFUA_6G06590, AFUA_3G10940
degradation of lysine	FunCat	0.608696	0.800462	0.397327	0.890553	5	0.00156348	AFUA_3G06040, AFUA_3G01180
oxygen and radical detoxification	FunCat	0.348243	0.601177	0.396488	1.10219	9	0.00281426	AFUA_2G17300, AFUA_4G07870, AFUA_6G02280, AFUA_5G11320, AFUA_3G12270, AFUA_5G01440, AFUA_4G09090
heterofermentative pathway and fermentaton of other saccharides	FunCat	0.00108729	0.0119909	0.970275	1.61554	2	0.000625391	AFUA_3G00370, AFUA_3G10760
cAMP/cGMP mediated signal transduction	FunCat	0.428805	0.679063	0.391309	1.02499	8	0.00250156	AFUA_4G04502, AFUA_1G12760, AFUA_1G04700, AFUA_2G10620, AFUA_3G12430, AFUA_2G07770, AFUA_6G08520
two-component signal transduction system (sensor kinase component)	FunCat	0.64214	0.814261	0.383432	0.859409	5	0.00156348	AFUA_4G00660, AFUA_6G09260
metabolism of the aspartate family	FunCat	0.590759	0.796311	0.375641	0.898364	6	0.00187617	AFUA_2G09650, AFUA_6G03640
metabolism of lysine	FunCat	0.935484	0.96847	0.374199	0.623053	2	0.000625391	AFUA_5G02990
metabolism of melanins	FunCat	0.479542	0.708047	0.37336	0.97798	8	0.00250156	AFUA_5G03790, AFUA_4G13780, AFUA_1G11010, AFUA_1G10100
degradation of phenylalanine	FunCat	0.59571	0.796438	0.37232	0.890423	6	0.00187617	AFUA_2G10160, AFUA_5G14270, AFUA_2G13620
biosynthesis of phenylalanine	FunCat	0.490998	0.715579	0.370579	0.970695	8	0.00250156	AFUA_2G10160, AFUA_5G14270, AFUA_3G14850, AFUA_2G13620, AFUA_1G06940
assimilation of ammonia, metabolism of the glutamate group	FunCat	0.294488	0.559414	0.366789	1.15206	14	0.00437774	AFUA_5G10420, AFUA_1G12830, AFUA_3G07140, AFUA_5G02190
heavy metal ion transport (Cu+, Fe3+, etc.)	FunCat	0.204412	0.444726	0.364591	1.2371	18	0.00562852	AFUA_5G03800, AFUA_7G04970, AFUA_5G03790, AFUA_2G01270, AFUA_5G09830, AFUA_7G06570
oxidation of fatty acids	FunCat	0.267281	0.530251	0.362586	1.18463	16	0.00500313	AFUA_5G04310, AFUA_2G13870, AFUA_5G02610, AFUA_3G06040, AFUA_1G12060, AFUA_6G13280, AFUA_3G14520, AFUA_1G15170, AFUA_2G11350, AFUA_7G06090, AFUA_4G04410
antiporter	FunCat	0.290123	0.555675	0.3605	1.16085	15	0.00469043	AFUA_4G09170, AFUA_6G07050, AFUA_1G03730, AFUA_2G16930
heme binding	FunCat	0.223547	0.470022	0.358617	1.22834	19	0.00594121	AFUA_5G10420, AFUA_1G12830, AFUA_7G04180, AFUA_5G02190, AFUA_6G03890, AFUA_6G09730, AFUA_2G02130
receptor-mediated endocytosis	FunCat	0.460064	0.695474	0.355443	0.988088	9	0.00281426	AFUA_7G05580, AFUA_1G14300, AFUA_1G16970, AFUA_3G14060, AFUA_1G12760, AFUA_3G06140, AFUA_4G07700, AFUA_3G05630, AFUA_6G06400
detoxification	FunCat	0.0181134	0.112808	0.355258	1.60721	54	0.0168856	AFUA_1G12840, AFUA_7G06060, AFUA_3G03500, AFUA_2G12500, AFUA_5G08810, AFUA_1G10370, AFUA_5G09780, AFUA_4G06200, AFUA_4G13660, AFUA_2G08910, AFUA_1G03730, AFUA_1G12020, AFUA_3G06922, AFUA_3G02780, AFUA_3G02060, AFUA_5G01520, AFUA_3G11760, AFUA_7G06570, AFUA_3G10770, AFUA_7G04530, AFUA_6G07900, AFUA_4G07870
pentose-phosphate pathway	FunCat	0.317901	0.575027	0.349088	1.1241	15	0.00469043	AFUA_3G00370, AFUA_3G10760, AFUA_6G08730, AFUA_3G09480, AFUA_2G01400, AFUA_3G08470, AFUA_3G11690
metabolism of derivatives of dehydroquinic acid, shikimic acid and chorismic acid	FunCat	0.504792	0.728168	0.345763	0.96118	9	0.00281426	AFUA_6G08740, AFUA_1G11560, AFUA_3G14850, AFUA_1G06940, AFUA_1G16630
homeostasis	FunCat	0.514377	0.733546	0.344178	0.956774	9	0.00281426	AFUA_4G09170, AFUA_4G09090, AFUA_3G01190, AFUA_3G05540, AFUA_4G11300, AFUA_4G06180, AFUA_8G04810
vitamine/cofactor transport	FunCat	0.328725	0.587798	0.343652	1.12277	16	0.00500313	AFUA_8G01910, AFUA_1G15300, AFUA_4G13900, AFUA_4G13090, AFUA_5G04310
metabolism of tyrosine	FunCat	0.608838	0.800462	0.340954	0.893094	8	0.00250156	AFUA_7G04850, AFUA_2G11250, AFUA_5G02990
inorganic chemical agent resistance (e.g. heavy metals)	FunCat	0.625205	0.806454	0.336865	0.882384	8	0.00250156	AFUA_5G03790, AFUA_7G06570, AFUA_2G14570, AFUA_1G05760, AFUA_2G08070, AFUA_5G05830, AFUA_3G13900, AFUA_6G07780
FAD/FMN binding	FunCat	0.058745	0.222624	0.336104	1.47641	47	0.0146967	AFUA_1G12840, AFUA_5G10420, AFUA_1G12830, AFUA_6G02720, AFUA_7G05070, AFUA_4G10100, AFUA_5G10650, AFUA_4G07050, AFUA_6G14280, AFUA_1G01600, AFUA_3G12950, AFUA_5G13940, AFUA_3G06040, AFUA_3G13510
extracellular polysaccharide degradation	FunCat	0.694719	0.859038	0.335896	0.803312	6	0.00187617	AFUA_3G01650, AFUA_3G07520, AFUA_2G06160, AFUA_5G14380, AFUA_6G02510
detoxification by export	FunCat	0.168103	0.403448	0.329269	1.27769	29	0.00906817	AFUA_3G03500, AFUA_1G13800, AFUA_2G12500, AFUA_1G10370, AFUA_5G09780, AFUA_4G13660, AFUA_2G08910, AFUA_3G02520, AFUA_3G02780, AFUA_3G02060, AFUA_5G01520, AFUA_3G11760
metabolism of methionine	FunCat	0.653028	0.825938	0.32785	0.858769	8	0.00250156	AFUA_5G14410, AFUA_3G06600
RNA modification	FunCat	0.811037	0.913136	0.326381	0.731536	5	0.00156348	AFUA_5G07640, AFUA_2G16960, AFUA_6G08610
degradation of asparagine	FunCat	0.979127	0.98918	0.324712	0.540656	2	0.000625391	AFUA_1G02780
nitrogen, sulfur and selenium metabolism	FunCat	0.103914	0.297241	0.322682	1.39695	43	0.0134459	AFUA_1G12840, AFUA_5G10420, AFUA_1G12830, AFUA_4G03410, AFUA_7G06030, AFUA_4G06620, AFUA_2G09650, AFUA_3G07140, AFUA_2G10520, AFUA_5G02190, AFUA_7G04690, AFUA_1G02780, AFUA_7G03850, AFUA_2G09850, AFUA_6G10720, AFUA_5G03380, AFUA_1G05020, AFUA_6G03710
drug/toxin transport	FunCat	0.123967	0.331282	0.321858	1.3661	40	0.0125078	AFUA_7G06060, AFUA_3G03500, AFUA_1G13800, AFUA_2G12500, AFUA_1G10370, AFUA_5G09780, AFUA_7G04180, AFUA_4G13660, AFUA_2G08910, AFUA_1G03730, AFUA_3G02520, AFUA_3G02780, AFUA_3G02060, AFUA_5G01520, AFUA_3G11760
allantoin and allantoate transport	FunCat	0.535545	0.752823	0.316697	0.936102	11	0.00343965	AFUA_4G13900, AFUA_4G13090, AFUA_1G13210, AFUA_1G14700, AFUA_5G14500, AFUA_8G04470, AFUA_3G02080, AFUA_2G04070
energy generation (e.g. ATP synthase)	FunCat	0.574841	0.78302	0.314931	0.901799	10	0.00312695	AFUA_2G11330, AFUA_2G02275, AFUA_4G09360, AFUA_2G05510, AFUA_6G03810, AFUA_1G10810, AFUA_8G05320, AFUA_5G11920, AFUA_1G02070, AFUA_1G11550
metabolism of polyamines	FunCat	0.841137	0.925815	0.308793	0.692117	5	0.00156348	AFUA_6G14280, AFUA_4G13000, AFUA_5G03670, AFUA_3G12150
proton driven symporter	FunCat	0.793729	0.912418	0.302687	0.723892	6	0.00187617	AFUA_8G06870, AFUA_3G13980
metabolism of eicosanoids	FunCat	0.965704	0.983653	0.301634	0.572899	3	0.000938086	AFUA_3G09480
homeostasis of sulfate	FunCat	0.99241	0.995962	0.298498	0.497009	2	0.000625391	AFUA_1G05020, AFUA_5G06060
biosynthesis of isoleucine	FunCat	0.766063	0.905171	0.297485	0.75319	7	0.00218887	AFUA_5G03780, AFUA_8G05230
lactate fermentation	FunCat	0.76771	0.905171	0.297233	0.75255	7	0.00218887	AFUA_6G02720, AFUA_4G12540
metabolism of energy reserves (e.g. glycogen, trehalose)	FunCat	0.408889	0.666137	0.296979	1.04839	21	0.0065666	AFUA_5G14780, AFUA_3G12100, AFUA_5G14300
biosynthesis of vitamins, cofactors, and prosthetic groups	FunCat	0.0863579	0.268912	0.293625	1.41862	70	0.0218887	AFUA_1G07480, AFUA_5G07630, AFUA_3G07230, AFUA_1G15300, AFUA_5G10650, AFUA_6G03640, AFUA_5G12870, AFUA_3G11070, AFUA_8G04650, AFUA_6G13140, AFUA_7G04760, AFUA_2G16360, AFUA_3G02250, AFUA_6G03670, AFUA_3G06410, AFUA_6G08850, AFUA_3G13550, AFUA_5G06270, AFUA_1G17340, AFUA_7G06080, AFUA_6G09770, AFUA_7G00700, AFUA_7G05990, AFUA_1G13300, AFUA_6G07340, AFUA_4G10370, AFUA_5G02060, AFUA_1G10270, AFUA_6G…
non-vesicular cellular import	FunCat	0.17004	0.405081	0.293014	1.26851	43	0.0134459	AFUA_4G09170, AFUA_8G06870, AFUA_5G09440, AFUA_2G12710, AFUA_2G17660, AFUA_4G03390, AFUA_1G01480, AFUA_5G12950, AFUA_4G13900, AFUA_7G04730, AFUA_4G13090, AFUA_1G13210, AFUA_8G05710, AFUA_2G05730, AFUA_3G00540, AFUA_7G05910
biosynthesis of tyrosine	FunCat	0.910035	0.958752	0.291157	0.608409	4	0.00125078	AFUA_3G14850, AFUA_1G06940, AFUA_1G14090
metabolism of thioredoxin, glutaredoxin, glutathion	FunCat	0.818482	0.913136	0.291147	0.696293	6	0.00187617	AFUA_7G04760, AFUA_6G09740, AFUA_3G08470
nucleotide/nucleoside/nucleobase transport	FunCat	0.62599	0.806454	0.289702	0.8724	12	0.00375235	AFUA_5G04310, AFUA_1G13210, AFUA_2G13870, AFUA_7G05910, AFUA_4G12340, AFUA_2G16770, AFUA_1G07450
photoperception and response	FunCat	0.770867	0.905171	0.287774	0.753796	8	0.00250156	AFUA_6G02300, AFUA_2G07610, AFUA_5G10790, AFUA_6G09260, AFUA_4G07400, AFUA_3G13260, AFUA_4G07340, AFUA_5G02760
degradation of glutamine	FunCat	0.830033	0.919766	0.287537	0.687661	6	0.00187617	AFUA_4G06620, AFUA_3G10910, AFUA_6G03530
amino acid/amino acid derivatives transport	FunCat	0.372263	0.629393	0.285841	1.07595	26	0.00813008	AFUA_5G09440, AFUA_4G10930, AFUA_1G15300, AFUA_1G10770, AFUA_1G09980, AFUA_5G09830, AFUA_2G13870, AFUA_7G01670, AFUA_8G02760
metabolism of urea (urea cycle)	FunCat	0.812191	0.913136	0.28544	0.722691	7	0.00218887	AFUA_2G11490, AFUA_3G11920, AFUA_3G07790, AFUA_3G11430, AFUA_8G05040
biosynthesis of glutamine	FunCat	0.899666	0.955034	0.284148	0.636878	5	0.00156348	AFUA_3G07140, AFUA_3G08470, AFUA_3G10910, AFUA_6G03530
disease, virulence and defense	FunCat	0.42067	0.67453	0.284096	1.03814	23	0.00719199	AFUA_4G00600, AFUA_1G14300, AFUA_6G03600, AFUA_5G13715, AFUA_5G02860, AFUA_1G10140, AFUA_6G11560, AFUA_5G11245, AFUA_2G15440, AFUA_3G08670
regulator of transcription factor	FunCat	0.358166	0.611867	0.279878	1.09416	30	0.00938086	AFUA_4G04502, AFUA_6G02690, AFUA_6G12150, AFUA_1G17040
biosynthesis of glutamate	FunCat	0.595679	0.796438	0.279774	0.900906	15	0.00469043	AFUA_4G06620, AFUA_2G09650, AFUA_3G07140
nucleus	FunCat	0.660856	0.829577	0.276654	0.833108	12	0.00375235	AFUA_4G04502, AFUA_6G06590
hyphae formation	FunCat	0.813421	0.913136	0.274167	0.718152	8	0.00250156	AFUA_4G00660
biosynthesis of polyamines	FunCat	0.944637	0.974342	0.273742	0.572018	4	0.00125078	AFUA_5G13180, AFUA_1G13490, AFUA_5G03670
regulation of glycolysis and gluconeogenesis	FunCat	0.769968	0.905171	0.271839	0.75568	9	0.00281426	AFUA_4G11310, AFUA_1G04490, AFUA_7G05800, AFUA_7G02110, AFUA_5G05720
thiamine pyrophosphate binding	FunCat	0.867987	0.942714	0.270753	0.64752	6	0.00187617	AFUA_8G05230, AFUA_2G04870, AFUA_2G13620
intra Golgi transport	FunCat	0.826514	0.917934	0.269507	0.705946	8	0.00250156	AFUA_5G13410, AFUA_6G04150, AFUA_4G09520, AFUA_4G04100, AFUA_5G11900, AFUA_7G05700, AFUA_1G06680
homeostasis of metal ions (Na, K, Ca etc.)	FunCat	0.216535	0.461192	0.268456	1.21438	53	0.0165729	AFUA_7G04850, AFUA_5G03800, AFUA_7G06060, AFUA_7G04970, AFUA_6G07050, AFUA_5G12870, AFUA_5G03790, AFUA_2G01270, AFUA_7G04730, AFUA_3G02670, AFUA_5G09830, AFUA_2G05730, AFUA_7G04690, AFUA_7G06570
energy conversion and regeneration	FunCat	0.756369	0.901466	0.266384	0.762786	10	0.00312695	AFUA_1G17040, AFUA_8G05230, AFUA_2G08260, AFUA_1G01690, AFUA_6G08460
regulation of phosphate metabolism	FunCat	0.784345	0.909393	0.265936	0.739271	9	0.00281426	AFUA_6G08320, AFUA_3G13040, AFUA_1G06130, AFUA_4G05960
metabolism of glutamate	FunCat	0.886139	0.950709	0.261635	0.625715	6	0.00187617	AFUA_2G09650, AFUA_2G11490
N-directed glycosylation, deglycosylation	FunCat	0.712242	0.867383	0.259027	0.800731	13	0.00406504	AFUA_6G04240, AFUA_1G12630, AFUA_5G13210, AFUA_5G08970, AFUA_3G10400, AFUA_1G03790, AFUA_4G10750, AFUA_1G01380, AFUA_4G06870, AFUA_2G11080, AFUA_2G16790, AFUA_1G13870, AFUA_8G02040
virulence, disease factors	FunCat	0.448227	0.687844	0.258324	1.02093	31	0.00969356	AFUA_8G06750, AFUA_1G01190, AFUA_4G00600, AFUA_6G03600, AFUA_5G13715, AFUA_1G02040, AFUA_5G02860, AFUA_1G10140, AFUA_6G11560, AFUA_5G11245, AFUA_2G15440, AFUA_3G08670, AFUA_1G12720, AFUA_1G02090
symporter	FunCat	0.892739	0.950709	0.258311	0.617763	6	0.00187617	AFUA_2G12080, AFUA_1G02730, AFUA_4G06990, AFUA_1G04290, AFUA_3G08480
cellular export and secretion	FunCat	0.210867	0.453803	0.2578	1.19766	61	0.0190744	AFUA_3G10750, AFUA_2G01590, AFUA_8G06870, AFUA_3G03500, AFUA_1G13800, AFUA_2G12500, AFUA_1G10370, AFUA_5G09780, AFUA_1G03730, AFUA_5G09830, AFUA_3G02520, AFUA_7G05752, AFUA_3G02780, AFUA_3G02060, AFUA_5G01520, AFUA_3G11760
biosynthesis of arginine	FunCat	0.739336	0.89005	0.257439	0.760944	11	0.00343965	AFUA_5G13180, AFUA_8G02760, AFUA_2G11490, AFUA_6G06800, AFUA_3G07790, AFUA_5G08120
post Golgi transport	FunCat	0.817891	0.913136	0.257134	0.714801	9	0.00281426	AFUA_6G13020, AFUA_6G11270, AFUA_7G03640, AFUA_4G13490, AFUA_8G02780, AFUA_2G08850, AFUA_5G02760, AFUA_5G08040, AFUA_4G10210
tricarboxylic-acid pathway (citrate cycle, Krebs cycle, TCA cycle)	FunCat	0.62069	0.806454	0.256167	0.890949	20	0.00625391	AFUA_7G05070, AFUA_2G13810, AFUA_4G06620
nitrogen metabolism	FunCat	0.889621	0.950709	0.248958	0.630325	7	0.00218887	AFUA_7G04180, AFUA_3G01180
C-compound and carbohydrate metabolism	FunCat	0.018773	0.114029	0.246101	1.433	251	0.0784866	AFUA_5G14780, AFUA_2G05290, AFUA_1G01180, AFUA_7G04850, AFUA_1G04150, AFUA_3G10750, AFUA_1G17630, AFUA_6G00510, AFUA_5G01030, AFUA_4G13510, AFUA_3G13610, AFUA_8G06870, AFUA_3G00370, AFUA_3G10760, AFUA_6G02720, AFUA_8G01910, AFUA_6G08730, AFUA_5G07630, AFUA_6G08740, AFUA_2G17660, AFUA_8G05590, AFUA_3G12100, AFUA_7G05070, AFUA_7G02420, AFUA_8G01730, AFUA_2G13810, AFUA_6G12210, AFUA_3G00750, AFUA_1G…
catabolism of vitamins, cofactors, and prosthetic groups	FunCat	0.975779	0.987825	0.246	0.514048	4	0.00125078	AFUA_7G00700, AFUA_1G10270
aminosaccharide catabolism	FunCat	0.784469	0.909393	0.24468	0.736821	12	0.00375235	AFUA_4G13770, AFUA_8G06980, AFUA_6G10130, AFUA_5G03980
modification with fatty acids (e.g. myristylation, palmitylation, farnesylation)	FunCat	0.748503	0.898204	0.236718	0.788142	17	0.00531582	AFUA_5G13740, AFUA_5G12550, AFUA_3G06680, AFUA_5G08740, AFUA_3G14060, AFUA_4G10330, AFUA_6G07180, AFUA_3G10400, AFUA_5G12440, AFUA_2G08420, AFUA_5G04270, AFUA_2G06250, AFUA_2G05040, AFUA_4G03970, AFUA_1G09280, AFUA_2G07670, AFUA_1G05040
S phase of mitotic cell cycle	FunCat	0.93126	0.96847	0.235045	0.615678	8	0.00250156	AFUA_2G11660, AFUA_2G04860, AFUA_4G12160, AFUA_2G03920, AFUA_2G16150, AFUA_6G07300, AFUA_6G07980
secondary metabolism	FunCat	0.103104	0.297241	0.224333	1.2664	195	0.0609756	AFUA_5G14240, AFUA_1G01180, AFUA_7G04850, AFUA_1G17630, AFUA_7G06060, AFUA_4G04380, AFUA_2G12710, AFUA_1G02860, AFUA_3G03280, AFUA_2G07680, AFUA_8G05590, AFUA_4G10930, AFUA_3G01420, AFUA_7G06780, AFUA_8G01420, AFUA_1G15300, AFUA_1G13800, AFUA_5G07230, AFUA_2G12500, AFUA_4G07050, AFUA_1G14300, AFUA_4G13900, AFUA_1G10370, AFUA_6G14280, AFUA_7G04730, AFUA_2G11250, AFUA_1G10770, AFUA_5G13715, AFUA_5G…
sugar, glucoside, polyol and carboxylate anabolism	FunCat	0.655222	0.826587	0.222607	0.861007	28	0.00875547	AFUA_5G01030, AFUA_2G15430, AFUA_3G14910, AFUA_5G00540, AFUA_5G14300, AFUA_4G08410
resistance proteins	FunCat	0.697101	0.859038	0.221496	0.820442	24	0.00750469	AFUA_3G03280, AFUA_1G13800, AFUA_2G12500, AFUA_1G10370, AFUA_5G09780, AFUA_3G02520, AFUA_3G02780
cellular import	FunCat	0.44801	0.687844	0.213156	0.998431	62	0.0193871	AFUA_7G06060, AFUA_7G04970, AFUA_8G06870, AFUA_1G10930, AFUA_1G15300, AFUA_1G01480, AFUA_4G13900, AFUA_5G03790, AFUA_2G01270, AFUA_4G13090, AFUA_1G13210, AFUA_5G09830, AFUA_8G05710, AFUA_3G00540, AFUA_7G05910, AFUA_7G06570, AFUA_6G13020, AFUA_1G14010, AFUA_5G01160, AFUA_4G03110, AFUA_1G14700
glycolysis and gluconeogenesis	FunCat	0.664336	0.829577	0.212584	0.850241	32	0.0100063	AFUA_6G00510, AFUA_5G01030, AFUA_4G13510, AFUA_5G06240, AFUA_4G11310, AFUA_7G01980, AFUA_2G11020, AFUA_3G08470, AFUA_2G04870, AFUA_7G05800, AFUA_3G11690
DNA degradation	FunCat	0.92492	0.96847	0.209828	0.583296	9	0.00281426	AFUA_5G04070, AFUA_3G11820, AFUA_3G06180, AFUA_6G02530
metabolism of vitamins, cofactors, and prosthetic groups	FunCat	0.547745	0.762165	0.209353	0.930555	49	0.0153221	AFUA_7G06060, AFUA_8G01910, AFUA_2G17300, AFUA_5G10650, AFUA_5G12870, AFUA_7G04760, AFUA_3G02250, AFUA_3G01180, AFUA_1G17340, AFUA_7G06570, AFUA_7G05990, AFUA_2G08260, AFUA_3G08470, AFUA_6G11040, AFUA_4G03660, AFUA_3G07370, AFUA_2G14570, AFUA_3G06680, AFUA_2G07610, AFUA_1G11880, AFUA_1G06940, AFUA_5G10790, AFUA_1G06950, AFUA_6G02460, AFUA_6G08870
peroxisome	FunCat	0.863275	0.939671	0.20661	0.638694	13	0.00406504	AFUA_3G01180, AFUA_3G10940, AFUA_6G07740, AFUA_1G03560, AFUA_1G10340, AFUA_3G02070, AFUA_8G05240, AFUA_5G06300, AFUA_3G10190
cellular sensing and response to external stimulus	FunCat	0.936306	0.96847	0.197959	0.566852	10	0.00312695	AFUA_4G00660, AFUA_1G17340, AFUA_2G07610, AFUA_5G10790, AFUA_6G09260
kinase inhibitior	FunCat	0.925515	0.96847	0.195476	0.58865	12	0.00375235	AFUA_6G08320, AFUA_5G13740
autoproteolytic processing	FunCat	0.958466	0.983653	0.195045	0.542203	9	0.00281426	AFUA_3G05340, AFUA_6G12350, AFUA_2G10900, AFUA_2G15370, AFUA_1G03400, AFUA_6G12830, AFUA_2G06250
transcription repression	FunCat	0.756719	0.901466	0.192016	0.780938	34	0.0106316	AFUA_4G04502, AFUA_6G02690, AFUA_1G17040
electromagnetic waves stress response (e.g. UV, X-ray)	FunCat	0.988449	0.994513	0.190706	0.456083	6	0.00187617	AFUA_1G01600, AFUA_6G02300
oxidative stress response	FunCat	0.872993	0.943983	0.184394	0.694087	26	0.00813008	AFUA_2G17300, AFUA_6G14280, AFUA_3G02250, AFUA_6G03890, AFUA_3G08740, AFUA_6G09740, AFUA_4G07870, AFUA_5G13840, AFUA_1G10340, AFUA_6G02280, AFUA_5G11320, AFUA_3G12270, AFUA_5G01440, AFUA_3G10490, AFUA_4G09090
homeostasis of protons	FunCat	0.901639	0.955034	0.184086	0.630537	19	0.00594121	AFUA_8G06870, AFUA_6G07050
transport facilities	FunCat	0.5	0.725664	0.184002	0.974584	126	0.0393996	AFUA_5G03800, AFUA_7G06060, AFUA_4G09170, AFUA_8G06870, AFUA_2G12710, AFUA_4G03390, AFUA_1G10930, AFUA_4G00600, AFUA_1G15300, AFUA_1G13800, AFUA_1G01480, AFUA_2G12500, AFUA_2G12080, AFUA_5G12950, AFUA_4G13900, AFUA_1G10370, AFUA_6G03600, AFUA_5G03790, AFUA_5G09780, AFUA_1G09980, AFUA_4G13090, AFUA_4G13660, AFUA_1G03730, AFUA_2G13870
nutrient starvation response	FunCat	0.932099	0.96847	0.180532	0.581333	15	0.00469043	AFUA_8G01910, AFUA_5G03860, AFUA_1G02780, AFUA_2G10900, AFUA_2G00990
electron transport	FunCat	0.580411	0.786673	0.179356	0.923811	106	0.0331457	AFUA_5G10420, AFUA_5G14410, AFUA_1G12830, AFUA_3G13610, AFUA_6G02720, AFUA_8G05140, AFUA_4G03410, AFUA_7G05070, AFUA_4G10100, AFUA_8G01420, AFUA_4G07050, AFUA_6G14280, AFUA_8G01630, AFUA_7G04180, AFUA_5G01290, AFUA_5G02610, AFUA_5G13940, AFUA_3G06040, AFUA_3G01180
aerobic respiration	FunCat	0.855524	0.933299	0.172019	0.706603	35	0.0109443	AFUA_8G01630, AFUA_6G13140, AFUA_1G14610, AFUA_6G08850, AFUA_2G05450, AFUA_3G06190, AFUA_6G12350, AFUA_3G04150, AFUA_2G13010, AFUA_4G09360, AFUA_2G05510, AFUA_5G02080, AFUA_2G12260, AFUA_3G13000, AFUA_4G06790, AFUA_5G06540, AFUA_2G05500, AFUA_6G12790, AFUA_8G05320, AFUA_2G13710, AFUA_4G11300, AFUA_4G07690, AFUA_5G03570, AFUA_7G02560, AFUA_5G04210, AFUA_1G06610, AFUA_1G14200, AFUA_1G05390, AFUA_3G…
vacuolar/lysosomal transport	FunCat	0.787402	0.909393	0.17189	0.777557	53	0.0165729	AFUA_2G05980, AFUA_2G12080, AFUA_3G10740, AFUA_3G05340, AFUA_4G03870, AFUA_1G14010, AFUA_5G13410, AFUA_7G06050, AFUA_2G11330, AFUA_6G12350, AFUA_1G17070, AFUA_2G02610, AFUA_3G13980, AFUA_6G07630, AFUA_5G13890, AFUA_2G15370, AFUA_5G09300, AFUA_6G14530, AFUA_6G10410, AFUA_1G04020, AFUA_6G04780, AFUA_1G06420, AFUA_1G09480, AFUA_1G10810, AFUA_4G13740, AFUA_3G13490, AFUA_4G04100, AFUA_2G10980, AFUA_6G…
tetracyclic and pentacyclic triterpenes (cholesterin, steroids and hopanoids) metabolism	FunCat	0.843455	0.926294	0.165087	0.714695	43	0.0134459	AFUA_8G02440, AFUA_1G12830, AFUA_2G17400, AFUA_2G00320, AFUA_1G03150
lipid, fatty acid and isoprenoid metabolism	FunCat	0.601093	0.797137	0.164259	0.939422	219	0.0684803	AFUA_2G01600, AFUA_8G06750, AFUA_8G02440, AFUA_4G07060, AFUA_8G06870, AFUA_2G17400, AFUA_6G02720, AFUA_1G13270, AFUA_7G01730, AFUA_4G10930, AFUA_7G04950, AFUA_3G00750, AFUA_5G09800, AFUA_4G10100, AFUA_7G05580, AFUA_2G00320, AFUA_5G10650, AFUA_4G07050, AFUA_6G03640, AFUA_1G17030, AFUA_5G08810, AFUA_5G09980, AFUA_6G03050, AFUA_8G02590, AFUA_5G06240, AFUA_4G06200, AFUA_1G03150, AFUA_5G04310, AFUA_3G…
amino acid metabolism	FunCat	0.967658	0.983653	0.132062	0.613521	61	0.0190744	AFUA_1G12840, AFUA_2G07680, AFUA_2G09650, AFUA_3G11070, AFUA_2G00330, AFUA_8G04650, AFUA_5G13180, AFUA_7G04760, AFUA_5G13940, AFUA_6G02950, AFUA_8G02760, AFUA_2G11490
protein processing (proteolytic)	FunCat	0.970588	0.984597	0.12994	0.523909	33	0.0103189	AFUA_4G07270, AFUA_4G04210, AFUA_5G05800, AFUA_3G13840, AFUA_5G03220, AFUA_7G05930, AFUA_6G13310, AFUA_4G07510, AFUA_7G05870, AFUA_6G08960, AFUA_6G04890, AFUA_2G02920, AFUA_2G08420, AFUA_1G15130, AFUA_3G08940, AFUA_3G08290, AFUA_5G11720, AFUA_4G06140, AFUA_3G06110, AFUA_5G11810, AFUA_4G07910, AFUA_1G03890, AFUA_4G07590, AFUA_5G04210, AFUA_1G14200, AFUA_4G09030, AFUA_4G06930, AFUA_4G12970, AFUA_8G…
mitochondrial transport	FunCat	0.995962	0.995962	0.09261	0.40373	46	0.014384	AFUA_2G12080, AFUA_1G09980, AFUA_5G04310, AFUA_2G16930, AFUA_5G09830, AFUA_2G13870, AFUA_8G02760, AFUA_7G06570
protein modification	FunCat	0.872449	0.943983	-0.124466	-0.754419	81	0.0253283	AFUA_5G11670, AFUA_2G09290, AFUA_5G07320, AFUA_2G01750, AFUA_3G13060, AFUA_7G06700, AFUA_3G10080, AFUA_3G04110, AFUA_5G12400, AFUA_2G03720, AFUA_2G07670, AFUA_4G03000, AFUA_4G06830, AFUA_2G10590, AFUA_6G14130, AFUA_6G13170, AFUA_3G11100, AFUA_2G15760, AFUA_6G02130, AFUA_6G07870, AFUA_2G05490, AFUA_4G10910, AFUA_6G12360, AFUA_1G05320, AFUA_2G16790, AFUA_8G00460, AFUA_4G06930, AFUA_4G09030, AFUA_1G…
cation transport (H+, Na+, K+, Ca2+ , NH4+, etc.)	FunCat	0.904564	0.955034	-0.126363	-0.688103	50	0.0156348	AFUA_4G09440, AFUA_1G02480, AFUA_6G06740, AFUA_3G13790, AFUA_2G03500, AFUA_3G12370, AFUA_1G14330, AFUA_1G11110, AFUA_8G00260, AFUA_2G04080, AFUA_6G07730, AFUA_8G06920, AFUA_1G07170, AFUA_4G10210, AFUA_2G05860, AFUA_6G05080, AFUA_3G10690, AFUA_1G11550, AFUA_4G03320
vesicle fusion	FunCat	0.994652	0.995962	-0.141468	-0.449295	10	0.00312695	AFUA_7G01510, AFUA_2G17110, AFUA_5G08040, AFUA_6G10330, AFUA_1G07420, AFUA_1G12790, AFUA_4G09520, AFUA_6G04150, AFUA_6G11270, AFUA_5G02900
ion transport	FunCat	0.93578	0.96847	-0.143385	-0.610047	21	0.0065666	AFUA_2G08900, AFUA_6G06740, AFUA_3G13790, AFUA_2G03500, AFUA_1G11110, AFUA_8G06920, AFUA_4G10210, AFUA_2G05860, AFUA_1G11550, AFUA_2G08850
fungal and other eukaryotic cell type differentiation	FunCat	0.805085	0.913136	-0.144997	-0.79178	51	0.0159475	AFUA_7G06620, AFUA_6G07820, AFUA_2G03560, AFUA_4G02720, AFUA_6G10530, AFUA_5G03090, AFUA_7G01510, AFUA_5G08540, AFUA_6G12090
endocytosis	FunCat	0.815498	0.913136	-0.147928	-0.777037	42	0.0131332	AFUA_6G06870, AFUA_3G12670, AFUA_2G08900, AFUA_6G11890, AFUA_3G12370, AFUA_5G08550, AFUA_8G02840, AFUA_7G03680, AFUA_5G02360, AFUA_4G04310, AFUA_2G07670, AFUA_2G01570, AFUA_8G05660, AFUA_1G10970, AFUA_1G06030, AFUA_6G02620, AFUA_2G10620, AFUA_5G07930, AFUA_5G05550, AFUA_3G14230, AFUA_6G04740
protein/peptide degradation	FunCat	0.679803	0.844604	-0.15405	-0.889294	70	0.0218887	AFUA_4G09320, AFUA_5G14610, AFUA_1G07160, AFUA_6G13650, AFUA_2G01750, AFUA_2G14130, AFUA_2G08440, AFUA_3G14140, AFUA_3G10650, AFUA_1G14730, AFUA_1G06700, AFUA_6G02150, AFUA_3G05450, AFUA_2G02190, AFUA_4G06830, AFUA_2G02680, AFUA_4G11150, AFUA_6G14130, AFUA_5G09710, AFUA_2G15760, AFUA_1G02170, AFUA_4G11530, AFUA_3G11360, AFUA_5G08050, AFUA_8G00460, AFUA_4G12970, AFUA_4G07340, AFUA_4G10570, AFUA_4G…
polysaccharide metabolism	FunCat	0.679167	0.844604	-0.158785	-0.879913	53	0.0165729	AFUA_4G01160, AFUA_8G02100, AFUA_2G12780, AFUA_3G00420, AFUA_5G00960, AFUA_6G14490, AFUA_3G11780, AFUA_6G13440, AFUA_3G00910, AFUA_3G11280, AFUA_8G02630, AFUA_8G05020, AFUA_3G12600, AFUA_6G11390, AFUA_3G12770, AFUA_4G03350, AFUA_8G05630, AFUA_1G04820, AFUA_5G13090, AFUA_3G14420, AFUA_3G07890, AFUA_6G12360, AFUA_2G01870, AFUA_4G04180, AFUA_2G02360, AFUA_7G02290, AFUA_2G13440
protein targeting, sorting and translocation	FunCat	0.291391	0.555675	-0.159088	-1.0949	134	0.0419012	AFUA_2G09290, AFUA_2G10010, AFUA_6G10460, AFUA_3G07680, AFUA_6G10700, AFUA_1G06790, AFUA_2G08780, AFUA_4G11070, AFUA_4G04440, AFUA_4G04720, AFUA_4G05920, AFUA_2G04270, AFUA_1G15720, AFUA_3G08780, AFUA_3G05500, AFUA_1G07440, AFUA_3G12370, AFUA_7G04150, AFUA_6G04010, AFUA_8G03930, AFUA_1G13100, AFUA_3G06901, AFUA_5G13000, AFUA_2G16090, AFUA_5G02360, AFUA_3G08840, AFUA_2G01660, AFUA_1G05040, AFUA_4G…
heavy metal binding (Cu, Fe, Zn)	FunCat	0.21875	0.463901	-0.159845	-1.14002	160	0.0500313	AFUA_3G01490, AFUA_7G01010, AFUA_2G15590, AFUA_3G01070, AFUA_2G00350, AFUA_2G02660, AFUA_6G10470, AFUA_4G09710, AFUA_1G13060, AFUA_7G02190, AFUA_5G07790, AFUA_4G04318, AFUA_6G08300, AFUA_5G07320, AFUA_4G04260, AFUA_2G01750, AFUA_6G02060, AFUA_6G11310, AFUA_7G03910, AFUA_4G10770, AFUA_6G08820, AFUA_1G02460, AFUA_5G11260, AFUA_3G09560, AFUA_7G04700, AFUA_1G04950, AFUA_5G05580, AFUA_1G13900, AFUA_1G…
transfer of activated C-1 groups	FunCat	0.96496	0.983653	-0.1599	-0.56063	12	0.00375235	AFUA_4G04270, AFUA_7G04860, AFUA_3G04200, AFUA_2G07770, AFUA_5G12110, AFUA_3G08030
cell wall	FunCat	0.481865	0.708047	-0.163705	-1.01607	93	0.0290807	AFUA_2G15590, AFUA_2G03560, AFUA_4G02720, AFUA_1G13060, AFUA_3G12670, AFUA_8G05620, AFUA_6G04330, AFUA_5G08540, AFUA_7G05660, AFUA_1G14170, AFUA_3G00910, AFUA_2G13640, AFUA_2G15050, AFUA_3G11280, AFUA_5G08550, AFUA_8G02630, AFUA_1G08850, AFUA_7G03680, AFUA_3G05580, AFUA_7G02180, AFUA_5G05960, AFUA_6G11390, AFUA_4G08010, AFUA_3G09250, AFUA_8G05630, AFUA_3G00340, AFUA_2G09960, AFUA_3G12800, AFUA_8G…
vacuole or lysosome	FunCat	0.848943	0.930244	-0.171556	-0.698948	19	0.00594121	AFUA_3G12370, AFUA_8G05020, AFUA_5G02360, AFUA_2G13750, AFUA_5G05550, AFUA_6G03940, AFUA_2G06250, AFUA_5G06450, AFUA_2G10980, AFUA_1G09480, AFUA_4G09090, AFUA_6G10410, AFUA_3G14060, AFUA_4G11000, AFUA_5G08740, AFUA_5G11320, AFUA_1G16970, AFUA_6G12350
regulation of lipid, fatty acid and isoprenoid metabolism	FunCat	0.796407	0.913037	-0.192261	-0.75594	17	0.00531582	AFUA_2G08600, AFUA_4G07780, AFUA_4G08970, AFUA_5G13000, AFUA_1G01720, AFUA_6G02110, AFUA_1G09730
cell adhesion	FunCat	0.95443	0.982384	-0.193074	-0.533985	7	0.00218887	AFUA_3G04110, AFUA_2G15050, AFUA_4G11150, AFUA_6G06900, AFUA_3G10250
lipid/fatty acid transport	FunCat	0.424812	0.6764	-0.194944	-1.0151	41	0.0128205	AFUA_3G03700, AFUA_3G11790, AFUA_5G00710, AFUA_2G01440, AFUA_2G04700, AFUA_5G10510, AFUA_2G03790, AFUA_1G14330, AFUA_6G14100, AFUA_5G13000, AFUA_5G11600, AFUA_5G03690, AFUA_4G10210, AFUA_6G14140, AFUA_2G10590, AFUA_1G11550, AFUA_2G11360, AFUA_1G05320, AFUA_2G05040, AFUA_2G08850, AFUA_1G12910, AFUA_5G09190, AFUA_6G12690, AFUA_1G04780, AFUA_1G15930, AFUA_1G06530, AFUA_5G14660, AFUA_5G04270, AFUA_1G…
purin nucleotide/nucleoside/nucleobase metabolism	FunCat	0.330508	0.587798	-0.197192	-1.0768	51	0.0159475	AFUA_6G03750, AFUA_2G08780, AFUA_5G02720, AFUA_5G03090, AFUA_6G04730, AFUA_3G08650, AFUA_4G04550, AFUA_3G06790, AFUA_8G05330, AFUA_4G10790, AFUA_3G09320, AFUA_3G13380, AFUA_1G10630, AFUA_4G11220, AFUA_8G03990, AFUA_3G06530, AFUA_6G14310, AFUA_4G11510, AFUA_5G12210, AFUA_8G02860, AFUA_5G06390, AFUA_3G05700, AFUA_2G07770
stress response	FunCat	0.087197	0.269817	-0.198629	-1.23985	98	0.0306442	AFUA_3G03790, AFUA_5G10270, AFUA_2G09290, AFUA_2G17460, AFUA_6G10700, AFUA_8G05530, AFUA_6G06870, AFUA_4G08170, AFUA_3G13060, AFUA_7G03910, AFUA_5G04170, AFUA_8G04040, AFUA_6G06740, AFUA_3G10080, AFUA_2G16030, AFUA_4G13530, AFUA_3G11080, AFUA_1G07440, AFUA_1G10390, AFUA_1G05970, AFUA_2G14280, AFUA_1G04110, AFUA_1G12610, AFUA_2G01120, AFUA_2G03720, AFUA_8G03930, AFUA_1G06900, AFUA_6G07540, AFUA_5G…
glycolipid metabolism	FunCat	0.806971	0.913136	-0.204115	-0.736401	13	0.00406504	AFUA_6G10460, AFUA_6G13440, AFUA_8G05020, AFUA_8G02070, AFUA_2G02220, AFUA_7G04880, AFUA_6G12390, AFUA_2G12490
protein transport	FunCat	0.0378672	0.172506	-0.207701	-1.36303	112	0.0350219	AFUA_2G09290, AFUA_2G10010, AFUA_5G14610, AFUA_4G07540, AFUA_1G06790, AFUA_4G11070, AFUA_4G04720, AFUA_2G04270, AFUA_1G15720, AFUA_3G08780, AFUA_3G05500, AFUA_7G04150, AFUA_6G04010, AFUA_1G13100, AFUA_3G06901, AFUA_2G16090, AFUA_3G08840, AFUA_2G01660, AFUA_3G11040, AFUA_1G05040, AFUA_2G09960, AFUA_2G07670, AFUA_4G03040, AFUA_2G01570, AFUA_2G03310, AFUA_7G05970, AFUA_1G12280, AFUA_4G10210, AFUA_2G…
electron transport and membrane-associated energy conservation	FunCat	0.358156	0.611867	-0.208881	-1.05035	37	0.0115697	AFUA_7G01000, AFUA_6G11430, AFUA_8G05530, AFUA_4G03120, AFUA_1G02480
transcription initiation	FunCat	0.754237	0.901466	-0.209865	-0.792941	15	0.00469043	AFUA_5G11260, AFUA_1G03070, AFUA_3G10620, AFUA_2G05490, AFUA_6G07780, AFUA_5G03680, AFUA_4G11690, AFUA_3G05590, AFUA_4G08900, AFUA_8G05490, AFUA_2G14880, AFUA_2G15680, AFUA_6G01970, AFUA_1G09350, AFUA_5G08370
polynucleotide degradation	FunCat	0.478114	0.708047	-0.210372	-0.98969	31	0.00969356	AFUA_2G10010, AFUA_1G13060, AFUA_6G02060, AFUA_5G04160, AFUA_7G01550, AFUA_2G01120, AFUA_4G04350, AFUA_3G14500, AFUA_4G12680, AFUA_2G08750, AFUA_6G06820, AFUA_2G10710, AFUA_2G01090, AFUA_1G16470, AFUA_5G09250, AFUA_7G05430, AFUA_3G09050, AFUA_5G03120, AFUA_3G13260, AFUA_4G13700
proton driven antiporter	FunCat	0.902813	0.955034	-0.211652	-0.615985	8	0.00250156	AFUA_2G12550, AFUA_2G04080, AFUA_8G06920, AFUA_2G16320, AFUA_4G03320
sugar, glucoside, polyol and carboxylate catabolism	FunCat	0.175439	0.410643	-0.213207	-1.22119	59	0.018449	AFUA_2G10230, AFUA_3G01490, AFUA_2G10220, AFUA_1G06810, AFUA_5G02480, AFUA_8G02100, AFUA_2G14610, AFUA_2G10240, AFUA_6G14490, AFUA_3G11780, AFUA_4G13530, AFUA_7G01830, AFUA_4G04520, AFUA_8G02000, AFUA_3G10300, AFUA_1G14950, AFUA_8G02630, AFUA_3G12600, AFUA_4G11650, AFUA_6G07430, AFUA_4G03350, AFUA_3G07810, AFUA_7G04040
metal binding	FunCat	0.0140436	0.0946503	-0.213996	-1.46682	135	0.0422139	AFUA_3G01490, AFUA_4G09320, AFUA_6G10470, AFUA_1G10310, AFUA_7G02190, AFUA_5G07790, AFUA_6G08300, AFUA_4G04260, AFUA_2G01750, AFUA_1G05230, AFUA_7G03910, AFUA_6G06740, AFUA_6G02670, AFUA_4G10770, AFUA_1G02460, AFUA_6G13440, AFUA_3G11080, AFUA_5G11260, AFUA_7G04700, AFUA_3G13790, AFUA_1G04950, AFUA_5G05580, AFUA_4G02950, AFUA_4G10790, AFUA_6G12340, AFUA_3G10840, AFUA_8G02000, AFUA_3G13380, AFUA_1G…
NAD/NADP binding	FunCat	0.117371	0.326251	-0.217123	-1.28744	75	0.0234522	AFUA_7G01000, AFUA_2G10230, AFUA_3G01490, AFUA_2G15590, AFUA_6G11430, AFUA_2G01770, AFUA_1G07140, AFUA_2G17460, AFUA_2G10220, AFUA_8G05530, AFUA_4G08170
regulation by binding / dissociation	FunCat	0.340278	0.593676	-0.217945	-1.05204	33	0.0103189	AFUA_1G10310, AFUA_3G07710, AFUA_1G13140, AFUA_8G04040, AFUA_6G10530, AFUA_1G15810, AFUA_6G12340, AFUA_2G06180, AFUA_2G15050, AFUA_6G05090, AFUA_7G04450, AFUA_2G05490, AFUA_8G05570, AFUA_5G03130, AFUA_2G02520, AFUA_2G09820, AFUA_1G04700, AFUA_5G01980, AFUA_1G12760, AFUA_6G12540, AFUA_6G06750
respiration	FunCat	0.383275	0.645793	-0.219349	-1.0428	32	0.0100063	AFUA_7G01000, AFUA_6G11430, AFUA_8G05530, AFUA_2G14610, AFUA_4G03120
3'-end processing	FunCat	0.766938	0.905171	-0.22549	-0.762431	11	0.00343965	AFUA_1G15340, AFUA_8G04040, AFUA_2G06090, AFUA_2G06220, AFUA_3G09720, AFUA_3G11020, AFUA_1G09630, AFUA_2G04650, AFUA_1G02810, AFUA_2G09100
RNA synthesis	FunCat	0.0733924	0.249028	-0.227296	-1.33537	71	0.0222014	AFUA_1G04830, AFUA_3G08160, AFUA_3G07710, AFUA_4G07660, AFUA_7G02190, AFUA_1G15340, AFUA_7G03910, AFUA_1G06220, AFUA_6G04330, AFUA_1G15810, AFUA_5G11260, AFUA_3G11960, AFUA_3G05430, AFUA_1G13010, AFUA_3G10840, AFUA_3G10890, AFUA_5G11620, AFUA_4G07160, AFUA_1G04110, AFUA_1G06900, AFUA_1G05260, AFUA_1G03070, AFUA_1G05560
metabolism of the cysteine - aromatic group	FunCat	0.700809	0.859038	-0.22747	-0.797539	12	0.00375235	AFUA_2G00100, AFUA_5G13310, AFUA_7G04070, AFUA_3G14240, AFUA_6G00390, AFUA_1G02110, AFUA_3G14830
phospholipid metabolism	FunCat	0.177866	0.410845	-0.229716	-1.23466	47	0.0146967	AFUA_3G06650, AFUA_2G08600, AFUA_6G08470, AFUA_2G10240, AFUA_5G11590, AFUA_1G07010, AFUA_7G05540, AFUA_1G09050, AFUA_3G13970, AFUA_3G10800, AFUA_4G08970, AFUA_5G13000, AFUA_7G03680, AFUA_8G05020, AFUA_8G02070, AFUA_4G03000, AFUA_8G04940, AFUA_1G09730, AFUA_3G05630, AFUA_3G14680, AFUA_4G11360, AFUA_7G03790, AFUA_1G11550, AFUA_4G03970, AFUA_6G04460, AFUA_4G05940
modification by ubiquitin-related proteins	FunCat	0.507645	0.728168	-0.230026	-0.978667	21	0.0065666	AFUA_6G10530, AFUA_1G05970, AFUA_1G14730, AFUA_3G11870, AFUA_4G06830, AFUA_5G06060, AFUA_4G10570, AFUA_1G10850, AFUA_8G04810, AFUA_2G06250, AFUA_6G10510, AFUA_6G12540, AFUA_6G10600, AFUA_2G07340, AFUA_3G14430, AFUA_2G08150, AFUA_4G12630, AFUA_2G03350, AFUA_5G05790, AFUA_1G11060
biosynthesis of valine	FunCat	0.929293	0.96847	-0.230219	-0.59442	6	0.00187617	AFUA_3G14490, AFUA_6G11680, AFUA_2G14210
mitochondrion	FunCat	0.0788816	0.259802	-0.230277	-1.32077	62	0.0193871	AFUA_7G01000, AFUA_4G11180, AFUA_6G11430, AFUA_4G01260, AFUA_6G10700, AFUA_4G08170, AFUA_4G03120, AFUA_6G11890, AFUA_5G13392, AFUA_7G04150, AFUA_3G10800, AFUA_4G07020, AFUA_8G02840, AFUA_7G02230, AFUA_5G02360, AFUA_5G11540, AFUA_3G07810, AFUA_5G12810, AFUA_1G04470, AFUA_5G13140, AFUA_2G15610, AFUA_1G17520, AFUA_6G06420, AFUA_4G11530, AFUA_1G12730, AFUA_6G04460, AFUA_3G10110, AFUA_4G08600, AFUA_4G…
meiotic recombination	FunCat	0.629428	0.806454	-0.23172	-0.862825	14	0.00437774	AFUA_2G02660, AFUA_8G05820, AFUA_1G10410, AFUA_1G08860, AFUA_4G12680, AFUA_5G12660, AFUA_6G13690
metabolism of tryptophan	FunCat	0.85422	0.933299	-0.233295	-0.678974	8	0.00250156	AFUA_1G16550, AFUA_3G08390, AFUA_6G00370
accessory proteins of electron transport and membrane-associated energy conservation	FunCat	0.480769	0.708047	-0.234424	-1.00416	22	0.0068793	AFUA_1G09210, AFUA_3G07810, AFUA_4G04800, AFUA_5G04370, AFUA_2G17110, AFUA_1G02070, AFUA_4G11050, AFUA_3G10110, AFUA_1G14200, AFUA_1G06610, AFUA_5G04210, AFUA_2G13710, AFUA_6G12790, AFUA_2G05500, AFUA_5G06540, AFUA_4G06790, AFUA_2G12260, AFUA_2G02920, AFUA_5G02080
modification by phosphorylation, dephosphorylation, autophosphorylation	FunCat	0.0211828	0.119792	-0.235995	-1.43419	86	0.0268918	AFUA_2G03560, AFUA_6G06870, AFUA_5G05980, AFUA_4G07780, AFUA_1G14810, AFUA_3G12670, AFUA_5G11590, AFUA_6G02670, AFUA_7G01550, AFUA_3G10080, AFUA_3G11080, AFUA_3G12250, AFUA_1G04950, AFUA_5G02570, AFUA_5G05900, AFUA_4G08970, AFUA_2G13640, AFUA_2G01520, AFUA_7G03680, AFUA_4G06150, AFUA_5G05960, AFUA_1G01720, AFUA_2G07690, AFUA_4G11890, AFUA_1G09280, AFUA_5G12660, AFUA_6G09240, AFUA_2G03310, AFUA_1G…
growth regulators / regulation of cell size	FunCat	0.621469	0.806454	-0.237009	-0.895499	15	0.00469043	AFUA_4G10790, AFUA_1G13010, AFUA_2G15050, AFUA_5G08550, AFUA_6G04840, AFUA_3G05560, AFUA_2G10620, AFUA_5G06330
metabolism of cyclic and unusual nucleotides	FunCat	0.701897	0.859038	-0.237499	-0.803036	11	0.00343965	AFUA_4G04260, AFUA_1G05230, AFUA_3G06530, AFUA_6G14310, AFUA_6G08520
enzyme activator	FunCat	0.284314	0.555089	-0.243169	-1.11744	29	0.00906817	AFUA_5G14610, AFUA_8G05620, AFUA_1G13140, AFUA_8G04040, AFUA_5G02570, AFUA_1G14730, AFUA_3G05580, AFUA_1G05040, AFUA_4G11330, AFUA_2G15760, AFUA_2G05490, AFUA_8G06140, AFUA_4G06070, AFUA_6G02940, AFUA_4G06130, AFUA_6G07980, AFUA_2G06250, AFUA_1G12760, AFUA_6G10510
biosynthesis of methionine	FunCat	0.821809	0.914773	-0.243343	-0.737424	9	0.00281426	AFUA_4G07360, AFUA_5G08600
homeostasis of cations	FunCat	0.462236	0.695474	-0.244904	-0.997782	19	0.00594121	AFUA_4G09440, AFUA_4G04318, AFUA_7G03910, AFUA_1G11110, AFUA_1G06900, AFUA_5G05960, AFUA_6G07730, AFUA_1G07170
fatty acid derivatives mediated signal transduction	FunCat	0.835443	0.923681	-0.246329	-0.681274	7	0.00218887	AFUA_1G07010, AFUA_3G05630, AFUA_5G11970, AFUA_7G03790
transmembrane signal transduction	FunCat	0.420896	0.67453	-0.247915	-1.034	20	0.00625391	AFUA_3G15090, AFUA_2G03560, AFUA_4G04440, AFUA_3G11080, AFUA_5G05900, AFUA_1G07520, AFUA_4G11890, AFUA_2G07670, AFUA_5G13930, AFUA_1G12680, AFUA_8G06140, AFUA_2G13040
vesicle formation	FunCat	0.465839	0.698758	-0.248034	-0.996175	18	0.00562852	AFUA_4G07540, AFUA_7G05540, AFUA_3G08840, AFUA_2G01570, AFUA_1G10970, AFUA_1G06030, AFUA_5G07930, AFUA_4G07700, AFUA_2G10610, AFUA_6G12830, AFUA_1G04940, AFUA_1G03400, AFUA_2G02560, AFUA_3G09790, AFUA_1G07680, AFUA_7G03640, AFUA_2G09180
cellular signalling	FunCat	0.00685516	0.0522914	-0.248408	-1.54635	99	0.0309568	AFUA_7G06620, AFUA_6G07820, AFUA_2G03560, AFUA_6G06870, AFUA_7G02190, AFUA_6G08580, AFUA_5G05980, AFUA_4G07630, AFUA_1G14810, AFUA_3G12670, AFUA_1G04340, AFUA_5G11590, AFUA_8G01580, AFUA_4G04440, AFUA_3G10080, AFUA_4G07500, AFUA_1G09210, AFUA_1G05310, AFUA_6G12340, AFUA_7G04150, AFUA_5G05900, AFUA_2G13640, AFUA_5G08550, AFUA_1G10710, AFUA_5G11060, AFUA_1G09800, AFUA_1G01720, AFUA_5G01780, AFUA_4G…
deoxyribonucleotide metabolism	FunCat	0.53406	0.752823	-0.249039	-0.927312	14	0.00437774	AFUA_2G02780, AFUA_4G04270, AFUA_4G06690, AFUA_2G04940, AFUA_5G12350, AFUA_7G06490, AFUA_4G12990
aminosaccharide anabolism	FunCat	0.787234	0.909393	-0.250956	-0.760493	9	0.00281426	AFUA_3G11280, AFUA_7G02180, AFUA_1G06210, AFUA_8G05630
unfolded protein response (e.g. ER quality control)	FunCat	0.127586	0.337486	-0.251328	-1.29725	39	0.0121951	AFUA_3G03790, AFUA_6G10700, AFUA_5G04170, AFUA_1G01740, AFUA_1G07440, AFUA_2G10380, AFUA_1G12610, AFUA_8G03930, AFUA_3G09590, AFUA_6G07540, AFUA_1G01720, AFUA_2G09960, AFUA_1G09280, AFUA_4G11330, AFUA_3G07830, AFUA_1G04470, AFUA_4G09740, AFUA_2G17110, AFUA_1G05900, AFUA_1G02170, AFUA_3G05400, AFUA_2G13040, AFUA_8G04270, AFUA_7G02290, AFUA_1G06710, AFUA_1G06200, AFUA_3G13030, AFUA_2G16020, AFUA_5G…
magnesium binding	FunCat	0.0586124	0.222624	-0.251786	-1.41	55	0.0171982	AFUA_6G10700, AFUA_6G06740, AFUA_6G02670, AFUA_4G07010, AFUA_6G13440, AFUA_3G11080, AFUA_3G13790, AFUA_8G05330, AFUA_4G10790, AFUA_3G14030, AFUA_1G10630, AFUA_2G13640, AFUA_6G11680, AFUA_6G07430, AFUA_1G06210, AFUA_1G01720, AFUA_2G07690, AFUA_4G11890, AFUA_6G09240, AFUA_4G11140, AFUA_4G10210, AFUA_2G08750, AFUA_6G10650, AFUA_2G05860, AFUA_5G06390, AFUA_7G04330, AFUA_1G10480, AFUA_2G08850, AFUA_7G…
protein folding and stabilization	FunCat	0.0647942	0.236385	-0.252297	-1.42414	56	0.0175109	AFUA_3G03790, AFUA_2G09290, AFUA_6G10700, AFUA_6G08580, AFUA_5G04170, AFUA_6G13260, AFUA_1G01740, AFUA_1G07440, AFUA_2G10380, AFUA_1G12610, AFUA_2G03720, AFUA_8G03930, AFUA_3G09590, AFUA_5G11600, AFUA_6G07540, AFUA_5G11940, AFUA_2G01660, AFUA_1G05040, AFUA_2G09960, AFUA_4G11330, AFUA_3G07830, AFUA_4G09740, AFUA_2G10590, AFUA_2G08550, AFUA_1G05900, AFUA_1G02170, AFUA_3G05400, AFUA_1G05320, AFUA_6G…
DNA damage response	FunCat	0.00364589	0.0320317	-0.285203	-1.63077	65	0.0203252	AFUA_4G11180, AFUA_2G02660, AFUA_5G07320, AFUA_3G13060, AFUA_8G04040, AFUA_2G02780, AFUA_3G09560, AFUA_5G02570, AFUA_4G08300, AFUA_8G05820, AFUA_2G01120, AFUA_1G10410, AFUA_5G12350, AFUA_2G12250, AFUA_5G13370, AFUA_6G10980, AFUA_7G03820, AFUA_1G09280, AFUA_4G12680, AFUA_5G12660, AFUA_6G09240, AFUA_4G11140, AFUA_4G06830, AFUA_5G11910, AFUA_5G01870, AFUA_3G09850, AFUA_6G13170, AFUA_6G06820, AFUA_2G…
exocytosis	FunCat	0.44012	0.687844	-0.257712	-1.01328	17	0.00531582	AFUA_3G11040, AFUA_3G05630, AFUA_8G05660, AFUA_5G08040, AFUA_3G12430, AFUA_6G04740, AFUA_6G10330, AFUA_1G04700, AFUA_3G06140, AFUA_5G06450, AFUA_5G08700, AFUA_1G12790, AFUA_4G08050, AFUA_2G16640, AFUA_4G09520, AFUA_6G10410
development of asco- basidio- or zygospore	FunCat	0.0323423	0.15743	-0.258032	-1.46883	58	0.0181363	AFUA_2G03560, AFUA_5G04170, AFUA_8G05620, AFUA_6G10530, AFUA_6G13030, AFUA_1G02030, AFUA_2G15050, AFUA_3G11280, AFUA_5G13000, AFUA_1G08850, AFUA_5G11600, AFUA_5G01820, AFUA_6G02110, AFUA_8G05630, AFUA_3G05630, AFUA_3G14680, AFUA_1G10860, AFUA_5G02760, AFUA_3G14420, AFUA_6G08520, AFUA_2G07770, AFUA_2G01870, AFUA_4G03970, AFUA_2G14080, AFUA_4G04180, AFUA_8G05570, AFUA_2G16080, AFUA_8G06140, AFUA_2G…
metabolism of secondary products derived from primary amino acids	FunCat	0.982143	0.990193	-0.259468	-0.521281	3	0.000938086	AFUA_6G14340, AFUA_1G06180, AFUA_6G07340
assembly of protein complexes	FunCat	0.00289384	0.0273802	-0.26068	-1.66331	103	0.0322076	AFUA_4G01260, AFUA_3G13060, AFUA_6G13410, AFUA_6G13030, AFUA_5G08540, AFUA_6G04990, AFUA_1G05970, AFUA_3G05950, AFUA_6G10320, AFUA_2G14280, AFUA_1G14180, AFUA_5G07390, AFUA_8G04660, AFUA_1G08850, AFUA_3G11870, AFUA_6G03960, AFUA_1G08860, AFUA_6G05090, AFUA_2G05210, AFUA_4G04310, AFUA_2G13780, AFUA_2G01570, AFUA_2G14990, AFUA_8G04590, AFUA_1G06290, AFUA_5G11910, AFUA_1G10970, AFUA_2G02680, AFUA_3G…
detoxification involving cytochrome P450	FunCat	0.450142	0.687844	-0.260693	-1.01171	16	0.00500313	AFUA_5G15050, AFUA_5G14860, AFUA_7G06630
enzyme mediated signal transduction	FunCat	0.450142	0.687844	-0.260813	-1.01218	16	0.00500313	AFUA_5G05980, AFUA_5G05900, AFUA_5G05960, AFUA_1G01720, AFUA_6G06400, AFUA_1G05900, AFUA_2G13680, AFUA_3G05400, AFUA_2G14920, AFUA_4G07400, AFUA_5G06750, AFUA_1G05610
enzymatic activity regulation / enzyme regulator	FunCat	0.047261	0.198738	-0.261617	-1.47675	56	0.0175109	AFUA_4G11180, AFUA_6G10470, AFUA_7G03910, AFUA_8G05620, AFUA_3G10080, AFUA_3G11080, AFUA_5G02570, AFUA_3G05580, AFUA_2G12250, AFUA_7G04310, AFUA_2G07690, AFUA_4G11890, AFUA_2G09960, AFUA_5G12660, AFUA_5G01870, AFUA_2G13370, AFUA_3G11100, AFUA_6G08200, AFUA_6G01910, AFUA_2G10270, AFUA_2G12150, AFUA_1G04900, AFUA_6G02940, AFUA_6G05040, AFUA_8G04810, AFUA_1G04800, AFUA_5G06750, AFUA_6G10510, AFUA_4G…
cytoplasmic and nuclear protein degradation	FunCat	0.0692471	0.241628	-0.262379	-1.42877	50	0.0156348	AFUA_5G14610, AFUA_1G07160, AFUA_2G01750, AFUA_2G14130, AFUA_2G08440, AFUA_8G04680, AFUA_1G01740, AFUA_3G10650, AFUA_6G07540, AFUA_2G05210, AFUA_3G05450, AFUA_3G07830, AFUA_4G06830, AFUA_6G14130, AFUA_5G09710, AFUA_2G11180, AFUA_8G00460, AFUA_4G12970, AFUA_4G07340, AFUA_8G04270, AFUA_4G06930, AFUA_4G09030, AFUA_3G13030, AFUA_6G08420, AFUA_2G16020, AFUA_6G09190, AFUA_2G07500, AFUA_2G06330, AFUA_6G…
directional cell growth (morphogenesis)	FunCat	0.211221	0.453803	-0.262659	-1.19486	28	0.00875547	AFUA_2G03560, AFUA_4G02720, AFUA_6G06870, AFUA_3G11080, AFUA_7G04300, AFUA_3G11960, AFUA_1G12610, AFUA_5G08550, AFUA_6G11390, AFUA_3G00340, AFUA_6G06400, AFUA_7G04450, AFUA_5G11970
modification by ubiquitination, deubiquitination	FunCat	0.0157399	0.103254	-0.264792	-1.51803	64	0.0200125	AFUA_7G00550, AFUA_1G07160, AFUA_4G07630, AFUA_3G13060, AFUA_6G10530, AFUA_6G08820, AFUA_2G14130, AFUA_2G08440, AFUA_6G13030, AFUA_1G05970, AFUA_3G05950, AFUA_1G14730, AFUA_3G11870, AFUA_3G04310, AFUA_2G05210, AFUA_4G06830, AFUA_2G17110, AFUA_5G13140, AFUA_6G14130, AFUA_6G13170, AFUA_3G11100, AFUA_5G06060, AFUA_2G15760, AFUA_4G07340, AFUA_8G04270, AFUA_4G10570, AFUA_1G06710, AFUA_1G10850, AFUA_6G…
proteasomal degradation (ubiquitin/proteasomal pathway)	FunCat	0.0143932	0.0956954	-0.266383	-1.52715	64	0.0200125	AFUA_1G07160, AFUA_3G13060, AFUA_6G10530, AFUA_2G14130, AFUA_2G08440, AFUA_6G13030, AFUA_7G05540, AFUA_1G05970, AFUA_3G05950, AFUA_1G14730, AFUA_3G11870, AFUA_2G05210, AFUA_1G09330, AFUA_4G06830, AFUA_2G17110, AFUA_6G13170, AFUA_3G11100, AFUA_5G06060, AFUA_2G15760, AFUA_4G07340, AFUA_8G04270, AFUA_7G02290, AFUA_6G08420, AFUA_5G06750, AFUA_2G06250, AFUA_2G06330, AFUA_6G10510, AFUA_5G03250, AFUA_5G…
ribosomal proteins	FunCat	0.0806879	0.262904	-0.266846	-1.4261	46	0.014384	AFUA_1G10310, AFUA_2G16040, AFUA_7G04490, AFUA_5G07390, AFUA_3G12300, AFUA_5G11540, AFUA_3G05970, AFUA_5G12810, AFUA_1G05340, AFUA_1G06830, AFUA_7G04420, AFUA_2G06090, AFUA_5G06360, AFUA_3G09620, AFUA_1G09440, AFUA_1G12730, AFUA_4G06000, AFUA_4G04460, AFUA_2G12150, AFUA_1G14410, AFUA_4G12170, AFUA_1G05630, AFUA_6G05330, AFUA_2G10510, AFUA_2G03380, AFUA_2G16970, AFUA_5G03570, AFUA_5G06750, AFUA_4G…
G1/S transition of mitotic cell cycle	FunCat	0.313433	0.574395	-0.267126	-1.11412	20	0.00625391	AFUA_6G13030, AFUA_5G02570, AFUA_1G05970, AFUA_2G04820, AFUA_5G13120, AFUA_5G05960, AFUA_1G09280, AFUA_3G13920, AFUA_5G06060, AFUA_2G10270, AFUA_8G04810, AFUA_6G07980, AFUA_4G06180
pyrimidine nucleotide/nucleoside/nucleobase metabolism	FunCat	0.181518	0.415381	-0.267351	-1.2162	28	0.00875547	AFUA_5G02480, AFUA_6G11310, AFUA_7G01830, AFUA_4G04550, AFUA_4G04270, AFUA_8G05330, AFUA_3G08390, AFUA_4G10790, AFUA_3G13380, AFUA_7G02180
osmosensing and response	FunCat	0.230769	0.479736	-0.26796	-1.18277	24	0.00750469	AFUA_2G10230, AFUA_2G10220, AFUA_2G03560, AFUA_3G12670, AFUA_3G11080, AFUA_4G04070
C-compound and carbohydrate transport	FunCat	0.0209657	0.119792	-0.269978	-1.53683	58	0.0181363	AFUA_7G00440, AFUA_7G06620, AFUA_3G03700, AFUA_6G07820, AFUA_6G03060, AFUA_3G11790, AFUA_2G03520, AFUA_4G00150, AFUA_2G15410, AFUA_4G02650, AFUA_5G00710, AFUA_8G02010, AFUA_2G01440
regulation of nitrogen, sulfur and selenium metabolism	FunCat	0.641711	0.814261	-0.270389	-0.858741	10	0.00312695	AFUA_5G11260, AFUA_2G03430, AFUA_6G02110, AFUA_3G12430, AFUA_1G04580, AFUA_6G07530, AFUA_3G11430, AFUA_3G06600, AFUA_6G01970, AFUA_6G01930
regulation of C-compound and carbohydrate metabolism	FunCat	0.00439342	0.0371237	-0.296602	-1.70314	66	0.0206379	AFUA_6G03060, AFUA_1G17490, AFUA_5G02480, AFUA_8G01150, AFUA_8G01990, AFUA_5G11590, AFUA_8G05620, AFUA_6G00120, AFUA_2G05380, AFUA_1G04950, AFUA_5G08540, AFUA_4G00800, AFUA_7G04890, AFUA_3G10300, AFUA_1G05970, AFUA_3G08400, AFUA_2G14590, AFUA_2G06180, AFUA_5G08550, AFUA_1G08850, AFUA_3G05580, AFUA_4G04640, AFUA_2G04080, AFUA_6G02110, AFUA_8G07230, AFUA_2G07480, AFUA_7G04040, AFUA_5G09170, AFUA_6G…
vesicular transport (Golgi network, etc.)	FunCat	0.00243094	0.0239204	-0.274438	-1.71747	89	0.0278299	AFUA_5G11670, AFUA_7G00550, AFUA_6G06870, AFUA_4G07540, AFUA_6G06620, AFUA_2G08780, AFUA_6G13410, AFUA_1G09210, AFUA_7G01510, AFUA_1G07440, AFUA_6G12970, AFUA_6G13430, AFUA_5G13000, AFUA_5G13050, AFUA_6G03960, AFUA_3G08840, AFUA_3G11040, AFUA_1G05040, AFUA_4G04310, AFUA_4G03040, AFUA_2G01570, AFUA_4G11330, AFUA_4G10210, AFUA_2G13750, AFUA_3G12800, AFUA_4G04800, AFUA_1G10970, AFUA_2G05860, AFUA_3G…
complex cofactor/cosubstrate/vitamine binding	FunCat	0.79798	0.913037	-0.275106	-0.710316	6	0.00187617	AFUA_2G08600, AFUA_1G12070
G-protein coupled receptor signalling pathway	FunCat	0.392655	0.652468	-0.27881	-1.05344	15	0.00469043	AFUA_1G13140, AFUA_5G03090, AFUA_2G15050, AFUA_5G11060, AFUA_4G11890, AFUA_3G05630, AFUA_5G12210, AFUA_5G02760, AFUA_3G12430, AFUA_5G03880
metabolism of nonprotein amino acids	FunCat	0.790404	0.910723	-0.27882	-0.719907	6	0.00187617	AFUA_2G17460
transcription activation	FunCat	0.0200048	0.118583	-0.278883	-1.54544	53	0.0165729	AFUA_1G04830, AFUA_3G07710, AFUA_8G01150, AFUA_8G01990, AFUA_7G03910, AFUA_1G11620, AFUA_7G06500, AFUA_6G00120, AFUA_8G04040, AFUA_2G05380, AFUA_6G10530, AFUA_1G15810, AFUA_5G11260, AFUA_1G13010, AFUA_4G12470, AFUA_2G03430, AFUA_2G06180, AFUA_2G15050, AFUA_1G03070, AFUA_3G14840, AFUA_6G02110, AFUA_5G09170, AFUA_2G16310, AFUA_6G07800
RNA processing	FunCat	0.138614	0.353358	-0.280437	-1.27573	28	0.00875547	AFUA_8G04640, AFUA_1G13060, AFUA_1G09320, AFUA_6G02060, AFUA_6G08820, AFUA_2G02780, AFUA_4G07500, AFUA_2G16040
organization of chromosome structure	FunCat	0.00109673	0.0119909	-0.274518	-1.75161	103	0.0322076	AFUA_1G04830, AFUA_2G02660, AFUA_3G07710, AFUA_7G04130, AFUA_7G02190, AFUA_5G07790, AFUA_4G07630, AFUA_3G04120, AFUA_7G03910, AFUA_5G06400, AFUA_3G10080, AFUA_1G15810, AFUA_2G16040, AFUA_5G11260, AFUA_4G08830, AFUA_5G02570, AFUA_3G11960, AFUA_3G05530, AFUA_1G13010, AFUA_3G10840, AFUA_6G04660, AFUA_1G04110, AFUA_3G08400, AFUA_1G10410, AFUA_6G07810, AFUA_1G06900, AFUA_1G03070, AFUA_4G06120, AFUA_5G…
protein binding	FunCat			-0.28572		607	0.189806	AFUA_1G04830, AFUA_4G09320, AFUA_4G11180, AFUA_5G11120, AFUA_4G01260, AFUA_7G00550, AFUA_1G07140, AFUA_2G09290, AFUA_2G02660, AFUA_2G10010, AFUA_6G10470, AFUA_1G10310, AFUA_3G08160, AFUA_3G07710, AFUA_3G07680, AFUA_6G10700, AFUA_5G02480, AFUA_5G14610, AFUA_1G07160, AFUA_7G04130, AFUA_6G08580, AFUA_5G07790, AFUA_5G05980, AFUA_4G07540, AFUA_6G08300, AFUA_4G07780, AFUA_1G06790, AFUA_4G07630, AFUA_5G…
lipid binding	FunCat	0.187302	0.421942	-0.285854	-1.25547	23	0.00719199	AFUA_2G04700, AFUA_4G13530, AFUA_2G08440, AFUA_5G08540, AFUA_2G03790, AFUA_6G12340, AFUA_1G08850, AFUA_3G05630, AFUA_6G14310, AFUA_5G11970, AFUA_2G17110, AFUA_1G12680, AFUA_7G01840, AFUA_8G04270
nucleotide/nucleoside/nucleobase metabolism	FunCat	0.00471635	0.0386741	-0.32828	-1.76292	48	0.0150094	AFUA_2G03000, AFUA_7G04130, AFUA_5G07790, AFUA_6G08300, AFUA_1G15340, AFUA_2G08780, AFUA_1G05230, AFUA_1G06220, AFUA_1G02460, AFUA_4G04270, AFUA_4G02950, AFUA_1G13900, AFUA_3G10890, AFUA_2G13720, AFUA_3G08400, AFUA_7G02180, AFUA_6G07430, AFUA_5G12660, AFUA_4G11140, AFUA_2G11290, AFUA_6G14310, AFUA_4G11510, AFUA_3G05890, AFUA_5G06390, AFUA_1G10480, AFUA_2G14920, AFUA_4G03970, AFUA_2G06140, AFUA_4G…
regulation of nitrogen metabolism	FunCat	0.891509	0.950709	-0.287414	-0.639573	4	0.00125078	AFUA_5G11260, AFUA_2G10400, AFUA_7G02110, AFUA_6G01970
G1 phase of mitotic cell cycle	FunCat	0.287425	0.555675	-0.287819	-1.13166	17	0.00531582	AFUA_5G02570, AFUA_3G05950, AFUA_1G03070, AFUA_7G04310, AFUA_2G05210, AFUA_1G05040, AFUA_5G09170, AFUA_3G12430, AFUA_5G03680, AFUA_2G10270, AFUA_5G02440, AFUA_1G07740
nucleotide-sugar metabolism	FunCat	0.739899	0.89005	-0.287907	-0.743369	6	0.00187617	AFUA_7G01830, AFUA_4G11510, AFUA_3G07910, AFUA_3G10400, AFUA_5G02240, AFUA_3G08470
pyruvate dehydrogenase complex	FunCat	0.891509	0.950709	-0.28804	-0.640967	4	0.00125078	AFUA_3G01450, AFUA_1G06960, AFUA_3G08270, AFUA_2G04870
receptor binding	FunCat	0.739899	0.89005	-0.28829	-0.744358	6	0.00187617	AFUA_1G04340, AFUA_2G03310, AFUA_6G04940, AFUA_6G12540, AFUA_2G15940
intracellular transport vesicles	FunCat	0.256798	0.519936	-0.289943	-1.18128	19	0.00594121	AFUA_4G07540, AFUA_7G05540, AFUA_3G08840, AFUA_4G04310, AFUA_2G01570, AFUA_1G10970, AFUA_1G06030, AFUA_5G07930, AFUA_4G07700, AFUA_2G10610, AFUA_3G06140, AFUA_6G12830, AFUA_1G03400, AFUA_2G02560, AFUA_3G09790, AFUA_4G13490
DNA conformation modification (e.g. chromatin)	FunCat	0.000507821	0.0062462	-0.285991	-1.81132	101	0.0315822	AFUA_1G04830, AFUA_2G02660, AFUA_3G07710, AFUA_4G13330, AFUA_7G02190, AFUA_3G04120, AFUA_7G03910, AFUA_5G11470, AFUA_3G10080, AFUA_1G15810, AFUA_2G16040, AFUA_5G02520, AFUA_5G11260, AFUA_3G09560, AFUA_1G04950, AFUA_5G02570, AFUA_3G11960, AFUA_1G02410, AFUA_1G13010, AFUA_2G09060, AFUA_3G10840, AFUA_6G10320, AFUA_1G04110, AFUA_3G08400, AFUA_6G07810, AFUA_1G06900, AFUA_1G03070, AFUA_4G06120, AFUA_4G…
general transcription activities	FunCat	0.0122679	0.0850114	-0.29236	-1.62012	53	0.0165729	AFUA_5G11120, AFUA_2G00100, AFUA_4G11970, AFUA_5G04240, AFUA_6G10530, AFUA_1G02460, AFUA_5G13310, AFUA_3G11960, AFUA_1G13900, AFUA_1G02410, AFUA_2G13720, AFUA_4G07160, AFUA_3G14370, AFUA_2G03430, AFUA_2G06180, AFUA_1G03070, AFUA_5G09080, AFUA_6G02110, AFUA_1G05830, AFUA_7G01920, AFUA_3G10620, AFUA_4G08500, AFUA_7G02370, AFUA_6G07800, AFUA_3G10380, AFUA_2G15610, AFUA_1G04980, AFUA_4G10730
O-directed glycosylation, deglycosylation	FunCat	0.629156	0.806454	-0.293332	-0.853707	8	0.00250156	AFUA_1G03380, AFUA_7G05020, AFUA_8G04500, AFUA_1G07690, AFUA_3G06450, AFUA_1G03790, AFUA_3G10400
RNA degradation	FunCat	0.0581823	0.222624	-0.296205	-1.47831	36	0.011257	AFUA_1G10310, AFUA_1G13060, AFUA_7G04130, AFUA_6G02060, AFUA_5G06400, AFUA_6G08820, AFUA_7G01550, AFUA_3G05430, AFUA_1G12000, AFUA_2G04820, AFUA_4G04350, AFUA_2G13130, AFUA_1G08860, AFUA_3G10240, AFUA_2G01330
spindle pole body/centrosome and microtubule cycle	FunCat	0.00386169	0.0333325	-0.399482	-1.81728	28	0.00875547	AFUA_7G00550, AFUA_4G07540, AFUA_1G14120, AFUA_6G12970, AFUA_2G16260, AFUA_8G04660, AFUA_5G13560, AFUA_6G12980, AFUA_2G14990, AFUA_3G11320, AFUA_2G14670, AFUA_3G11860, AFUA_7G01400, AFUA_5G09710, AFUA_5G08510, AFUA_2G07550, AFUA_2G03150, AFUA_6G04740, AFUA_6G04940, AFUA_6G07300, AFUA_3G08100, AFUA_1G09560, AFUA_5G11810, AFUA_4G12160
modification with sugar residues (e.g. glycosylation, deglycosylation)	FunCat	0.171254	0.405081	-0.297614	-1.26623	21	0.0065666	AFUA_1G03380, AFUA_7G01830, AFUA_8G02040, AFUA_4G11510, AFUA_5G13090, AFUA_6G12360, AFUA_2G16790, AFUA_2G02360, AFUA_6G07620, AFUA_4G06870, AFUA_8G04500, AFUA_4G11350, AFUA_1G07690, AFUA_3G06450, AFUA_1G01380, AFUA_4G10750, AFUA_3G10400, AFUA_5G08970, AFUA_4G13400, AFUA_5G13210
fermentation	FunCat	0.316384	0.574395	-0.299405	-1.13125	15	0.00469043	AFUA_7G01000, AFUA_6G11430, AFUA_3G11900, AFUA_8G05520
GTP binding	FunCat	0.00445183	0.0371237	-0.32475	-1.82812	54	0.0168856	AFUA_1G04340, AFUA_2G11510, AFUA_5G04160, AFUA_1G13140, AFUA_6G11890, AFUA_5G03090, AFUA_2G12880, AFUA_5G08540, AFUA_5G13392, AFUA_4G04520, AFUA_2G04820, AFUA_5G13520, AFUA_4G08110, AFUA_8G03990, AFUA_1G08850, AFUA_1G05560, AFUA_1G09800, AFUA_2G13530, AFUA_1G10910, AFUA_6G04570, AFUA_2G14990, AFUA_2G08990, AFUA_3G14350, AFUA_4G07580, AFUA_5G12210, AFUA_1G06520, AFUA_6G07870, AFUA_1G03970, AFUA_2G…
osmotic and salt stress response	FunCat	0.0527869	0.212878	-0.300954	-1.51333	37	0.0115697	AFUA_2G10220, AFUA_3G12670, AFUA_4G03330, AFUA_8G05620, AFUA_3G11080, AFUA_4G04070, AFUA_3G05580, AFUA_6G07730, AFUA_8G05630, AFUA_1G07170, AFUA_8G05660, AFUA_3G14420, AFUA_1G09640, AFUA_2G01870, AFUA_4G04180, AFUA_1G02150, AFUA_8G06140, AFUA_6G09070, AFUA_3G14230, AFUA_6G04740, AFUA_2G13440, AFUA_6G02940, AFUA_6G04940, AFUA_2G03640, AFUA_2G03420, AFUA_5G05950, AFUA_5G08700
regulation by modification	FunCat	0.00708416	0.0528092	-0.303766	-1.6688	52	0.0162602	AFUA_6G06870, AFUA_3G12670, AFUA_6G02670, AFUA_3G10080, AFUA_3G11080, AFUA_1G04950, AFUA_5G02570, AFUA_5G05900, AFUA_4G08970, AFUA_2G13640, AFUA_2G01520, AFUA_4G06150, AFUA_2G07690, AFUA_4G11890, AFUA_5G12660, AFUA_6G09240, AFUA_1G09730, AFUA_5G11970, AFUA_2G13370, AFUA_6G08200, AFUA_2G15760, AFUA_7G04330, AFUA_8G05680, AFUA_2G07550, AFUA_7G05310, AFUA_5G03160, AFUA_2G10270, AFUA_5G02220, AFUA_5G…
ER to Golgi transport	FunCat	0.0909091	0.2744	-0.304951	-1.39415	27	0.00844278	AFUA_6G10460, AFUA_6G06620, AFUA_3G08840, AFUA_4G03040, AFUA_6G04840, AFUA_1G10970, AFUA_2G17110, AFUA_4G04630, AFUA_2G10610, AFUA_6G12830, AFUA_2G09830, AFUA_1G04940, AFUA_7G05700, AFUA_1G07420, AFUA_1G03400, AFUA_5G11900, AFUA_2G16670, AFUA_2G02560, AFUA_1G08830, AFUA_5G05970, AFUA_4G09520, AFUA_1G07680, AFUA_1G05120, AFUA_6G04150, AFUA_2G09670, AFUA_1G16970, AFUA_7G02270
MAPKKK cascade	FunCat	0.411924	0.668867	-0.310057	-1.04837	11	0.00343965	AFUA_3G12670, AFUA_3G11080, AFUA_5G08550, AFUA_1G09280, AFUA_2G03310
enzyme inhibitor	FunCat	0.627848	0.806454	-0.312128	-0.863254	7	0.00218887	AFUA_1G10310, AFUA_1G05900, AFUA_3G05400, AFUA_6G06750, AFUA_2G03290, AFUA_4G05960, AFUA_7G02110
calcium binding	FunCat	0.101587	0.295745	-0.312558	-1.37275	23	0.00719199	AFUA_4G01160, AFUA_2G12780, AFUA_5G08300, AFUA_6G06740, AFUA_2G08440, AFUA_7G05220, AFUA_5G13120, AFUA_5G08550, AFUA_2G15780, AFUA_2G05860, AFUA_6G07870, AFUA_1G05320, AFUA_7G01840, AFUA_4G12970
biosynthesis of glycine	FunCat	0.664141	0.829577	-0.319485	-0.824902	6	0.00187617	AFUA_2G01770, AFUA_2G15020, AFUA_8G04090
DNA recombination and DNA repair	FunCat	0.056503	0.220631	-0.319647	-1.46888	29	0.00906817	AFUA_4G11180, AFUA_1G06220, AFUA_5G02430, AFUA_4G08300, AFUA_1G02410, AFUA_8G05820, AFUA_2G01120, AFUA_1G10410, AFUA_7G02230, AFUA_5G13370, AFUA_4G12680, AFUA_5G12660, AFUA_2G09010, AFUA_5G01870, AFUA_3G13920, AFUA_3G05890, AFUA_6G13690, AFUA_2G06320, AFUA_5G03120, AFUA_2G04960, AFUA_3G08260, AFUA_5G06600, AFUA_3G05440
serine/threonine kinase	FunCat	0.00300071	0.0278557	-0.40399	-1.87913	30	0.00938086	AFUA_6G06870, AFUA_3G12670, AFUA_6G02670, AFUA_3G10080, AFUA_3G11080, AFUA_5G05900, AFUA_2G13640, AFUA_2G01520, AFUA_2G07690, AFUA_4G11890, AFUA_6G09240, AFUA_2G03310, AFUA_5G11970, AFUA_7G04330, AFUA_8G05680, AFUA_2G07550, AFUA_7G05310, AFUA_5G03160, AFUA_5G02220, AFUA_5G09630, AFUA_8G04810, AFUA_5G06750
C-1 compound metabolism	FunCat	0.964286	0.983653	-0.324876	-0.559121	2	0.000625391	AFUA_1G10630
fatty acid binding (e.g. acyl-carrier protein)	FunCat	0.964286	0.983653	-0.325094	-0.559497	2	0.000625391	AFUA_2G11360, AFUA_3G06680
regulation of protein activity	FunCat	0.0198924	0.118583	-0.325367	-1.67941	39	0.0121951	AFUA_6G06870, AFUA_3G12670, AFUA_6G02670, AFUA_3G10080, AFUA_3G11080, AFUA_1G04950, AFUA_5G05900, AFUA_4G08970, AFUA_2G13640, AFUA_2G01520, AFUA_4G06150, AFUA_2G07690, AFUA_4G11890, AFUA_6G09240, AFUA_1G09730, AFUA_5G11970, AFUA_6G08200, AFUA_2G15760, AFUA_7G04330, AFUA_8G05680, AFUA_2G07550, AFUA_7G05310, AFUA_5G03160
regulation of amino acid metabolism	FunCat	0.414439	0.670736	-0.327116	-1.0389	10	0.00312695	AFUA_4G12470, AFUA_2G03430, AFUA_6G00370, AFUA_6G02110, AFUA_5G06060, AFUA_2G03460, AFUA_4G13170
cell migration	FunCat	0.0961538	0.28328	-0.327205	-1.40159	22	0.0068793	AFUA_7G00550, AFUA_4G07540, AFUA_5G11590, AFUA_1G14510, AFUA_6G12970, AFUA_4G08970, AFUA_8G00260, AFUA_4G06150, AFUA_2G03310, AFUA_1G09730, AFUA_6G13690, AFUA_2G03700
cell cycle checkpoints (checkpoints of morphogenesis, DNA-damage,-replication, mitotic phase and spindle)	FunCat	0.00284364	0.0273802	-0.394892	-1.9375	34	0.0106316	AFUA_1G14120, AFUA_2G02780, AFUA_3G09560, AFUA_1G04950, AFUA_5G02570, AFUA_4G08300, AFUA_3G05950, AFUA_2G16260, AFUA_1G14730, AFUA_5G13560, AFUA_2G12250, AFUA_7G04310, AFUA_2G07690, AFUA_2G05210, AFUA_4G12680, AFUA_5G12660, AFUA_3G09850, AFUA_3G11860, AFUA_2G10710, AFUA_2G14920, AFUA_2G06320, AFUA_4G10570, AFUA_5G02440, AFUA_1G05610, AFUA_6G06750, AFUA_3G08100, AFUA_1G09020
meiosis	FunCat	0.000615066	0.00738079	-0.35509	-1.95076	52	0.0162602	AFUA_2G02660, AFUA_4G07540, AFUA_5G04170, AFUA_1G14120, AFUA_2G09890, AFUA_6G10530, AFUA_6G02670, AFUA_1G04950, AFUA_1G04240, AFUA_8G05820, AFUA_2G14280, AFUA_1G10410, AFUA_7G02230, AFUA_1G05490, AFUA_2G04080, AFUA_1G02680, AFUA_2G07690, AFUA_1G10910, AFUA_4G12680, AFUA_5G12660, AFUA_3G05630, AFUA_3G14680, AFUA_6G08520, AFUA_5G09710, AFUA_2G01090, AFUA_3G12430, AFUA_2G14080, AFUA_5G12110, AFUA_2G…
heat shock response	FunCat	0.168091	0.403448	-0.329912	-1.28034	16	0.00500313	AFUA_5G10270, AFUA_2G09290, AFUA_6G10700, AFUA_5G04170, AFUA_1G04950, AFUA_1G07440, AFUA_1G12610, AFUA_8G03930, AFUA_1G05040, AFUA_2G09960
meiosis I	FunCat	0.55443	0.766235	-0.331487	-0.916795	7	0.00218887	AFUA_1G08860, AFUA_4G12680, AFUA_5G09710, AFUA_2G16080, AFUA_4G10570, AFUA_6G08420
sugar, glucoside, polyol and carboxylate metabolism	FunCat	0.0367847	0.170351	-0.332213	-1.51126	28	0.00875547	AFUA_2G10230, AFUA_3G01490, AFUA_5G02480, AFUA_5G07320, AFUA_4G04260, AFUA_7G01830, AFUA_8G02000, AFUA_1G14170, AFUA_3G11280
catabolism of nitrogenous compounds	FunCat	0.783019	0.909393	-0.333769	-0.742725	4	0.00125078	AFUA_3G01850
modification by acetylation, deacetylation	FunCat	0.0439593	0.188069	-0.33627	-1.53734	27	0.00844278	AFUA_6G10700, AFUA_5G02570, AFUA_6G10320, AFUA_1G03070, AFUA_4G07140, AFUA_1G05490, AFUA_5G09080, AFUA_7G02370, AFUA_4G10660, AFUA_3G04300, AFUA_2G03080, AFUA_4G10910, AFUA_8G05570, AFUA_4G13170, AFUA_6G04740, AFUA_5G03130, AFUA_5G03680
transport ATPases	FunCat	0.0216565	0.120919	-0.338201	-1.60783	32	0.0100063	AFUA_4G09440, AFUA_4G01260, AFUA_7G00480, AFUA_5G06070, AFUA_1G02480, AFUA_3G02760, AFUA_6G06740, AFUA_3G13790, AFUA_3G12370, AFUA_1G14330
ABC transporters	FunCat	0.0668734	0.238418	-0.339972	-1.55277	26	0.00813008	AFUA_7G00480, AFUA_1G10310, AFUA_5G07020, AFUA_5G06070, AFUA_4G03920, AFUA_3G02760, AFUA_5G10510, AFUA_1G10390, AFUA_1G14330, AFUA_1G12620, AFUA_2G17110, AFUA_5G07970, AFUA_8G00940, AFUA_6G05080, AFUA_5G12720, AFUA_6G09810, AFUA_1G12910, AFUA_4G06070, AFUA_5G09190
posttranslational modification of amino acids (e.g. hydroxylation, methylation)	FunCat	0.179837	0.413456	-0.34091	-1.2694	14	0.00437774	AFUA_4G07360, AFUA_5G07320, AFUA_3G04120
nucleic acid binding	FunCat	0.00027817	0.00414726	-0.328054	-1.96333	78	0.0243902	AFUA_2G05670, AFUA_2G02660, AFUA_6G10470, AFUA_3G08160, AFUA_3G07710, AFUA_4G13330, AFUA_7G02190, AFUA_5G07790, AFUA_1G15340, AFUA_5G04160, AFUA_7G03910, AFUA_6G13410, AFUA_1G06220, AFUA_6G04330, AFUA_8G04040, AFUA_2G04700, AFUA_2G02780, AFUA_1G15810, AFUA_5G05580, AFUA_1G02030, AFUA_3G10840, AFUA_3G10890, AFUA_1G12000, AFUA_5G11620, AFUA_3G04200, AFUA_4G07160, AFUA_1G04110, AFUA_3G08400, AFUA_2G…
mRNA processing (splicing, 5'-, 3'-end processing)	FunCat	0.000758164	0.00867481	-0.344824	-1.97361	61	0.0190744	AFUA_2G05670, AFUA_1G10310, AFUA_3G08160, AFUA_3G07710, AFUA_1G15340, AFUA_8G04040, AFUA_7G01550, AFUA_2G02780, AFUA_1G15810, AFUA_3G05430, AFUA_3G10840, AFUA_1G12000, AFUA_5G11620, AFUA_1G04190, AFUA_4G07160, AFUA_2G16400, AFUA_2G04940, AFUA_8G03990, AFUA_4G04350, AFUA_1G10710, AFUA_5G12570, AFUA_1G01720, AFUA_2G13780, AFUA_5G11910, AFUA_5G02410, AFUA_2G03030, AFUA_2G08550, AFUA_6G06490, AFUA_5G…
transcriptional control	FunCat	3.7345e-06	9.67039e-05	-0.254681	-1.98301	228	0.0712946	AFUA_1G04830, AFUA_2G05310, AFUA_7G00550, AFUA_2G05670, AFUA_1G14360, AFUA_2G00100, AFUA_3G07710, AFUA_1G07160, AFUA_5G04240, AFUA_7G02190, AFUA_8G00750, AFUA_8G01150, AFUA_4G07630, AFUA_3G04120, AFUA_8G01990, AFUA_7G03910, AFUA_5G11470, AFUA_1G06220, AFUA_6G00120, AFUA_2G05380, AFUA_6G10530, AFUA_6G04520, AFUA_8G01240, AFUA_6G08820, AFUA_2G02780, AFUA_3G10080, AFUA_1G15810, AFUA_2G16040, AFUA_5G…
perception of nutrients and nutritional adaptation	FunCat	0.0482767	0.201289	-0.347117	-1.47684	21	0.0065666	AFUA_6G03060, AFUA_6G06870, AFUA_7G03910, AFUA_3G11080, AFUA_4G00800, AFUA_1G12610, AFUA_2G14590, AFUA_3G11280, AFUA_1G07340, AFUA_6G08520, AFUA_2G07770, AFUA_3G12430, AFUA_2G10620
fungal/microorganismic development	FunCat	0.339572	0.593676	-0.350059	-1.11177	10	0.00312695	AFUA_2G05670, AFUA_6G07490
integrin receptor signalling pathway	FunCat	0.483544	0.708047	-0.350592	-0.969634	7	0.00218887	AFUA_4G01160, AFUA_2G12780, AFUA_2G15050
pH response	FunCat	0.936975	0.96847	-0.354396	-0.609926	2	0.000625391	AFUA_3G11280
small GTPase mediated signal transduction	FunCat	0.00136124	0.0145593	-0.370833	-1.99312	47	0.0146967	AFUA_1G07160, AFUA_1G04340, AFUA_2G11510, AFUA_5G04160, AFUA_5G03090, AFUA_4G04440, AFUA_7G04300, AFUA_6G12340, AFUA_5G05900, AFUA_2G15050, AFUA_5G08550, AFUA_6G06400, AFUA_2G03310, AFUA_3G09900, AFUA_7G04450, AFUA_5G12210, AFUA_6G08520, AFUA_6G02130, AFUA_3G05700, AFUA_6G07870, AFUA_2G07770, AFUA_1G12680, AFUA_1G09640, AFUA_3G12430, AFUA_2G03710, AFUA_5G03130, AFUA_2G10270, AFUA_6G10330, AFUA_6G…
nuclear membrane	FunCat	0.0058085	0.0460933	-0.55259	-1.99362	13	0.00406504	AFUA_5G12670, AFUA_4G11070, AFUA_4G04720, AFUA_3G05500, AFUA_2G04920, AFUA_1G13100, AFUA_2G03310, AFUA_1G12280, AFUA_1G10860, AFUA_4G05840, AFUA_7G06020, AFUA_4G07590, AFUA_1G09020
chemoperception and response	FunCat	0.124294	0.331282	-0.361411	-1.36553	15	0.00469043	AFUA_7G04130, AFUA_5G06070, AFUA_5G07790, AFUA_8G01240, AFUA_3G10080
C-2 compound and organic acid catabolism	FunCat	0.176944	0.410643	-0.361889	-1.30562	13	0.00406504	AFUA_7G01000, AFUA_7G01010, AFUA_6G11430, AFUA_2G14610, AFUA_3G08650
chromosome condensation	FunCat	0.00313806	0.0285912	-0.536497	-1.99768	14	0.00437774	AFUA_7G04130, AFUA_5G07790, AFUA_3G05530, AFUA_7G05480, AFUA_1G07320, AFUA_7G03890, AFUA_5G02170, AFUA_2G02170, AFUA_2G14080, AFUA_2G16080, AFUA_2G11110, AFUA_3G08260
isoprenoid metabolism	FunCat	0.124294	0.331282	-0.362415	-1.36933	15	0.00469043	AFUA_2G17460, AFUA_4G07780, AFUA_3G10660, AFUA_8G07210, AFUA_1G04820, AFUA_1G07340, AFUA_2G03700, AFUA_7G01220, AFUA_4G08600, AFUA_4G11350, AFUA_8G04080
cytoskeleton-dependent transport	FunCat	0.0370479	0.170351	-0.362553	-1.65591	26	0.00813008	AFUA_7G00550, AFUA_4G07540, AFUA_2G13290, AFUA_6G12970, AFUA_2G14280, AFUA_5G13050, AFUA_8G05660, AFUA_3G12820, AFUA_7G01400, AFUA_2G06110, AFUA_5G05550, AFUA_2G03150, AFUA_3G14230, AFUA_1G07490, AFUA_2G14730, AFUA_2G13450, AFUA_5G05950, AFUA_5G08700, AFUA_5G11560, AFUA_1G09560, AFUA_5G11810
metabolism of alkaloids	FunCat	0.8125	0.913136	-0.363021	-0.729323	3	0.000938086	AFUA_4G11220, AFUA_6G14340
regulator of receptor activity	FunCat	0.808036	0.913136	-0.364632	-0.73256	3	0.000938086	AFUA_5G12210, AFUA_1G09500, AFUA_6G13340
biosynthesis of cysteine	FunCat	0.608911	0.800462	-0.366681	-0.880938	5	0.00156348	AFUA_5G08600, AFUA_2G07620, AFUA_3G06530, AFUA_3G14240
retrograde transport	FunCat	0.695755	0.859038	-0.366996	-0.816664	4	0.00125078	AFUA_2G17110, AFUA_5G02510, AFUA_8G04270
eukaryotic plasma membrane	FunCat	0.222222	0.469242	-0.36821	-1.245	11	0.00343965	AFUA_2G10230, AFUA_2G08600, AFUA_1G04340
apoptosis (type I programmed cell death)	FunCat	0.00196459	0.0205655	-0.425869	-2.02461	32	0.0100063	AFUA_2G05670, AFUA_6G13650, AFUA_2G16040, AFUA_5G02570, AFUA_3G08170, AFUA_6G04010, AFUA_1G12000, AFUA_3G14140, AFUA_2G03720, AFUA_2G13640, AFUA_1G06700, AFUA_6G09240, AFUA_2G03310, AFUA_2G08750, AFUA_2G17110, AFUA_5G09710, AFUA_2G13680, AFUA_7G04330, AFUA_7G05510, AFUA_1G05240, AFUA_4G07340, AFUA_5G02220, AFUA_6G06900, AFUA_3G06140, AFUA_8G02810, AFUA_7G01910, AFUA_2G15940
metabolism of urea cycle, creatine and polyamines	FunCat	0.783482	0.909393	-0.371843	-0.747046	3	0.000938086	AFUA_6G11310
biosynthesis of tryptophan	FunCat	0.59901	0.796521	-0.372925	-0.895937	5	0.00156348	AFUA_4G10790, AFUA_3G13380, AFUA_3G02240
Type I protein secretion system (ABC-type transport systems)	FunCat	0.00230959	0.0232736	-0.69906	-2.03453	8	0.00250156	AFUA_7G00480, AFUA_5G07020, AFUA_5G06070, AFUA_4G03920, AFUA_3G02760, AFUA_1G12620, AFUA_8G00940, AFUA_6G05080
cell motility	FunCat	0.153639	0.383707	-0.379617	-1.33099	12	0.00375235	AFUA_2G15050, AFUA_2G14990, AFUA_5G08510, AFUA_2G14270, AFUA_8G04460, AFUA_1G12760, AFUA_8G02810, AFUA_5G11560, AFUA_5G03080, AFUA_2G15940, AFUA_6G02370
cell cycle arrest	FunCat	0.103542	0.297241	-0.380526	-1.41691	14	0.00437774	AFUA_2G02780, AFUA_5G02570, AFUA_4G08300, AFUA_1G05040, AFUA_1G09280, AFUA_5G12660, AFUA_3G09850, AFUA_5G01940, AFUA_7G05310, AFUA_5G06750, AFUA_5G06120
neurotransmitter transport	FunCat	0.176152	0.410643	-0.383057	-1.2952	11	0.00343965	AFUA_7G00440, AFUA_5G00710
kinase activator	FunCat	0.297872	0.561506	-0.383506	-1.16217	9	0.00281426	AFUA_7G04310, AFUA_2G07690, AFUA_6G08200, AFUA_6G13120, AFUA_3G05900, AFUA_4G08900, AFUA_6G12890, AFUA_2G15790, AFUA_4G08920
protein kinase	FunCat	0.018084	0.112808	-0.385926	-1.728	25	0.00781739	AFUA_5G05980, AFUA_1G14810, AFUA_6G02670, AFUA_3G10080, AFUA_3G11080, AFUA_5G02570, AFUA_4G11890, AFUA_5G12660, AFUA_5G11970, AFUA_6G08200, AFUA_2G07770, AFUA_2G13680, AFUA_2G14920, AFUA_2G10270, AFUA_8G04810, AFUA_4G06180, AFUA_4G09970, AFUA_3G08100, AFUA_7G03750, AFUA_8G02850, AFUA_6G04540, AFUA_3G01190, AFUA_3G10970, AFUA_6G02840
JAK-STAT cascade	FunCat	0.884454	0.950709	-0.386421	-0.665042	2	0.000625391	AFUA_6G05090, AFUA_2G03350
splicing	FunCat	6.37709e-05	0.00116205	-0.34568	-2.04765	74	0.0231395	AFUA_3G08160, AFUA_3G07710, AFUA_4G07660, AFUA_6G13410, AFUA_1G06220, AFUA_6G04330, AFUA_8G04040, AFUA_7G01550, AFUA_1G15810, AFUA_8G04680, AFUA_3G05430, AFUA_3G10840, AFUA_2G09230, AFUA_3G10890, AFUA_5G11620, AFUA_4G13350, AFUA_4G07160, AFUA_2G04940, AFUA_8G03990, AFUA_1G05260, AFUA_4G04350, AFUA_1G10710, AFUA_7G02230, AFUA_5G12570, AFUA_2G13780, AFUA_8G04590, AFUA_5G11910, AFUA_5G02410, AFUA_2G…
G-protein mediated signal transduction	FunCat	0.0032533	0.0291022	-0.543827	-2.05476	15	0.00469043	AFUA_1G13140, AFUA_1G02680, AFUA_6G06400, AFUA_7G04450, AFUA_3G14350, AFUA_2G11180, AFUA_4G13170, AFUA_5G03130, AFUA_6G10330, AFUA_7G02280, AFUA_5G03070, AFUA_6G07300, AFUA_6G05150, AFUA_1G04940, AFUA_1G09560
pyrimidine nucleotide/nucleoside/nucleobase catabolism	FunCat	0.880252	0.949746	-0.389549	-0.670427	2	0.000625391	AFUA_6G14310, AFUA_2G13470
degradation of glutamate	FunCat	0.441919	0.687844	-0.389683	-1.00615	6	0.00187617	AFUA_4G08170, AFUA_6G03750, AFUA_6G09910
regulation of secondary metabolism	FunCat	0.12938	0.340401	-0.390914	-1.3706	12	0.00375235	AFUA_8G00750, AFUA_6G00120, AFUA_3G01510, AFUA_7G04890, AFUA_5G12060, AFUA_2G16310, AFUA_3G13920
polyphosphoinositol mediated signal transduction	FunCat	0.0688712	0.241628	-0.392449	-1.54305	17	0.00531582	AFUA_2G10230, AFUA_2G13080, AFUA_3G12670, AFUA_4G04270, AFUA_7G03680, AFUA_6G03960, AFUA_2G13370, AFUA_7G03790, AFUA_2G07550, AFUA_2G10270, AFUA_7G03760
diaminopimelic acid pathway	FunCat	0.615566	0.803338	-0.393326	-0.875257	4	0.00125078	AFUA_2G00350
mRNA synthesis	FunCat	0.000475321	0.00615416	-0.39487	-2.08819	44	0.0137586	AFUA_2G05310, AFUA_1G10310, AFUA_4G13330, AFUA_4G07660, AFUA_6G13410, AFUA_1G15810, AFUA_4G07500, AFUA_3G05430, AFUA_1G02410, AFUA_3G10840, AFUA_2G09230, AFUA_2G13720, AFUA_1G12000, AFUA_5G11620, AFUA_4G13350, AFUA_3G14370, AFUA_2G16400, AFUA_2G04940, AFUA_8G03990, AFUA_7G02230
tetrahydrofolate-dependent C-1-transfer	FunCat	0.192513	0.424738	-0.394043	-1.25146	10	0.00312695	AFUA_3G08650, AFUA_4G04270, AFUA_8G05330, AFUA_3G09320
ori recognition and priming complex formation	FunCat	0.0023179	0.0232736	-0.554956	-2.09681	15	0.00469043	AFUA_3G14010, AFUA_1G03920, AFUA_5G02520, AFUA_2G10140, AFUA_5G10890, AFUA_2G09060, AFUA_2G17050, AFUA_7G04310, AFUA_6G02110, AFUA_5G13020
G2/M transition of mitotic cell cycle	FunCat	0.000722124	0.00845917	-0.449112	-2.11284	31	0.00969356	AFUA_4G11180, AFUA_7G04130, AFUA_5G07790, AFUA_6G13030, AFUA_7G05480, AFUA_2G12250, AFUA_1G07320, AFUA_2G07690, AFUA_4G06830, AFUA_5G01870, AFUA_3G05560, AFUA_6G08200, AFUA_5G06060, AFUA_2G02170, AFUA_2G14080, AFUA_5G01940, AFUA_2G16080, AFUA_3G08260, AFUA_6G05040, AFUA_8G04810, AFUA_6G07980, AFUA_4G06180, AFUA_3G05590, AFUA_2G16150, AFUA_2G03920, AFUA_6G08530, AFUA_2G16850, AFUA_4G12160, AFUA_3G…
cell cycle	FunCat	0.000114513	0.00187802	-0.386556	-2.12362	52	0.0162602	AFUA_4G01160, AFUA_7G00550, AFUA_7G04130, AFUA_5G07790, AFUA_4G07540, AFUA_2G12780, AFUA_6G02670, AFUA_1G03920, AFUA_1G04950, AFUA_5G08540, AFUA_6G12340, AFUA_1G13010, AFUA_6G12970, AFUA_2G16260, AFUA_1G10410, AFUA_1G08850, AFUA_7G04310, AFUA_2G07690, AFUA_1G15900, AFUA_3G11860, AFUA_2G08550, AFUA_3G11100, AFUA_7G01400, AFUA_6G08200, AFUA_2G07770, AFUA_2G03080, AFUA_2G07550, AFUA_5G03160, AFUA_2G…
actin cytoskeleton	FunCat	0.000256257	0.00393995	-0.410362	-2.15556	42	0.0131332	AFUA_1G04340, AFUA_6G07150, AFUA_5G08300, AFUA_5G08550, AFUA_5G11600, AFUA_7G04450, AFUA_5G11970, AFUA_2G13370, AFUA_2G05860, AFUA_3G04300, AFUA_5G02510, AFUA_1G12680, AFUA_7G03790, AFUA_1G09640, AFUA_2G06110, AFUA_2G14270, AFUA_3G14230, AFUA_2G03710, AFUA_6G04740, AFUA_3G08620, AFUA_7G03760, AFUA_1G11690, AFUA_6G06900, AFUA_4G06130, AFUA_6G04940, AFUA_2G03640, AFUA_3G10250, AFUA_3G06140, AFUA_1G…
structural protein binding	FunCat	0.00768544	0.0564363	-0.399422	-1.83547	29	0.00906817	AFUA_5G08300, AFUA_4G11070, AFUA_4G04720, AFUA_3G05500, AFUA_2G04920, AFUA_1G13100, AFUA_6G03960, AFUA_1G10910, AFUA_2G03310, AFUA_2G14990, AFUA_1G12280, AFUA_1G10860, AFUA_1G09640, AFUA_2G06110, AFUA_2G03710, AFUA_6G04740, AFUA_4G05840, AFUA_4G07700, AFUA_6G04940, AFUA_7G06020, AFUA_5G08700, AFUA_1G09020, AFUA_5G11560, AFUA_2G16850, AFUA_3G10700, AFUA_6G02370, AFUA_2G10990
DNA binding	FunCat	2.13455e-07	1.0502e-05	-0.299781	-2.16271	187	0.058474	AFUA_1G04830, AFUA_4G11180, AFUA_5G11120, AFUA_2G05310, AFUA_1G07140, AFUA_2G09290, AFUA_2G02660, AFUA_3G08160, AFUA_4G11970, AFUA_4G09710, AFUA_4G07660, AFUA_7G04130, AFUA_7G02190, AFUA_5G07790, AFUA_6G08300, AFUA_5G07320, AFUA_5G04160, AFUA_7G03910, AFUA_5G11470, AFUA_1G11620, AFUA_8G04040, AFUA_5G06400, AFUA_1G02460, AFUA_2G02780, AFUA_3G14010, AFUA_1G03920, AFUA_5G02520, AFUA_5G11260, AFUA_3G…
metabolism of amines	FunCat	0.255319	0.519079	-0.401048	-1.21533	9	0.00281426	AFUA_2G01770, AFUA_2G15020, AFUA_4G11220, AFUA_8G04090, AFUA_4G08010
regulation of directional cell growth	FunCat	0.28133	0.551451	-0.401601	-1.16881	8	0.00250156	AFUA_2G04970, AFUA_7G02230, AFUA_2G02520, AFUA_4G06130, AFUA_3G10250, AFUA_5G08700, AFUA_8G02770
guidance of longitudinal cell extension (e.g. pollen tube guidance, axonal pathfinding)	FunCat	0.406566	0.664553	-0.403479	-1.04177	6	0.00187617	AFUA_5G11590, AFUA_1G14510, AFUA_8G00260
DNA repair	FunCat	1.61138e-06	5.28533e-05	-0.345998	-2.20445	106	0.0331457	AFUA_4G11180, AFUA_3G08160, AFUA_4G07660, AFUA_1G13060, AFUA_7G04130, AFUA_5G07790, AFUA_5G07320, AFUA_6G02060, AFUA_3G13060, AFUA_1G06220, AFUA_6G04330, AFUA_8G04040, AFUA_3G09560, AFUA_5G02430, AFUA_4G04270, AFUA_5G02570, AFUA_4G08300, AFUA_1G13010, AFUA_3G10890, AFUA_5G11620, AFUA_8G05820, AFUA_4G07160, AFUA_2G01120, AFUA_1G10410, AFUA_4G06690, AFUA_7G05480, AFUA_1G05260, AFUA_4G04350, AFUA_5G…
S-adenosyl-methionine - homocysteine cycle	FunCat	0.121951	0.331282	-0.40938	-1.38421	11	0.00343965	AFUA_8G01580, AFUA_7G04860, AFUA_1G10130, AFUA_3G04200, AFUA_1G10630
control of mRNA stability	FunCat	0.00049163	0.0062021	-0.596656	-2.22169	14	0.00437774	AFUA_1G10310, AFUA_1G13060, AFUA_1G15340, AFUA_6G02060, AFUA_1G06220, AFUA_3G06790, AFUA_3G10890, AFUA_1G04190, AFUA_4G04350
plant hormonal regulation	FunCat	0.331646	0.587798	-0.414212	-1.14559	7	0.00218887	AFUA_5G15060, AFUA_2G03560, AFUA_8G01580
hormone mediated signal transduction	FunCat	0.662946	0.829577	-0.418779	-0.841344	3	0.000938086	AFUA_2G03310, AFUA_6G12540, AFUA_3G10490
receptor enzyme mediated signalling	FunCat	0.371212	0.629393	-0.419173	-1.08229	6	0.00187617	AFUA_3G08170, AFUA_2G03310, AFUA_1G15100, AFUA_1G07740, AFUA_8G02770, AFUA_3G10490
nuclear division	FunCat	0.45297	0.687844	-0.419355	-1.00748	5	0.00156348	AFUA_2G14280, AFUA_6G07980, AFUA_2G13450, AFUA_4G10780, AFUA_6G02840
bud / growth tip	FunCat	0.0777929	0.259802	-0.419994	-1.51525	13	0.00406504	AFUA_1G14120, AFUA_5G05900, AFUA_5G08550, AFUA_6G06400, AFUA_7G04450, AFUA_1G12680, AFUA_5G05550, AFUA_6G04740, AFUA_6G06900, AFUA_6G04940, AFUA_1G05610
synaptic transmission	FunCat	0.311392	0.574395	-0.420558	-1.16314	7	0.00218887	AFUA_7G03680, AFUA_5G01780, AFUA_6G14220, AFUA_4G08050, AFUA_1G15890, AFUA_2G16640, AFUA_4G07720
alcohol fermentation	FunCat	0.0781671	0.259802	-0.420972	-1.47598	12	0.00375235	AFUA_7G01000, AFUA_7G01010, AFUA_6G11430, AFUA_3G11900
enhancer/silencer interaction	FunCat	0.840336	0.925815	-0.422403	-0.726969	2	0.000625391	AFUA_8G04240, AFUA_5G08110
GTPase activator (GAP)	FunCat	0.00030906	0.00426153	-0.522999	-2.22515	21	0.0065666	AFUA_3G07680, AFUA_1G04340, AFUA_7G04300, AFUA_6G12340, AFUA_2G15050, AFUA_5G05680, AFUA_6G06400, AFUA_6G04570, AFUA_3G09900, AFUA_2G08990, AFUA_7G04450, AFUA_6G02130, AFUA_1G12680, AFUA_2G11180, AFUA_7G03790, AFUA_7G04580
chromosome segregation/division	FunCat	0.000311819	0.00426153	-0.485264	-2.22995	29	0.00906817	AFUA_2G02660, AFUA_7G04130, AFUA_5G07790, AFUA_6G02670, AFUA_7G01550, AFUA_2G04700, AFUA_3G12250, AFUA_1G04950, AFUA_3G05950, AFUA_2G05210, AFUA_5G06060, AFUA_5G09710, AFUA_2G02170, AFUA_2G14080, AFUA_2G16080, AFUA_2G11110, AFUA_2G04960, AFUA_3G08260, AFUA_3G10180, AFUA_1G04800, AFUA_6G10510, AFUA_7G06020, AFUA_5G02440, AFUA_3G05590, AFUA_1G09020, AFUA_5G10770, AFUA_5G05870
phosphate metabolism	FunCat	1.45288e-08	1.02117e-06	-0.292116	-2.23766	211	0.0659787	AFUA_4G11180, AFUA_4G01260, AFUA_7G00480, AFUA_3G06650, AFUA_1G10310, AFUA_5G07020, AFUA_2G13080, AFUA_6G06870, AFUA_1G13060, AFUA_5G06070, AFUA_6G08470, AFUA_4G07780, AFUA_1G14810, AFUA_3G12670, AFUA_4G14650, AFUA_6G02060, AFUA_3G02760, AFUA_5G04170, AFUA_5G06400, AFUA_6G02670, AFUA_3G07180, AFUA_5G03090, AFUA_3G10080, AFUA_1G09210, AFUA_3G11080, AFUA_7G01830, AFUA_3G12250, AFUA_5G10510, AFUA_3G…
defense related proteins	FunCat	0.0297872	0.151086	-0.431861	-1.69801	17	0.00531582	AFUA_7G01000, AFUA_8G00240, AFUA_6G11430, AFUA_1G10310, AFUA_7G06630, AFUA_6G11890
regulation, generation and propagation of action potential	FunCat	0.813025	0.913136	-0.435702	-0.749857	2	0.000625391	AFUA_1G11110
tRNA modification	FunCat	0.0183779	0.113024	-0.436325	-1.7524	18	0.00562852	AFUA_8G04640, AFUA_4G04260, AFUA_1G16550, AFUA_3G08650, AFUA_5G08280, AFUA_3G08390, AFUA_5G01850, AFUA_3G04200, AFUA_1G14180
non-ribosomal peptide synthesis	FunCat	0.598214	0.796521	-0.44316	-0.890325	3	0.000938086	AFUA_1G10380
growth factors	FunCat	0.587054	0.79349	-0.444545	-0.893108	3	0.000938086	AFUA_3G15090
GTPase inhibitor (GIP)	FunCat	0.483491	0.708047	-0.44521	-0.990711	4	0.00125078	AFUA_6G02130, AFUA_7G03790, AFUA_2G09830, AFUA_2G02550
peptide binding	FunCat	0.573661	0.78302	-0.448826	-0.901709	3	0.000938086	AFUA_6G04990, AFUA_8G05160, AFUA_8G05240
translation	FunCat	2.64e-05	0.0005412	-0.38845	-2.2484	68	0.0212633	AFUA_3G08160, AFUA_2G01750, AFUA_3G10080, AFUA_7G04490, AFUA_1G02030, AFUA_4G03860, AFUA_7G05660, AFUA_5G11620, AFUA_1G04190, AFUA_2G04820, AFUA_5G13520, AFUA_3G12300, AFUA_8G03990, AFUA_5G11540, AFUA_5G05680, AFUA_1G07320, AFUA_4G07820, AFUA_2G13530, AFUA_1G09330, AFUA_3G05970, AFUA_6G04570, AFUA_1G06290, AFUA_2G08990, AFUA_3G14350, AFUA_4G07580, AFUA_2G09870, AFUA_1G06830, AFUA_5G02410, AFUA_2G…
endoplasmic reticulum	FunCat	0.46934	0.699743	-0.450845	-1.00325	4	0.00125078	AFUA_1G08970, AFUA_5G05550, AFUA_5G09630, AFUA_6G07180
mating (fertilization)	FunCat	0.0119053	0.083677	-0.451619	-1.81383	18	0.00562852	AFUA_2G04970, AFUA_6G08820, AFUA_5G08540, AFUA_7G05600, AFUA_2G14280, AFUA_1G10440, AFUA_1G10410, AFUA_1G08850, AFUA_7G03820, AFUA_4G11890
aminosaccharide metabolism	FunCat	0.0855615	0.268912	-0.451695	-1.43456	10	0.00312695	AFUA_4G01160, AFUA_2G09410, AFUA_2G12780, AFUA_8G05020, AFUA_7G02180, AFUA_1G06210
biosynthesis of histidine	FunCat	0.23038	0.479736	-0.451896	-1.24981	7	0.00218887	AFUA_4G10790, AFUA_3G13380, AFUA_3G02240, AFUA_1G14570, AFUA_4G10220, AFUA_5G08240, AFUA_1G14090
cell growth / morphogenesis	FunCat	1.75424e-06	5.3943e-05	-0.362069	-2.2539	99	0.0309568	AFUA_3G15090, AFUA_8G00760, AFUA_6G06870, AFUA_5G11590, AFUA_8G05620, AFUA_6G02670, AFUA_3G04110, AFUA_7G04700, AFUA_4G04070, AFUA_7G01510, AFUA_5G12400, AFUA_7G05540, AFUA_1G04950, AFUA_5G08540, AFUA_5G02570, AFUA_6G12340, AFUA_5G05900, AFUA_1G05970, AFUA_6G10320, AFUA_3G14140, AFUA_3G00910, AFUA_4G08970, AFUA_2G13640, AFUA_1G08850, AFUA_3G05580, AFUA_1G06700, AFUA_3G11040, AFUA_2G07690, AFUA_4G…
aminoacyl-tRNA-synthetases	FunCat	0.00640772	0.0500413	-0.453416	-1.99141	23	0.00719199	AFUA_4G05920, AFUA_8G01260, AFUA_2G16010, AFUA_4G07820, AFUA_7G01420, AFUA_2G14030, AFUA_1G04460, AFUA_6G04910, AFUA_6G12630, AFUA_4G13700, AFUA_2G02590, AFUA_8G04800, AFUA_2G03580, AFUA_5G06750, AFUA_4G12920, AFUA_1G13710, AFUA_6G07640, AFUA_2G15940, AFUA_8G03880, AFUA_1G16210, AFUA_6G05340, AFUA_5G03560
purine nucleotide/nucleoside/nucleobase anabolism	FunCat	0.00035594	0.00473304	-0.570742	-2.29226	18	0.00562852	AFUA_6G03750, AFUA_4G04260, AFUA_5G02720, AFUA_6G04730, AFUA_3G08650, AFUA_4G04550, AFUA_8G05330, AFUA_4G10790, AFUA_2G11940, AFUA_3G13380
Fe/S binding	FunCat	0.0262134	0.137202	-0.454431	-1.76358	16	0.00500313	AFUA_1G06810, AFUA_2G01120, AFUA_4G11220, AFUA_6G11510, AFUA_3G07810, AFUA_5G04370, AFUA_4G11050, AFUA_3G10110, AFUA_1G14200, AFUA_1G06610, AFUA_5G04210, AFUA_2G13710, AFUA_6G12790, AFUA_2G05500, AFUA_4G06790, AFUA_5G02080
degradation of tyrosine	FunCat	0.45283	0.687844	-0.455356	-1.01329	4	0.00125078	AFUA_3G01070, AFUA_3G02240, AFUA_6G06460
vesicle recycling	FunCat	0.429245	0.679063	-0.460551	-1.02485	4	0.00125078	AFUA_7G03680, AFUA_4G08050, AFUA_1G15890, AFUA_2G16640
transport routes	FunCat	0.0395075	0.173551	-0.462341	-1.66802	13	0.00406504	AFUA_4G09440, AFUA_3G06650, AFUA_2G03000, AFUA_2G14280, AFUA_8G02840, AFUA_5G02360, AFUA_8G04940, AFUA_1G10970, AFUA_5G08130
translation elongation	FunCat	0.0395075	0.173551	-0.462638	-1.66909	13	0.00406504	AFUA_7G05660, AFUA_5G13520, AFUA_4G08110, AFUA_8G03990, AFUA_2G13530, AFUA_6G04570, AFUA_3G14350, AFUA_1G06830, AFUA_1G12170, AFUA_4G06000, AFUA_8G04800, AFUA_2G07960
degradation of glycine	FunCat	0.542411	0.760302	-0.465799	-0.935809	3	0.000938086	AFUA_3G09320, AFUA_1G12070
budding, cell polarity and filament formation	FunCat	2.84483e-07	1.27241e-05	-0.356552	-2.29285	108	0.0337711	AFUA_4G02720, AFUA_6G06870, AFUA_2G04970, AFUA_8G05620, AFUA_1G14120, AFUA_6G02670, AFUA_5G03090, AFUA_3G11080, AFUA_6G13030, AFUA_4G04070, AFUA_7G01510, AFUA_5G12400, AFUA_1G04950, AFUA_5G08540, AFUA_3G11960, AFUA_6G12340, AFUA_5G05900, AFUA_1G05970, AFUA_3G14140, AFUA_2G06180, AFUA_5G08550, AFUA_1G08850, AFUA_3G05580, AFUA_1G06700, AFUA_8G02070, AFUA_3G10240, AFUA_3G11040, AFUA_2G07690, AFUA_8G…
microtubule cytoskeleton	FunCat	0.000113317	0.00187802	-0.469223	-2.3022	34	0.0106316	AFUA_7G00550, AFUA_4G07540, AFUA_6G12970, AFUA_2G16260, AFUA_5G13050, AFUA_6G12980, AFUA_1G10910, AFUA_1G12700, AFUA_2G14990, AFUA_2G07730, AFUA_7G04450, AFUA_3G11320, AFUA_6G13170, AFUA_3G11860, AFUA_7G01400, AFUA_5G09710, AFUA_5G08510, AFUA_2G14270, AFUA_8G04460, AFUA_2G07550, AFUA_2G03150, AFUA_1G07490, AFUA_5G03120, AFUA_2G14730, AFUA_3G10180, AFUA_5G01980, AFUA_6G14220, AFUA_2G15750, AFUA_3G…
sulfate assimilation	FunCat	0.393868	0.652468	-0.476274	-1.05984	4	0.00125078	AFUA_2G15590
metabolism of polyketides	FunCat	0.0824468	0.266867	-0.478669	-1.45055	9	0.00281426	AFUA_4G00210, AFUA_3G14700, AFUA_8G02350
non-vesicular ER transport	FunCat	0.306931	0.574182	-0.482337	-1.1588	5	0.00156348	AFUA_1G07440, AFUA_8G03930, AFUA_5G08130
DNA processing	FunCat	0.151899	0.381297	-0.483954	-1.33848	7	0.00218887	AFUA_1G13060, AFUA_6G02060, AFUA_4G04350, AFUA_2G04080
somatic / mitotic recombination	FunCat	0.05419	0.216065	-0.484902	-1.63956	11	0.00343965	AFUA_3G07710, AFUA_5G07320, AFUA_5G02570, AFUA_1G10410, AFUA_4G12680, AFUA_3G09850, AFUA_6G13690
DNA synthesis and replication	FunCat	2.91679e-06	7.97256e-05	-0.397368	-2.31928	73	0.0228268	AFUA_4G11180, AFUA_2G02660, AFUA_1G13060, AFUA_7G04130, AFUA_5G07790, AFUA_6G02060, AFUA_1G06220, AFUA_3G14010, AFUA_1G03920, AFUA_5G02520, AFUA_3G09560, AFUA_5G02430, AFUA_6G13030, AFUA_3G12250, AFUA_4G04270, AFUA_2G10140, AFUA_5G10890, AFUA_1G02410, AFUA_2G09060, AFUA_4G06690, AFUA_7G05480, AFUA_1G05260, AFUA_4G04350, AFUA_5G12350, AFUA_2G12250, AFUA_7G04310, AFUA_1G07320, AFUA_6G08170, AFUA_1G…
mitotic cell cycle	FunCat	0.000291464	0.00421765	-0.510363	-2.33324	27	0.00844278	AFUA_1G14120, AFUA_3G14010, AFUA_1G03920, AFUA_5G02520, AFUA_5G10890, AFUA_3G12160, AFUA_3G05530, AFUA_2G09060, AFUA_6G13170, AFUA_6G13690, AFUA_7G03890, AFUA_5G09710, AFUA_5G02170, AFUA_2G02170, AFUA_2G14080, AFUA_2G07550, AFUA_2G16080, AFUA_2G11110, AFUA_3G08260, AFUA_6G10510, AFUA_1G15310, AFUA_1G05610, AFUA_2G16150, AFUA_2G03920, AFUA_2G16850, AFUA_4G12160
Golgi	FunCat	0.701681	0.859038	-0.4903	-0.843822	2	0.000625391	AFUA_1G06030, AFUA_4G10750
pyrimidine nucleotide/nucleoside/nucleobase anabolism	FunCat	0.136709	0.350316	-0.495303	-1.36986	7	0.00218887	AFUA_4G04270, AFUA_4G10790, AFUA_3G13380, AFUA_2G11290
sugar transport	FunCat	0.0859926	0.268912	-0.495705	-1.50218	9	0.00281426	AFUA_3G03700, AFUA_4G00150, AFUA_4G02650, AFUA_5G07810
extension/ polymerization activity	FunCat	0.000236471	0.00375303	-0.514586	-2.35255	27	0.00844278	AFUA_4G11180, AFUA_7G04130, AFUA_5G07790, AFUA_5G06400, AFUA_3G09560, AFUA_5G02430, AFUA_7G05480, AFUA_1G05260, AFUA_2G12250, AFUA_6G08170, AFUA_5G13020, AFUA_4G11140, AFUA_2G09010, AFUA_5G01870, AFUA_6G13690, AFUA_2G01090, AFUA_1G10480, AFUA_2G10730, AFUA_2G06320, AFUA_3G09050, AFUA_1G04900, AFUA_3G06780, AFUA_6G05040, AFUA_2G16600, AFUA_1G15310, AFUA_2G06190
DNA recombination	FunCat	2.75535e-05	0.000542253	-0.451997	-2.39029	44	0.0137586	AFUA_3G08160, AFUA_4G07660, AFUA_1G06220, AFUA_6G04330, AFUA_3G09560, AFUA_5G02430, AFUA_3G10890, AFUA_4G12310, AFUA_5G11620, AFUA_4G07160, AFUA_3G08400, AFUA_1G10410, AFUA_1G05260, AFUA_2G16090, AFUA_5G13370, AFUA_7G03820, AFUA_4G11140, AFUA_2G09010, AFUA_2G08750, AFUA_3G09850, AFUA_2G01090, AFUA_1G10480, AFUA_2G06320, AFUA_3G09050, AFUA_2G10750, AFUA_5G03120, AFUA_6G12910, AFUA_2G04960, AFUA_3G…
tRNA synthesis	FunCat	3.09807e-05	0.00058625	-0.546725	-2.41323	24	0.00750469	AFUA_5G11120, AFUA_4G11970, AFUA_6G08300, AFUA_6G02060, AFUA_4G11070, AFUA_1G02460, AFUA_5G08280, AFUA_1G12590, AFUA_2G13720, AFUA_3G04200, AFUA_3G14370, AFUA_4G04350, AFUA_3G10620, AFUA_3G14240, AFUA_2G03310, AFUA_3G10380, AFUA_1G04980
Ca2+ mediated signal transduction	FunCat	0.0338542	0.160157	-0.510511	-1.72615	11	0.00343965	AFUA_5G05980, AFUA_7G03910, AFUA_1G06900, AFUA_1G01720, AFUA_5G01780, AFUA_2G13680, AFUA_3G12430, AFUA_7G01840, AFUA_1G04700, AFUA_7G03750, AFUA_5G14050
guanyl-nucleotide exchange factor (GEF)	FunCat	0.0334488	0.159775	-0.511767	-1.7304	11	0.00343965	AFUA_1G04340, AFUA_2G08780, AFUA_5G08550, AFUA_3G11100, AFUA_3G05700, AFUA_3G12430, AFUA_1G04700, AFUA_7G05700, AFUA_8G02850, AFUA_5G11900, AFUA_5G13040
motor protein binding	FunCat	0.0326379	0.15743	-0.513022	-1.73464	11	0.00343965	AFUA_6G07150, AFUA_5G13050, AFUA_7G01400, AFUA_5G08510, AFUA_2G14270, AFUA_8G04460, AFUA_5G05550, AFUA_2G14730, AFUA_6G14220, AFUA_5G11810, AFUA_2G07420
5'-end processing	FunCat	0.313679	0.574395	-0.514089	-1.14399	4	0.00125078	AFUA_3G05430, AFUA_2G06220, AFUA_6G07690, AFUA_1G14310
Wnt signalling pathway	FunCat	0.166667	0.403448	-0.514098	-1.32739	6	0.00187617	AFUA_6G06870, AFUA_4G08970, AFUA_1G09730, AFUA_8G04810, AFUA_4G06180, AFUA_3G05540
cell-cell adhesion	FunCat	0.166667	0.403448	-0.514098	-1.32739	6	0.00187617	AFUA_4G11150, AFUA_2G05860, AFUA_8G04810, AFUA_4G06180, AFUA_5G08700, AFUA_3G05540
translational control	FunCat	1.76755e-05	0.000378102	-0.476162	-2.45238	40	0.0125078	AFUA_3G08160, AFUA_1G13060, AFUA_2G01750, AFUA_6G02060, AFUA_2G02780, AFUA_1G04950, AFUA_5G02570, AFUA_1G04190, AFUA_2G04940, AFUA_4G04350, AFUA_7G02230, AFUA_1G08860, AFUA_3G05970, AFUA_6G04570, AFUA_2G08990, AFUA_2G09870, AFUA_6G04440, AFUA_2G01090, AFUA_1G09440, AFUA_8G00460, AFUA_4G05830, AFUA_8G05280, AFUA_7G05430, AFUA_4G06930, AFUA_2G10270, AFUA_4G06070, AFUA_8G04740, AFUA_5G07180, AFUA_5G…
metabolism of peptide antibiotics	FunCat	0.640756	0.814261	-0.518461	-0.892287	2	0.000625391	AFUA_8G01222, AFUA_4G11240
regulation of signal transduction	FunCat	0.0169538	0.108328	-0.519774	-1.8224	12	0.00375235	AFUA_6G12340, AFUA_4G08970, AFUA_6G05090, AFUA_2G03310, AFUA_3G09900, AFUA_1G09730, AFUA_3G05700, AFUA_3G12430, AFUA_2G03640, AFUA_1G04700, AFUA_1G09500, AFUA_5G11900
cytoskeleton/structural proteins	FunCat	1.1092e-06	3.89805e-05	-0.429308	-2.46515	66	0.0206379	AFUA_1G04340, AFUA_8G05620, AFUA_6G02670, AFUA_4G04070, AFUA_7G01510, AFUA_1G01740, AFUA_5G08540, AFUA_2G13290, AFUA_6G12340, AFUA_5G05900, AFUA_3G14140, AFUA_2G15050, AFUA_3G09590, AFUA_1G08850, AFUA_3G05580, AFUA_1G06700, AFUA_8G00260, AFUA_6G07540, AFUA_3G11040, AFUA_2G07690, AFUA_6G06400, AFUA_3G08500, AFUA_3G09900, AFUA_3G07830, AFUA_8G05660, AFUA_7G04450, AFUA_3G11320, AFUA_4G09740, AFUA_6G…
translation initiation	FunCat	1.23149e-05	0.000288521	-0.509282	-2.49875	34	0.0106316	AFUA_1G10310, AFUA_3G08160, AFUA_4G07660, AFUA_1G02030, AFUA_5G01850, AFUA_4G03860, AFUA_7G05660, AFUA_3G10800, AFUA_1G04190, AFUA_2G10380, AFUA_1G05200, AFUA_2G16400, AFUA_2G09490, AFUA_1G09330, AFUA_3G05970, AFUA_2G08990, AFUA_4G07580, AFUA_2G09870, AFUA_5G02410, AFUA_2G14670, AFUA_1G06520, AFUA_1G03970, AFUA_1G16660, AFUA_3G11360, AFUA_4G05830, AFUA_8G05280
ion channel mediated signalling pathway	FunCat	0.638655	0.814261	-0.523467	-0.900903	2	0.000625391	AFUA_1G11110, AFUA_1G09780
transcription elongation	FunCat	0.0563799	0.220631	-0.525119	-1.59131	9	0.00281426	AFUA_6G10530, AFUA_4G07140, AFUA_6G05090, AFUA_4G08500, AFUA_3G05890, AFUA_2G08550, AFUA_5G07180, AFUA_2G11000
mitotic cell cycle and cell cycle control	FunCat	8.54772e-10	7.00913e-08	-0.3732	-2.55663	139	0.0434647	AFUA_7G02610, AFUA_4G01160, AFUA_2G02660, AFUA_6G10470, AFUA_6G06870, AFUA_4G07540, AFUA_4G07630, AFUA_2G12780, AFUA_5G11590, AFUA_1G14120, AFUA_6G02670, AFUA_7G01550, AFUA_2G04700, AFUA_3G10080, AFUA_1G09210, AFUA_3G11080, AFUA_1G03920, AFUA_5G02520, AFUA_6G13030, AFUA_3G12250, AFUA_5G08540, AFUA_2G10140, AFUA_5G10890, AFUA_1G02030, AFUA_3G11960, AFUA_6G12340, AFUA_2G09060, AFUA_1G05970, AFUA_3G…
trimeric G-protein mediated signal transduction	FunCat	0.20297	0.443828	-0.5319	-1.27787	5	0.00156348	AFUA_1G13140, AFUA_5G03090, AFUA_5G12210, AFUA_4G13170
nuclear migration	FunCat	0.131313	0.343649	-0.532581	-1.37511	6	0.00187617	AFUA_6G12970, AFUA_2G07730, AFUA_3G11860, AFUA_2G03150, AFUA_5G08700, AFUA_5G11810
tubulin dependent transport	FunCat	0.0935131	0.280468	-0.532915	-1.55098	8	0.00250156	AFUA_5G13050, AFUA_2G14990, AFUA_3G12820, AFUA_7G01400, AFUA_2G03150, AFUA_2G14730, AFUA_6G14220, AFUA_5G11810
motor activity	FunCat	0.0245293	0.131178	-0.533417	-1.8036	11	0.00343965	AFUA_3G10800, AFUA_5G13050, AFUA_8G05660, AFUA_3G12820, AFUA_7G01400, AFUA_5G05550, AFUA_2G03150, AFUA_2G14730, AFUA_6G14220, AFUA_5G08700, AFUA_5G11810
conversion to kinetic energy (e.g. movement)	FunCat	0.0127405	0.0870598	-0.533584	-1.87082	12	0.00375235	AFUA_3G10800, AFUA_2G14280, AFUA_5G13050, AFUA_8G05660, AFUA_7G01400, AFUA_5G08510, AFUA_8G04460, AFUA_5G05550, AFUA_2G14730, AFUA_6G14220, AFUA_5G08700, AFUA_5G11810
centromere/kinetochore complex maturation	FunCat	0.401786	0.663351	-0.534585	-1.074	3	0.000938086	AFUA_7G03670, AFUA_5G03130, AFUA_1G09790
tRNA processing	FunCat	1.65131e-05	0.000369292	-0.564616	-2.58127	27	0.00844278	AFUA_2G10010, AFUA_8G04640, AFUA_3G07680, AFUA_1G13060, AFUA_7G04130, AFUA_4G04260, AFUA_5G09850, AFUA_6G02060, AFUA_4G11070, AFUA_1G16550, AFUA_3G08390, AFUA_5G01850, AFUA_1G12590, AFUA_3G04200, AFUA_5G11150, AFUA_4G04350, AFUA_1G14770, AFUA_3G14240
sodium binding	FunCat	0.261792	0.521465	-0.538823	-1.19903	4	0.00125078	AFUA_2G03500, AFUA_1G10480, AFUA_1G04290, AFUA_4G06990
regulator of G-protein signalling	FunCat	0.0107341	0.0765391	-0.539668	-1.89215	12	0.00375235	AFUA_7G04300, AFUA_5G08550, AFUA_6G06400, AFUA_3G09900, AFUA_7G04450, AFUA_2G07770, AFUA_2G11180, AFUA_3G12430, AFUA_5G03130, AFUA_2G03640, AFUA_1G04700
regulation of nucleotide/nucleoside/nucleobase metabolism	FunCat	0.118687	0.328056	-0.539787	-1.39372	6	0.00187617	AFUA_2G03000, AFUA_2G03430, AFUA_2G07770, AFUA_3G12430, AFUA_4G10220, AFUA_8G02770
cytokines (interleukines, colony stimulating factors, etc.)	FunCat	0.594538	0.796438	-0.54005	-0.929443	2	0.000625391	AFUA_5G13930, AFUA_2G15940
polysaccharide binding	FunCat	0.0658228	0.236385	-0.541619	-1.49796	7	0.00218887	AFUA_4G01160, AFUA_2G12780, AFUA_3G00420, AFUA_3G11280, AFUA_3G12300
cell aging	FunCat	0.0208804	0.119792	-0.543772	-1.83861	11	0.00343965	AFUA_6G10460, AFUA_8G01580, AFUA_2G15050, AFUA_1G07320, AFUA_4G10660, AFUA_2G07770, AFUA_2G10620, AFUA_5G03120, AFUA_5G01980, AFUA_2G05610, AFUA_2G03390
rRNA synthesis	FunCat	7.5946e-06	0.000186827	-0.562926	-2.58683	29	0.00906817	AFUA_5G11120, AFUA_8G04640, AFUA_3G07710, AFUA_4G11970, AFUA_4G13330, AFUA_6G08300, AFUA_1G02460, AFUA_4G07500, AFUA_7G04860, AFUA_1G13900, AFUA_7G04430, AFUA_2G13720, AFUA_6G10320, AFUA_3G14370, AFUA_6G07810, AFUA_2G05480, AFUA_3G04310, AFUA_2G13130, AFUA_6G08170, AFUA_3G10620, AFUA_1G06290
DNA topology	FunCat	2.12248e-06	6.14271e-05	-0.489407	-2.61553	46	0.014384	AFUA_4G11180, AFUA_2G02660, AFUA_3G08160, AFUA_4G07660, AFUA_1G13060, AFUA_7G04130, AFUA_6G02060, AFUA_1G06220, AFUA_6G04330, AFUA_3G14010, AFUA_1G09210, AFUA_1G03920, AFUA_5G02520, AFUA_2G10140, AFUA_5G10890, AFUA_1G02410, AFUA_1G13010, AFUA_2G09060, AFUA_3G10890, AFUA_5G11620, AFUA_4G07160, AFUA_3G08400, AFUA_1G05260, AFUA_4G04350, AFUA_5G13370
transmembrane receptor protein tyrosine kinase signalling pathways	FunCat	0.233491	0.480658	-0.546017	-1.21503	4	0.00125078	AFUA_5G04160, AFUA_3G10840
RNA binding	FunCat	3.10546e-10	3.81972e-08	-0.393515	-2.63819	126	0.0393996	AFUA_7G02610, AFUA_2G05670, AFUA_3G08160, AFUA_3G07710, AFUA_4G07660, AFUA_5G04240, AFUA_4G07540, AFUA_1G15340, AFUA_5G09850, AFUA_5G04160, AFUA_6G13410, AFUA_1G14120, AFUA_1G06220, AFUA_8G04040, AFUA_2G03930, AFUA_6G08820, AFUA_5G03090, AFUA_2G04700, AFUA_2G02780, AFUA_1G15810, AFUA_4G07500, AFUA_3G04110, AFUA_3G11110, AFUA_2G16040, AFUA_8G04680, AFUA_1G02030, AFUA_3G05430, AFUA_1G05110, AFUA_2G…
cell cycle dependent actin filament reorganization	FunCat	0.0959596	0.28328	-0.549185	-1.41798	6	0.00187617	AFUA_3G09900, AFUA_7G03790, AFUA_6G04740, AFUA_2G10270, AFUA_2G03640, AFUA_2G09830
cytokinesis (cell division) /septum formation and hydrolysis	FunCat	8.16365e-10	7.00913e-08	-0.453916	-2.74135	82	0.025641	AFUA_7G00550, AFUA_6G06870, AFUA_7G04130, AFUA_5G07790, AFUA_5G05980, AFUA_4G07540, AFUA_8G05620, AFUA_1G14120, AFUA_6G02670, AFUA_5G03090, AFUA_1G04950, AFUA_5G08540, AFUA_1G13010, AFUA_6G12970, AFUA_5G05900, AFUA_3G10800, AFUA_1G12000, AFUA_2G16260, AFUA_4G08970, AFUA_2G01520, AFUA_1G08850, AFUA_5G13050, AFUA_3G05580, AFUA_5G13560, AFUA_4G07100, AFUA_7G04310, AFUA_1G07320, AFUA_2G07690, AFUA_8G…
circulation (e.g. blood pressure)	FunCat	0.0909091	0.2744	-0.550578	-1.42158	6	0.00187617	AFUA_4G10770, AFUA_5G03090, AFUA_1G11110, AFUA_5G12210, AFUA_3G13900
nuclear and chromosomal cycle	FunCat	0.354911	0.610546	-0.550861	-1.1067	3	0.000938086	AFUA_6G13690, AFUA_2G16080, AFUA_1G09020
M phase	FunCat	4.00946e-07	1.51743e-05	-0.523322	-2.74892	42	0.0131332	AFUA_7G00550, AFUA_7G04130, AFUA_5G07790, AFUA_4G07540, AFUA_6G02670, AFUA_3G10080, AFUA_1G13010, AFUA_6G12970, AFUA_3G05950, AFUA_2G14280, AFUA_2G16260, AFUA_1G14730, AFUA_8G04660, AFUA_7G04310, AFUA_2G07690, AFUA_2G05210, AFUA_4G06830, AFUA_3G11860, AFUA_7G03890, AFUA_7G01400, AFUA_6G08200, AFUA_5G09710, AFUA_2G03080, AFUA_2G02170, AFUA_2G14270, AFUA_8G05680, AFUA_2G14080, AFUA_2G07550, AFUA_2G…
lysosomal and vacuolar protein degradation	FunCat	0.0909091	0.2744	-0.553136	-1.42818	6	0.00187617	AFUA_4G09320, AFUA_5G14610
peroxidase reaction	FunCat	0.546218	0.762165	-0.553722	-0.952973	2	0.000625391	AFUA_4G10770
nuclear transport	FunCat	3.54426e-07	1.45315e-05	-0.525306	-2.75933	42	0.0131332	AFUA_2G10010, AFUA_3G07680, AFUA_1G06790, AFUA_5G04160, AFUA_5G12670, AFUA_4G11070, AFUA_1G09210, AFUA_4G04720, AFUA_6G13260, AFUA_1G15720, AFUA_1G05110, AFUA_3G08780, AFUA_3G05500, AFUA_6G04010, AFUA_4G07160, AFUA_2G04920, AFUA_1G13100, AFUA_2G16090, AFUA_6G05090, AFUA_6G08170, AFUA_2G09960, AFUA_2G03310, AFUA_7G05970, AFUA_1G12280, AFUA_8G04590, AFUA_1G06290, AFUA_5G08060, AFUA_1G10860, AFUA_1G…
tyrosine kinase	FunCat	0.0673702	0.238462	-0.556879	-1.54016	7	0.00218887	AFUA_6G02670, AFUA_2G13640, AFUA_2G01520, AFUA_2G07690, AFUA_7G04330, AFUA_5G02220, AFUA_4G09970
degradation of polyamines	FunCat	0.533613	0.752823	-0.557572	-0.959599	2	0.000625391	AFUA_3G12150, AFUA_4G13000
protease activator	FunCat	0.533613	0.752823	-0.559462	-0.962852	2	0.000625391	AFUA_3G12370
induction of apoptosis	FunCat	0.165842	0.403448	-0.560222	-1.34591	5	0.00156348	AFUA_2G05670, AFUA_1G12000, AFUA_1G01720
actin dependent transport	FunCat	0.325893	0.58518	-0.560563	-1.12619	3	0.000938086	AFUA_5G05550, AFUA_6G04740, AFUA_5G08700
regulation of splicing	FunCat	0.323661	0.583301	-0.561815	-1.12871	3	0.000938086	AFUA_3G10840, AFUA_5G10830, AFUA_2G07710
ribosome biogenesis	FunCat	2.12173e-08	1.30486e-06	-0.510304	-2.80346	52	0.0162602	AFUA_3G07710, AFUA_3G07680, AFUA_7G02190, AFUA_4G07630, AFUA_2G11510, AFUA_1G09200, AFUA_6G04330, AFUA_3G10080, AFUA_1G09210, AFUA_2G12880, AFUA_5G12400, AFUA_2G11810, AFUA_7G04860, AFUA_1G13200, AFUA_7G04430, AFUA_2G11380, AFUA_2G09230, AFUA_1G04240, AFUA_6G10320, AFUA_1G14180, AFUA_2G17050, AFUA_5G13520, AFUA_2G04920, AFUA_3G12300, AFUA_5G11540, AFUA_1G07320, AFUA_6G05090, AFUA_3G05490, AFUA_3G…
RNA transport	FunCat	1.05358e-07	5.75955e-06	-0.549946	-2.83859	39	0.0121951	AFUA_2G05670, AFUA_2G10010, AFUA_3G07680, AFUA_1G06790, AFUA_5G09850, AFUA_5G04160, AFUA_5G06400, AFUA_4G11070, AFUA_2G04700, AFUA_4G04720, AFUA_4G13280, AFUA_1G15720, AFUA_1G05110, AFUA_3G05500, AFUA_3G10840, AFUA_1G12000, AFUA_1G04190, AFUA_4G07160, AFUA_2G04920, AFUA_1G13100, AFUA_2G16090, AFUA_5G11600, AFUA_2G03310, AFUA_7G05970, AFUA_1G12280, AFUA_1G10860, AFUA_1G15900, AFUA_2G06090, AFUA_5G…
aromate anabolism	FunCat	0.205189	0.444726	-0.565122	-1.25755	4	0.00125078	AFUA_7G04070, AFUA_1G02110, AFUA_3G14830, AFUA_1G13740
nuclear pore forming protein	FunCat	0.0498618	0.204433	-0.570354	-1.57743	7	0.00218887	AFUA_5G12670, AFUA_6G13260, AFUA_1G05110, AFUA_2G03310, AFUA_1G10860, AFUA_1G03590, AFUA_7G06020
nucleotide/nucleoside/nucleobase binding	FunCat	2.43838e-14	5.99842e-12	-0.397147	-2.84584	174	0.054409	AFUA_4G11180, AFUA_3G03790, AFUA_7G00480, AFUA_2G05670, AFUA_3G08160, AFUA_3G07710, AFUA_4G07660, AFUA_6G06870, AFUA_5G06070, AFUA_6G08470, AFUA_4G07780, AFUA_3G12670, AFUA_2G11510, AFUA_5G04160, AFUA_3G02760, AFUA_1G06220, AFUA_6G04330, AFUA_6G06740, AFUA_6G02670, AFUA_6G11890, AFUA_3G07180, AFUA_3G10080, AFUA_1G15810, AFUA_1G09210, AFUA_3G11080, AFUA_3G13790, AFUA_4G04270, AFUA_5G08540, AFUA_1G…
cell cycle dependent cytoskeleton reorganization	FunCat	0.502101	0.726569	-0.571339	-0.983293	2	0.000625391	AFUA_3G10250, AFUA_8G02810
metabolism of secondary products derived from L-lysine, L-arginine and L-histidine	FunCat	0.174528	0.410643	-0.575141	-1.27984	4	0.00125078	AFUA_4G08010, AFUA_3G02240, AFUA_2G05490, AFUA_8G04080
second messenger mediated signal transduction	FunCat	0.491597	0.715579	-0.576971	-0.992986	2	0.000625391	AFUA_7G03760, AFUA_1G12760
caspase activation	FunCat	0.121287	0.331282	-0.582211	-1.39874	5	0.00156348	AFUA_3G14140, AFUA_1G06700, AFUA_2G17110, AFUA_8G04270, AFUA_3G06140
regulation of apoptosis	FunCat	0.0656566	0.236385	-0.582393	-1.50373	6	0.00187617	AFUA_2G13640, AFUA_2G17110, AFUA_7G04330, AFUA_8G04270, AFUA_5G02220, AFUA_3G06140
Notch-receptor signalling pathway	FunCat	0.040727	0.177325	-0.584515	-1.6166	7	0.00218887	AFUA_7G00550, AFUA_4G07630, AFUA_6G13030, AFUA_3G11870, AFUA_6G05090, AFUA_5G13140
protease inhibitor	FunCat	0.162736	0.40033	-0.586613	-1.30537	4	0.00125078	AFUA_4G01160, AFUA_2G12780
cyclic nucleotide binding (cAMP, cGMP, etc.)	FunCat	0.462185	0.695474	-0.586984	-1.01022	2	0.000625391	AFUA_3G12430, AFUA_1G04700
EGF-receptor signalling pathway	FunCat	0.274554	0.542491	-0.588861	-1.18304	3	0.000938086	AFUA_3G10080, AFUA_2G03310
anti-apoptosis	FunCat	0.113861	0.321953	-0.590196	-1.41792	5	0.00156348	AFUA_4G10770, AFUA_1G13010, AFUA_2G09960, AFUA_1G10480
rRNA processing	FunCat	3.71512e-14	6.0928e-12	-0.544671	-3.29942	80	0.0250156	AFUA_7G02610, AFUA_3G08160, AFUA_8G04640, AFUA_3G07710, AFUA_3G07680, AFUA_4G13330, AFUA_4G07660, AFUA_1G13060, AFUA_7G04130, AFUA_4G07540, AFUA_6G02060, AFUA_1G09200, AFUA_2G04780, AFUA_1G06220, AFUA_6G04330, AFUA_2G03930, AFUA_7G01550, AFUA_5G03090, AFUA_4G07500, AFUA_3G04110, AFUA_5G10840, AFUA_3G11110, AFUA_2G16040, AFUA_2G12880, AFUA_1G04950, AFUA_2G11810, AFUA_7G04860, AFUA_3G05430, AFUA_7G…
cell-matrix adhesion	FunCat	0.447479	0.687844	-0.596683	-1.02691	2	0.000625391	AFUA_2G15050, AFUA_6G06900
Type II protein secretion system (general secretory pathway, exocytosis)	FunCat	0.42437	0.6764	-0.604506	-1.04037	2	0.000625391	AFUA_5G03880, AFUA_4G06870
chitin anabolism	FunCat	0.071756	0.245937	-0.60589	-1.56439	6	0.00187617	AFUA_8G05620, AFUA_3G05580, AFUA_8G05630, AFUA_3G12800, AFUA_2G13440, AFUA_6G02940
sugar binding	FunCat	0.0940594	0.280468	-0.613216	-1.47323	5	0.00156348	AFUA_4G03860, AFUA_3G11280, AFUA_3G05970, AFUA_2G02190, AFUA_3G08480
toxins	FunCat	0.191964	0.424738	-0.614506	-1.23457	3	0.000938086	AFUA_5G15050, AFUA_5G14860
metabolism of secondary monosaccharides	FunCat	0.405462	0.664553	-0.614518	-1.05761	2	0.000625391	AFUA_8G02000, AFUA_7G02550
cell death	FunCat	0.0618849	0.232423	-0.617168	-1.59351	6	0.00187617	AFUA_2G09290, AFUA_6G10460, AFUA_3G08170, AFUA_2G03310, AFUA_2G07770, AFUA_2G04960
transcription termination	FunCat	0.0792079	0.259802	-0.624674	-1.50075	5	0.00156348	AFUA_5G04240, AFUA_8G04040, AFUA_1G04950
translation termination	FunCat	0.15625	0.388258	-0.646635	-1.29912	3	0.000938086	AFUA_2G04820, AFUA_5G05680, AFUA_3G05410
pentose-phosphate pathway non oxidative branch	FunCat	0.346639	0.600515	-0.649249	-1.11738	2	0.000625391	AFUA_4G14650
chemotaxis	FunCat	0.336134	0.590636	-0.656676	-1.13016	2	0.000625391	AFUA_1G04340
regulation of DNA processing	FunCat	0.0281459	0.144248	-0.661341	-1.70757	6	0.00187617	AFUA_4G11180, AFUA_2G02660, AFUA_3G08400, AFUA_2G16090, AFUA_6G13690
vacuolar protein degradation	FunCat	0.0778302	0.259802	-0.661474	-1.47196	4	0.00125078	AFUA_4G09320, AFUA_5G14610
C-1 compound catabolism	FunCat	0.0281459	0.144248	-0.662808	-1.71135	6	0.00187617	AFUA_3G08650, AFUA_1G10130, AFUA_3G09320, AFUA_1G12070, AFUA_5G09860
sphingolipid metabolism	FunCat	0.279412	0.549882	-0.677409	-1.16584	2	0.000625391	AFUA_6G13440, AFUA_6G12390
RNA topology	FunCat	0.0719816	0.245937	-0.680338	-1.51394	4	0.00125078	AFUA_1G13060, AFUA_6G02060, AFUA_4G04350, AFUA_2G01090
degradation of valine	FunCat	0.254202	0.518951	-0.689718	-1.18703	2	0.000625391	AFUA_5G10280
ATP binding	FunCat	1.3368e-24	6.57706e-22	-0.425416	-3.31896	255	0.0797373	AFUA_4G11180, AFUA_3G03790, AFUA_4G01260, AFUA_7G00480, AFUA_1G10310, AFUA_3G08160, AFUA_5G07020, AFUA_6G10700, AFUA_4G13330, AFUA_4G07660, AFUA_6G06870, AFUA_1G13060, AFUA_5G06070, AFUA_6G08470, AFUA_5G05980, AFUA_4G07780, AFUA_1G14810, AFUA_3G12670, AFUA_4G14650, AFUA_6G02060, AFUA_5G04160, AFUA_6G11310, AFUA_3G13060, AFUA_3G02760, AFUA_5G04170, AFUA_1G06220, AFUA_6G04330, AFUA_6G06740, AFUA_6G…
centrosome	FunCat	0.231092	0.479736	-0.704944	-1.21323	2	0.000625391	AFUA_4G06150, AFUA_7G01400
NIK-I-kappaB/NF-kappaB cascade	FunCat	0.035814	0.167814	-0.718848	-1.59963	4	0.00125078	AFUA_2G16040, AFUA_2G07670, AFUA_2G03310, AFUA_2G05860
detoxification by degradation	FunCat	0.0322855	0.15743	-0.7272	-1.61821	4	0.00125078	AFUA_7G01000, AFUA_6G11430
C-1 compound anabolism	FunCat	0.031227	0.156772	-0.728932	-1.62207	4	0.00125078	AFUA_3G08650, AFUA_1G10130, AFUA_3G09320
rRNA modification	FunCat	0.0231116	0.125248	-0.743582	-1.65467	4	0.00125078	AFUA_4G07500, AFUA_7G04860, AFUA_4G13690, AFUA_1G06290
metabolism of serine	FunCat	0.136555	0.350316	-0.757509	-1.3037	2	0.000625391	AFUA_5G08600, AFUA_4G03000
biosynthesis of homocysteine	FunCat	0.136555	0.350316	-0.758448	-1.30531	2	0.000625391	AFUA_2G15590, AFUA_3G14240
metabolism of derivatives of homoisopentenyl pyrophosphate	FunCat	0.119748	0.329139	-0.776823	-1.33694	2	0.000625391	AFUA_5G15060
DNA restriction or modification	FunCat	0.115546	0.323004	-0.784842	-1.35074	2	0.000625391	AFUA_2G02660
degradation of leucine	FunCat	0.10084	0.295318	-0.807259	-1.38932	2	0.000625391	AFUA_5G10280, AFUA_5G08930
fruit body development (sexually or asexually derived spores)	FunCat	0.0218735	0.120919	-0.821825	-1.65108	3	0.000938086	AFUA_8G00760, AFUA_4G09710
degradation of methionine	FunCat	0.0651261	0.236385	-0.831352	-1.43078	2	0.000625391	AFUA_4G07360, AFUA_1G10630
diterpenes metabolism	FunCat	0.0588235	0.222624	-0.835732	-1.43832	2	0.000625391	AFUA_5G15060, AFUA_8G00962
regulation of the metabolism of intercellular mediators	FunCat	0.0161998	0.104872	-0.841002	-1.6896	3	0.000938086	AFUA_2G05670, AFUA_5G11260, AFUA_1G12000
induction of apoptosis by intracellular signals	FunCat	0.0394818	0.173551	-0.869524	-1.49648	2	0.000625391	AFUA_2G02780, AFUA_4G08300
G2 phase of mitotic cell cycle	FunCat	0.0382184	0.172509	-0.869837	-1.49702	2	0.000625391	AFUA_6G02670, AFUA_3G11960

## Sheet: GSEA_KEGG
pathway	ont_class	pval	padj	ES	NES	size	generatio	leadingEdge
Nitrogen metabolism	KEGG	0.000488733	0.0117296	0.782381	1.94584	7	0.00218887	AFUA_1G12840, AFUA_5G10420, AFUA_1G12830, AFUA_4G06620
Taurine and hypotaurine metabolism	KEGG	0.00170502	0.0255753	0.86005	1.78021	4	0.00125078	AFUA_3G10750, AFUA_5G14410, AFUA_8G06020, AFUA_7G04760
Arginine biosynthesis	KEGG	0.0485762	0.20637	0.595732	1.59665	9	0.00281426	AFUA_4G06620, AFUA_2G09650, AFUA_2G11490, AFUA_6G06800, AFUA_3G07790, AFUA_3G11430, AFUA_5G08120
Carbon metabolism	KEGG	0.0949106	0.325408	0.343086	1.39322	35	0.0109443	AFUA_3G10750, AFUA_5G01030, AFUA_4G13510, AFUA_6G08730, AFUA_7G02420, AFUA_2G09650
Riboflavin metabolism	KEGG	0.137874	0.399479	0.553931	1.37767	7	0.00218887	AFUA_8G01910, AFUA_6G13140, AFUA_1G13300, AFUA_6G11040, AFUA_4G03660
Ubiquinone and other terpenoid-quinone biosynthesis	KEGG	0.099631	0.332103	0.731142	1.35692	3	0.000938086	AFUA_2G01890, AFUA_6G08850, AFUA_4G10370
D-Amino acid metabolism	KEGG	0.153137	0.399479	0.701095	1.30116	3	0.000938086	AFUA_5G13180, AFUA_5G13940, AFUA_5G11290
Porphyrin metabolism	KEGG	0.214047	0.479791	0.536483	1.26965	6	0.00187617	AFUA_1G07480, AFUA_5G06270, AFUA_3G06600, AFUA_6G08440, AFUA_5G11760, AFUA_5G03560
Pentose phosphate pathway	KEGG	0.212934	0.479791	0.429109	1.26133	12	0.00375235	AFUA_3G00370, AFUA_3G10760, AFUA_6G08730, AFUA_4G11310, AFUA_3G08470, AFUA_3G11690
Proteasome	KEGG	0.227124	0.479791	0.475862	1.23946	8	0.00250156	AFUA_6G13310, AFUA_4G07510, AFUA_7G05870, AFUA_6G08960, AFUA_5G10740, AFUA_3G08940, AFUA_5G11720, AFUA_3G06110
Penicillin and cephalosporin biosynthesis	KEGG	0.311891	0.568955	0.700876	1.15026	2	0.000625391	AFUA_5G13940, AFUA_5G11290
Propanoate metabolism	KEGG	0.332776	0.587252	0.479486	1.13476	6	0.00187617	AFUA_3G10750, AFUA_7G06090
Fructose and mannose metabolism	KEGG	0.347222	0.595238	0.368018	1.1156	13	0.00406504	AFUA_2G15430, AFUA_4G08410, AFUA_5G08235, AFUA_4G11310, AFUA_2G11020, AFUA_7G05800, AFUA_3G11690
Autophagy - other	KEGG	0.344771	0.595238	0.426532	1.11097	8	0.00250156	AFUA_2G02510, AFUA_3G05340, AFUA_5G06310, AFUA_6G12350, AFUA_2G04770
Phenylalanine metabolism	KEGG	0.386288	0.643813	0.454323	1.07521	6	0.00187617	AFUA_2G09650, AFUA_7G04180, AFUA_4G04410, AFUA_1G14090, AFUA_6G05020
Glutathione metabolism	KEGG	0.413174	0.652379	0.340308	1.06125	14	0.00437774	AFUA_6G08730, AFUA_2G17300, AFUA_6G03390, AFUA_7G04760
Biotin metabolism	KEGG	0.409168	0.652379	0.508545	1.05263	4	0.00125078	AFUA_6G03640, AFUA_6G03670
Steroid biosynthesis	KEGG	0.45679	0.709854	0.335971	1.01845	13	0.00406504	AFUA_8G02440, AFUA_2G17400, AFUA_1G03150, AFUA_1G06040, AFUA_6G05140
Vitamin B6 metabolism	KEGG	0.49631	0.726307	0.544195	1.00997	3	0.000938086	AFUA_5G10650, AFUA_1G10270
Phenylalanine, tyrosine and tryptophan biosynthesis	KEGG	0.46732	0.709854	0.375851	0.978967	8	0.00250156	AFUA_2G09650, AFUA_1G11560, AFUA_3G14850
Methane metabolism	KEGG	0.483389	0.721012	0.39034	0.970806	7	0.00218887	AFUA_3G10750, AFUA_4G11310, AFUA_3G11690
Cysteine and methionine metabolism	KEGG	0.508982	0.726588	0.308828	0.963079	14	0.00437774	AFUA_5G14410, AFUA_2G09650, AFUA_8G01800
Thiamine metabolism	KEGG	0.538079	0.734503	0.416909	0.941417	5	0.00156348	AFUA_8G01910, AFUA_4G03660
Alanine, aspartate and glutamate metabolism	KEGG	0.547319	0.734503	0.315755	0.928134	12	0.00375235	AFUA_4G06620, AFUA_8G06020, AFUA_2G09650
Folate biosynthesis	KEGG	0.549834	0.734503	0.37186	0.924844	7	0.00218887	AFUA_5G03860, AFUA_1G13300, AFUA_3G07370, AFUA_2G12560
Autophagy - yeast	KEGG	0.572065	0.754372	0.263373	0.914336	20	0.00625391	AFUA_2G02510, AFUA_3G05340, AFUA_6G12350, AFUA_2G10900, AFUA_2G02610, AFUA_2G04770, AFUA_2G15370, AFUA_6G10410, AFUA_4G09520, AFUA_6G02370, AFUA_3G10700, AFUA_1G09560, AFUA_5G11560, AFUA_5G06450, AFUA_2G06250, AFUA_5G06750, AFUA_2G10270, AFUA_6G12390, AFUA_2G07770, AFUA_2G13750
Peroxisome	KEGG	0.593614	0.765953	0.246359	0.906107	24	0.00750469	AFUA_5G04310, AFUA_1G15400, AFUA_8G05230, AFUA_5G13940, AFUA_6G03890, AFUA_3G10940, AFUA_8G04780, AFUA_3G14520, AFUA_5G11290, AFUA_1G03560
SNARE interactions in vesicular transport	KEGG	0.589869	0.765953	0.338206	0.880914	8	0.00250156	AFUA_5G02900, AFUA_6G11270, AFUA_2G02610, AFUA_3G08350, AFUA_6G04150, AFUA_4G09520
Biosynthesis of cofactors	KEGG	0.644617	0.805772	0.191774	0.878491	59	0.018449	AFUA_1G07480, AFUA_3G07230, AFUA_5G10650, AFUA_6G03640, AFUA_5G12870, AFUA_8G04650, AFUA_2G01890, AFUA_4G13960, AFUA_6G13140, AFUA_4G08410, AFUA_6G03670, AFUA_6G08850, AFUA_3G13550, AFUA_5G06270, AFUA_5G03860, AFUA_7G01980, AFUA_1G13300, AFUA_6G07340, AFUA_4G10370, AFUA_5G02060, AFUA_6G11040, AFUA_3G06600, AFUA_3G07370, AFUA_6G08440, AFUA_3G06680
alpha-Linolenic acid metabolism	KEGG	0.740741	0.880088	0.505632	0.829831	2	0.000625391	AFUA_7G06090, AFUA_7G04080
Caffeine metabolism	KEGG	0.748538	0.880118	0.500448	0.821323	2	0.000625391	AFUA_2G10520
N-Glycan biosynthesis	KEGG	0.696078	0.852341	0.283563	0.790097	10	0.00312695	AFUA_6G04240, AFUA_5G13210, AFUA_4G13400, AFUA_5G08970, AFUA_3G10400, AFUA_6G06940, AFUA_2G11080, AFUA_2G16790, AFUA_6G12360, AFUA_1G13870
Glyoxylate and dicarboxylate metabolism	KEGG	0.725293	0.877387	0.288487	0.773189	9	0.00281426	AFUA_4G13510, AFUA_6G03890
Glycine, serine and threonine metabolism	KEGG	0.825796	0.943766	0.255884	0.685808	9	0.00281426	AFUA_7G04180, AFUA_5G13940, AFUA_5G06270, AFUA_5G11290
Sulfur relay system	KEGG	0.862876	0.956757	0.27466	0.650015	6	0.00187617	AFUA_8G01800, AFUA_3G07370, AFUA_6G02280, AFUA_5G01440
Efferocytosis	KEGG	0.880383	0.956757	0.217268	0.625114	11	0.00343965	AFUA_1G11900, AFUA_3G10740
Biosynthesis of unsaturated fatty acids	KEGG	0.923588	0.979206	0.237804	0.591436	7	0.00218887	AFUA_6G03050, AFUA_1G12530, AFUA_2G11540, AFUA_7G06090, AFUA_7G04080
Nicotinate and nicotinamide metabolism	KEGG	0.922948	0.979206	0.216495	0.580239	9	0.00281426	AFUA_5G12870, AFUA_4G07310, AFUA_4G10840, AFUA_2G13470, AFUA_6G08870, AFUA_4G00970
Fatty acid metabolism	KEGG	0.935629	0.979206	0.182333	0.568606	14	0.00437774	AFUA_6G03050, AFUA_3G04150, AFUA_1G12530, AFUA_3G04210, AFUA_2G11540, AFUA_7G06090, AFUA_3G14060, AFUA_4G05850, AFUA_7G04080, AFUA_8G04000, AFUA_5G04270
Endocytosis	KEGG	0.954351	0.98726	0.146056	0.553656	27	0.00844278	AFUA_7G05580, AFUA_3G10740, AFUA_4G03870, AFUA_1G14010, AFUA_5G13410, AFUA_5G13890, AFUA_4G11000, AFUA_1G06420, AFUA_1G09480, AFUA_4G04100, AFUA_6G02370, AFUA_3G10700, AFUA_5G11900, AFUA_1G09500, AFUA_7G05700, AFUA_5G11560, AFUA_2G09830, AFUA_6G14220, AFUA_6G06900, AFUA_4G07700, AFUA_3G14230, AFUA_5G07930, AFUA_7G03790
Glycosphingolipid biosynthesis - globo and isoglobo series	KEGG	0.980507	0.999291	0.326817	0.536364	2	0.000625391	AFUA_5G02130
Metabolic pathways	KEGG	1	1	0.089252	0.536283	385	0.120388	AFUA_1G12840, AFUA_3G10750, AFUA_5G10420, AFUA_5G01030, AFUA_8G02440, AFUA_5G14410, AFUA_1G12830, AFUA_4G13510, AFUA_2G17400, AFUA_6G02720, AFUA_8G01910, AFUA_6G08730, AFUA_1G07480, AFUA_7G01730, AFUA_3G07230, AFUA_1G17040, AFUA_4G06620, AFUA_2G15430, AFUA_2G17300, AFUA_7G05580, AFUA_5G10650, AFUA_8G06020, AFUA_2G09650, AFUA_6G03640, AFUA_6G03050, AFUA_5G12870, AFUA_5G14300, AFUA_3G11070, AFUA_6G…
Glycosylphosphatidylinositol (GPI)-anchor biosynthesis	KEGG	0.985472	0.999291	-0.222605	-0.492282	4	0.00125078	AFUA_7G05540, AFUA_4G03970, AFUA_6G07180, AFUA_5G12550
2-Oxocarboxylic acid metabolism	KEGG	0.990964	0.999291	-0.130711	-0.493227	16	0.00500313	AFUA_1G06810, AFUA_3G14490
Fatty acid biosynthesis	KEGG	0.884422	0.956757	-0.268713	-0.646952	5	0.00156348	AFUA_1G14380, AFUA_5G04270, AFUA_4G05850, AFUA_3G04210, AFUA_3G04150
Fatty acid elongation	KEGG	0.884422	0.956757	-0.268713	-0.646952	5	0.00156348	AFUA_4G10760, AFUA_5G02760, AFUA_3G14060, AFUA_2G11540, AFUA_3G04150
Biosynthesis of amino acids	KEGG	0.938406	0.979206	-0.132888	-0.647544	36	0.011257	AFUA_4G07360, AFUA_1G06810, AFUA_3G14490, AFUA_4G10790, AFUA_3G09320, AFUA_2G07620, AFUA_3G13380, AFUA_1G10630, AFUA_6G07430, AFUA_7G04070
Sphingolipid metabolism	KEGG	0.885	0.956757	-0.240459	-0.667111	7	0.00218887	AFUA_6G10460
Phagosome	KEGG	0.860182	0.956757	-0.178679	-0.692799	17	0.00531582	AFUA_3G12370, AFUA_3G06901, AFUA_1G10910, AFUA_2G14990, AFUA_5G08130, AFUA_5G08510, AFUA_8G04460, AFUA_4G11300, AFUA_2G13240, AFUA_5G11810, AFUA_5G11920, AFUA_1G04890, AFUA_1G10810, AFUA_7G02020, AFUA_6G04150
Protein export	KEGG	0.755435	0.880118	-0.22285	-0.760688	12	0.00375235	AFUA_3G06901, AFUA_5G08130, AFUA_5G03880, AFUA_3G11350, AFUA_4G11100, AFUA_2G12580, AFUA_1G04890, AFUA_2G08630, AFUA_2G07600, AFUA_3G13840, AFUA_5G05800, AFUA_2G01990
Sulfur metabolism	KEGG	0.731156	0.877387	-0.322236	-0.775814	5	0.00156348	AFUA_2G15590
Glycerophospholipid metabolism	KEGG	0.769492	0.887875	-0.170765	-0.790178	30	0.00938086	AFUA_3G06650, AFUA_2G08600, AFUA_5G11590, AFUA_1G07010, AFUA_1G09050, AFUA_3G13970, AFUA_4G08970, AFUA_4G03000, AFUA_8G04940, AFUA_3G05630, AFUA_3G14680, AFUA_4G11360, AFUA_1G11550, AFUA_1G02150, AFUA_6G04460, AFUA_4G05940
Ether lipid metabolism	KEGG	0.6925	0.852341	-0.285642	-0.792462	7	0.00218887	AFUA_3G06650, AFUA_6G12970, AFUA_8G04940, AFUA_3G05630
Lipoic acid metabolism	KEGG	0.633333	0.8	-0.288401	-0.83761	8	0.00250156	AFUA_1G12070, AFUA_4G11650, AFUA_3G01450, AFUA_1G06960, AFUA_3G05370, AFUA_1G06950, AFUA_3G06680, AFUA_2G04870
Basal transcription factors	KEGG	0.622222	0.794326	-0.27783	-0.855722	9	0.00281426	AFUA_1G03070, AFUA_3G10620, AFUA_5G03680, AFUA_4G11690, AFUA_4G08900, AFUA_8G05490, AFUA_2G14880, AFUA_2G15680, AFUA_1G09350
Galactose metabolism	KEGG	0.5225	0.72907	-0.334555	-0.928162	7	0.00218887	AFUA_7G01830, AFUA_3G10300, AFUA_7G04040, AFUA_3G07910
Protein processing in endoplasmic reticulum	KEGG	0.550877	0.734503	-0.195077	-0.928694	34	0.0106316	AFUA_5G10270, AFUA_5G04170, AFUA_1G07440, AFUA_8G03930, AFUA_3G06901, AFUA_1G01720, AFUA_1G05040, AFUA_2G17110, AFUA_2G10590, AFUA_6G14130, AFUA_5G08130, AFUA_5G06060, AFUA_3G05400, AFUA_6G12360, AFUA_1G05320, AFUA_2G02360, AFUA_4G07340
Viral life cycle - HIV-1	KEGG	0.505	0.726588	-0.338139	-0.938104	7	0.00218887	AFUA_4G08500, AFUA_7G05970, AFUA_2G08550, AFUA_1G08790, AFUA_4G10400, AFUA_1G06420, AFUA_4G12650
Citrate cycle (TCA cycle)	KEGG	0.514667	0.726588	-0.291853	-0.951999	11	0.00343965	AFUA_4G04520, AFUA_4G11650, AFUA_3G07810, AFUA_6G10650, AFUA_1G12800, AFUA_1G06960, AFUA_3G08660, AFUA_3G05370, AFUA_6G06370, AFUA_4G07710
Non-homologous end-joining	KEGG	0.486683	0.721012	-0.443312	-0.980368	4	0.00125078	AFUA_5G02430, AFUA_4G12680, AFUA_1G10480
Biosynthesis of secondary metabolites	KEGG	0.465278	0.709854	-0.14272	-1.00138	167	0.0522201	AFUA_7G01000, AFUA_7G01010, AFUA_8G00240, AFUA_6G11430, AFUA_3G01070, AFUA_4G07360, AFUA_3G06650, AFUA_1G07140, AFUA_1G06810, AFUA_5G02480, AFUA_8G02100, AFUA_3G11900, AFUA_2G08600, AFUA_2G10240, AFUA_4G07780, AFUA_6G03750, AFUA_5G02720, AFUA_6G14490, AFUA_3G14490, AFUA_3G10660, AFUA_8G07210, AFUA_4G13530, AFUA_6G04730, AFUA_7G01830, AFUA_1G07010, AFUA_1G09050, AFUA_3G13970, AFUA_4G10790, AFUA_3G…
Base excision repair	KEGG	0.373494	0.631257	-0.278384	-1.05046	16	0.00500313	AFUA_5G07320, AFUA_3G09560, AFUA_2G01120, AFUA_2G12250, AFUA_2G09010, AFUA_5G01870, AFUA_6G06820, AFUA_2G06140, AFUA_1G04900, AFUA_6G05040, AFUA_2G16600, AFUA_2G06190, AFUA_6G08110
Mannose type O-glycan biosynthesis	KEGG	0.4	0.648649	-0.536776	-1.06171	3	0.000938086	AFUA_8G04500, AFUA_1G07690, AFUA_3G06450
Other types of O-glycan biosynthesis	KEGG	0.4	0.648649	-0.536776	-1.06171	3	0.000938086	AFUA_8G04500, AFUA_1G07690, AFUA_3G06450
Oxidative phosphorylation	KEGG	0.312925	0.568955	-0.24029	-1.11445	31	0.00969356	AFUA_1G02480, AFUA_3G12370, AFUA_3G07810, AFUA_5G04370, AFUA_1G02070, AFUA_4G11050, AFUA_1G06610, AFUA_5G04210, AFUA_4G11300, AFUA_2G13710, AFUA_2G13240, AFUA_5G11920, AFUA_8G05320, AFUA_6G12790, AFUA_2G05500, AFUA_4G06790, AFUA_1G10810, AFUA_2G12260, AFUA_5G02080, AFUA_6G03810, AFUA_7G02360, AFUA_2G05510, AFUA_7G02020, AFUA_3G14440, AFUA_1G05820, AFUA_4G09360, AFUA_2G02275, AFUA_2G13010, AFUA_2G…
Arginine and proline metabolism	KEGG	0.329305	0.587252	-0.307964	-1.11789	15	0.00469043	AFUA_7G01000, AFUA_6G11430
Pyruvate metabolism	KEGG	0.276873	0.519137	-0.277482	-1.16722	23	0.00719199	AFUA_7G01000, AFUA_7G01010, AFUA_6G11430, AFUA_3G11900, AFUA_4G03120
Starch and sucrose metabolism	KEGG	0.246988	0.485878	-0.313392	-1.18256	16	0.00500313	AFUA_5G02480, AFUA_8G02100, AFUA_6G14490, AFUA_4G13530, AFUA_7G01830
Butanoate metabolism	KEGG	0.265	0.504762	-0.428535	-1.18889	7	0.00218887	AFUA_4G08170, AFUA_3G10660, AFUA_8G07210
Ribosome	KEGG	0.229773	0.479791	-0.268799	-1.19134	26	0.00813008	AFUA_7G04490, AFUA_3G12300, AFUA_5G11540, AFUA_1G05340, AFUA_1G06830, AFUA_5G06360, AFUA_1G09440, AFUA_4G06000, AFUA_4G04460, AFUA_1G14410, AFUA_1G05630, AFUA_6G05330, AFUA_2G10510, AFUA_2G03380, AFUA_5G03570, AFUA_4G10480, AFUA_6G02450, AFUA_5G10750, AFUA_5G09490, AFUA_1G04040, AFUA_3G06640, AFUA_6G05200, AFUA_5G11830, AFUA_2G02270, AFUA_1G12065
Tyrosine metabolism	KEGG	0.235897	0.479791	-0.372157	-1.19525	10	0.00312695	AFUA_7G01010, AFUA_3G01070, AFUA_4G08170
Inositol phosphate metabolism	KEGG	0.235897	0.479791	-0.372315	-1.19575	10	0.00312695	AFUA_2G10230, AFUA_2G10240
Mitophagy - yeast	KEGG	0.252717	0.48913	-0.352479	-1.20317	12	0.00375235	AFUA_1G07160, AFUA_3G11080, AFUA_8G02840, AFUA_5G11970, AFUA_4G11530, AFUA_8G05570, AFUA_2G10270, AFUA_8G04810, AFUA_4G06180
Various types of N-glycan biosynthesis	KEGG	0.246914	0.485878	-0.391345	-1.20535	9	0.00281426	AFUA_8G05020, AFUA_1G13870, AFUA_5G13090, AFUA_6G12360, AFUA_4G10750, AFUA_6G06940, AFUA_5G08970, AFUA_4G13400, AFUA_5G13210
Cyanoamino acid metabolism	KEGG	0.230198	0.479791	-0.465958	-1.21404	6	0.00187617	AFUA_8G02100, AFUA_6G14490, AFUA_3G09320, AFUA_3G12600
Lysine biosynthesis	KEGG	0.226087	0.479791	-0.618828	-1.22401	3	0.000938086	AFUA_1G06810
Valine, leucine and isoleucine biosynthesis	KEGG	0.204499	0.479791	-0.720588	-1.24953	2	0.000625391	AFUA_3G14490, AFUA_2G14210
Nucleotide excision repair	KEGG	0.176829	0.433051	-0.310762	-1.28232	21	0.0065666	AFUA_5G11120, AFUA_4G11970, AFUA_3G09560, AFUA_2G12250, AFUA_6G10980, AFUA_7G01920, AFUA_2G09010, AFUA_5G01870, AFUA_4G03840, AFUA_2G06320, AFUA_1G04900, AFUA_6G05040, AFUA_2G16600, AFUA_4G11690
Phosphonate and phosphinate metabolism	KEGG	0.176087	0.433051	-0.649452	-1.28458	3	0.000938086	AFUA_3G06650, AFUA_8G04940, AFUA_4G05940
Nucleotide metabolism	KEGG	0.155015	0.399479	-0.33259	-1.28956	17	0.00531582	AFUA_3G15090, AFUA_4G04270, AFUA_2G11940, AFUA_4G11220, AFUA_4G06690, AFUA_5G12350, AFUA_8G02860, AFUA_5G06390, AFUA_1G15450, AFUA_4G03770, AFUA_6G05320, AFUA_1G07530, AFUA_8G02770
Polycomb repressive complex	KEGG	0.183417	0.440201	-0.54275	-1.30672	5	0.00156348	AFUA_5G06060, AFUA_5G03130, AFUA_4G06180, AFUA_5G03250, AFUA_2G03390
Purine metabolism	KEGG	0.156463	0.399479	-0.281913	-1.30749	31	0.00969356	AFUA_3G15090, AFUA_6G03750, AFUA_1G05230, AFUA_5G02720, AFUA_6G04730, AFUA_4G10790, AFUA_2G11940, AFUA_3G13380, AFUA_4G11220, AFUA_4G06690, AFUA_5G12350, AFUA_3G06530, AFUA_8G02860, AFUA_5G06390, AFUA_6G08520
Glycolysis / Gluconeogenesis	KEGG	0.152905	0.399479	-0.335961	-1.32597	19	0.00594121	AFUA_7G01000, AFUA_7G01010, AFUA_6G11430, AFUA_3G11900
Staurosporine biosynthesis	KEGG	0.149284	0.399479	-0.765619	-1.32761	2	0.000625391	AFUA_8G00240
Biosynthesis of nucleotide sugars	KEGG	0.141994	0.399479	-0.371988	-1.3503	15	0.00469043	AFUA_2G10230, AFUA_7G01830, AFUA_3G10300, AFUA_7G02180, AFUA_1G06210, AFUA_7G04040, AFUA_4G11510, AFUA_3G07910, AFUA_3G03020, AFUA_6G07620
Pentose and glucuronate interconversions	KEGG	0.122283	0.376254	-0.400023	-1.36546	12	0.00375235	AFUA_3G01490, AFUA_3G11900, AFUA_7G01830, AFUA_8G02000, AFUA_8G02630
Pantothenate and CoA biosynthesis	KEGG	0.122283	0.376254	-0.401415	-1.37021	12	0.00375235	AFUA_7G01000, AFUA_6G11430, AFUA_3G14490, AFUA_3G07180
beta-Alanine metabolism	KEGG	0.1275	0.3825	-0.511067	-1.41786	7	0.00218887	AFUA_7G01000, AFUA_6G11430
Terpenoid backbone biosynthesis	KEGG	0.103287	0.334985	-0.428885	-1.4764	13	0.00406504	AFUA_4G07780, AFUA_3G10660, AFUA_8G07210, AFUA_2G03700, AFUA_4G11350, AFUA_4G07590, AFUA_8G04000, AFUA_6G11160, AFUA_5G10680, AFUA_3G09330, AFUA_2G08420, AFUA_6G04890, AFUA_4G10330
ATP-dependent chromatin remodeling	KEGG	0.0753012	0.282353	-0.398177	-1.50249	16	0.00500313	AFUA_5G02570, AFUA_1G02410, AFUA_7G02370, AFUA_4G10660, AFUA_4G10730, AFUA_2G06110, AFUA_7G05510, AFUA_5G03130, AFUA_2G03390, AFUA_1G06310, AFUA_2G10990, AFUA_4G03030, AFUA_2G05030, AFUA_2G12960, AFUA_4G09820, AFUA_2G05620
One carbon pool by folate	KEGG	0.0692308	0.273492	-0.51797	-1.50435	8	0.00250156	AFUA_3G08650, AFUA_4G04270, AFUA_8G05330, AFUA_3G09320
Tryptophan metabolism	KEGG	0.0706522	0.273492	-0.446651	-1.52462	12	0.00375235	AFUA_7G01000, AFUA_6G11430, AFUA_2G17460
Phosphatidylinositol signaling system	KEGG	0.08	0.282353	-0.551165	-1.52911	7	0.00218887	AFUA_1G07010, AFUA_7G03680, AFUA_5G11970, AFUA_2G13370, AFUA_3G04300, AFUA_7G03760
Pyrimidine metabolism	KEGG	0.0798065	0.282353	-0.47981	-1.541	10	0.00312695	AFUA_6G11310, AFUA_4G04270, AFUA_4G06690, AFUA_5G12350, AFUA_2G11290, AFUA_2G10070, AFUA_2G05800, AFUA_8G02770, AFUA_2G11010
Ubiquitin mediated proteolysis	KEGG	0.0410053	0.189255	-0.344239	-1.54305	27	0.00844278	AFUA_3G13060, AFUA_6G10530, AFUA_6G13030, AFUA_1G05970, AFUA_3G05950, AFUA_1G14730, AFUA_3G11870, AFUA_6G10980, AFUA_2G05210, AFUA_4G06830, AFUA_6G14130, AFUA_6G13170, AFUA_5G06060, AFUA_2G15760, AFUA_1G15710, AFUA_4G07340
Selenocompound metabolism	KEGG	0.0498728	0.20637	-0.701628	-1.55162	4	0.00125078	AFUA_4G07360, AFUA_4G07820, AFUA_3G06530, AFUA_4G12990
Glycosaminoglycan degradation	KEGG	0.0203272	0.110876	-0.805008	-1.59226	3	0.000938086	AFUA_2G09410, AFUA_3G11780, AFUA_8G05020
Homologous recombination	KEGG	0.0426912	0.189738	-0.521564	-1.60643	9	0.00281426	AFUA_2G02660, AFUA_1G10410, AFUA_4G12680, AFUA_5G12660, AFUA_2G06320, AFUA_6G12910, AFUA_2G04960, AFUA_2G16600
MAPK signaling pathway - yeast	KEGG	0.01537	0.0984817	-0.356889	-1.64027	29	0.00906817	AFUA_1G04830, AFUA_6G06870, AFUA_3G12670, AFUA_3G11080, AFUA_5G05900, AFUA_5G08550, AFUA_6G02110, AFUA_2G07690, AFUA_5G11970, AFUA_5G12210, AFUA_6G08200, AFUA_1G12680, AFUA_2G11180, AFUA_1G02150, AFUA_7G03760, AFUA_6G06900, AFUA_6G04940, AFUA_6G07980, AFUA_2G11000, AFUA_6G06750, AFUA_6G05150, AFUA_1G09500, AFUA_4G12160, AFUA_2G03290, AFUA_3G05900
ABC transporters	KEGG	0.0387145	0.18583	-0.592126	-1.64275	7	0.00218887	AFUA_7G00480, AFUA_5G06070, AFUA_3G02760, AFUA_1G14330
Histidine metabolism	KEGG	0.0327729	0.170989	-0.637181	-1.66016	6	0.00187617	AFUA_7G01000, AFUA_6G11430
Biosynthesis of various plant secondary metabolites	KEGG	0.0362741	0.18137	-0.702179	-1.69057	5	0.00156348	AFUA_8G02100, AFUA_6G14490, AFUA_1G10630, AFUA_3G12600
RNA degradation	KEGG	0.0136106	0.0960747	-0.387612	-1.71793	26	0.00813008	AFUA_2G09290, AFUA_7G04130, AFUA_6G08820, AFUA_4G13280, AFUA_3G05430, AFUA_1G04190, AFUA_4G07160, AFUA_2G13130, AFUA_1G08860, AFUA_3G10240, AFUA_2G01330, AFUA_5G12570, AFUA_2G09960
Aminoacyl-tRNA biosynthesis	KEGG	0.0155929	0.0984817	-0.436436	-1.72252	19	0.00594121	AFUA_2G16010, AFUA_4G07820, AFUA_7G01420, AFUA_2G14030, AFUA_1G04460, AFUA_6G04910, AFUA_6G12630, AFUA_4G13700, AFUA_2G02590, AFUA_8G04800, AFUA_2G03580, AFUA_4G12920, AFUA_1G13710, AFUA_6G07640, AFUA_8G03880, AFUA_1G16210, AFUA_6G05340, AFUA_5G03560
Spliceosome	KEGG	0.0116175	0.0960747	-0.342162	-1.7234	40	0.0125078	AFUA_6G13410, AFUA_1G07440, AFUA_5G11620, AFUA_4G13350, AFUA_8G03930, AFUA_8G03990, AFUA_4G04350, AFUA_1G10710, AFUA_5G12570, AFUA_2G13780, AFUA_8G04590, AFUA_5G11910, AFUA_5G02410, AFUA_2G03030, AFUA_5G08690, AFUA_6G06325, AFUA_7G05310, AFUA_2G10750, AFUA_5G13480, AFUA_8G04740, AFUA_6G02630, AFUA_5G07180, AFUA_4G09020, AFUA_7G02280, AFUA_5G10830, AFUA_2G07710, AFUA_6G07300, AFUA_7G01910, AFUA_1G…
mRNA surveillance pathway	KEGG	0.013115	0.0960747	-0.419449	-1.74873	22	0.0068793	AFUA_1G13060, AFUA_1G15340, AFUA_8G04040, AFUA_1G04950, AFUA_1G05110, AFUA_1G04190, AFUA_2G04820, AFUA_5G05680, AFUA_5G02410, AFUA_2G06090, AFUA_2G06220, AFUA_7G05430, AFUA_3G09720, AFUA_6G02630, AFUA_3G11020, AFUA_2G02960, AFUA_1G05610, AFUA_6G05130, AFUA_6G07690, AFUA_1G02810, AFUA_2G09100
Glycerolipid metabolism	KEGG	0.0200663	0.110876	-0.464732	-1.75363	16	0.00500313	AFUA_7G01000, AFUA_6G11430, AFUA_3G11900, AFUA_2G08600, AFUA_6G08470
DNA replication	KEGG	0.0124061	0.0960747	-0.448326	-1.76945	19	0.00594121	AFUA_3G14010, AFUA_1G03920, AFUA_5G02520, AFUA_3G09560, AFUA_2G10140, AFUA_5G10890, AFUA_2G09060, AFUA_2G12250, AFUA_5G13020, AFUA_2G09010, AFUA_5G01870, AFUA_2G10730, AFUA_2G06320, AFUA_1G04900, AFUA_6G05040, AFUA_2G16600
Fatty acid degradation	KEGG	0.0102227	0.0960747	-0.552617	-1.80259	11	0.00343965	AFUA_7G01000, AFUA_7G01010, AFUA_6G11430
Lysine degradation	KEGG	0.0168913	0.101348	-0.563961	-1.81126	10	0.00312695	AFUA_7G01000, AFUA_6G11430, AFUA_4G08170
Mismatch repair	KEGG	0.0132649	0.0960747	-0.575596	-1.84863	10	0.00312695	AFUA_4G08300, AFUA_2G12250, AFUA_2G09010, AFUA_5G01870, AFUA_3G09850, AFUA_2G06320, AFUA_3G09050, AFUA_1G04900, AFUA_6G05040, AFUA_2G16600
Amino sugar and nucleotide sugar metabolism	KEGG	0.00294153	0.0372368	-0.470228	-1.978	23	0.00719199	AFUA_1G17490, AFUA_3G11780, AFUA_7G01830, AFUA_3G10300, AFUA_3G11280, AFUA_8G05020, AFUA_7G02180, AFUA_1G06210, AFUA_8G05630, AFUA_7G04040, AFUA_4G11510, AFUA_3G14420, AFUA_3G07910, AFUA_2G01870, AFUA_3G03020, AFUA_4G04180, AFUA_6G07620, AFUA_1G09900, AFUA_2G13440
Motor proteins	KEGG	0.00341338	0.0372368	-0.534255	-2.01597	16	0.00500313	AFUA_2G14280, AFUA_1G10910, AFUA_2G14990, AFUA_8G05660, AFUA_7G01400, AFUA_5G08510, AFUA_8G04460, AFUA_5G05550, AFUA_2G03150, AFUA_6G04740, AFUA_1G07490, AFUA_2G14730, AFUA_2G13450, AFUA_6G14220, AFUA_5G08700, AFUA_5G11810
Meiosis - yeast	KEGG	0.000789575	0.0149552	-0.431992	-2.01665	32	0.0100063	AFUA_1G13140, AFUA_2G09890, AFUA_3G14010, AFUA_1G03920, AFUA_5G02520, AFUA_3G12250, AFUA_1G04950, AFUA_2G10140, AFUA_5G10890, AFUA_2G09060, AFUA_3G05950, AFUA_1G14730, AFUA_7G04310, AFUA_2G07690, AFUA_2G05210, AFUA_6G08520, AFUA_5G09710, AFUA_2G07770, AFUA_2G14080, AFUA_1G15710, AFUA_2G16080, AFUA_8G04240, AFUA_2G10270, AFUA_3G08260, AFUA_6G07980, AFUA_5G02440, AFUA_1G15310, AFUA_1G05610
Valine, leucine and isoleucine degradation	KEGG	0.00327974	0.0372368	-0.591998	-2.02076	12	0.00375235	AFUA_7G01000, AFUA_6G11430, AFUA_3G10660, AFUA_8G07210, AFUA_5G10280, AFUA_5G08930, AFUA_3G01450
Ascorbate and aldarate metabolism	KEGG	0.000872385	0.0149552	-0.749285	-2.07876	7	0.00218887	AFUA_7G01000, AFUA_2G10230, AFUA_6G11430, AFUA_3G11900
RNA polymerase	KEGG	0.000225532	0.00676596	-0.676227	-2.30827	12	0.00375235	AFUA_5G11120, AFUA_4G11970, AFUA_6G08300, AFUA_1G02460, AFUA_1G13900, AFUA_2G13720, AFUA_2G16170, AFUA_3G14370, AFUA_2G05480, AFUA_7G01920
Ribosome biogenesis in eukaryotes	KEGG	4.34323e-05	0.00173729	-0.512226	-2.3542	29	0.00906817	AFUA_7G02610, AFUA_8G04640, AFUA_4G07540, AFUA_2G11510, AFUA_2G03930, AFUA_5G03090, AFUA_1G09210, AFUA_1G05310, AFUA_1G05110, AFUA_1G04240, AFUA_6G13370, AFUA_5G11150, AFUA_5G13520, AFUA_3G04310, AFUA_4G13690, AFUA_1G02680, AFUA_3G05490, AFUA_2G05930, AFUA_4G12200, AFUA_4G04800
Nucleocytoplasmic transport	KEGG	2.66268e-05	0.00159761	-0.490083	-2.4186	37	0.0115697	AFUA_2G10010, AFUA_3G07680, AFUA_1G13060, AFUA_1G06790, AFUA_5G09850, AFUA_5G12670, AFUA_4G11070, AFUA_4G04720, AFUA_1G15720, AFUA_1G05110, AFUA_3G08780, AFUA_3G05500, AFUA_6G04010, AFUA_6G10730, AFUA_1G13100, AFUA_2G16090, AFUA_4G07100, AFUA_2G03310, AFUA_7G05970, AFUA_1G12280, AFUA_4G06830, AFUA_1G10860, AFUA_5G02410, AFUA_1G15900
Cell cycle - yeast	KEGG	6.21436e-06	0.000745724	-0.480622	-2.47544	42	0.0131332	AFUA_3G14010, AFUA_1G03920, AFUA_5G02520, AFUA_6G13030, AFUA_3G12250, AFUA_2G10140, AFUA_5G10890, AFUA_3G05530, AFUA_2G09060, AFUA_1G05970, AFUA_3G05950, AFUA_1G14730, AFUA_2G01520, AFUA_7G04310, AFUA_6G02110, AFUA_2G07690, AFUA_2G05210, AFUA_7G03890, AFUA_6G08200, AFUA_5G06060, AFUA_5G09710, AFUA_5G02170, AFUA_2G02170, AFUA_2G14080, AFUA_1G15710, AFUA_2G16080, AFUA_8G04240, AFUA_2G11110, AFUA_3G…

## Sheet: GSEA_GO
pathway	ont_class	pval	padj	ES	NES	size	generatio	leadingEdge
cellular_component	Cellular Component	6.37572e-33	1.38162e-29	0.353365	2.24777	1734	0.542214	Afu4g11120, Afu5g14780, AfuMt00070, Afu8g07160, AfuMt00090, Afu6g11500, Afu1g04300, Afu4g09260, Afu2g05290, Afu5g14210, Afu5g14240, Afu1g12840, Afu7g00970, Afu3g03940, Afu8g02315, Afu2g00580, Afu1g04310, Afu7g04850, Afu6g11870, Afu1g04150, Afu3g02990, Afu5g14180, Afu3g14260, Afu4g13980, Afu8g01390, Afu3g00530, Afu3g00130, Afu6g02535, Afu5g02500, Afu5g14200, Afu5g10420, Afu5g13750, Afu1g17630, Afu…
xenobiotic transmembrane transporter activity	Molecular Function	0.000336827	0.0221183	0.758545	2.11778	9	0.00281426	Afu1g13800, Afu2g12500, Afu1g10370, Afu5g09780, Afu4g13660, Afu2g08910, Afu5g01520, Afu3g11760, Afu7g00390
biological_process	Biological Process	2.76522e-21	1.49806e-18	0.323733	2.06196	1314	0.410882	Afu4g11120, Afu5g14780, AfuMt00070, Afu8g07160, Afu1g04300, Afu4g09260, Afu2g05290, Afu5g14210, Afu5g14240, Afu7g00970, Afu7g06770, Afu8g02315, Afu2g00580, Afu1g04310, Afu7g04850, Afu6g11870, Afu3g02990, Afu8g07300, Afu5g14180, Afu3g14260, Afu1g13550, Afu4g13980, Afu2g00790, Afu3g00530, Afu3g00130, Afu6g02535, Afu5g02500, Afu5g14200, Afu5g13750, Afu3g01610, Afu1g12200, Afu2g01600, Afu1g01350, Afu…
FAD binding	Molecular Function	0.00071202	0.0296721	0.544355	1.99304	23	0.00719199	Afu1g01180, Afu5g10420, Afu1g17630, Afu1g12830, Afu4g03410, Afu3g03280, Afu4g00590, Afu3g12950, Afu5g09970, Afu5g13940
xenobiotic transmembrane transport	Biological Process	0.00250075	0.0685965	0.668848	1.98787	11	0.00343965	Afu3g03500, Afu1g13800, Afu2g12500, Afu1g10370, Afu5g09780, Afu4g13660, Afu2g08910, Afu5g01520, Afu3g11760, Afu7g00390
oxidoreductase activity	Molecular Function	1.61752e-05	0.00194732	0.349698	1.94534	169	0.0528455	Afu2g05290, Afu1g12840, Afu1g01180, Afu7g04850, Afu3g01790, Afu5g10420, Afu1g17630, Afu6g00510, Afu7g04970, Afu8g02440, Afu1g12830, Afu3g13610, Afu2g17400, Afu6g02720, Afu3g11840, Afu4g03410, Afu6g08730, Afu7g06030, Afu6g00740, Afu2g13810, Afu5g14250, Afu3g07980, Afu4g06620, Afu4g10100, Afu7g06780, Afu8g01420, Afu2g00320, Afu4g07050, Afu6g03050, Afu5g03790, Afu2g01270, Afu2g11250, Afu5g06240, Afu…
molecular_function	Molecular Function	3.83541e-17	1.38522e-14	0.304088	1.9379	1387	0.433709	Afu4g11120, Afu5g14780, AfuMt00070, Afu8g07160, Afu1g04300, Afu4g09260, Afu2g05290, Afu5g14210, Afu6g12180, Afu5g14240, Afu4g00860, Afu7g00970, Afu7g06770, Afu8g02315, Afu2g00580, Afu1g04310, Afu7g04850, Afu6g11870, Afu3g02990, Afu5g14180, Afu3g14260, Afu1g13550, Afu4g13980, Afu2g00790, Afu3g00530, Afu3g00130, Afu6g02535, Afu5g02500, Afu5g14200, Afu3g01790, Afu1g12200, Afu7g04520, Afu1g01350, Afu…
nitrate assimilation	Biological Process	0.000525094	0.0265759	0.893049	1.87484	4	0.00125078	Afu1g12840, Afu5g10420, Afu1g12830
cellular response to iron ion starvation	Biological Process	0.00617252	0.125344	0.726485	1.82526	7	0.00218887	Afu5g03800, Afu2g07680, Afu5g03790, Afu1g04450, Afu8g02760, Afu2g05730
obsolete oxidation-reduction process	Biological Process	0.000564882	0.0267923	0.305986	1.75684	211	0.0659787	AfuMt00080, Afu1g12840, Afu1g01180, Afu1g04150, Afu5g10420, Afu1g17630, Afu6g00510, Afu5g01030, Afu7g04970, Afu8g02440, Afu5g14410, Afu1g12830, Afu2g17400, Afu6g02720, Afu8g05140, Afu3g11840, Afu4g03410, Afu6g08730, Afu1g07480, Afu7g06030, Afu7g05070, Afu6g00740, Afu7g02420, Afu2g13810, Afu5g14250, Afu3g00750, Afu1g17040, Afu4g06620, Afu4g10100, Afu7g06780, Afu8g01420, Afu7g05350, Afu2g00320, Afu…
molybdenum ion binding	Molecular Function	0.00465381	0.107285	0.834377	1.75166	4	0.00125078	Afu5g10420, Afu1g12830, Afu5g02190, Afu7g05900
oxidoreductase activity, acting on the CH-OH group of donors, NAD or NADP as acceptor	Molecular Function	0.0161342	0.228591	0.509527	1.74594	18	0.00562852	Afu1g04150, Afu6g00510, Afu2g17400, Afu3g00750, Afu1g17040, Afu2g08250, Afu3g02250, Afu1g10100, Afu7g01980, Afu3g13450
carbon-sulfur lyase activity	Molecular Function	0.00743137	0.141261	0.721771	1.74448	6	0.00187617	Afu1g03180, Afu5g06910, Afu2g15290, Afu2g14300, Afu5g07160
NAD binding	Molecular Function	0.0268895	0.286942	0.532042	1.73054	15	0.00469043	Afu1g04150, Afu5g01030, Afu7g02420, Afu1g17040, Afu2g08250
vacuolar acidification	Biological Process	0.00829118	0.149275	0.713549	1.72461	6	0.00187617	Afu4g06290, Afu2g11330
ubiquinone biosynthetic process	Biological Process	0.0317398	0.321391	0.575398	1.71013	11	0.00343965	Afu2g01890, Afu3g14920, Afu3g06410, Afu6g12310, Afu6g08850, Afu4g09810, Afu4g12760, Afu8g02470, Afu4g10370
iron ion transport	Biological Process	0.0118391	0.188642	0.79396	1.66681	4	0.00125078	Afu5g03800, Afu7g04970, Afu2g01270, Afu8g02670
cellular response to farnesol	Biological Process	0.0156444	0.228591	0.782797	1.64338	4	0.00125078	Afu6g12180, Afu4g00860
obsolete cellular carbohydrate catabolic process	Biological Process	0.018443	0.242091	0.844444	1.64269	3	0.000938086	Afu8g06980, Afu2g14420, Afu6g10130
N-acetyltransferase activity	Molecular Function	0.0240466	0.272787	0.472229	1.63747	19	0.00594121	Afu3g01610, Afu3g00760, Afu4g14730, Afu3g01260, Afu7g00380, Afu1g16760, Afu6g03350, Afu7g00850, Afu4g09300, Afu4g09550, Afu2g01380
fatty acid catabolic process	Biological Process	0.0276412	0.290769	0.717987	1.63243	5	0.00156348	Afu4g13510, Afu2g16930, Afu1g14610, Afu1g12060, Afu4g03960
NADPH:quinone reductase activity	Molecular Function	0.022828	0.266294	0.834338	1.62303	3	0.000938086	Afu3g13610, Afu8g01420
proton-transporting ATP synthase complex, coupling factor F(o)	Cellular Component	0.0227435	0.266294	0.766291	1.60872	4	0.00125078	AfuMt00040, AfuMt00100, Afu2g02275, Afu4g09360
ubiquitin protein ligase binding	Molecular Function	0.0537991	0.407418	0.609769	1.60631	8	0.00250156	Afu4g11680, Afu5g10590, Afu1g12020, Afu5g12530, Afu6g07900, Afu5g10710
glutathione transferase activity	Molecular Function	0.0248469	0.273316	0.762993	1.6018	4	0.00125078	Afu7g06460, Afu2g17300, Afu2g02490, Afu4g07870
mitochondrial proton-transporting ATP synthase complex, coupling factor F(o)	Cellular Component	0.0233298	0.268913	0.66132	1.59838	6	0.00187617	AfuMt00040, AfuMt00100, Afu2g02275, Afu4g09360, Afu2g05510, Afu6g03810
aldehyde-lyase activity	Molecular Function	0.0365498	0.33358	0.816071	1.5875	3	0.000938086	Afu3g00370, Afu3g10760, Afu3g11690
unidimensional cell growth	Biological Process	0.0445187	0.357304	0.63174	1.58722	7	0.00218887	Afu4g06290, Afu2g10980
triglyceride lipase activity	Molecular Function	0.0598324	0.433734	0.601683	1.58501	8	0.00250156	Afu5g09800, Afu8g02590, Afu2g14420, Afu2g06010, Afu1g04970, Afu2g10900, Afu7g02040
eisosome assembly	Biological Process	0.0370682	0.336095	0.814645	1.58472	3	0.000938086	Afu6g08320, Afu2g01590, Afu6g06670
proton motive force-driven ATP synthesis	Biological Process	0.0450275	0.35873	0.630725	1.58467	7	0.00218887	AfuMt00040, AfuMt00100, Afu2g02275, Afu4g09360, Afu2g05510, Afu6g03810
proton-transporting ATP synthase activity, rotational mechanism	Molecular Function	0.0450275	0.35873	0.630725	1.58467	7	0.00218887	AfuMt00040, AfuMt00100, Afu2g02275, Afu4g09360, Afu2g05510, Afu6g03810
peroxisome	Cellular Component	0.0407303	0.339472	0.388843	1.58214	34	0.0106316	Afu6g12180, Afu4g00860, Afu4g13510, Afu2g09650, Afu6g03640, Afu2g10520, Afu1g15400, Afu8g05230
acetyltransferase activity	Molecular Function	0.0375866	0.336838	0.812539	1.58062	3	0.000938086	Afu4g10930, Afu3g11510, Afu2g08430
N,N-dimethylaniline monooxygenase activity	Molecular Function	0.0298581	0.310599	0.752658	1.5801	4	0.00125078	Afu2g07680, Afu6g14280, Afu4g06200, Afu5g03380
intracellular iron ion homeostasis	Biological Process	0.0555556	0.415554	0.529888	1.57487	11	0.00343965	Afu7g06060, Afu7g04970, Afu2g07680, Afu2g01270, Afu5g09830
cellular response to hydrogen peroxide	Biological Process	0.0439932	0.355721	0.625367	1.57121	7	0.00218887	Afu6g12180, Afu4g00860, Afu6g03890, Afu1g17360
iron ion transmembrane transport	Biological Process	0.0412156	0.339598	0.806706	1.56928	3	0.000938086	Afu5g03800, Afu5g03790
iron ion transmembrane transporter activity	Molecular Function	0.0412156	0.339598	0.806706	1.56928	3	0.000938086	Afu5g03800, Afu5g03790
cellular response to freezing	Biological Process	0.00538147	0.117794	0.949312	1.5609	2	0.000625391	Afu7g04520, Afu4g03390
nitrogen compound metabolic process	Biological Process	0.0482529	0.37613	0.589666	1.55335	8	0.00250156	Afu1g12840, Afu1g12830, Afu3g07140
nitrate reductase (NADPH) activity	Molecular Function	0.0372563	0.336394	0.738136	1.54962	4	0.00125078	Afu5g10420, Afu1g12830, Afu1g16375, Afu3g07370
lipid biosynthetic process	Biological Process	0.0746032	0.468546	0.552705	1.54309	9	0.00281426	Afu8g02440, Afu6g00740, Afu2g00320, Afu1g11140, Afu6g04240, Afu6g05140
ubiquitin-dependent endocytosis	Biological Process	0.0532646	0.406394	0.677329	1.53999	5	0.00156348	Afu1g12020, Afu5g12530, Afu6g07900, Afu5g10710
C-4 methylsterol oxidase activity	Molecular Function	0.0609568	0.436895	0.784664	1.5264	3	0.000938086	Afu8g02440, Afu6g00740, Afu1g11140
cellular response to nitrosative stress	Biological Process	0.0456942	0.36007	0.725651	1.52341	4	0.00125078	Afu4g03410, Afu4g09810, Afu5g03930
monoatomic cation transmembrane transporter activity	Molecular Function	0.0575296	0.42412	0.603903	1.51728	7	0.00218887	Afu5g09830, Afu5g01520, Afu7g06570, Afu6g00440, Afu2g09460, Afu2g14570
glycosyltransferase activity	Molecular Function	0.0637636	0.441456	0.465641	1.51456	15	0.00469043	Afu5g14780, Afu3g12100, Afu8g01730, Afu8g07260
ceramide biosynthetic process	Biological Process	0.0509666	0.394445	0.720847	1.51332	4	0.00125078	Afu4g06290, Afu4g06940
ammonium transmembrane transport	Biological Process	0.0692926	0.462022	0.777088	1.51166	3	0.000938086	Afu3g03500, Afu1g10930
ammonium transmembrane transporter activity	Molecular Function	0.0692926	0.462022	0.777088	1.51166	3	0.000938086	Afu3g03500, Afu1g10930
carboxylic acid metabolic process	Biological Process	0.0465517	0.365499	0.769648	1.49719	3	0.000938086	Afu4g13510, Afu8g06020
arsenate ion transmembrane transport	Biological Process	0.0187685	0.242091	0.907071	1.49144	2	0.000625391	Afu5g03800, Afu5g03790
high-affinity iron permease complex	Cellular Component	0.0187685	0.242091	0.907071	1.49144	2	0.000625391	Afu5g03800, Afu5g03790
iron ion import across plasma membrane	Biological Process	0.0187685	0.242091	0.907071	1.49144	2	0.000625391	Afu5g03800, Afu5g03790
copper ion import	Biological Process	0.0187685	0.242091	0.906446	1.49041	2	0.000625391	Afu7g04970, Afu2g01270
ferric-chelate reductase activity	Molecular Function	0.0187685	0.242091	0.906446	1.49041	2	0.000625391	Afu7g04970, Afu2g01270
oxidoreductase activity, acting on single donors with incorporation of molecular oxygen, incorporation of two atoms of oxygen	Molecular Function	0.0704467	0.4626	0.653116	1.48494	5	0.00156348	Afu5g14410, Afu1g17340, Afu2g02910, Afu3g03030
proton transmembrane transporter activity	Molecular Function	0.0865225	0.490466	0.562076	1.48067	8	0.00250156	AfuMt00040, AfuMt00100
obsolete positive regulation of transcription from RNA polymerase II promoter in response to heat stress	Biological Process	0.0534483	0.406394	0.760937	1.48024	3	0.000938086	Afu4g04502, Afu4g11660
glycolytic fermentation to ethanol	Biological Process	0.0241694	0.272787	0.897685	1.47601	2	0.000625391	Afu3g11070, Afu5g06240
CoA-ligase activity	Molecular Function	0.0265998	0.285355	0.891427	1.46572	2	0.000625391	Afu2g10160, Afu5g14270
acyltransferase activity, transferring groups other than amino-acyl groups	Molecular Function	0.0778342	0.474274	0.580913	1.45952	7	0.00218887	Afu3g01260, Afu3g03580, Afu7g00200
intracellular anatomical structure	Cellular Component	0.0675676	0.453309	0.334454	1.45263	45	0.0140713	Afu7g06770, Afu1g13550, Afu4g13510, Afu6g08320, Afu5g14680, Afu4g12590, Afu1g13560, Afu6g13330, Afu2g15290, Afu5g01290, Afu3g09990, Afu6g03890, Afu5g01430, Afu6g03100, Afu1g15610
peroxisomal matrix	Cellular Component	0.0841924	0.490444	0.6363	1.44671	5	0.00156348	Afu4g13510, Afu1g15400, Afu1g12060, Afu3g12270, Afu7g06090
pyruvate decarboxylase activity	Molecular Function	0.0366368	0.33358	0.877972	1.4436	2	0.000625391	Afu3g11070, Afu8g05230
lipid metabolic process	Biological Process	0.103953	0.526082	0.41016	1.44266	20	0.00625391	Afu7g04950, Afu6g02710, Afu7g05350, Afu6g03050, Afu6g12240, Afu3g01900, Afu4g06940, Afu2g02130, Afu3g10230, Afu1g04970, Afu2g10900, Afu2g00990, Afu1g11880, Afu1g12530
mitochondrial respirasome	Cellular Component	0.0398934	0.336838	0.875156	1.43897	2	0.000625391	Afu1g12250, Afu4g08130
mycotoxin biosynthetic process	Biological Process	0.0758621	0.468546	0.737402	1.43446	3	0.000938086	Afu6g09730, Afu6g09740, Afu6g00680
fungal-type cell wall	Cellular Component	0.0702211	0.4626	0.313128	1.42093	57	0.0178236	Afu5g14210, Afu4g00860, Afu3g14260, Afu1g13550, Afu8g05985, Afu8g01910, Afu5g13100, Afu3g11550, Afu3g09830, Afu7g04030, Afu1g09890, Afu2g15290, Afu2g05635, Afu6g07855
molybdopterin cofactor binding	Molecular Function	0.0523466	0.403683	0.862954	1.4189	2	0.000625391	Afu1g12830, Afu5g02190
aerobic respiration	Biological Process	0.125997	0.562959	0.491899	1.4139	10	0.00312695	AfuMt00080, Afu6g13140, Afu6g08850, Afu3g06190, Afu3g04150
methylisocitrate lyase activity	Molecular Function	0.0613718	0.436895	0.852941	1.40244	2	0.000625391	Afu4g13510, Afu2g03820
metallodipeptidase activity	Molecular Function	0.0631769	0.438796	0.849449	1.3967	2	0.000625391	Afu6g11500, Afu3g05450
siderophore biosynthetic process	Biological Process	0.0631769	0.438796	0.848248	1.39472	2	0.000625391	Afu2g07680, Afu1g04450
cell wall macromolecule catabolic process	Biological Process	0.0703971	0.4626	0.84418	1.38804	2	0.000625391	Afu8g06980, Afu6g10130
lysozyme activity	Molecular Function	0.0703971	0.4626	0.84418	1.38804	2	0.000625391	Afu8g06980, Afu6g10130
peptidoglycan catabolic process	Biological Process	0.0703971	0.4626	0.84418	1.38804	2	0.000625391	Afu8g06980, Afu6g10130
ferrous iron binding	Molecular Function	0.116838	0.540534	0.61026	1.3875	5	0.00156348	Afu5g14250, Afu8g04650, Afu6g02950
amino acid metabolic process	Biological Process	0.123762	0.556417	0.573597	1.38636	6	0.00187617	Afu7g02420, Afu4g06620, Afu2g09650, Afu1g02780
sphingosine N-acyltransferase activity	Molecular Function	0.0722022	0.465032	0.842646	1.38551	2	0.000625391	Afu4g06290
oxygen binding	Molecular Function	0.1	0.52343	0.711746	1.38455	3	0.000938086	Afu4g03410, Afu1g03610, Afu5g02620
biotin biosynthetic process	Biological Process	0.0722022	0.465032	0.839487	1.38032	2	0.000625391	Afu6g03640, Afu6g03670
mitochondrial electron transport, cytochrome c to oxygen	Biological Process	0.1	0.52343	0.709359	1.37991	3	0.000938086	AfuMt00080, Afu3g06190, Afu3g14440
solute:proton symporter activity	Molecular Function	0.0722022	0.465032	0.839174	1.3798	2	0.000625391	Afu4g13090, Afu8g05710
acyl-CoA metabolic process	Biological Process	0.101724	0.525845	0.707668	1.37662	3	0.000938086	Afu4g07060, Afu1g12060, Afu1g15170
obsolete integral component of mitochondrial inner membrane	Cellular Component	0.135593	0.587661	0.428889	1.37017	14	0.00437774	Afu4g10310, Afu2g12080, Afu1g12250, Afu1g07350, Afu4g08130
cellular response to heat	Biological Process	0.134615	0.584592	0.373094	1.366	23	0.00719199	Afu6g12180, Afu4g00860, Afu4g04502, Afu5g14300, Afu6g03890, Afu1g17360
2-dehydropantoate 2-reductase activity	Molecular Function	0.0866426	0.490466	0.826033	1.3582	2	0.000625391	Afu4g13960, Afu3g13550
negative regulation of protein phosphorylation	Biological Process	0.0884477	0.491715	0.824792	1.35616	2	0.000625391	Afu2g01590, Afu5g03000
lipid binding	Molecular Function	0.148607	0.616855	0.433161	1.35401	13	0.00406504	Afu6g08320, Afu4g12590, Afu4g11110, Afu6g12310, Afu6g12450, Afu1g14790, Afu3g06130, Afu4g09360, Afu6g04380, Afu3g13820
tripeptide transmembrane transporter activity	Molecular Function	0.099278	0.52343	0.817272	1.34379	2	0.000625391	Afu1g01480, Afu3g00540
obsolete regulation of transcription from RNA polymerase II promoter in response to stress	Biological Process	0.101083	0.525845	0.816572	1.34264	2	0.000625391	Afu4g04502, Afu3g02340
efflux transmembrane transporter activity	Molecular Function	0.102888	0.525845	0.815707	1.34122	2	0.000625391	Afu4g13660, Afu5g01520
copper ion transmembrane transport	Biological Process	0.102888	0.525845	0.815081	1.34019	2	0.000625391	Afu2g12080, Afu6g02810
copper ion transmembrane transporter activity	Molecular Function	0.102888	0.525845	0.815081	1.34019	2	0.000625391	Afu2g12080, Afu6g02810
cytochrome-c oxidase activity	Molecular Function	0.152921	0.625015	0.588475	1.33797	5	0.00156348	AfuMt00080, Afu3g06190, Afu3g09780, Afu2g13010, Afu3g14440
hydrolase activity	Molecular Function	0.105134	0.526082	0.269918	1.3348	83	0.0259537	Afu8g07300, Afu2g01600, Afu4g03730, Afu1g13270, Afu7g04950, Afu5g09800, Afu6g02710, Afu3g07140, Afu5g08810, Afu8g02590, Afu2g00330, Afu6g12220, Afu3g14960, Afu3g14530, Afu2g14420, Afu5g09340, Afu5g08235, Afu6g01940, Afu7g05752, Afu1g02580, Afu5g03860, Afu1g16770, Afu6g06800, Afu2g05810, Afu2g11700
cellular detoxification of nitrogen compound	Biological Process	0.108303	0.526082	0.803504	1.32115	2	0.000625391	Afu4g03410, Afu5g03930
monooxygenase activity	Molecular Function	0.171898	0.646047	0.380121	1.31808	19	0.00594121	Afu5g13750, Afu3g03280, Afu2g07680, Afu4g00590, Afu2g01890, Afu4g13780, Afu5g02610
pyridoxal phosphate binding	Molecular Function	0.169184	0.646047	0.386547	1.31551	17	0.00531582	Afu4g03930, Afu8g06020, Afu2g09650, Afu6g03640, Afu7g05900, Afu5g06270, Afu5g02990
mitochondrial respiratory chain complex IV	Cellular Component	0.1529	0.625015	0.626583	1.31543	4	0.00125078	AfuMt00080, Afu3g06190, Afu2g13010, Afu3g14440
pantothenate biosynthetic process	Biological Process	0.139655	0.601656	0.671913	1.30707	3	0.000938086	Afu4g13960, Afu3g13550, Afu1g13490
arginine biosynthetic process	Biological Process	0.17354	0.646047	0.57487	1.30704	5	0.00156348	Afu8g02760, Afu2g11490, Afu3g07790, Afu5g08120
glutamate biosynthetic process	Biological Process	0.115523	0.539954	0.793649	1.30495	2	0.000625391	Afu4g06620, Afu3g08660
fatty acyl-CoA hydrolase activity	Molecular Function	0.172232	0.646047	0.619912	1.30142	4	0.00125078	Afu4g07060, Afu1g12060, Afu1g15170, Afu2g11162
sterol biosynthetic process	Biological Process	0.187302	0.658255	0.43598	1.29577	11	0.00343965	Afu8g02440, Afu6g00740, Afu2g00320, Afu1g03150, Afu1g11140, Afu6g05140
xanthone-containing compound biosynthetic process	Biological Process	0.128159	0.565622	0.787547	1.29492	2	0.000625391	Afu1g11010, Afu3g12930
NADP binding	Molecular Function	0.190476	0.662539	0.434295	1.29076	11	0.00343965	Afu5g01030, Afu6g08730, Afu6g14280, Afu4g06200, Afu3g13550, Afu5g03380, Afu3g08470, Afu5g07290
transmembrane transporter activity	Molecular Function	0.141304	0.605151	0.256749	1.29035	89	0.0278299	Afu7g06060, Afu8g06870, Afu2g12710, Afu3g03500, Afu1g04870, Afu1g15300, Afu1g13800, Afu1g01480, Afu2g12500, Afu5g12950, Afu4g13900, Afu1g10370, Afu7g04730, Afu5g09780, Afu4g13090, Afu1g13210, Afu4g13660, Afu2g08910, Afu1g03730, Afu3g02520, Afu5g07760, Afu7g01670, Afu8g05710, Afu2g05730, Afu3g02780, Afu3g00540, Afu3g02060, Afu5g01520, Afu7g05910, Afu3g11760, Afu8g00885, Afu5g13230, Afu5g01160, Afu…
UDP-glycosyltransferase activity	Molecular Function	0.128159	0.565622	0.784311	1.2896	2	0.000625391	Afu8g06750, Afu7g04880
protein-disulfide reductase activity	Molecular Function	0.190476	0.662539	0.461149	1.28748	9	0.00281426	Afu8g05140, Afu1g09090, Afu7g04690, Afu4g07870, Afu5g11320, Afu2g15180, Afu4g09090
GDP-mannose biosynthetic process	Biological Process	0.158621	0.640666	0.660867	1.28558	3	0.000938086	Afu3g11510, Afu4g08410
protein disulfide isomerase activity	Molecular Function	0.160345	0.642303	0.659105	1.28215	3	0.000938086	Afu8g05140, Afu5g12260
sterigmatocystin biosynthetic process	Biological Process	0.195815	0.671603	0.369199	1.28021	19	0.00594121	Afu6g12180, Afu4g00860, Afu4g03410, Afu3g07140, Afu1g11010
monoatomic anion transport	Biological Process	0.137184	0.592187	0.777439	1.2783	2	0.000625391	Afu4g09170, Afu5g06660
hydrogen peroxide catabolic process	Biological Process	0.198594	0.671603	0.608641	1.27776	4	0.00125078	Afu6g03890, Afu6g02280, Afu3g12270, Afu5g01440
periplasmic space	Cellular Component	0.140794	0.604161	0.776283	1.2764	2	0.000625391	Afu1g02780, Afu4g11310
dipeptide transmembrane transporter activity	Molecular Function	0.181034	0.658255	0.652895	1.27007	3	0.000938086	Afu1g01480, Afu3g00540, Afu3g02080
arylformamidase activity	Molecular Function	0.214777	0.690536	0.557246	1.26697	5	0.00156348	Afu5g02850, Afu1g02580, Afu3g07260
cytoplasmic vesicle	Cellular Component	0.211221	0.690371	0.523592	1.2655	6	0.00187617	Afu7g06060, Afu4g13490, Afu2g10980, Afu2g16670, Afu2g14730, Afu7g01840
cellular aromatic compound metabolic process	Biological Process	0.207381	0.685564	0.6019	1.26361	4	0.00125078	Afu6g02950, Afu2g02910, Afu3g03030, Afu1g14270
fatty acid beta-oxidation	Biological Process	0.22335	0.696235	0.50141	1.25977	7	0.00218887	Afu1g15170, Afu2g11350, Afu2g14850, Afu7g06090, Afu8g05240, Afu7g04080, Afu3g10190
peptidyl-histidine autophosphorylation	Biological Process	0.16065	0.642303	0.763565	1.25549	2	0.000625391	Afu4g00660, Afu8g06140
exonucleolytic trimming to generate mature 3'-end of 5.8S rRNA from tricistronic rRNA transcript (SSU-rRNA, 5.8S rRNA, LSU-rRNA)	Biological Process	0.191379	0.664614	0.644366	1.25348	3	0.000938086	Afu7g00870, Afu3g11820
hydroquinone:oxygen oxidoreductase activity	Molecular Function	0.166065	0.645514	0.757822	1.24604	2	0.000625391	Afu5g03790, Afu1g15670
ferric iron binding	Molecular Function	0.226714	0.696235	0.593413	1.24579	4	0.00125078	Afu2g02910, Afu8g02670, Afu3g03030, Afu1g14270
secondary metabolite biosynthetic process	Biological Process	0.182055	0.658255	0.274526	1.24576	57	0.0178236	Afu8g02440, Afu3g03390, Afu3g13610, Afu3g01430, Afu3g03580, Afu2g07680, Afu3g13620, Afu3g01420, Afu3g02700, Afu1g10370, Afu2g01270, Afu8g01630, Afu3g12950, Afu3g02670, Afu1g11010, Afu3g02520, Afu2g05730, Afu2g05810, Afu2g01390, Afu3g12930, Afu8g02470, Afu2g01380, Afu5g12750, Afu8g02450
cellular response to anoxia	Biological Process	0.169675	0.646047	0.757247	1.2451	2	0.000625391	Afu7g05070, Afu1g06420
mitochondrial outer membrane	Cellular Component	0.225476	0.696235	0.353945	1.24493	20	0.00625391	Afu5g10420, Afu1g12830, Afu4g03410
fatty acid biosynthetic process	Biological Process	0.262887	0.709424	0.545652	1.24061	5	0.00156348	Afu6g03050, Afu3g04150, Afu1g12530, Afu3g04210, Afu4g04040
positive regulation of cleistothecium development	Biological Process	0.210345	0.690371	0.637673	1.24046	3	0.000938086	Afu6g02690, Afu2g05020, Afu4g13170
polysaccharide catabolic process	Biological Process	0.217257	0.693368	0.387094	1.23665	14	0.00437774	Afu4g13770, Afu3g00380, Afu5g01380, Afu7g05030
oxaloacetate metabolic process	Biological Process	0.17509	0.649693	0.751877	1.23627	2	0.000625391	Afu2g03820, Afu4g13030
acetate catabolic process	Biological Process	0.233743	0.696729	0.588471	1.23542	4	0.00125078	Afu4g13510, Afu2g16930
heme biosynthetic process	Biological Process	0.235974	0.701179	0.509637	1.23177	6	0.00187617	Afu1g07480, Afu5g06270, Afu4g12340, Afu6g08440, Afu5g11760
protein folding in endoplasmic reticulum	Biological Process	0.185921	0.658255	0.748001	1.22989	2	0.000625391	Afu8g05140, Afu3g05400
glucose metabolic process	Biological Process	0.274914	0.721233	0.540332	1.22851	5	0.00156348	Afu5g01030, Afu3g08470, Afu7g05800, Afu3g11830
riboflavin biosynthetic process	Biological Process	0.244288	0.706464	0.584389	1.22685	4	0.00125078	Afu6g13140, Afu2g16360, Afu1g13300
C-5 sterol desaturase activity	Molecular Function	0.187726	0.658255	0.744994	1.22495	2	0.000625391	Afu2g00320, Afu6g05140
lipid glycosylation	Biological Process	0.22931	0.696235	0.628185	1.222	3	0.000938086	Afu8g06750, Afu7g04880, Afu2g02220
mitochondrial respirasome assembly	Biological Process	0.187726	0.658255	0.743116	1.22186	2	0.000625391	Afu4g08130, Afu3g06190
Dsc E3 ubiquitin ligase complex	Cellular Component	0.22931	0.696235	0.627543	1.22075	3	0.000938086	Afu4g11680, Afu3g08340, Afu4g10700
regulation of protein glycosylation	Biological Process	0.22931	0.696235	0.627543	1.22075	3	0.000938086	Afu4g11680, Afu3g08340, Afu4g10700
copper ion binding	Molecular Function	0.250423	0.709368	0.485821	1.22061	7	0.00218887	Afu5g03790, Afu7g04180, Afu1g15670, Afu3g09780, Afu2g09700
transcription factor TFIIH holo complex	Cellular Component	0.232759	0.696235	0.626948	1.2196	3	0.000938086	Afu7g02220, Afu4g08900, Afu4g11690
2 iron, 2 sulfur cluster binding	Molecular Function	0.250423	0.709368	0.48525	1.21917	7	0.00218887	Afu1g12840, Afu6g03670, Afu1g09090
NAD metabolic process	Biological Process	0.193141	0.666459	0.740926	1.21826	2	0.000625391	Afu5g12870, Afu6g07340
anthranilate metabolic process	Biological Process	0.193141	0.666459	0.740926	1.21826	2	0.000625391	Afu8g04650, Afu6g07340
quinolinate biosynthetic process	Biological Process	0.193141	0.666459	0.740926	1.21826	2	0.000625391	Afu8g04650, Afu6g07340
tryptophan catabolic process	Biological Process	0.193141	0.666459	0.740926	1.21826	2	0.000625391	Afu8g04650, Afu6g07340
carboxy-lyase activity	Molecular Function	0.265378	0.709753	0.579648	1.21689	4	0.00125078	Afu8g06020, Afu3g11070
gluconeogenesis	Biological Process	0.267135	0.711979	0.577646	1.21269	4	0.00125078	Afu4g11310, Afu2g11020, Afu3g11690, Afu4g07710
glutamine synthetase activity	Molecular Function	0.203971	0.678964	0.736788	1.21146	2	0.000625391	Afu3g07140, Afu6g03530
eisosome	Cellular Component	0.203971	0.678964	0.736546	1.21106	2	0.000625391	Afu2g01590, Afu6g06670
glutathione peroxidase activity	Molecular Function	0.236207	0.701179	0.620657	1.20736	3	0.000938086	Afu2g17300, Afu4g07870, Afu3g12270
reticulophagy	Biological Process	0.211191	0.690371	0.73373	1.20643	2	0.000625391	Afu3g10740, Afu6g12350
fungal-type vacuole membrane	Cellular Component	0.245467	0.706464	0.301755	1.20157	31	0.00969356	Afu1g13800, Afu2g12500, Afu1g14300, Afu1g10370, Afu5g09780, Afu5g10590, Afu2g02510, Afu1g11490, Afu7g06570, Afu5g13230
hydrolase activity, hydrolyzing O-glycosyl compounds	Molecular Function	0.257396	0.709424	0.322433	1.19721	24	0.00750469	Afu8g01390, Afu2g00930, Afu6g12210, Afu4g13770, Afu3g00380, Afu1g01230, Afu5g02130, Afu1g03600, Afu2g13190, Afu5g02280, Afu1g04730
sulfonate dioxygenase activity	Molecular Function	0.216606	0.692502	0.726846	1.19511	2	0.000625391	Afu7g06030, Afu6g10720
sulfur compound catabolic process	Biological Process	0.216606	0.692502	0.726846	1.19511	2	0.000625391	Afu7g06030, Afu6g10720
taurine dioxygenase activity	Molecular Function	0.216606	0.692502	0.726846	1.19511	2	0.000625391	Afu7g06030, Afu6g10720
D-lactate dehydrogenase activity	Molecular Function	0.222022	0.696235	0.724596	1.19141	2	0.000625391	Afu1g17040, Afu7g02560
filamentous growth of a population of unicellular organisms	Biological Process	0.25	0.709368	0.311	1.19016	26	0.00813008	Afu4g06290, Afu6g05140
NADH dehydrogenase complex assembly	Biological Process	0.227437	0.696235	0.723185	1.18909	2	0.000625391	Afu5g01380, Afu3g06220
U5 snRNA 3'-end processing	Biological Process	0.29174	0.730025	0.566204	1.18867	4	0.00125078	Afu7g00870, Afu3g11820
CoA-synthesizing protein complex	Cellular Component	0.232852	0.696235	0.722466	1.18791	2	0.000625391	Afu3g07230, Afu5g02060
regulation of asexual sporulation resulting in formation of a cellular spore	Biological Process	0.232852	0.696235	0.721285	1.18597	2	0.000625391	Afu6g02690, Afu4g09770
oxidoreductase activity, acting on NAD(P)H, oxygen as acceptor	Molecular Function	0.234657	0.698491	0.720588	1.18482	2	0.000625391	Afu2g15430, Afu2g00830
thioredoxin peroxidase activity	Molecular Function	0.260345	0.709424	0.608451	1.18361	3	0.000938086	Afu6g02280, Afu3g12270, Afu5g01440
riboflavin reductase (NADPH) activity	Molecular Function	0.240072	0.706464	0.719198	1.18254	2	0.000625391	Afu4g03410, Afu1g06940
palmitoyl-(protein) hydrolase activity	Molecular Function	0.297012	0.730025	0.562304	1.18048	4	0.00125078	Afu5g09340, Afu3g01760, Afu3g14060, Afu7g04660
endonuclease activity	Molecular Function	0.274542	0.721233	0.44811	1.18045	8	0.00250156	AfuMt00090, Afu3g06180
protein localization to plasma membrane	Biological Process	0.243682	0.706464	0.715678	1.17675	2	0.000625391	Afu2g01590
phosphatase activator activity	Molecular Function	0.247292	0.706464	0.71433	1.17453	2	0.000625391	Afu6g08680, Afu1g13420
negative regulation of protein kinase activity	Biological Process	0.247292	0.706464	0.714053	1.17407	2	0.000625391	Afu6g08320, Afu3g13040
pentose-phosphate shunt, oxidative branch	Biological Process	0.252708	0.709424	0.712766	1.17196	2	0.000625391	Afu6g08730, Afu3g08470
response to hydrogen peroxide	Biological Process	0.252708	0.709424	0.712766	1.17196	2	0.000625391	Afu6g03890, Afu3g08470
lipid droplet organization	Biological Process	0.254513	0.709424	0.71214	1.17093	2	0.000625391	Afu3g10230, Afu1g05870
lipid storage	Biological Process	0.254513	0.709424	0.71214	1.17093	2	0.000625391	Afu3g10230, Afu1g05870
carbohydrate metabolic process	Biological Process	0.271622	0.718686	0.269239	1.16938	45	0.0140713	Afu8g06750, Afu3g00370, Afu3g10760, Afu2g00930, Afu6g12210, Afu4g13770, Afu3g00380, Afu4g08410, Afu2g08250, Afu1g01230, Afu5g02130, Afu5g10530, Afu4g11310, Afu1g15530, Afu1g03600, Afu2g13190, Afu5g02280, Afu4g03780
xylan catabolic process	Biological Process	0.254513	0.709424	0.71052	1.16827	2	0.000625391	Afu6g12210, Afu5g14380
DNA dealkylation involved in DNA repair	Biological Process	0.307557	0.730025	0.555666	1.16655	4	0.00125078	Afu5g14250, Afu4g06800
glycerophosphodiester phosphodiesterase activity	Molecular Function	0.263538	0.709424	0.708698	1.16527	2	0.000625391	Afu6g12240, Afu2g00990
fatty-acyl-CoA binding	Molecular Function	0.274138	0.721233	0.598435	1.16413	3	0.000938086	Afu3g06040, Afu2g11060, Afu1g12300
dephospho-CoA kinase activity	Molecular Function	0.277586	0.724885	0.598122	1.16352	3	0.000938086	Afu7g00720, Afu5g02060, Afu5g07730
fatty acid oxidation	Biological Process	0.263538	0.709424	0.707447	1.16321	2	0.000625391	Afu6g07740, Afu1g15170
catalytic activity	Molecular Function	0.230942	0.696235	0.208365	1.16257	172	0.0537836	Afu8g07300, Afu8g01390, Afu2g13615, Afu4g13510, Afu3g00370, Afu3g10760, Afu6g02720, Afu4g04380, Afu8g01700, Afu5g07640, Afu7g05580, Afu8g06020, Afu2g09650, Afu5g07230, Afu3g07140, Afu4g07050, Afu6g03640, Afu5g08810, Afu5g14300, Afu3g11070, Afu5g04070, Afu2g10160, Afu4g12150, Afu5g14270, Afu6g12220, Afu3g02670, Afu4g02810, Afu8g05230, Afu4g06800, Afu5g13740, Afu2g03820, Afu3g02250, Afu3g01530, Afu…
ESCRT III complex	Cellular Component	0.316344	0.7328	0.551659	1.15813	4	0.00125078	Afu5g13410, Afu2g14900, Afu5g13890, Afu1g06420
carboxylic ester hydrolase activity	Molecular Function	0.316344	0.7328	0.551459	1.15771	4	0.00125078	Afu3g14960, Afu5g09340
phosphorylation	Biological Process	0.291866	0.730025	0.402299	1.15635	10	0.00312695	Afu3g10750, Afu4g00660, Afu2g11490
vacuole	Cellular Component	0.311881	0.732228	0.478294	1.15601	6	0.00187617	Afu3g00380, Afu1g11490, Afu8g05360
D-amino acid catabolic process	Biological Process	0.277978	0.724885	0.700876	1.15241	2	0.000625391	Afu5g13940, Afu5g11290
D-amino acid metabolic process	Biological Process	0.277978	0.724885	0.700876	1.15241	2	0.000625391	Afu5g13940, Afu5g11290
D-amino-acid oxidase activity	Molecular Function	0.277978	0.724885	0.700876	1.15241	2	0.000625391	Afu5g13940, Afu5g11290
mitochondrial cytochrome c oxidase assembly	Biological Process	0.296651	0.730025	0.400477	1.15112	10	0.00312695	Afu1g12250, Afu4g08130, Afu7g02030, Afu3g09780, Afu4g04715, Afu3g09570, Afu2g13010
prenyltransferase activity	Molecular Function	0.294828	0.730025	0.590769	1.14922	3	0.000938086	Afu3g12930, Afu6g09770, Afu4g11350
3-beta-hydroxy-delta5-steroid dehydrogenase activity	Molecular Function	0.285199	0.730025	0.698064	1.14779	2	0.000625391	Afu2g17400
C-3 sterol dehydrogenase (C-4 sterol decarboxylase) activity	Molecular Function	0.285199	0.730025	0.698064	1.14779	2	0.000625391	Afu2g17400
steroid biosynthetic process	Biological Process	0.285199	0.730025	0.698064	1.14779	2	0.000625391	Afu2g17400
Golgi vesicle transport	Biological Process	0.285199	0.730025	0.697747	1.14726	2	0.000625391	Afu5g02900, Afu7g02270
positive regulation of DNA-templated transcription	Biological Process	0.296552	0.730025	0.589714	1.14717	3	0.000938086	Afu5g08840, Afu5g10310
siroheme biosynthetic process	Biological Process	0.285199	0.730025	0.697434	1.14675	2	0.000625391	Afu5g06270, Afu3g06600
arginine metabolic process	Biological Process	0.288809	0.730025	0.696809	1.14572	2	0.000625391	Afu3g07790, Afu3g11430
methione N-acyltransferase activity	Molecular Function	0.292419	0.730025	0.69587	1.14418	2	0.000625391	Afu2g11490, Afu5g08120
ornithine biosynthetic process	Biological Process	0.292419	0.730025	0.69587	1.14418	2	0.000625391	Afu2g11490, Afu5g08120
sporocarp development involved in asexual reproduction	Biological Process	0.303448	0.730025	0.587543	1.14294	3	0.000938086	Afu3g07140, Afu5g11810, Afu6g05150
porphyrin-containing compound biosynthetic process	Biological Process	0.292419	0.730025	0.694554	1.14201	2	0.000625391	Afu1g07480, Afu6g08440
protoporphyrinogen IX biosynthetic process	Biological Process	0.308621	0.730025	0.585091	1.13817	3	0.000938086	Afu1g07480, Afu6g08440, Afu5g11760
nitronate monooxygenase activity	Molecular Function	0.310345	0.730025	0.584664	1.13734	3	0.000938086	Afu7g03850, Afu2g09850, Afu5g09600
Rpd3L-Expanded complex	Cellular Component	0.310345	0.730025	0.584623	1.13726	3	0.000938086	Afu5g08840, Afu4g11660, Afu2g03390
reciprocal meiotic recombination	Biological Process	0.326565	0.737921	0.451929	1.13545	7	0.00218887	Afu3g10480, Afu5g04070, Afu6g03770, Afu4g12650, Afu6g02530
sarcosine oxidase activity	Molecular Function	0.305054	0.730025	0.690551	1.13543	2	0.000625391	Afu3g01180, Afu6g10040
MICOS complex	Cellular Component	0.305054	0.730025	0.690238	1.13492	2	0.000625391	Afu1g09420, Afu6g08630
mitochondrial crista junction	Cellular Component	0.305054	0.730025	0.690238	1.13492	2	0.000625391	Afu1g09420, Afu6g08630
Mo-molybdopterin cofactor biosynthetic process	Biological Process	0.305054	0.730025	0.689925	1.1344	2	0.000625391	Afu1g16375, Afu3g07370
molybdopterin cofactor biosynthetic process	Biological Process	0.305054	0.730025	0.689925	1.1344	2	0.000625391	Afu1g16375, Afu3g07370
molybdopterin synthase complex	Cellular Component	0.305054	0.730025	0.689925	1.1344	2	0.000625391	Afu1g16375, Afu3g07370
'de novo' NAD biosynthetic process from tryptophan	Biological Process	0.313793	0.7328	0.58259	1.13331	3	0.000938086	Afu8g04650, Afu6g07340, Afu1g09960
endosome transport via multivesicular body sorting pathway	Biological Process	0.337434	0.746905	0.53914	1.13185	4	0.00125078	Afu5g10590, Afu5g13410, Afu5g13890, Afu4g04100
regulatory ncRNA 3'-end processing	Biological Process	0.310469	0.730025	0.687893	1.13106	2	0.000625391	Afu7g00870, Afu2g16960
carbohydrate transport	Biological Process	0.315884	0.7328	0.686796	1.12926	2	0.000625391	Afu7g05550, Afu3g13980
zinc ion transmembrane transport	Biological Process	0.315884	0.7328	0.685857	1.12771	2	0.000625391	Afu7g06570, Afu2g14570
zinc ion transmembrane transporter activity	Molecular Function	0.315884	0.7328	0.685857	1.12771	2	0.000625391	Afu7g06570, Afu2g14570
RNA polymerase II CTD heptapeptide repeat phosphatase activity	Molecular Function	0.324138	0.737822	0.578408	1.12517	3	0.000938086	Afu2g10310, Afu3g11410
obsolete dephosphorylation of RNA polymerase II C-terminal domain	Biological Process	0.324138	0.737822	0.578408	1.12517	3	0.000938086	Afu2g10310, Afu3g11410
RNA metabolic process	Biological Process	0.331641	0.746279	0.447822	1.12513	7	0.00218887	Afu6g13330, Afu1g11670, Afu2g11800, Afu3g12280, Afu6g05130, Afu5g04440, Afu6g08070
alpha,alpha-trehalose-phosphate synthase (UDP-forming) activity	Molecular Function	0.319495	0.733416	0.684202	1.12499	2	0.000625391	Afu5g14300, Afu3g05650
alpha,alpha-trehalose-phosphate synthase complex (UDP-forming)	Cellular Component	0.319495	0.733416	0.684202	1.12499	2	0.000625391	Afu5g14300, Afu3g05650
vacuolar proton-transporting V-type ATPase complex assembly	Biological Process	0.334483	0.746825	0.576839	1.12212	3	0.000938086	Afu2g05200, Afu3g06495, Afu2g02240
promoter-specific chromatin binding	Molecular Function	0.323105	0.737795	0.681764	1.12098	2	0.000625391	Afu3g01260
homocysteine metabolic process	Biological Process	0.32852	0.740023	0.680296	1.11857	2	0.000625391	Afu4g03930
transsulfuration	Biological Process	0.32852	0.740023	0.680296	1.11857	2	0.000625391	Afu4g03930
glycerol transmembrane transport	Biological Process	0.336207	0.746825	0.574963	1.11847	3	0.000938086	Afu8g05710, Afu4g03110
obsolete Ada2/Gcn5/Ada3 transcription activator complex	Cellular Component	0.336207	0.746825	0.574961	1.11847	3	0.000938086	Afu4g12650, Afu3g02340, Afu1g09530
obsolete intrinsic component of mitochondrial inner membrane	Cellular Component	0.32852	0.740023	0.679912	1.11794	2	0.000625391	Afu2g05450, Afu6g08440
protein targeting to ER	Biological Process	0.350515	0.760702	0.491318	1.11707	5	0.00156348	Afu2g01990, Afu5g05800, Afu2g07600, Afu5g03220
inorganic phosphate transmembrane transporter activity	Molecular Function	0.33935	0.748089	0.675976	1.11147	2	0.000625391	Afu2g12080, Afu1g04290
triglyceride catabolic process	Biological Process	0.34657	0.758742	0.67428	1.10868	2	0.000625391	Afu2g14420, Afu7g02040
signal peptidase complex	Cellular Component	0.353791	0.763745	0.67209	1.10508	2	0.000625391	Afu5g05800, Afu5g03220
2-oxoglutarate metabolic process	Biological Process	0.353791	0.763745	0.671577	1.10423	2	0.000625391	Afu6g06840, Afu3g05370
hydrolase activity, acting on carbon-nitrogen (but not peptide) bonds, in linear amidines	Molecular Function	0.374341	0.770261	0.525552	1.10333	4	0.00125078	Afu2g00330, Afu5g13180, Afu3g11430
proteasomal ubiquitin-independent protein catabolic process	Biological Process	0.360345	0.764477	0.56651	1.10203	3	0.000938086	Afu4g07510, Afu7g05870, Afu6g08960
proteasome core complex	Cellular Component	0.360345	0.764477	0.56651	1.10203	3	0.000938086	Afu4g07510, Afu7g05870, Afu6g08960
threonine-type endopeptidase activity	Molecular Function	0.360345	0.764477	0.56651	1.10203	3	0.000938086	Afu4g07510, Afu7g05870, Afu6g08960
regulation of fungal-type cell wall organization	Biological Process	0.369416	0.766052	0.48357	1.09945	5	0.00156348	Afu2g01590, Afu5g04440, Afu6g06900, Afu1g11420, Afu6g07870
tryptophan catabolic process to kynurenine	Biological Process	0.362069	0.764477	0.564597	1.0983	3	0.000938086	Afu5g02850, Afu1g09960
glycolytic process	Biological Process	0.362098	0.764477	0.434967	1.09284	7	0.00218887	Afu5g01030, Afu5g13840, Afu2g11020, Afu3g11690
basic amino acid transmembrane transporter activity	Molecular Function	0.368231	0.764477	0.664541	1.09267	2	0.000625391	Afu1g11900, Afu6g07320
ATP export	Biological Process	0.386643	0.783043	0.519098	1.08978	4	0.00125078	Afu5g13410, Afu5g13890, Afu1g06420, Afu4g04100
coenzyme A biosynthetic process	Biological Process	0.39769	0.785314	0.450692	1.0893	6	0.00187617	Afu3g07230, Afu7g00720, Afu5g02060, Afu4g05960, Afu5g07730
membrane	Cellular Component	0.282474	0.729585	0.177264	1.0886	526	0.164478	Afu4g06290, AfuMt00040, AfuMt00080, Afu5g03800, Afu4g13980, Afu5g01030, Afu7g04970, Afu8g02440, Afu4g09170, Afu6g03790, Afu3g01430, Afu2g01590, Afu8g06870, Afu1g01360, Afu6g08940, Afu6g11880, Afu5g09440, Afu2g12710, Afu4g09250, Afu2g17660, Afu4g00980, Afu3g03280, Afu3g03500, Afu6g00740, Afu4g03390, Afu1g10930, Afu5g14520, Afu4g00600, Afu5g05640, Afu2g11030, Afu6g14270, Afu6g07050, Afu1g04870, Afu…
phosphatase activity	Molecular Function	0.362229	0.764477	0.347677	1.0868	13	0.00406504	Afu3g03940, Afu8g01910, Afu1g16556, Afu4g11310, Afu4g10230
lipid transport	Biological Process	0.382671	0.778638	0.660379	1.08582	2	0.000625391	Afu4g11110, Afu3g06130
glutathione metabolic process	Biological Process	0.37225	0.768986	0.431076	1.08306	7	0.00218887	Afu2g17300, Afu2g02490, Afu7g04760, Afu4g07870, Afu5g11320
inositol phosphoceramide metabolic process	Biological Process	0.382671	0.778638	0.65801	1.08193	2	0.000625391	Afu7g05230, Afu2g15580
inositol phosphoceramide synthase complex	Cellular Component	0.382671	0.778638	0.65801	1.08193	2	0.000625391	Afu7g05230, Afu2g15580
O-methyltransferase activity	Molecular Function	0.386282	0.783042	0.657697	1.08141	2	0.000625391	Afu6g01830, Afu4g14240
nucleotide metabolic process	Biological Process	0.391753	0.785314	0.475531	1.08118	5	0.00156348	Afu4g12150, Afu2g09150, Afu5g05560, Afu4g00970, Afu1g07530
metabolic process	Biological Process	0.40246	0.785314	0.514101	1.07928	4	0.00125078	Afu6g03350, Afu3g01650, Afu3g07520
protein import into peroxisome matrix, docking	Biological Process	0.393471	0.785314	0.473703	1.07702	5	0.00156348	Afu1g15400, Afu2g12970, Afu8g05240, Afu3g10190
single-strand break-containing DNA binding	Molecular Function	0.395307	0.785314	0.653317	1.07421	2	0.000625391	Afu2g16130, Afu2g08840
intralumenal vesicle formation	Biological Process	0.393103	0.785314	0.551487	1.0728	3	0.000938086	Afu5g13410, Afu5g13890, Afu1g06420
heme binding	Molecular Function	0.377465	0.772395	0.274915	1.07265	29	0.00906817	AfuMt00080, Afu1g12840, Afu1g12830, Afu4g03410, Afu1g03610, Afu5g02190, Afu5g02610, Afu6g03890
homologous chromosome segregation	Biological Process	0.398917	0.785314	0.652069	1.07216	2	0.000625391	Afu5g04070, Afu4g03980
glucan exo-1,3-beta-glucosidase activity	Molecular Function	0.404332	0.785314	0.650188	1.06907	2	0.000625391	Afu1g03600, Afu3g07520
endoplasmic reticulum lumen	Cellular Component	0.4	0.785314	0.549362	1.06867	3	0.000938086	Afu8g02590, Afu6g05140
mitochondrial outer membrane translocase complex assembly	Biological Process	0.405172	0.785314	0.548357	1.06671	3	0.000938086	Afu1g14790, Afu5g13460, Afu3g08590
nitrogen utilization	Biological Process	0.407942	0.785314	0.648642	1.06652	2	0.000625391	Afu1g10930
delta14-sterol reductase activity	Molecular Function	0.407942	0.785314	0.648623	1.06649	2	0.000625391	Afu1g03150, Afu1g05720
IgE binding	Molecular Function	0.415162	0.789847	0.645807	1.06186	2	0.000625391	Afu6g02280, Afu5g11320
ergosterol biosynthetic process	Biological Process	0.405082	0.785314	0.306076	1.06133	19	0.00594121	Afu8g02440, Afu2g17400, Afu2g07680, Afu1g03150
3-oxoacyl-[acyl-carrier-protein] reductase (NADPH) activity	Molecular Function	0.429043	0.790633	0.436001	1.05379	6	0.00187617	Afu3g09480, Afu1g10100, Afu3g13450, Afu3g04210, Afu6g11210
obsolete 3-oxo-glutaryl-[acp] methyl ester reductase activity	Molecular Function	0.429043	0.790633	0.436001	1.05379	6	0.00187617	Afu3g09480, Afu1g10100, Afu3g13450, Afu3g04210, Afu6g11210
obsolete 3-oxo-pimeloyl-[acp] methyl ester reductase activity	Molecular Function	0.429043	0.790633	0.436001	1.05379	6	0.00187617	Afu3g09480, Afu1g10100, Afu3g13450, Afu3g04210, Afu6g11210
hydrolase activity, acting on carbon-nitrogen (but not peptide) bonds, in linear amides	Molecular Function	0.427798	0.790633	0.640801	1.05363	2	0.000625391	Afu5g12550, Afu2g03900
aromatic compound catabolic process	Biological Process	0.415517	0.789847	0.540925	1.05226	3	0.000938086	Afu2g02910, Afu3g03030, Afu1g14270
catechol 1,2-dioxygenase activity	Molecular Function	0.415517	0.789847	0.540925	1.05226	3	0.000938086	Afu2g02910, Afu3g03030, Afu1g14270
catechol-containing compound metabolic process	Biological Process	0.415517	0.789847	0.540925	1.05226	3	0.000938086	Afu2g02910, Afu3g03030, Afu1g14270
vacuolar transport	Biological Process	0.437294	0.792694	0.433271	1.04719	6	0.00187617	Afu5g13410, Afu5g13890, Afu4g11000, Afu1g06420, Afu4g13740, Afu8g02780
AP-3 adaptor complex	Cellular Component	0.438628	0.792997	0.636733	1.04694	2	0.000625391	Afu6g13020, Afu7g03640
extrinsic component of mitochondrial inner membrane	Cellular Component	0.417936	0.790633	0.41661	1.04672	7	0.00218887	Afu2g01890, Afu3g06410, Afu6g08850, Afu4g10370
obsolete integral component of fungal-type vacuolar membrane	Cellular Component	0.42268	0.790633	0.460297	1.04654	5	0.00156348	Afu2g12710, Afu1g11900, Afu3g05660
cytoskeleton	Cellular Component	0.424399	0.790633	0.459145	1.04392	5	0.00156348	Afu4g03730, Afu2g05810
phospholipase D activity	Molecular Function	0.445848	0.797896	0.633076	1.04093	2	0.000625391	Afu7g05580, Afu3g05630
double-stranded RNA binding	Molecular Function	0.429553	0.790633	0.457226	1.03956	5	0.00156348	Afu4g13765, Afu2g16130, Afu3g13040
peptide-alanine-alpha-N-acetyltransferase activity	Molecular Function	0.451264	0.797896	0.630838	1.03725	2	0.000625391	Afu7g00850, Afu3g09940
regulation of glycogen metabolic process	Biological Process	0.439863	0.792997	0.455058	1.03463	5	0.00156348	Afu6g01970, Afu2g01260, Afu2g02540, Afu5g01550, Afu6g05150
cellulase activity	Molecular Function	0.454874	0.798467	0.629224	1.0346	2	0.000625391	Afu1g04730, Afu3g03610
alcohol dehydrogenase (NAD+) activity	Molecular Function	0.439863	0.792997	0.45444	1.03322	5	0.00156348	Afu6g00510, Afu5g06240
cellular response to blue light	Biological Process	0.454874	0.798467	0.628257	1.03301	2	0.000625391	Afu1g01600, Afu4g12690
endomembrane system	Cellular Component	0.434856	0.790633	0.410843	1.03223	7	0.00218887	Afu3g10740, Afu5g05880, Afu3g10490, Afu2g02240, Afu3g06450, Afu1g07690, Afu8g04500
positive regulation of cellular response to hypoxia	Biological Process	0.458484	0.801668	0.627347	1.03151	2	0.000625391	Afu4g11680, Afu4g10700
C-terminal protein methylation	Biological Process	0.437931	0.792812	0.52989	1.03079	3	0.000938086	Afu2g14380, Afu1g13930, Afu2g08420
DASH complex	Cellular Component	0.460289	0.802358	0.626721	1.03048	2	0.000625391	Afu5g14070, Afu3g10260
potassium channel activity	Molecular Function	0.439655	0.792997	0.529264	1.02957	3	0.000938086	Afu8g01480, Afu1g14250, Afu3g13490
phosphatidylserine decarboxylase activity	Molecular Function	0.462094	0.803013	0.625273	1.0281	2	0.000625391	Afu7g01730
rRNA binding	Molecular Function	0.462094	0.803013	0.625156	1.02791	2	0.000625391	Afu1g12065, Afu5g11830
quinone binding	Molecular Function	0.462094	0.803013	0.625153	1.0279	2	0.000625391	Afu7g04180, Afu2g13710
acid phosphatase activity	Molecular Function	0.441379	0.794409	0.528013	1.02714	3	0.000938086	Afu8g01910, Afu4g03660
regulation of cytolysis	Biological Process	0.463899	0.804859	0.624378	1.02663	2	0.000625391	Afu2g12970, Afu3g10190
signaling receptor binding	Molecular Function	0.463899	0.804859	0.624378	1.02663	2	0.000625391	Afu2g12970, Afu3g10190
oxidoreductase activity, acting on paired donors, with incorporation or reduction of molecular oxygen, NAD(P)H as one donor, and incorporation of one atom of oxygen	Molecular Function	0.448276	0.797896	0.523318	1.018	3	0.000938086	Afu2g01890, Afu5g07290, Afu6g10990
methylated histone binding	Molecular Function	0.458699	0.801668	0.483982	1.01605	4	0.00125078	Afu5g08840, Afu4g11660, Afu7g01870, Afu6g09000
fructose metabolic process	Biological Process	0.451724	0.797896	0.521049	1.01359	3	0.000938086	Afu4g11310, Afu7g05800, Afu2g05910
lyase activity	Molecular Function	0.446032	0.797896	0.340886	1.01314	11	0.00343965	Afu6g08740, Afu1g11560, Afu3g06180, Afu3g11920, Afu5g02670, Afu8g05040, Afu3g09330, Afu5g12790, Afu6g03730, Afu2g16300
Golgi to endosome transport	Biological Process	0.465347	0.80608	0.41886	1.01236	6	0.00187617	Afu3g10740, Afu6g10410, Afu3g09790, Afu1g06680, Afu8g02780, Afu2g05020
obsolete integral component of mitochondrial membrane	Cellular Component	0.478339	0.810447	0.615144	1.01144	2	0.000625391	Afu1g10490, Afu6g02930
obsolete protein-chromophore linkage	Biological Process	0.481949	0.81371	0.614518	1.01042	2	0.000625391	Afu1g01600, Afu6g09260
fungal biofilm matrix	Cellular Component	0.435045	0.790633	0.296709	1.00977	17	0.00531582	Afu3g01790, Afu1g07480, Afu6g13330, Afu3g10740, Afu6g13140
alcohol metabolic process	Biological Process	0.456897	0.800832	0.518526	1.00868	3	0.000938086	Afu6g00510, Afu7g01980
autophagosome assembly	Biological Process	0.473597	0.806194	0.416353	1.00631	6	0.00187617	Afu1g05000, Afu6g12350, Afu2g04770, Afu2g16670, Afu7g05700, Afu2g06250
proteasome storage granule	Cellular Component	0.467241	0.806176	0.515493	1.00278	3	0.000938086	Afu7g05870, Afu6g08960, Afu3g08940
coenzyme A transmembrane transporter activity	Molecular Function	0.49639	0.819297	0.608886	1.00116	2	0.000625391	Afu5g04310, Afu2g16770
extrinsic component of endoplasmic reticulum membrane	Cellular Component	0.501805	0.819297	0.607009	0.998069	2	0.000625391	Afu3g06495, Afu4g13400
oxidoreductase activity, acting on the CH-CH group of donors	Molecular Function	0.452381	0.797896	0.356689	0.995839	9	0.00281426	Afu5g09980, Afu1g03150, Afu3g06040
carbon utilization	Biological Process	0.443381	0.79735	0.346228	0.995184	10	0.00312695	Afu4g13510, Afu2g16930, Afu4g11310, Afu2g13600
positive regulation of asperthecin biosynthetic process	Biological Process	0.50722	0.819297	0.605131	0.994982	2	0.000625391	Afu5g10310, Afu2g02540
cellular response to lithium ion	Biological Process	0.484483	0.815753	0.511424	0.994868	3	0.000938086	Afu1g06420, Afu4g04100, Afu4g11580
transaminase activity	Molecular Function	0.476274	0.807629	0.473374	0.993784	4	0.00125078	Afu2g09650, Afu5g02990
fungal-type vacuole lumen	Cellular Component	0.482818	0.814215	0.436716	0.992927	5	0.00156348	Afu5g10590, Afu3g13440, Afu4g10700, Afu3g08290
late endosome	Cellular Component	0.45873	0.801668	0.354652	0.99015	9	0.00281426	Afu3g10740, Afu1g12020, Afu6g04220, Afu6g11270, Afu2g02610
proton-transporting two-sector ATPase complex, proton-transporting domain	Cellular Component	0.491379	0.819297	0.508429	0.989042	3	0.000938086	AfuMt00100, Afu4g09360
nicotinamide-nucleotide adenylyltransferase activity	Molecular Function	0.51444	0.819297	0.601064	0.988294	2	0.000625391	Afu4g07310, Afu6g08870
protein C-terminal S-isoprenylcysteine carboxyl O-methyltransferase activity	Molecular Function	0.519856	0.819297	0.599465	0.985666	2	0.000625391	Afu2g14380, Afu2g08420
mannose-1-phosphate guanylyltransferase (GTP) activity	Molecular Function	0.523466	0.819297	0.5985	0.984079	2	0.000625391	Afu3g11510, Afu4g11510
mitochondrial proton-transporting ATP synthase complex assembly	Biological Process	0.481547	0.81371	0.468065	0.982639	4	0.00125078	Afu1g10490, Afu2g02275, Afu7g04670, Afu2g16740
protein monoubiquitination	Biological Process	0.483304	0.814401	0.467439	0.981325	4	0.00125078	Afu3g09090, Afu4g04612, Afu2g16700, Afu1g09500
flavin adenine dinucleotide binding	Molecular Function	0.474648	0.807348	0.250773	0.978455	29	0.00906817	Afu1g01180, Afu1g17630, Afu6g14280, Afu4g06200, Afu3g12950, Afu3g06040, Afu7g04690, Afu6g09740
vacuole fusion, non-autophagic	Biological Process	0.5	0.819297	0.403358	0.974897	6	0.00187617	Afu2g13590, Afu5g11320, Afu5g08740, Afu6g10410, Afu4g09520
protein depalmitoylation	Biological Process	0.546931	0.828811	0.591364	0.972345	2	0.000625391	Afu5g09340, Afu3g14060
SNAP receptor activity	Molecular Function	0.490334	0.819297	0.462743	0.971466	4	0.00125078	Afu3g08350, Afu6g04150, Afu4g09520, Afu1g07420
SNARE complex	Cellular Component	0.490334	0.819297	0.462743	0.971466	4	0.00125078	Afu3g08350, Afu6g04150, Afu4g09520, Afu1g07420
prefoldin complex	Cellular Component	0.548736	0.829774	0.590738	0.971316	2	0.000625391	Afu4g12360, Afu1g03830
NAD biosynthetic process	Biological Process	0.50495	0.819297	0.401107	0.969455	6	0.00187617	Afu1g02580, Afu3g07260, Afu4g07310, Afu6g08870, Afu1g09960
TRAPP complex	Cellular Component	0.508621	0.819297	0.498279	0.969297	3	0.000938086	Afu7g02270, Afu5g05970, Afu4g05855
membrane raft	Cellular Component	0.508621	0.819297	0.497846	0.968455	3	0.000938086	Afu2g01590, Afu6g06670
alcohol dehydrogenase (NADP+) activity	Molecular Function	0.493849	0.819297	0.461295	0.968426	4	0.00125078	Afu6g00510, Afu7g01980, Afu4g11730
amino acid transmembrane export from vacuole	Biological Process	0.550542	0.829774	0.588861	0.968229	2	0.000625391	Afu2g15370, Afu5g09300
1-acylglycerophosphocholine O-acyltransferase activity	Molecular Function	0.557762	0.829774	0.587297	0.965657	2	0.000625391	Afu2g13970, Afu6g04860
RNA-DNA hybrid ribonuclease activity	Molecular Function	0.557762	0.829774	0.586984	0.965143	2	0.000625391	Afu1g10020, Afu1g07180
cellular response to oxidative stress	Biological Process	0.494366	0.819297	0.247143	0.964291	29	0.00906817	Afu3g01790, Afu2g07680, Afu1g09090, Afu3g08740, Afu4g09810, Afu3g13440, Afu3g14270, Afu2g16510, Afu4g09920
ESCRT II complex	Cellular Component	0.561372	0.829774	0.585148	0.962124	2	0.000625391	Afu4g03870, Afu4g04100
cytoplasmic sequestering of protein	Biological Process	0.518966	0.819297	0.49421	0.961381	3	0.000938086	Afu6g02840, Afu4g04710, Afu2g03290
protein phosphatase inhibitor activity	Molecular Function	0.518966	0.819297	0.49421	0.961381	3	0.000938086	Afu5g01245, Afu5g03700, Afu2g03290
enzyme-directed rRNA pseudouridine synthesis	Biological Process	0.561372	0.829774	0.584656	0.961315	2	0.000625391	Afu2g16360, Afu1g16730
endoplasmic reticulum-plasma membrane tethering	Biological Process	0.518966	0.819297	0.494036	0.961044	3	0.000938086	Afu4g11110, Afu7g01840, Afu4g06950
enoyl-[acyl-carrier-protein] reductase activity	Molecular Function	0.563177	0.830079	0.584481	0.961027	2	0.000625391	Afu3g04150, Afu5g09600
thiamine pyrophosphate binding	Molecular Function	0.5189	0.819297	0.422365	0.960298	5	0.00156348	Afu3g11070, Afu8g05230, Afu2g13620
endosome organization	Biological Process	0.570397	0.830079	0.580726	0.954853	2	0.000625391	Afu5g13890, Afu6g10410
lipid transfer activity	Molecular Function	0.572202	0.830079	0.5801	0.953824	2	0.000625391	Afu1g14790, Afu3g13820
obsolete sterol regulatory element binding protein cleavage	Biological Process	0.527491	0.819297	0.419316	0.953366	5	0.00156348	Afu4g11680, Afu3g08340, Afu4g10700, Afu1g02430
regulation of cellular response to hypoxia	Biological Process	0.572202	0.830079	0.579161	0.952281	2	0.000625391	Afu2g01260, Afu5g14900
NADH dehydrogenase activity	Molecular Function	0.52931	0.819297	0.488263	0.949813	3	0.000938086	Afu4g09810, Afu7g02360, Afu6g12790
ubiquinone-6 biosynthetic process	Biological Process	0.52931	0.819297	0.488263	0.949813	3	0.000938086	Afu4g09810, Afu6g04380, Afu6g12790
Rpd3L complex	Cellular Component	0.518453	0.819297	0.450923	0.946652	4	0.00125078	Afu5g08840, Afu4g11660, Afu2g03390, Afu8g05570
negative regulation of rDNA heterochromatin formation	Biological Process	0.518453	0.819297	0.450923	0.946652	4	0.00125078	Afu5g08840, Afu4g11660, Afu2g03390, Afu8g05570
cytoplasm to vacuole targeting by the Cvt pathway	Biological Process	0.532646	0.82158	0.416223	0.946334	5	0.00156348	Afu6g12350, Afu7g02270, Afu4g04100, Afu2g10980, Afu2g06250
regulation of cell size	Biological Process	0.577617	0.830079	0.574624	0.94482	2	0.000625391	Afu2g02510, Afu6g06900
3'-5'-RNA exonuclease activity	Molecular Function	0.532646	0.82158	0.415151	0.943897	5	0.00156348	Afu7g00870, Afu3g11820
TRAPPIII protein complex	Cellular Component	0.543103	0.827059	0.483881	0.941289	3	0.000938086	Afu7g02270, Afu5g05970, Afu2g16670
protein localization to phagophore assembly site	Biological Process	0.543103	0.827059	0.483881	0.941289	3	0.000938086	Afu6g12350, Afu2g10980, Afu2g16670
positive regulation of penicillin metabolic process	Biological Process	0.548276	0.829774	0.481594	0.93684	3	0.000938086	Afu6g02690
GINS complex	Cellular Component	0.593863	0.830079	0.569462	0.936332	2	0.000625391	Afu4g12430, Afu6g08210
obsolete DNA catabolic process, endonucleolytic	Biological Process	0.595668	0.831333	0.568996	0.935566	2	0.000625391	Afu5g04070, Afu2g08750
nucleotide-excision repair involved in interstrand cross-link repair	Biological Process	0.553448	0.829774	0.480438	0.934592	3	0.000938086	Afu6g02530, Afu5g01800, Afu2g10820
proteasomal protein catabolic process	Biological Process	0.599278	0.832993	0.566333	0.931188	2	0.000625391	Afu7g05870, Afu6g08960
proteasome core complex, alpha-subunit complex	Cellular Component	0.599278	0.832993	0.566333	0.931188	2	0.000625391	Afu7g05870, Afu6g08960
acetyl-CoA biosynthetic process from pyruvate	Biological Process	0.558621	0.829774	0.477934	0.929721	3	0.000938086	Afu2g04870, Afu3g08270, Afu1g06960
mitochondrial pyruvate dehydrogenase complex	Cellular Component	0.558621	0.829774	0.477934	0.929721	3	0.000938086	Afu2g04870, Afu3g08270, Afu1g06960
potassium ion transmembrane transport	Biological Process	0.602888	0.833933	0.565394	0.929644	2	0.000625391	Afu8g01480, Afu1g14250
tetrapyrrole biosynthetic process	Biological Process	0.606498	0.833933	0.563204	0.926043	2	0.000625391	Afu5g06270, Afu5g11760
meiotic DNA double-strand break formation	Biological Process	0.608303	0.833933	0.562966	0.925652	2	0.000625391	Afu5g04070, Afu4g12680
acetyl-CoA:L-glutamate N-acetyltransferase activity	Molecular Function	0.568966	0.830079	0.475807	0.925582	3	0.000938086	Afu2g11490, Afu5g08120, Afu6g02910
proteasome complex	Cellular Component	0.57069	0.830079	0.475117	0.924241	3	0.000938086	Afu6g13310, Afu5g11720, Afu3g06110
positive regulation of sterigmatocystin biosynthetic process	Biological Process	0.542857	0.827059	0.310177	0.921871	11	0.00343965	Afu6g02690, Afu3g07140, Afu5g10310
beta-galactosidase activity	Molecular Function	0.610108	0.833933	0.560121	0.920974	2	0.000625391	Afu3g00380
pectin catabolic process	Biological Process	0.573604	0.830079	0.365967	0.919478	7	0.00218887	Afu7g05030, Afu5g10530, Afu4g03780, Afu1g06130, Afu2g14150
vacuolar protein processing	Biological Process	0.611913	0.83471	0.558824	0.91884	2	0.000625391	Afu2g10900, Afu2g08630
protein secretion	Biological Process	0.579035	0.830079	0.348263	0.917426	8	0.00250156	Afu2g01590, Afu7g06050, Afu2g04770, Afu4g13040, Afu6g10410, Afu2g10980, Afu2g02560
peroxisome matrix targeting signal-2 binding	Molecular Function	0.586207	0.830079	0.470875	0.915989	3	0.000938086	Afu1g15400, Afu3g10190
plasma membrane	Cellular Component	0.636663	0.849537	0.160008	0.915807	207	0.064728	Afu5g03800, Afu7g06060, Afu7g04970, Afu6g08320, Afu2g01590, Afu3g03500, Afu4g03390, Afu1g10930, Afu5g05640, Afu1g04870, Afu1g13800, Afu1g01480, Afu3g10480, Afu2g12500, Afu5g12950, Afu1g10370, Afu5g03790, Afu2g01270, Afu7g04730, Afu1g12250, Afu5g09780, Afu4g13090, Afu5g10590, Afu4g08130, Afu1g13210, Afu4g13660, Afu2g08910, Afu2g16930, Afu7g04760, Afu3g02520, Afu8g05710, Afu3g12830, Afu1g06730, Afu…
transcription coregulator activity	Molecular Function	0.553968	0.829774	0.327446	0.914195	9	0.00281426	Afu6g06830, Afu2g08880, Afu1g05940, Afu1g09350, Afu3g02340, Afu3g14040, Afu2g14250
thiol oxidase activity	Molecular Function	0.567663	0.830079	0.434151	0.911441	4	0.00125078	Afu8g05140, Afu7g04690, Afu6g09740
regulation of ergosterol biosynthetic process	Biological Process	0.6	0.833462	0.467293	0.90902	3	0.000938086	Afu2g01260, Afu3g10490, Afu1g09500
magnesium ion transmembrane transporter activity	Molecular Function	0.570957	0.830079	0.375627	0.907871	6	0.00187617	Afu6g02100, Afu1g15880, Afu2g08070, Afu2g07880, Afu5g05830, Afu7g05390
obsolete integral component of peroxisomal membrane	Cellular Component	0.583756	0.830079	0.361329	0.907824	7	0.00218887	Afu5g04310, Afu6g07740, Afu2g17100, Afu5g06300, Afu1g04780, Afu1g12910, Afu7g04160
establishment of mitotic sister chromatid cohesion	Biological Process	0.605172	0.833933	0.466667	0.907802	3	0.000938086	Afu6g10630, Afu2g16850, Afu6g08530
mitochondrial respiratory chain complex I assembly	Biological Process	0.582363	0.830079	0.344514	0.907549	8	0.00250156	Afu5g01380, Afu1g05820, Afu4g05910, Afu3g06220, Afu2g13710, Afu1g06610, Afu8g04800, Afu6g09810
triglyceride biosynthetic process	Biological Process	0.635379	0.848347	0.551628	0.907009	2	0.000625391	Afu1g14610, Afu3g09950
protein processing	Biological Process	0.582363	0.830079	0.344201	0.906724	8	0.00250156	Afu3g08340, Afu4g10700, Afu1g06420, Afu4g04100, Afu4g07910, Afu4g07590, Afu6g09190, Afu4g12970
cyclin-dependent protein serine/threonine kinase regulator activity	Molecular Function	0.610345	0.833933	0.465728	0.905976	3	0.000938086	Afu2g15790, Afu4g12160, Afu2g03920
response to heat	Biological Process	0.582363	0.830079	0.343787	0.905635	8	0.00250156	Afu4g04502, Afu4g06940
sulfur compound metabolic process	Biological Process	0.638989	0.850201	0.549844	0.904076	2	0.000625391	Afu5g02190, Afu6g09070
uniporter activity	Molecular Function	0.646209	0.854801	0.548336	0.901597	2	0.000625391	Afu4g10310
vesicle fusion	Biological Process	0.612069	0.83471	0.462598	0.899887	3	0.000938086	Afu6g04150, Afu4g09520, Afu1g07420
negative regulation of sexual sporulation resulting in formation of a cellular spore	Biological Process	0.57645	0.830079	0.427614	0.897717	4	0.00125078	Afu4g03410, Afu1g01970
nuclear body	Cellular Component	0.651625	0.858092	0.545827	0.897472	2	0.000625391	Afu4g03870, Afu2g13540
protein prenylation	Biological Process	0.655235	0.858749	0.544743	0.895689	2	0.000625391	Afu4g10330, Afu4g06330
extracellular region	Cellular Component	0.638756	0.850201	0.1765	0.89103	90	0.0281426	Afu1g01180, Afu2g00790, Afu5g01030, Afu1g07480, Afu6g12210, Afu4g06620, Afu2g09650, Afu3g00380, Afu1g14300, Afu2g00330, Afu3g12950, Afu2g10520, Afu7g05030, Afu7g04760, Afu4g04210, Afu1g02040, Afu6g01940, Afu6g06800, Afu6g09740, Afu5g09180, Afu5g02130, Afu5g10530, Afu1g03600, Afu4g09920, Afu4g03830, Afu1g04730, Afu6g12410, Afu2g14661, Afu4g03780, Afu2g11060, Afu1g10270, Afu6g03710, Afu4g03660, Afu…
mitochondrial envelope	Cellular Component	0.65704	0.858749	0.541302	0.89003	2	0.000625391	Afu8g02760, Afu2g12260
TRAPPI protein complex	Cellular Component	0.65704	0.858749	0.540676	0.889001	2	0.000625391	Afu7g02270, Afu5g05970
regulation of gene expression	Biological Process	0.603093	0.833933	0.390627	0.888139	5	0.00156348	Afu6g02690, Afu6g01970, Afu3g01190
monoatomic ion transmembrane transport	Biological Process	0.65704	0.858749	0.539424	0.886943	2	0.000625391	Afu2g11330, Afu4g02970
invasive filamentous growth	Biological Process	0.588752	0.830079	0.422155	0.886257	4	0.00125078	Afu4g06620, Afu3g13490
NAD biosynthesis via nicotinamide riboside salvage pathway	Biological Process	0.624138	0.841635	0.454936	0.884983	3	0.000938086	Afu4g07310, Afu4g10840, Afu6g05320
FMN binding	Molecular Function	0.580093	0.830079	0.271731	0.883842	15	0.00469043	Afu6g02720, Afu5g10650, Afu4g07050, Afu2g08260, Afu8g06000, Afu5g07290, Afu4g05960, Afu1g06940
extracellular space	Cellular Component	0.595782	0.831333	0.420947	0.88372	4	0.00125078	Afu1g14300, Afu1g02040, Afu2g09700
carboxypeptidase activity	Molecular Function	0.666065	0.861769	0.537048	0.883036	2	0.000625391	Afu4g07270, Afu3g05450
proton-transporting V-type ATPase, V1 domain	Cellular Component	0.62931	0.843361	0.453834	0.882839	3	0.000938086	Afu2g11330, Afu1g10810, Afu2g13240
peroxisomal membrane	Cellular Component	0.596825	0.832253	0.316087	0.882481	9	0.00281426	Afu2g12970, Afu3g10940, Afu6g07740, Afu1g03560, Afu8g05240, Afu5g06300, Afu3g10190
plasma membrane organization	Biological Process	0.62931	0.843361	0.453377	0.88195	3	0.000938086	Afu2g01590, Afu2g02130
positive regulation of conjugation with cellular fusion	Biological Process	0.66787	0.861769	0.53582	0.881017	2	0.000625391	Afu2g02510, Afu2g10620
protein exit from endoplasmic reticulum	Biological Process	0.62931	0.843361	0.452895	0.881013	3	0.000938086	Afu3g10940, Afu3g06450, Afu1g07690
PAS complex	Cellular Component	0.66787	0.861769	0.53567	0.88077	2	0.000625391	Afu2g16640, Afu6g12890
TBP-class protein binding	Molecular Function	0.602812	0.833933	0.418918	0.879462	4	0.00125078	Afu2g10870, Afu2g15680, Afu3g02340
lipid homeostasis	Biological Process	0.632759	0.846952	0.451643	0.878577	3	0.000938086	Afu4g13660, Afu7g06090, Afu1g03890
protein deneddylation	Biological Process	0.669675	0.861769	0.533166	0.876654	2	0.000625391	Afu4g12630, Afu2g05590
metal ion transport	Biological Process	0.669675	0.861769	0.532854	0.87614	2	0.000625391	Afu2g09700, Afu4g13740
protein retention in Golgi apparatus	Biological Process	0.67148	0.861769	0.531763	0.874347	2	0.000625391	Afu5g13410, Afu4g04100
phagophore assembly site	Cellular Component	0.606327	0.833933	0.416093	0.87353	4	0.00125078	Afu5g06310, Afu6g12350, Afu2g16670, Afu2g06250
iron-sulfur cluster binding	Molecular Function	0.609524	0.833933	0.312668	0.872937	9	0.00281426	Afu1g12840, Afu6g03670
phosphorelay sensor kinase activity	Molecular Function	0.621993	0.840515	0.383432	0.87178	5	0.00156348	Afu4g00660, Afu6g09260
phosphorelay signal transduction system	Biological Process	0.621993	0.840515	0.383432	0.87178	5	0.00156348	Afu4g00660, Afu6g09260
protein histidine kinase activity	Molecular Function	0.621993	0.840515	0.383432	0.87178	5	0.00156348	Afu4g00660, Afu6g09260
obsolete histone deubiquitination	Biological Process	0.67509	0.861769	0.528786	0.869452	2	0.000625391	Afu5g06440, Afu6g12710
rDNA heterochromatin formation	Biological Process	0.622112	0.840515	0.359662	0.869286	6	0.00187617	Afu3g01260, Afu2g11000, Afu5g01980, Afu4g13440, Afu2g11320
GPI-anchor transamidase complex	Cellular Component	0.67509	0.861769	0.528473	0.868937	2	0.000625391	Afu6g07180, Afu1g15130
attachment of GPI anchor to protein	Biological Process	0.67509	0.861769	0.528473	0.868937	2	0.000625391	Afu6g07180, Afu1g15130
glyoxysome	Cellular Component	0.627907	0.843361	0.262488	0.868331	16	0.00500313	Afu4g13510, Afu4g05900, Afu5g04310, Afu2g09850, Afu3g14520, Afu6g02260, Afu1g15170, Afu3g04210, Afu6g11210, Afu5g09600
RNA modification	Biological Process	0.655172	0.858749	0.445772	0.867155	3	0.000938086	Afu2g16360, Afu3g13350, Afu1g16730
pseudouridine synthase activity	Molecular Function	0.655172	0.858749	0.445772	0.867155	3	0.000938086	Afu2g16360, Afu3g13350, Afu1g16730
tRNA pseudouridine synthesis	Biological Process	0.655172	0.858749	0.445772	0.867155	3	0.000938086	Afu2g16360, Afu3g13350, Afu1g16730
protein kinase inhibitor activity	Molecular Function	0.68231	0.865164	0.525657	0.864307	2	0.000625391	Afu3g13040, Afu5g03000
multivesicular body	Cellular Component	0.622144	0.840515	0.410942	0.862716	4	0.00125078	Afu5g13410, Afu5g13890, Afu4g11000
hydrolase activity, acting on ester bonds	Molecular Function	0.633943	0.846952	0.326538	0.860196	8	0.00250156	Afu3g03390, Afu3g01530, Afu2g10760, Afu4g03660
NADPH-hemoprotein reductase activity	Molecular Function	0.685921	0.865164	0.523154	0.860191	2	0.000625391	Afu5g07290, Afu6g10990
nucleotide-excision repair factor 1 complex	Cellular Component	0.693141	0.871123	0.521902	0.858133	2	0.000625391	Afu6g02530, Afu5g01800
protein autophosphorylation	Biological Process	0.633663	0.846952	0.354637	0.857139	6	0.00187617	Afu6g02300, Afu6g09260, Afu6g04380, Afu5g06750, Afu4g07400, Afu8g06140
negative regulation of ergosterol biosynthetic process	Biological Process	0.693141	0.871123	0.520964	0.85659	2	0.000625391	Afu3g02340, Afu2g14250
allantoin catabolic process	Biological Process	0.694946	0.871497	0.520651	0.856075	2	0.000625391	Afu8g04760, Afu3g12560
obsolete inositol lipid-mediated signaling	Biological Process	0.694946	0.871497	0.520548	0.855906	2	0.000625391	Afu7g05580
protein transport to vacuole involved in ubiquitin-dependent protein catabolic process via the multivesicular body sorting pathway	Biological Process	0.638935	0.850201	0.324717	0.855397	8	0.00250156	Afu4g03870, Afu5g13410, Afu7g06050, Afu5g13890, Afu1g06420, Afu4g04100
cis-stilbene-oxide hydrolase activity	Molecular Function	0.674138	0.861769	0.439683	0.855312	3	0.000938086	Afu5g08810, Afu1g12880
filamentous growth of a population of unicellular organisms in response to pH	Biological Process	0.700361	0.872713	0.518773	0.852989	2	0.000625391	Afu1g06420, Afu4g04100
methyltransferase activity	Molecular Function	0.641176	0.850201	0.234975	0.851483	22	0.0068793	Afu5g07630, Afu3g14920, Afu7g05590, Afu6g08850, Afu7g06080, Afu4g12760, Afu2g01390, Afu2g15200, Afu2g09930, Afu3g06600, Afu3g10140, Afu1g13930, Afu2g05100
extrinsic component of membrane	Cellular Component	0.67931	0.863382	0.437246	0.85057	3	0.000938086	Afu4g10370, Afu2g16640, Afu1g03760
obsolete anchored component of plasma membrane	Cellular Component	0.67931	0.863382	0.436307	0.848743	3	0.000938086	Afu2g01170, Afu6g05350, Afu4g08720
DNA strand invasion	Biological Process	0.641476	0.850201	0.403592	0.847287	4	0.00125078	Afu3g14460, Afu1g14695, Afu1g12520
glycerol-3-phosphate catabolic process	Biological Process	0.711191	0.877233	0.514881	0.846588	2	0.000625391	Afu2g08250, Afu1g02150
glycerol-3-phosphate dehydrogenase [NAD(P)+] activity	Molecular Function	0.711191	0.877233	0.514881	0.846588	2	0.000625391	Afu2g08250, Afu1g02150
glycerol-3-phosphate dehydrogenase complex	Cellular Component	0.711191	0.877233	0.514881	0.846588	2	0.000625391	Afu2g08250, Afu1g02150
holo-[acyl-carrier-protein] synthase activity	Molecular Function	0.711191	0.877233	0.51408	0.845272	2	0.000625391	Afu3g04210, Afu4g04040
response to toxic substance	Biological Process	0.712996	0.877877	0.512565	0.84278	2	0.000625391	Afu8g02590
transferase activity, transferring alkyl or aryl (other than methyl) groups	Molecular Function	0.653465	0.858749	0.348371	0.841995	6	0.00187617	Afu3g12930, Afu2g01960, Afu1g13490, Afu1g13740, Afu4g11350, Afu7g01220
reactive oxygen species metabolic process	Biological Process	0.716606	0.877907	0.511264	0.840641	2	0.000625391	Afu4g11310, Afu4g11580
superoxide dismutase activity	Molecular Function	0.716606	0.877907	0.511264	0.840641	2	0.000625391	Afu2g09700, Afu4g11580
superoxide metabolic process	Biological Process	0.716606	0.877907	0.511264	0.840641	2	0.000625391	Afu2g09700, Afu4g11580
potassium ion transport	Biological Process	0.722022	0.878751	0.508448	0.836011	2	0.000625391	Afu1g14250, Afu1g12990
piccolo histone acetyltransferase complex	Cellular Component	0.722022	0.878751	0.508135	0.835497	2	0.000625391	Afu3g09610, Afu7g01870
protein import into peroxisome membrane	Biological Process	0.722022	0.878751	0.506258	0.83241	2	0.000625391	Afu3g10940, Afu5g06300
acetyl-CoA C-acyltransferase activity	Molecular Function	0.725632	0.878751	0.505632	0.831381	2	0.000625391	Afu2g11350, Afu7g04080
phenylacetate catabolic process	Biological Process	0.725632	0.878751	0.505632	0.831381	2	0.000625391	Afu2g11350, Afu7g04080
obsolete integral component of endoplasmic reticulum membrane	Cellular Component	0.660405	0.861473	0.216556	0.828737	26	0.00813008	Afu1g03150, Afu7g04690, Afu1g02560, Afu6g04240, Afu5g05800, Afu2g05200, Afu3g10230, Afu1g16710, Afu1g05870, Afu2g07600, Afu6g04410, Afu6g04670
mediator complex	Cellular Component	0.676819	0.861931	0.329811	0.828637	7	0.00218887	Afu6g06830, Afu2g08880, Afu1g05940, Afu3g14040, Afu2g15790
lipid catabolic process	Biological Process	0.729242	0.878751	0.50395	0.828616	2	0.000625391	Afu2g14420, Afu4g03000
amino acid transmembrane transport	Biological Process	0.712069	0.877233	0.425915	0.828529	3	0.000938086	Afu1g10770, Afu2g00180
amino acid transmembrane transporter activity	Molecular Function	0.712069	0.877233	0.425915	0.828529	3	0.000938086	Afu1g10770, Afu2g00180
autophagy	Biological Process	0.67619	0.861931	0.296387	0.827482	9	0.00281426	Afu3g05340, Afu5g06310, Afu6g12350, Afu2g10900, Afu2g04770
U12-type spliceosomal complex	Cellular Component	0.729242	0.878751	0.502816	0.826751	2	0.000625391	Afu1g06080, Afu2g05110
spliceosomal tri-snRNP complex	Cellular Component	0.729242	0.878751	0.502816	0.826751	2	0.000625391	Afu2g12020, Afu2g05110
RNA polymerase I core factor complex	Cellular Component	0.729242	0.878751	0.502664	0.826501	2	0.000625391	Afu2g10870, Afu1g08870
sphingolipid metabolic process	Biological Process	0.729242	0.878751	0.502171	0.82569	2	0.000625391	Afu2g02130, Afu6g08370
calcium channel activity	Molecular Function	0.673111	0.861769	0.391112	0.821087	4	0.00125078	Afu4g10310, Afu3g13490
succinate dehydrogenase activity	Molecular Function	0.722414	0.878751	0.421856	0.820633	3	0.000938086	Afu7g05070
hexosyltransferase activity	Molecular Function	0.665072	0.861769	0.285312	0.820089	10	0.00312695	Afu8g06750, Afu4g13400, Afu2g13440, Afu4g04180, Afu2g16790, Afu2g01870, Afu7g04880, Afu3g14420, Afu8g05630, Afu2g02220
early endosome	Cellular Component	0.656357	0.858749	0.360389	0.819388	5	0.00156348	Afu3g10740, Afu1g12020
late endosome to vacuole transport	Biological Process	0.693844	0.871123	0.310768	0.818652	8	0.00250156	Afu4g03870, Afu5g13410, Afu5g13890, Afu6g10410, Afu1g06420, Afu4g04100, Afu2g12480
retromer complex	Cellular Component	0.738267	0.884028	0.497184	0.81749	2	0.000625391	Afu1g09480, Afu5g07150
FAD transmembrane transporter activity	Molecular Function	0.732759	0.88167	0.41952	0.816089	3	0.000938086	Afu5g04310, Afu4g13340, Afu6g05170
COP9 signalosome	Cellular Component	0.745487	0.887621	0.496245	0.815947	2	0.000625391	Afu4g12630, Afu2g07340
SAM complex	Cellular Component	0.745487	0.887621	0.495932	0.815432	2	0.000625391	Afu5g13460, Afu4g04620
proteasome regulatory particle	Cellular Component	0.745487	0.887621	0.49562	0.814918	2	0.000625391	Afu3g08940, Afu5g11720
O-acyltransferase activity	Molecular Function	0.69637	0.871658	0.337093	0.814736	6	0.00187617	Afu5g11030, Afu1g06040, Afu2g13970, Afu6g04860, Afu3g09950, Afu2g05040
phosphatidylinositol-3,5-bisphosphate binding	Molecular Function	0.734483	0.882442	0.418779	0.814647	3	0.000938086	Afu3g12350, Afu2g15940, Afu3g06140
amino acid transport	Biological Process	0.734483	0.882442	0.417739	0.812624	3	0.000938086	Afu1g15300
negative regulation of apoptotic process	Biological Process	0.745487	0.887621	0.494055	0.812346	2	0.000625391	Afu4g08750, Afu2g03290
phosphatidic acid biosynthetic process	Biological Process	0.739655	0.884566	0.416079	0.809395	3	0.000938086	Afu7g05580, Afu1g03890
cellular response to nitrogen starvation	Biological Process	0.739655	0.884566	0.415962	0.809168	3	0.000938086	Afu1g02780, Afu1g04580, Afu2g06250
response to pH	Biological Process	0.743103	0.887459	0.415336	0.80795	3	0.000938086	Afu3g04210, Afu2g15970, Afu4g06180
purine nucleobase metabolic process	Biological Process	0.675258	0.861769	0.354707	0.806469	5	0.00156348	Afu2g10520, Afu3g11340, Afu8g04760, Afu5g12325
ribosome	Cellular Component	0.714685	0.877907	0.200066	0.806445	33	0.0103189	AfuMt00070, Afu1g12065, Afu3g11370, Afu2g02270, Afu5g11830, Afu6g05200, Afu2g08520, Afu8g02730, Afu3g06640, Afu6g12960, Afu1g04040, Afu5g03000, Afu5g09490, Afu5g10750, Afu7g04090, Afu6g02450, Afu5g04430, Afu3g06260, Afu2g03380, Afu2g10510, Afu6g05330, Afu4g12170, Afu1g14410, Afu4g04460, Afu4g06000, Afu1g12730, Afu1g09440, Afu5g06360
actin cytoskeleton organization	Biological Process	0.704762	0.874433	0.288005	0.804081	9	0.00281426	Afu2g01590, Afu2g07420, Afu3g06140, Afu6g04940, Afu6g06900, Afu2g14270, Afu8g05660, Afu2g15050, Afu4g10970
Rpd3S complex	Cellular Component	0.676976	0.861931	0.35313	0.802884	5	0.00156348	Afu5g08840, Afu4g11660, Afu2g03390, Afu8g05570, Afu4g10660
clathrin-coated vesicle	Cellular Component	0.767148	0.903828	0.486098	0.799263	2	0.000625391	Afu1g14010, Afu3g06140
glutathione catabolic process	Biological Process	0.767148	0.903828	0.485944	0.799008	2	0.000625391	Afu7g04760, Afu3g05450
cation binding	Molecular Function	0.768953	0.904626	0.485303	0.797955	2	0.000625391	Afu5g13740, Afu1g09280
conidium germination	Biological Process	0.748276	0.890452	0.410083	0.797731	3	0.000938086	Afu4g09810, Afu4g12650
negative regulation of silent mating-type cassette heterochromatin formation	Biological Process	0.683849	0.865164	0.350778	0.797537	5	0.00156348	Afu5g08840, Afu4g11660, Afu2g03390, Afu8g05570, Afu6g14130
ascospore wall assembly	Biological Process	0.715474	0.877907	0.302272	0.796272	8	0.00250156	Afu4g13660, Afu5g01520, Afu2g02480, Afu5g02620
core mediator complex	Cellular Component	0.72935	0.878751	0.379208	0.796096	4	0.00125078	Afu6g06830, Afu1g05940, Afu3g14040
lysine biosynthetic process	Biological Process	0.772563	0.905432	0.481852	0.792281	2	0.000625391	Afu3g11710, Afu4g11240
lysine biosynthetic process via aminoadipic acid	Biological Process	0.772563	0.905432	0.481852	0.792281	2	0.000625391	Afu3g11710, Afu4g11240
ribosomal large subunit assembly	Biological Process	0.734622	0.882442	0.376957	0.79137	4	0.00125078	Afu1g05080, Afu5g11830, Afu1g04040
purine nucleobase catabolic process	Biological Process	0.755172	0.894729	0.406389	0.790544	3	0.000938086	Afu2g10520, Afu3g11340
regulation of spore germination	Biological Process	0.783394	0.906788	0.479349	0.788166	2	0.000625391	Afu3g10970, Afu1g06860
magnesium ion transport	Biological Process	0.745167	0.887621	0.375391	0.788083	4	0.00125078	Afu6g02100, Afu1g15880, Afu2g07880, Afu7g05390
peroxisomal importomer complex	Cellular Component	0.727723	0.878751	0.325188	0.785963	6	0.00187617	Afu2g12970, Afu6g07740, Afu8g05240, Afu3g10190, Afu1g04780, Afu8g05160
protein import into peroxisome matrix	Biological Process	0.727723	0.878751	0.325188	0.785963	6	0.00187617	Afu1g15400, Afu1g03560, Afu8g05240, Afu4g04130, Afu1g02150, Afu8g05160
pyruvate dehydrogenase (acetyl-transferring) activity	Molecular Function	0.785199	0.906788	0.477785	0.785593	2	0.000625391	Afu2g04870, Afu1g06960
RNA cap binding	Molecular Function	0.785199	0.906788	0.477472	0.785079	2	0.000625391	Afu2g11800, Afu6g05130
arginine binding	Molecular Function	0.785199	0.906788	0.477248	0.784711	2	0.000625391	Afu2g11490, Afu6g02910
mitochondrial translational initiation	Biological Process	0.785199	0.906788	0.476533	0.783535	2	0.000625391	Afu1g12160, Afu2g10290
ubiquitin recycling	Biological Process	0.787004	0.906788	0.475931	0.782545	2	0.000625391	Afu5g08370, Afu6g12270
endopeptidase activity	Molecular Function	0.702749	0.873164	0.343877	0.781847	5	0.00156348	Afu3g13840, Afu7g05870, Afu6g08960, Afu5g03250, Afu4g12970
macroautophagy	Biological Process	0.707355	0.876409	0.256541	0.780452	12	0.00375235	Afu1g14300, Afu5g06310, Afu6g12350, Afu2g10900, Afu7g02270
protein processing involved in protein targeting to mitochondrion	Biological Process	0.77069	0.905195	0.400939	0.779943	3	0.000938086	Afu3g13840, Afu5g04210, Afu1g14200
hydrolase activity, acting on glycosyl bonds	Molecular Function	0.749577	0.890491	0.310065	0.779027	7	0.00218887	Afu6g03350, Afu3g01650, Afu5g02130
cyclin-dependent protein serine/threonine kinase activator activity	Molecular Function	0.794224	0.906788	0.473404	0.778391	2	0.000625391	Afu4g08900, Afu4g12160
fructose 6-phosphate metabolic process	Biological Process	0.794224	0.906788	0.473261	0.778155	2	0.000625391	Afu4g11310, Afu2g05910
polyphosphate metabolic process	Biological Process	0.77931	0.906788	0.396557	0.771419	3	0.000938086	Afu1g11490, Afu4g11300, Afu1g04290
dynein complex	Cellular Component	0.806859	0.91003	0.468398	0.770159	2	0.000625391	Afu1g09550, Afu5g11810
cellular response to UV	Biological Process	0.806859	0.91003	0.467146	0.768101	2	0.000625391	Afu1g01970, Afu1g09500
negative regulation of leucine import across plasma membrane	Biological Process	0.806859	0.91003	0.467146	0.768101	2	0.000625391	Afu4g12650, Afu1g09500
mitochondrial oxoglutarate dehydrogenase complex	Cellular Component	0.787931	0.906788	0.393466	0.765406	3	0.000938086	Afu6g06840, Afu3g05370
cell-substrate adhesion	Biological Process	0.808664	0.911272	0.463705	0.762442	2	0.000625391	Afu1g03600, Afu3g06450
branched-chain amino acid biosynthetic process	Biological Process	0.789655	0.906788	0.390386	0.759413	3	0.000938086	Afu1g15260
biosynthetic process	Biological Process	0.767647	0.903828	0.209417	0.758867	22	0.0068793	Afu4g04380, Afu2g09650, Afu6g03640, Afu5g06270, Afu5g02990
protein targeting to peroxisome	Biological Process	0.769772	0.90498	0.36146	0.758836	4	0.00125078	Afu1g15400, Afu8g05240, Afu5g06300
cellular response to hypoxia	Biological Process	0.791379	0.906788	0.388234	0.755228	3	0.000938086	Afu3g09780, Afu2g01260, Afu1g09440
DNA metabolic process	Biological Process	0.793103	0.906788	0.387894	0.754566	3	0.000938086	Afu5g04070
monoatomic cation transport	Biological Process	0.73839	0.884028	0.240724	0.752477	13	0.00406504	Afu6g07050, Afu5g09830, Afu7g06570, Afu3g12350, Afu6g00440, Afu2g09460
4 iron, 4 sulfur cluster binding	Molecular Function	0.765163	0.903602	0.229805	0.747471	15	0.00469043	Afu1g12840, Afu6g03670
regulation of Ras protein signal transduction	Biological Process	0.8213	0.919778	0.454019	0.746517	2	0.000625391	Afu4g08120, Afu5g04390
nucleus leading edge	Cellular Component	0.8213	0.919778	0.454005	0.746494	2	0.000625391	Afu1g09550, Afu3g09370
phosphatidylinositol-3-phosphate binding	Molecular Function	0.764026	0.902751	0.308712	0.746141	6	0.00187617	Afu3g09930, Afu3g12350, Afu4g04100, Afu5g07150, Afu2g15940
protein maturation by [4Fe-4S] cluster transfer	Biological Process	0.82491	0.92286	0.453379	0.745465	2	0.000625391	Afu7g01520, Afu8g03980
sequence-specific DNA binding	Molecular Function	0.773121	0.905597	0.194012	0.742461	26	0.00813008	Afu4g04502, Afu3g01260, Afu3g13870
cardiolipin acyl-chain remodeling	Biological Process	0.83213	0.926035	0.451502	0.742378	2	0.000625391	Afu2g13970, Afu1g03890
vacuolar proton-transporting V-type ATPase complex	Cellular Component	0.833935	0.926035	0.448999	0.738262	2	0.000625391	Afu7g02020, Afu4g11300
large ribosomal subunit	Cellular Component	0.803448	0.909456	0.379343	0.737932	3	0.000938086	Afu5g11830, Afu4g10480, Afu1g14410
glucosylceramide biosynthetic process	Biological Process	0.833935	0.926035	0.448686	0.737748	2	0.000625391	Afu2g02130, Afu7g04190
phosphatidylinositol metabolic process	Biological Process	0.796134	0.907534	0.350743	0.736338	4	0.00125078	Afu2g14040, Afu3g14680, Afu3g05630, Afu5g03690
mitotic cell cycle checkpoint signaling	Biological Process	0.83574	0.926035	0.446809	0.734661	2	0.000625391	Afu2g12160, Afu3g08100
protein-macromolecule adaptor activity	Molecular Function	0.781395	0.906788	0.220451	0.729268	16	0.00500313	Afu2g02510, Afu1g12020, Afu5g12530, Afu6g07900, Afu5g10710, Afu5g05790, Afu6g10410, Afu8g05240, Afu6g12890, Afu5g06300, Afu3g10190, Afu2g07420
monoatomic ion transport	Biological Process	0.811951	0.914286	0.346174	0.726745	4	0.00125078	Afu7g04730, Afu3g13490
sphingolipid biosynthetic process	Biological Process	0.79357	0.906788	0.288742	0.725454	7	0.00218887	Afu7g05230, Afu4g06940, Afu1g16710, Afu2g11540, Afu4g13340, Afu6g12390, Afu5g02760
exonuclease activity	Molecular Function	0.780069	0.906788	0.318454	0.724044	5	0.00156348	Afu7g00870, Afu3g12310
protein phosphatase type 2A complex	Cellular Component	0.851986	0.932451	0.439612	0.722828	2	0.000625391	Afu1g13420, Afu1g05610
dioxygenase activity	Molecular Function	0.799043	0.908938	0.251136	0.721856	10	0.00312695	Afu1g11560, Afu6g02950, Afu7g03850, Afu2g09850
beta-amyrin synthase activity	Molecular Function	0.851986	0.932451	0.438986	0.721799	2	0.000625391	Afu4g12040, Afu5g04080
intramolecular transferase activity	Molecular Function	0.851986	0.932451	0.438986	0.721799	2	0.000625391	Afu4g12040, Afu5g04080
lanosterol synthase activity	Molecular Function	0.851986	0.932451	0.438986	0.721799	2	0.000625391	Afu4g12040, Afu5g04080
triterpenoid biosynthetic process	Biological Process	0.851986	0.932451	0.438986	0.721799	2	0.000625391	Afu4g12040, Afu5g04080
GPI anchor biosynthetic process	Biological Process	0.80203	0.909456	0.283297	0.711772	7	0.00218887	Afu1g02560, Afu5g12550, Afu3g10400, Afu1g06200, Afu2g05040, Afu4g03970, Afu1g13870
fungal-type vacuole	Cellular Component	0.831492	0.926035	0.170903	0.709479	37	0.0115697	Afu7g04520, Afu5g05640, Afu1g13210, Afu3g12830, Afu1g11490, Afu1g09090, Afu7g05910, Afu7g06570, Afu3g10770
ubiquitin conjugating enzyme activity	Molecular Function	0.80203	0.909456	0.282043	0.708622	7	0.00218887	Afu2g16470, Afu5g04060, Afu3g14430, Afu4g04612, Afu1g04210, Afu6g13170, Afu6g14130
glycine import into mitochondrion	Biological Process	0.868231	0.943165	0.430225	0.707394	2	0.000625391	Afu4g12340, Afu1g06530
glycine transmembrane transporter activity	Molecular Function	0.868231	0.943165	0.430225	0.707394	2	0.000625391	Afu4g12340, Afu1g06530
sphingosine biosynthetic process	Biological Process	0.868231	0.943165	0.428012	0.703755	2	0.000625391	Afu4g06940, Afu6g12390
transferase activity, transferring phosphorus-containing groups	Molecular Function	0.812183	0.914286	0.277726	0.697775	7	0.00218887	Afu4g00660, Afu2g13600, Afu6g09260
cytosolic large ribosomal subunit	Cellular Component	0.813875	0.915715	0.276716	0.695237	7	0.00218887	Afu1g05080, Afu1g04040, Afu2g03380, Afu1g14410, Afu4g04460, Afu5g06360, Afu1g06830
late endosome to vacuole transport via multivesicular body sorting pathway	Biological Process	0.80363	0.909456	0.287594	0.6951	6	0.00187617	Afu3g10740, Afu4g11000, Afu6g04780, Afu1g09500, Afu2g10610, Afu5g02760
tubulin complex assembly	Biological Process	0.821306	0.919778	0.304015	0.691216	5	0.00156348	Afu3g08900, Afu2g08190, Afu1g03830, Afu4g11870
perinuclear region of cytoplasm	Cellular Component	0.857645	0.937225	0.328892	0.690465	4	0.00125078	Afu5g03290
3-dehydroquinate dehydratase activity	Molecular Function	0.853448	0.93358	0.354617	0.689832	3	0.000938086	Afu3g14850, Afu1g13740, Afu3g14830
cell wall organization	Biological Process	0.834131	0.926035	0.238553	0.685689	10	0.00312695	Afu5g10530, Afu1g03600, Afu1g04730, Afu4g03780, Afu5g10620, Afu2g14250, Afu1g11460
post-chaperonin tubulin folding pathway	Biological Process	0.860345	0.938755	0.35181	0.684373	3	0.000938086	Afu3g08900, Afu2g08190
obsolete late nucleophagy	Biological Process	0.897112	0.957408	0.415832	0.683728	2	0.000625391	Afu6g12350, Afu2g06250
eukaryotic translation initiation factor 2alpha kinase activity	Molecular Function	0.897112	0.957408	0.414894	0.682185	2	0.000625391	Afu4g08920, Afu5g06750
signal peptide processing	Biological Process	0.829897	0.926035	0.29884	0.67945	5	0.00156348	Afu5g05800, Afu3g13840, Afu5g03220
negative regulation of asexual sporulation resulting in formation of a cellular spore	Biological Process	0.831615	0.926035	0.298191	0.677974	5	0.00156348	Afu3g02700, Afu8g00950, Afu1g05210
intra-Golgi vesicle-mediated transport	Biological Process	0.846032	0.92922	0.228114	0.677973	11	0.00343965	Afu5g02900, Afu7g02270, Afu2g09180, Afu4g09520, Afu2g02560, Afu7g05700, Afu6g04060, Afu2g10610, Afu7g03790, Afu1g10970, Afu3g08840
regulation of translational fidelity	Biological Process	0.87069	0.944337	0.348271	0.677488	3	0.000938086	Afu4g13765
intracellular zinc ion homeostasis	Biological Process	0.872414	0.945733	0.346963	0.674943	3	0.000938086	Afu7g06570, Afu2g14570
cell wall biogenesis	Biological Process	0.906137	0.961255	0.409887	0.673954	2	0.000625391	Afu2g07590, Afu5g05770
fatty acid metabolic process	Biological Process	0.835681	0.926035	0.221485	0.673804	12	0.00375235	Afu1g15400, Afu5g09970, Afu6g07740, Afu3g04150, Afu1g03560, Afu4g04410, Afu8g05240, Afu5g06300
transcription factor binding	Molecular Function	0.835052	0.926035	0.296278	0.673625	5	0.00156348	Afu5g08840, Afu2g14880, Afu4g13000, Afu3g10620, Afu6g08170
NADH dehydrogenase (ubiquinone) activity	Molecular Function	0.837563	0.926035	0.267001	0.670829	7	0.00218887	Afu4g09810, Afu7g02360, Afu5g06540, Afu2g05500, Afu2g13710, Afu4g11050, Afu5g04370
endoplasmic reticulum organization	Biological Process	0.877586	0.948967	0.343755	0.668703	3	0.000938086	Afu1g14610, Afu5g06320
phospholipid catabolic process	Biological Process	0.881034	0.950798	0.342124	0.665531	3	0.000938086	Afu3g01530, Afu4g08720, Afu3g14680
budding cell bud growth	Biological Process	0.916968	0.967043	0.40363	0.663664	2	0.000625391	Afu6g02300, Afu6g06900
obsolete pathogenesis	Biological Process	0.921569	0.97023	0.135082	0.660455	76	0.0237649	Afu5g03800, Afu4g13510, Afu2g01590, Afu6g02690, Afu2g07680
base-excision repair, AP site formation	Biological Process	0.889655	0.954397	0.337604	0.656739	3	0.000938086	Afu4g06800, Afu6g13340
aspartate-tRNA ligase activity	Molecular Function	0.924188	0.971031	0.396746	0.652346	2	0.000625391	Afu4g08330, Afu2g02590
lipid droplet	Cellular Component	0.859155	0.938332	0.213603	0.649823	12	0.00375235	Afu8g02590, Afu2g02480, Afu1g04970, Afu5g02060, Afu2g00990
7S RNA binding	Molecular Function	0.931408	0.973173	0.393396	0.646838	2	0.000625391	Afu2g01990, Afu5g03880
endoplasmic reticulum signal peptide binding	Molecular Function	0.931408	0.973173	0.393396	0.646838	2	0.000625391	Afu2g01990, Afu5g03880
signal recognition particle	Cellular Component	0.931408	0.973173	0.393396	0.646838	2	0.000625391	Afu2g01990, Afu5g03880
signal recognition particle, endoplasmic reticulum targeting	Cellular Component	0.931408	0.973173	0.393396	0.646838	2	0.000625391	Afu2g01990, Afu5g03880
regulation of filamentous growth of a population of unicellular organisms in response to biotic stimulus	Biological Process	0.931408	0.973173	0.393304	0.646687	2	0.000625391	Afu7g04820, Afu1g13510
Golgi to vacuole transport	Biological Process	0.875208	0.947341	0.244828	0.644946	8	0.00250156	Afu6g13020, Afu2g02610, Afu7g03640, Afu1g06680, Afu8g02780, Afu5g02510, Afu3g12800, Afu2g01570
obsolete positive regulation of transcription from RNA polymerase II promoter in response to hypoxia	Biological Process	0.933213	0.974361	0.392053	0.644629	2	0.000625391	Afu2g01260, Afu1g12550
SRP-dependent cotranslational protein targeting to membrane	Biological Process	0.896552	0.957408	0.32989	0.641733	3	0.000938086	Afu2g01990, Afu1g04890, Afu5g03880
ligase activity	Molecular Function	0.873112	0.946017	0.188295	0.640811	17	0.00531582	Afu3g07230, Afu2g16470, Afu3g06680, Afu4g08330, Afu5g05790, Afu1g06950, Afu5g04060, Afu3g14430, Afu4g04612, Afu4g06740, Afu6g08420, Afu4g08060, Afu8g04160, Afu6g13170, Afu6g14130, Afu4g06830
mating projection actin fusion focus	Cellular Component	0.898276	0.957598	0.328951	0.639906	3	0.000938086	Afu1g03600, Afu5g05550, Afu2g14270
regulation of DNA-templated DNA replication initiation	Biological Process	0.876289	0.948037	0.280597	0.637973	5	0.00156348	Afu5g08840
obsolete intrinsic component of membrane	Cellular Component	0.893142	0.956124	0.22059	0.634056	10	0.00312695	Afu4g13900, Afu4g13090, Afu1g14700, Afu6g01930, Afu3g02080, Afu2g04070
AP-2 adaptor complex	Cellular Component	0.942238	0.979765	0.383589	0.630713	2	0.000625391	Afu1g14010, Afu4g04310
mitochondrion	Cellular Component	0.978046	0.994867	0.110738	0.627703	188	0.0587867	AfuMt00070, AfuMt00090, Afu8g07300, Afu4g07060, Afu1g07480, Afu7g02420, Afu3g10480, Afu2g12080, Afu2g01270, Afu5g03780, Afu1g07350, Afu2g01890, Afu4g08130, Afu2g16930, Afu5g09830, Afu5g02190, Afu3g11820, Afu6g02830, Afu3g06040, Afu6g03670, Afu3g06410, Afu4g03945, Afu6g12310, Afu3g08740, Afu6g08850, Afu4g09810, Afu7g04690, Afu5g06270, Afu6g07600, Afu8g02470, Afu3g11530, Afu4g07870, Afu4g11720, Afu…
cell wall mannoprotein biosynthetic process	Biological Process	0.893471	0.956124	0.272158	0.618784	5	0.00156348	Afu4g08410, Afu3g06450, Afu8g04500, Afu4g06870, Afu4g11510
cell-abiotic substrate adhesion	Biological Process	0.913884	0.965804	0.29464	0.618557	4	0.00125078	Afu1g10770
phospholipid metabolic process	Biological Process	0.879865	0.950482	0.244983	0.615511	7	0.00218887	Afu7g05580, Afu6g10030, Afu2g15970, Afu6g04460, Afu3g05630, Afu1g09730, Afu4g08970
peptidyl-lysine methylation	Biological Process	0.949458	0.983027	0.374218	0.615304	2	0.000625391	Afu2g09930, Afu4g05890
obsolete negative regulation of chromatin silencing at telomere	Biological Process	0.89934	0.957675	0.251263	0.607289	6	0.00187617	Afu5g08840
rescue of stalled ribosome	Biological Process	0.951264	0.983956	0.36796	0.605015	2	0.000625391	Afu1g06850, Afu4g13170
damaged DNA binding	Molecular Function	0.89934	0.957675	0.250241	0.604819	6	0.00187617	Afu4g06800, Afu2g11660, Afu2g04860, Afu5g01800
pseudouridine synthesis	Biological Process	0.924429	0.971031	0.287073	0.602672	4	0.00125078	Afu2g16360, Afu3g13350, Afu1g16730
regulation of mitotic metaphase/anaphase transition	Biological Process	0.924429	0.971031	0.286788	0.602072	4	0.00125078	Afu1g07400, Afu5g02440, Afu1g15710, Afu6g13170
endocytosis	Biological Process	0.91349	0.965804	0.168039	0.599478	21	0.0065666	Afu6g08320, Afu3g10740, Afu1g12020
ERMES complex	Cellular Component	0.941379	0.979765	0.304225	0.591807	3	0.000938086	Afu1g14790, Afu5g13460
mitochondrion-endoplasmic reticulum membrane tethering	Biological Process	0.941379	0.979765	0.304225	0.591807	3	0.000938086	Afu1g14790, Afu5g13460
cis-Golgi network	Cellular Component	0.956679	0.986262	0.359753	0.591521	2	0.000625391	Afu1g09090
invasive growth in response to glucose limitation	Biological Process	0.933444	0.974361	0.222258	0.585493	8	0.00250156	Afu1g10930, Afu4g07310
chorismate biosynthetic process	Biological Process	0.956679	0.986262	0.354506	0.582893	2	0.000625391	Afu1g06940, Afu3g14830
TOR signaling	Biological Process	0.942004	0.979765	0.276204	0.579853	4	0.00125078	Afu2g02510, Afu1g09560, Afu2g10270, Afu5g04300
post-translational protein targeting to endoplasmic reticulum membrane	Biological Process	0.958484	0.986968	0.352628	0.579806	2	0.000625391	Afu2g04610, Afu3g11350
cellular lipid metabolic process	Biological Process	0.926117	0.971155	0.25405	0.577613	5	0.00156348	Afu1g14610, Afu5g11030, Afu1g06650
RNA polymerase II preinitiation complex assembly	Biological Process	0.936426	0.976533	0.252327	0.573696	5	0.00156348	Afu1g05940, Afu2g15680, Afu2g14880
spindle assembly	Biological Process	0.945518	0.980353	0.273012	0.573152	4	0.00125078	Afu6g12460, Afu1g07270, Afu3g11860, Afu3g11320
proton transmembrane transport	Biological Process	0.926984	0.971361	0.191744	0.569877	11	0.00343965	AfuMt00100, Afu2g11330, Afu4g09360, Afu7g02020, Afu1g10810, Afu1g12990, Afu8g05320, Afu2g13240, Afu4g11300
purine nucleobase transmembrane transporter activity	Molecular Function	0.965704	0.990242	0.346161	0.569173	2	0.000625391	Afu7g05910
purine nucleobase transport	Biological Process	0.965704	0.990242	0.346161	0.569173	2	0.000625391	Afu7g05910
intracellular accumulation of glycerol	Biological Process	0.967509	0.990242	0.339487	0.558198	2	0.000625391	Afu4g11730, Afu1g02150
SNARE binding	Molecular Function	0.972414	0.993035	0.281796	0.548176	3	0.000938086	Afu7g06050, Afu5g13320
cellular detoxification of cadmium ion	Biological Process	0.974138	0.993859	0.281064	0.546751	3	0.000938086	Afu7g06570, Afu3g13900, Afu5g07970
purine ribonucleoside monophosphate biosynthetic process	Biological Process	0.972924	0.993088	0.330949	0.54416	2	0.000625391	Afu2g09150, Afu8g02860
endoplasmic reticulum membrane	Cellular Component	0.977778	0.994867	0.119987	0.543311	56	0.0175109	Afu8g02440, Afu8g05140, Afu6g00740, Afu2g00320, Afu1g09090, Afu7g06570, Afu1g11140, Afu3g13840, Afu6g05140, Afu6g12350, Afu2g10900, Afu1g05870, Afu1g14790, Afu2g01260, Afu6g04670, Afu6g04150, Afu5g04060, Afu2g11540, Afu4g07510, Afu2g02240, Afu1g14780, Afu2g08630, Afu5g08970, Afu1g13130, Afu4g04612, Afu3g10400, Afu2g08420, Afu1g15130, Afu6g10990, Afu3g06450, Afu1g07420, Afu1g04940, Afu1g07690, Afu…
asparaginase activity	Molecular Function	0.978339	0.994867	0.324712	0.533904	2	0.000625391	Afu1g02780
cell wall (1->3)-beta-D-glucan biosynthetic process	Biological Process	0.981034	0.996097	0.27385	0.532717	3	0.000938086	Afu6g12410, Afu2g01170
fungal-type cell wall (1->3)-beta-D-glucan biosynthetic process	Biological Process	0.981034	0.996097	0.27385	0.532717	3	0.000938086	Afu6g12410, Afu2g01170
polygalacturonase activity	Molecular Function	0.98556	0.997061	0.31364	0.5157	2	0.000625391	Afu5g10530
protein targeting to vacuole	Biological Process	0.95873	0.986968	0.184499	0.515103	9	0.00281426	Afu3g10740, Afu6g13020, Afu7g03640, Afu1g06420, Afu4g04100, Afu2g10980
double-strand break repair via homologous recombination	Biological Process	0.967851	0.990242	0.202771	0.509455	7	0.00218887	Afu3g14460, Afu6g02530, Afu1g14695
mitochondrial intermembrane space	Cellular Component	0.957704	0.986849	0.149376	0.508362	17	0.00531582	Afu1g07480, Afu6g13140, Afu2g01050, Afu3g09780, Afu5g11320, Afu7g05930, Afu2g13010, Afu3g12270
regulation of proteolysis	Biological Process	0.986207	0.997061	0.260679	0.507095	3	0.000938086	Afu4g08120, Afu2g08150
clathrin adaptor activity	Molecular Function	0.986207	0.997061	0.260404	0.506562	3	0.000938086	Afu1g14010, Afu3g06140, Afu4g04310
vacuole inheritance	Biological Process	0.975945	0.994196	0.219197	0.498371	5	0.00156348	Afu3g10740, Afu5g11320, Afu4g09520
fatty acid elongase activity	Molecular Function	0.990975	0.997061	0.302363	0.497158	2	0.000625391	Afu1g16710, Afu5g02760
fatty acid elongation, monounsaturated fatty acid	Biological Process	0.990975	0.997061	0.302363	0.497158	2	0.000625391	Afu1g16710, Afu5g02760
fatty acid elongation, polyunsaturated fatty acid	Biological Process	0.990975	0.997061	0.302363	0.497158	2	0.000625391	Afu1g16710, Afu5g02760
fatty acid elongation, saturated fatty acid	Biological Process	0.990975	0.997061	0.302363	0.497158	2	0.000625391	Afu1g16710, Afu5g02760
obsolete 3-oxo-arachidoyl-CoA synthase activity	Molecular Function	0.990975	0.997061	0.302363	0.497158	2	0.000625391	Afu1g16710, Afu5g02760
obsolete 3-oxo-cerotoyl-CoA synthase activity	Molecular Function	0.990975	0.997061	0.302363	0.497158	2	0.000625391	Afu1g16710, Afu5g02760
obsolete 3-oxo-lignoceronyl-CoA synthase activity	Molecular Function	0.990975	0.997061	0.302363	0.497158	2	0.000625391	Afu1g16710, Afu5g02760
obsolete very-long-chain 3-ketoacyl-CoA synthase activity	Molecular Function	0.990975	0.997061	0.302363	0.497158	2	0.000625391	Afu1g16710, Afu5g02760
cell redox homeostasis	Biological Process	0.972136	0.993035	0.15859	0.495735	13	0.00406504	Afu7g04760, Afu1g09090, Afu6g02280, Afu5g11320, Afu3g12270, Afu5g01440, Afu4g09090
vacuolar membrane	Cellular Component	0.965079	0.990242	0.177526	0.495633	9	0.00281426	Afu1g11490, Afu5g13230, Afu1g13430, Afu6g11150, Afu6g14530, Afu6g12890, Afu2g12480
clathrin-dependent endocytosis	Biological Process	0.991379	0.997061	0.254557	0.495188	3	0.000938086	Afu1g14010, Afu5g09630, Afu4g04310
base-excision repair	Biological Process	0.981387	0.996097	0.191324	0.480695	7	0.00218887	Afu4g06800, Afu3g06180, Afu6g03760
ATP transmembrane transporter activity	Molecular Function	0.97619	0.994196	0.160637	0.477425	11	0.00343965	Afu5g04310, Afu2g16930
EMC complex	Cellular Component	1	1	0.236933	0.460903	3	0.000938086	Afu1g05000, Afu5g09270
trehalose biosynthetic process	Biological Process	0.99154	0.997061	0.178305	0.447985	7	0.00218887	Afu5g14300, Afu4g13230, Afu3g11830, Afu1g01970
nucleolar large rRNA transcription by RNA polymerase I	Biological Process	0.998282	1	0.196054	0.445752	5	0.00156348	Afu2g10870, Afu4g09630, Afu1g08870, Afu6g08170, Afu2g05480
phosphatidate phosphatase activity	Molecular Function	1	1	0.185169	0.421005	5	0.00156348	Afu1g14610, Afu6g10030, Afu1g06650
cell wall-bounded periplasmic space	Cellular Component	1	1	-0.223474	-0.429382	3	0.000938086	Afu8g05020, Afu4g09030, Afu1g02780
phagophore assembly site membrane	Cellular Component	1	1	-0.266583	-0.450201	2	0.000625391	Afu2g02220, Afu6g12350
DNA-(apurinic or apyrimidinic site) endonuclease activity	Molecular Function	0.995261	0.997838	-0.238498	-0.458248	3	0.000938086	Afu2g01120, Afu1g05630, Afu3g06180
protein glycosylation	Biological Process	0.995012	0.997838	-0.161932	-0.475216	8	0.00250156	Afu7g01830, Afu5g13090, Afu6g12360, Afu2g02360, Afu4g11350, Afu5g13210, Afu5g03580
cristae formation	Biological Process	0.993072	0.997676	-0.213276	-0.476217	4	0.00125078	Afu4g05920, Afu2g02680
phosphatidylserine catabolic process	Biological Process	0.995536	0.997838	-0.286295	-0.483491	2	0.000625391	Afu3g14680, Afu2g10900
protein tyrosine phosphatase activity	Molecular Function	0.992424	0.997488	-0.18703	-0.484161	6	0.00187617	Afu3g12250, Afu6g08200, Afu4g04710, Afu3g10970, Afu6g06650, Afu2g11990
mitochondrial intermembrane space protein transporter complex	Cellular Component	0.995536	0.997838	-0.286921	-0.484548	2	0.000625391	Afu1g04470, Afu2g01050
protein insertion into mitochondrial inner membrane	Biological Process	0.995536	0.997838	-0.286921	-0.484548	2	0.000625391	Afu1g04470, Afu2g01050
mitochondrial membrane	Cellular Component	0.98913	0.997061	-0.0993042	-0.491771	36	0.011257	Afu2g09290, Afu1g09050, Afu7g05220, Afu1g14950, Afu8g02840, Afu5g02360, Afu2g01660, Afu3g07810, Afu2g09960, Afu2g02680, Afu3g11100, Afu4g11530, Afu1g02070, Afu4g06000, Afu7g02560, Afu2g03420, Afu5g02230, Afu2g11010, Afu1g12800, Afu1g09780, Afu8g05320, Afu4g04620, Afu3g13000, Afu6g03810, Afu1g07450, Afu5g13460, Afu4g04715, Afu6g08630, Afu4g04815, Afu6g02260, Afu2g13970, Afu6g07340, Afu2g11490, Afu…
ubiquitin binding	Molecular Function	0.985836	0.997061	-0.135214	-0.493577	14	0.00437774	Afu7g00550
aspartic-type endopeptidase activity	Molecular Function	0.983412	0.99675	-0.261659	-0.50275	3	0.000938086	Afu6g02150, Afu6g05350, Afu7g06050
endoplasmic reticulum	Cellular Component	0.983871	0.99675	-0.0819761	-0.506309	76	0.0237649	Afu3g00870, Afu1g07140, Afu6g10460, Afu2g08600, Afu6g06620, Afu1g14120, Afu2g04700, Afu3g13790, Afu7g05540
spliceosomal snRNP assembly	Biological Process	0.976303	0.994196	-0.269745	-0.518287	3	0.000938086	Afu4g13350
positive regulation of induction of conjugation with cellular fusion	Biological Process	0.976303	0.994196	-0.272223	-0.523047	3	0.000938086	Afu3g11960, Afu2g10620
TRC complex	Cellular Component	0.982143	0.996397	-0.313204	-0.528934	2	0.000625391	Afu1g05040, Afu2g04610
mitochondrial genome maintenance	Biological Process	0.966942	0.990242	-0.154248	-0.534588	12	0.00375235	Afu3g14490, Afu2g04270, Afu5g13370, Afu5g13140, Afu2g15610, Afu6g04460
mitochondrial inner membrane	Cellular Component	0.983539	0.99675	-0.096406	-0.536827	53	0.0165729	Afu4g01260, Afu2g09290, Afu7g04130, Afu1g15340, Afu1g06880, Afu4g05920, Afu7g05220, Afu5g13392, Afu6g14100, Afu2g15780, Afu3g05490, Afu2g09960, Afu2g08750, Afu2g02680, Afu1g04470, Afu6g06420, Afu4g11530, Afu6g05170, Afu1g10480, Afu4g11050, Afu7g05420, Afu3g05410, Afu7g05390, Afu1g05390, Afu1g14200, Afu5g04210, Afu7g02560, Afu2g03420
maintenance of DNA trinucleotide repeats	Biological Process	0.979911	0.995997	-0.318836	-0.538445	2	0.000625391	Afu4g12680, Afu4g10630
cytoskeleton-dependent cytokinesis	Biological Process	0.971564	0.993035	-0.280751	-0.539434	3	0.000938086	Afu1g08850, Afu5g03080, Afu5g04180
regulation of nitrogen utilization	Biological Process	0.966825	0.990242	-0.287324	-0.552063	3	0.000938086	Afu2g04170, Afu1g09500, Afu6g01970
oxidoreductase activity, acting on the aldehyde or oxo group of donors, disulfide as acceptor	Molecular Function	0.966825	0.990242	-0.28795	-0.553266	3	0.000938086	Afu4g11650, Afu1g06960, Afu2g04870
large ribosomal subunit rRNA binding	Molecular Function	0.945238	0.980353	-0.228391	-0.555195	5	0.00156348	Afu1g09200
sulfur amino acid metabolic process	Biological Process	0.970982	0.992977	-0.329787	-0.556939	2	0.000625391	Afu3g06530, Afu6g07530
dipeptidase activity	Molecular Function	0.966825	0.990242	-0.292645	-0.562286	3	0.000938086	Afu3g05450, Afu2g07500, Afu6g03710
hydro-lyase activity	Molecular Function	0.966518	0.990242	-0.335106	-0.565922	2	0.000625391	Afu2g14210, Afu8g07140
receptor-mediated endocytosis	Biological Process	0.949192	0.983027	-0.253604	-0.566263	4	0.00125078	Afu4g04310, Afu8g05660, Afu5g09630
S-adenosylmethionine-dependent methyltransferase activity	Molecular Function	0.959716	0.987514	-0.296401	-0.569503	3	0.000938086	Afu1g09050, Afu2g05100, Afu2g09930
U2 snRNP	Cellular Component	0.944444	0.980353	-0.22023	-0.570104	6	0.00187617	Afu6g13410, Afu2g13780
obsolete histone H3 acetylation	Biological Process	0.962054	0.98898	-0.33761	-0.570149	2	0.000625391	Afu1g03070, Afu4g12650
obsolete integral component of mitochondrial outer membrane	Cellular Component	0.944444	0.980353	-0.220781	-0.57153	6	0.00187617	Afu5g13392, Afu1g14950
misfolded protein transport	Biological Process	0.962054	0.98898	-0.340426	-0.574905	2	0.000625391	Afu5g08130, Afu6g04670
phosphatidylinositol-4,5-bisphosphate 5-phosphatase activity	Molecular Function	0.955357	0.985838	-0.342238	-0.577966	2	0.000625391	Afu7g03680
transcription cis-regulatory region binding	Molecular Function	0.945137	0.980353	-0.197575	-0.579819	8	0.00250156	Afu3g04120, Afu3g11960
phosphoric ester hydrolase activity	Molecular Function	0.944444	0.980353	-0.224311	-0.580668	6	0.00187617	Afu7g03680, Afu6g09070, Afu4g08050, Afu1g15890, Afu2g16640, Afu4g11310
TRAPPII protein complex	Cellular Component	0.952607	0.984003	-0.30266	-0.58153	3	0.000938086	Afu6g04840, Afu5g05970, Afu7g02270
class I DNA-(apurinic or apyrimidinic site) endonuclease activity	Molecular Function	0.953125	0.984003	-0.344858	-0.582391	2	0.000625391	Afu2g01120
DNA endonuclease activity	Molecular Function	0.953125	0.984003	-0.345119	-0.582831	2	0.000625391	Afu2g08750, Afu6g02530
pyrimidine dimer repair by nucleotide-excision repair	Biological Process	0.953125	0.984003	-0.345119	-0.582831	2	0.000625391	Afu7g03820, Afu6g02530
DNA polymerase activity	Molecular Function	0.950893	0.983956	-0.346996	-0.586001	2	0.000625391	Afu1g10480, Afu2g08840
very long-chain fatty acid biosynthetic process	Biological Process	0.937644	0.976863	-0.26268	-0.586528	4	0.00125078	Afu4g10760, Afu5g02760, Afu2g11540, Afu1g16710
protein catabolic process	Biological Process	0.948905	0.983027	-0.213873	-0.591679	7	0.00218887	Afu3g03710
nuclear-transcribed mRNA catabolic process	Biological Process	0.926097	0.971155	-0.268942	-0.60051	4	0.00125078	Afu1g01720, Afu5g03120, Afu2g11800, Afu2g12020
regulation of reciprocal meiotic recombination	Biological Process	0.9375	0.976863	-0.357322	-0.603439	2	0.000625391	Afu4g12680, Afu1g14695
1,3-beta-glucanosyltransferase activity	Molecular Function	0.919169	0.968599	-0.271446	-0.606102	4	0.00125078	Afu6g11390, Afu1g11460, Afu2g01170, Afu6g12410
response to antibiotic	Biological Process	0.935268	0.975795	-0.359255	-0.606704	2	0.000625391	Afu3g12370
protein targeting to mitochondrion	Biological Process	0.91455	0.965804	-0.272715	-0.608935	4	0.00125078	Afu2g01660, Afu1g05040, Afu6g05110
sterol metabolic process	Biological Process	0.914286	0.965804	-0.250917	-0.609955	5	0.00156348	Afu2g03790, Afu2g02220, Afu1g15100
cellular response to methylmercury	Biological Process	0.928571	0.972554	-0.361192	-0.609975	2	0.000625391	Afu1g05970
cullin family protein binding	Molecular Function	0.926339	0.971155	-0.362328	-0.611893	2	0.000625391	Afu5g06060, Afu5g05790
cullin-RING ubiquitin ligase complex	Cellular Component	0.926339	0.971155	-0.362328	-0.611893	2	0.000625391	Afu6g10980, Afu5g05790
uracil DNA N-glycosylase activity	Molecular Function	0.921875	0.97023	-0.364518	-0.615592	2	0.000625391	Afu2g06140, Afu6g13340
mating type switching	Biological Process	0.910714	0.963632	-0.368924	-0.623032	2	0.000625391	Afu1g10410
U4 snRNA 3'-end processing	Biological Process	0.907621	0.961298	-0.279082	-0.623152	4	0.00125078	Afu2g13130, Afu2g01330
obsolete positive regulation of induction of conjugation with cellular fusion by regulation of transcription from RNA polymerase II promoter	Biological Process	0.910714	0.963632	-0.369524	-0.624046	2	0.000625391	Afu5g09080, Afu2g12130
nucleotide catabolic process	Biological Process	0.907143	0.961261	-0.256812	-0.624284	5	0.00156348	Afu4g02950, Afu6g14310, Afu3g04160, Afu2g13470, Afu5g13840
penicillin biosynthetic process	Biological Process	0.907143	0.961261	-0.256812	-0.624284	5	0.00156348	Afu1g13140, Afu5g11970, Afu8g05240, Afu2g14900, Afu5g13840
protein lipoylation	Biological Process	0.924171	0.971031	-0.325196	-0.62483	3	0.000938086	Afu1g12070, Afu1g06950, Afu3g06680
septin ring	Cellular Component	0.898383	0.957598	-0.280839	-0.627075	4	0.00125078	Afu1g08850, Afu1g10850, Afu5g03080, Afu5g04180
Golgi organization	Biological Process	0.90625	0.961255	-0.373279	-0.630387	2	0.000625391	Afu6g03960, Afu5g03580
termination of RNA polymerase II transcription	Biological Process	0.919431	0.968599	-0.328195	-0.630593	3	0.000938086	Afu6g02060
protein tyrosine/serine/threonine phosphatase activity	Molecular Function	0.90625	0.961255	-0.374215	-0.631969	2	0.000625391	Afu3g12250
ascospore-type prospore assembly	Biological Process	0.90625	0.961255	-0.374218	-0.631973	2	0.000625391	Afu3g05630, Afu2g01170
response to cold	Biological Process	0.90625	0.961255	-0.374218	-0.631973	2	0.000625391	Afu1g03040, Afu2g01170
mismatch repair	Biological Process	0.888078	0.954323	-0.228455	-0.632019	7	0.00218887	Afu4g08300, Afu8g05820, Afu3g09850, Afu3g09050, Afu2g04860, Afu2g16130, Afu2g11660
elongator holoenzyme complex	Cellular Component	0.917062	0.967043	-0.329384	-0.632876	3	0.000938086	Afu4g07140, Afu6g05090
U6 snRNA binding	Molecular Function	0.917062	0.967043	-0.33048	-0.634982	3	0.000938086	Afu8g04590, Afu2g03030
U2-type spliceosomal complex	Cellular Component	0.885645	0.953	-0.230124	-0.636637	7	0.00218887	Afu5g11620, Afu4g04350, Afu1g03010, Afu5g10830, Afu5g04420, Afu2g05960
protein phosphatase regulator activity	Molecular Function	0.889145	0.954323	-0.286162	-0.638959	4	0.00125078	Afu2g17110, Afu1g04800, Afu1g05610, Afu1g13420
cell wall	Cellular Component	0.885645	0.953	-0.231202	-0.639618	7	0.00218887	Afu2g14610, Afu1g14170, Afu6g11390
phospholipase activity	Molecular Function	0.889145	0.954323	-0.286475	-0.639658	4	0.00125078	Afu3g14680, Afu4g08720, Afu6g08370, Afu2g10900
ER to Golgi transport vesicle membrane	Cellular Component	0.901786	0.958866	-0.378911	-0.639899	2	0.000625391	Afu6g03960, Afu6g04150
vesicle fusion with Golgi apparatus	Biological Process	0.901786	0.958866	-0.378911	-0.639899	2	0.000625391	Afu4g04630, Afu6g04150
cytosol	Cellular Component	0.991071	0.997061	-0.0900368	-0.640069	169	0.0528455	Afu1g17490, Afu2g10010, Afu2g17470, Afu1g07160, Afu4g07780, Afu1g15340, Afu6g14330, Afu5g04160, Afu5g04170, Afu3g07180, Afu6g04730, Afu3g08650, Afu3g11080, Afu3g02360, Afu4g04270, Afu8g05330, Afu1g01740, Afu1g10130, Afu2g03790, Afu1g07440, Afu3g10840, Afu2g11940, Afu1g04190, Afu2g04820, Afu1g10630, Afu1g12610, Afu2g03720, Afu8g03930, Afu8g02840, Afu1g14650, Afu1g06700, Afu5g13560, Afu7g02230, Afu…
dehydro-D-arabinono-1,4-lactone biosynthetic process	Biological Process	0.901786	0.958866	-0.379187	-0.640364	2	0.000625391	Afu1g14950
proton-transporting ATPase activity, rotational mechanism	Molecular Function	0.885714	0.953	-0.265581	-0.645601	5	0.00156348	Afu3g12370, Afu4g11300, Afu2g13240, Afu1g10810, Afu2g11330
obsolete endonucleolytic cleavage involved in tRNA processing	Biological Process	0.897321	0.957408	-0.382411	-0.645809	2	0.000625391	Afu5g11150
autophagy of mitochondrion	Biological Process	0.889145	0.954323	-0.289847	-0.647188	4	0.00125078	Afu3g12250, Afu7g03760, Afu2g06250
nucleus-vacuole junction	Cellular Component	0.897321	0.957408	-0.385135	-0.65041	2	0.000625391	Afu5g13000
U6 snRNP	Cellular Component	0.880952	0.950798	-0.269026	-0.653975	5	0.00156348	Afu5g12570, Afu6g06325, Afu2g15210, Afu1g11670, Afu2g12020
deacetylase activity	Molecular Function	0.892857	0.956124	-0.387672	-0.654694	2	0.000625391	Afu3g07870, Afu3g13850
protein kinase binding	Molecular Function	0.884527	0.953	-0.294302	-0.657135	4	0.00125078	Afu5g12210, Afu2g07960, Afu1g04960, Afu3g13040
oligosaccharide-lipid intermediate biosynthetic process	Biological Process	0.886161	0.953008	-0.390488	-0.65945	2	0.000625391	Afu2g16790, Afu5g13210
protein palmitoylation	Biological Process	0.883929	0.952972	-0.390801	-0.659978	2	0.000625391	Afu2g07670, Afu5g08740
response to metal ion	Biological Process	0.881696	0.951038	-0.392053	-0.662092	2	0.000625391	Afu5g07970, Afu5g01440
removal of superoxide radicals	Biological Process	0.895735	0.957408	-0.344914	-0.662716	3	0.000938086	Afu4g12990, Afu4g11580, Afu2g09700
fatty acid elongation	Biological Process	0.879464	0.950482	-0.39393	-0.665262	2	0.000625391	Afu5g02760, Afu2g11540
RQC complex	Cellular Component	0.890995	0.95489	-0.346479	-0.665723	3	0.000938086	Afu2g17110, Afu1g02430, Afu1g06850
ribosome-associated ubiquitin-dependent protein catabolic process	Biological Process	0.890995	0.95489	-0.346479	-0.665723	3	0.000938086	Afu2g17110, Afu1g02430, Afu1g06850
TORC1 complex	Cellular Component	0.866162	0.942728	-0.25825	-0.668527	6	0.00187617	Afu2g09000, Afu5g04300, Afu2g10270, Afu8g04810, Afu1g09560
folic acid-containing compound biosynthetic process	Biological Process	0.864286	0.941159	-0.275162	-0.66889	5	0.00156348	Afu8g05330, Afu8g04160, Afu4g08060
beta-tubulin binding	Molecular Function	0.875	0.947341	-0.396746	-0.670018	2	0.000625391	Afu5g11940, Afu2g08190
transcription factor TFIID complex	Cellular Component	0.864286	0.941159	-0.277482	-0.674531	5	0.00156348	Afu1g03070, Afu5g03680, Afu2g14880, Afu3g14445, Afu1g09350
DNA N-glycosylase activity	Molecular Function	0.868304	0.943165	-0.399735	-0.675066	2	0.000625391	Afu2g01120
aspartate transmembrane transport	Biological Process	0.863839	0.941159	-0.40167	-0.678333	2	0.000625391	Afu7g05220
S-adenosylmethionine biosynthetic process	Biological Process	0.861607	0.939659	-0.402582	-0.679874	2	0.000625391	Afu1g10630
microtubule cytoskeleton	Cellular Component	0.859524	0.938332	-0.280927	-0.682905	5	0.00156348	Afu1g08850, Afu3g11860, Afu5g03080, Afu2g08190, Afu5g04180
trehalose metabolic process	Biological Process	0.838337	0.926035	-0.306825	-0.685098	4	0.00125078	Afu4g13530, Afu6g08520, Afu3g05650, Afu1g06130
serine-type carboxypeptidase activity	Molecular Function	0.869668	0.943701	-0.357177	-0.686278	3	0.000938086	Afu5g14610
DNA recombinase assembly	Biological Process	0.869668	0.943701	-0.357433	-0.686771	3	0.000938086	Afu1g10410, Afu1g12520, Afu1g14695
ubiquinone binding	Molecular Function	0.850446	0.932451	-0.406758	-0.686927	2	0.000625391	Afu3g10110, Afu5g08980
SCF-dependent proteasomal ubiquitin-dependent protein catabolic process	Biological Process	0.857143	0.937149	-0.283119	-0.688235	5	0.00156348	Afu4g11700, Afu5g06060, Afu6g07420, Afu5g05790, Afu2g09240
piecemeal microautophagy of the nucleus	Biological Process	0.840909	0.92614	-0.266917	-0.690963	6	0.00187617	Afu2g03790, Afu2g17110, Afu2g06250, Afu3g05880, Afu2g10900, Afu6g12350
negative regulation of growth of unicellular organism as a thread of attached cells	Biological Process	0.845982	0.92922	-0.410513	-0.693268	2	0.000625391	Afu1g13510, Afu3g14040
positive regulation of single-species biofilm formation on inanimate substrate	Biological Process	0.845982	0.92922	-0.410513	-0.693268	2	0.000625391	Afu6g11010, Afu3g14040
quinate catabolic process	Biological Process	0.841518	0.92614	-0.411827	-0.695487	2	0.000625391	Afu1g11620
cleistothecium development	Biological Process	0.841398	0.92614	-0.231231	-0.697921	9	0.00281426	Afu4g09710, Afu1g09050, Afu3g14150
tRNA modification	Biological Process	0.817552	0.91747	-0.312633	-0.698067	4	0.00125078	Afu4g04260, Afu1g14770
hyperosmotic response	Biological Process	0.841518	0.92614	-0.414022	-0.699194	2	0.000625391	Afu4g04070
RNA polymerase II core promoter sequence-specific DNA binding	Molecular Function	0.841518	0.92614	-0.414268	-0.699608	2	0.000625391	Afu3g10620, Afu2g15790
Golgi membrane	Cellular Component	0.833856	0.926035	-0.17219	-0.701277	20	0.00625391	Afu3g13970, Afu6g03960, Afu8g02070, Afu3g08840, Afu4g03040, Afu1g10970, Afu2g05860, Afu6g12360, Afu2g10610, Afu6g13070, Afu1g04940, Afu6g03950, Afu2g02560, Afu4g10750, Afu1g09680, Afu6g04150, Afu2g09180, Afu2g10900, Afu6g12350
cell cycle	Biological Process	0.845972	0.92922	-0.365664	-0.702585	3	0.000938086	Afu2g05210, Afu4g11510
deadenylation-dependent decapping of nuclear-transcribed mRNA	Biological Process	0.806005	0.91003	-0.315279	-0.703974	4	0.00125078	Afu3g05430, Afu5g10770, Afu2g11800, Afu5g07850
Ndc80 complex	Cellular Component	0.839286	0.926035	-0.417084	-0.704364	2	0.000625391	Afu3g10180, Afu5g11350
meiotic chromosome segregation	Biological Process	0.839286	0.926035	-0.417084	-0.704364	2	0.000625391	Afu4g10570, Afu5g11350
protein N-linked glycosylation	Biological Process	0.822384	0.92051	-0.255031	-0.705541	7	0.00218887	Afu3g13790, Afu1g13870, Afu2g11080, Afu4g06870, Afu4g10750, Afu3g10400
cortical microtubule cytoskeleton	Cellular Component	0.839286	0.926035	-0.418335	-0.706478	2	0.000625391	Afu8g04460, Afu1g09550
kinetochore assembly	Biological Process	0.831754	0.926035	-0.367762	-0.706617	3	0.000938086	Afu5g06060, Afu5g03130, Afu1g07270
positive regulation of primary cell septum biogenesis	Biological Process	0.839286	0.926035	-0.418961	-0.707534	2	0.000625391	Afu6g06900, Afu6g02840
positive regulation of cell adhesion involved in single-species biofilm formation	Biological Process	0.839286	0.926035	-0.419274	-0.708063	2	0.000625391	Afu2g03460, Afu7g01640
positive regulation of cell-substrate adhesion	Biological Process	0.839286	0.926035	-0.419274	-0.708063	2	0.000625391	Afu2g03460, Afu7g01640
histone catabolic process	Biological Process	0.839286	0.926035	-0.419587	-0.708591	2	0.000625391	Afu1g05240, Afu6g10410
obsolete histone ubiquitination	Biological Process	0.839286	0.926035	-0.419587	-0.708591	2	0.000625391	Afu1g05240, Afu6g10410
regulation of vacuole fusion, non-autophagic	Biological Process	0.839286	0.926035	-0.419587	-0.708591	2	0.000625391	Afu6g06900, Afu6g10410
glycerophospholipid biosynthetic process	Biological Process	0.803695	0.909456	-0.317371	-0.708646	4	0.00125078	Afu2g08600
proteolysis	Biological Process	0.851724	0.932451	-0.143626	-0.709543	34	0.0106316	Afu4g09320, Afu5g14610, Afu6g13650, Afu2g01750
Lsm1-7-Pat1 complex	Cellular Component	0.796767	0.907778	-0.318096	-0.710265	4	0.00125078	Afu5g12570, Afu6g06325, Afu2g15210, Afu2g11800
nuclear origin of replication recognition complex	Cellular Component	0.837054	0.926035	-0.422403	-0.713347	2	0.000625391	Afu8g04240, Afu5g08110
antiporter activity	Molecular Function	0.837054	0.926035	-0.422594	-0.713669	2	0.000625391	Afu7g05220
intracellular membrane-bounded organelle	Cellular Component	0.776204	0.906788	-0.19598	-0.715395	14	0.00437774	Afu2g03790, Afu2g02220, Afu2g01570, Afu3g14680, Afu5g09630, Afu3g06140, Afu4g08720, Afu1g06960, Afu4g13490, Afu3g05880, Afu2g08630, Afu3g14060, Afu1g14010, Afu6g13020
regulation of conidium formation	Biological Process	0.789838	0.906788	-0.321227	-0.717256	4	0.00125078	Afu1g13140, Afu2g11180, Afu1g05210, Afu5g12520
ascospore wall	Cellular Component	0.819905	0.919635	-0.373877	-0.718365	3	0.000938086	Afu5g08540, Afu4g11150
glycerol-3-phosphate metabolic process	Biological Process	0.817536	0.91747	-0.374173	-0.718935	3	0.000938086	Afu6g08470
glucanosyltransferase activity	Molecular Function	0.817536	0.91747	-0.374335	-0.719246	3	0.000938086	Afu6g11390, Afu1g11460, Afu2g01170
negative regulation of telomerase activity	Biological Process	0.832589	0.926035	-0.426158	-0.719688	2	0.000625391	Afu2g17110, Afu1g02430
nuclease activity	Molecular Function	0.817518	0.91747	-0.260392	-0.720372	7	0.00218887	Afu2g08750, Afu8g05110, Afu5g09250, Afu3g09050, Afu3g13260
glycerophospholipid catabolic process	Biological Process	0.787529	0.906788	-0.323573	-0.722493	4	0.00125078	Afu5g11590, Afu3g14680
D-xylose catabolic process	Biological Process	0.807143	0.91003	-0.299364	-0.727724	5	0.00156348	Afu2g10220
transcription initiation at RNA polymerase II promoter	Biological Process	0.807143	0.91003	-0.300031	-0.729346	5	0.00156348	Afu3g10620, Afu5g03680, Afu8g05490, Afu2g14880, Afu2g15680
peptidyl-proline hydroxylation to 4-hydroxy-L-proline	Biological Process	0.814732	0.916204	-0.433354	-0.731841	2	0.000625391	Afu3g10010, Afu3g11980
obsolete histone H4 acetylation	Biological Process	0.800948	0.909456	-0.381221	-0.732476	3	0.000938086	Afu4g10660, Afu7g01870, Afu3g09610
protein transport	Biological Process	0.833333	0.926035	-0.15319	-0.732984	32	0.0100063	Afu4g11070, Afu7g05540, Afu6g03960, Afu4g07100, Afu2g02220, Afu4g04310, Afu2g01570, Afu5g08130, Afu5g02510, Afu1g04990, Afu2g06250, Afu2g03420, Afu7g05700, Afu1g07420, Afu1g12790, Afu5g07150, Afu2g12580, Afu1g13130, Afu6g10970, Afu1g09680, Afu5g03580, Afu7g03640, Afu5g13890, Afu6g12350, Afu5g10710, Afu6g07900, Afu5g13410, Afu1g14010, Afu6g13020, Afu5g12530, Afu3g05340, Afu1g12020
intracellular monoatomic cation homeostasis	Biological Process	0.798578	0.908886	-0.381534	-0.733077	3	0.000938086	Afu5g05960, Afu3g13490, Afu3g11830
organic substance metabolic process	Biological Process	0.798578	0.908886	-0.381534	-0.733077	3	0.000938086	Afu1g06210, Afu3g03020, Afu3g11830
intracellular potassium ion homeostasis	Biological Process	0.805804	0.91003	-0.434919	-0.734483	2	0.000625391	Afu5g05960, Afu1g14250
carbohydrate binding	Molecular Function	0.795238	0.90699	-0.303304	-0.737301	5	0.00156348	Afu1g17490
peroxisome fission	Biological Process	0.792857	0.906788	-0.303675	-0.738203	5	0.00156348	Afu8g02840, Afu5g02360, Afu5g13140
manganese ion binding	Molecular Function	0.792857	0.906788	-0.30379	-0.738482	5	0.00156348	Afu6g08520, Afu6g09190, Afu2g07500, Afu4g11580, Afu3g11430
protein localization to endoplasmic reticulum exit site	Biological Process	0.803571	0.909456	-0.438673	-0.740824	2	0.000625391	Afu6g03960, Afu1g14780
D-xylose transmembrane transport	Biological Process	0.803571	0.909456	-0.438769	-0.740986	2	0.000625391	Afu4g00800
mitotic spindle organization	Biological Process	0.777778	0.906788	-0.286341	-0.741244	6	0.00187617	Afu6g12980, Afu5g09710, Afu2g07550, Afu5g11350, Afu5g14070, Afu1g13420
histidine phosphotransfer kinase activity	Molecular Function	0.793839	0.906788	-0.385915	-0.741496	3	0.000938086	Afu8g06140, Afu4g07400, Afu6g09260
Doa10p ubiquitin ligase complex	Cellular Component	0.7891	0.906788	-0.387167	-0.743902	3	0.000938086	Afu2g17110, Afu1g02430, Afu5g04060
negative regulation of transcription by transcription factor catabolism	Biological Process	0.7891	0.906788	-0.387167	-0.743902	3	0.000938086	Afu2g14810, Afu3g05540, Afu5g04060
CAAX-box protein processing	Biological Process	0.803571	0.909456	-0.441176	-0.745051	2	0.000625391	Afu4g07590, Afu6g04890
i-AAA complex	Cellular Component	0.801339	0.909456	-0.443367	-0.74875	2	0.000625391	Afu4g11530, Afu4g13160
palmitoyltransferase activity	Molecular Function	0.781991	0.906788	-0.390923	-0.751118	3	0.000938086	Afu2g07670, Afu4g09520, Afu5g08740
precatalytic spliceosome	Cellular Component	0.771429	0.905432	-0.309427	-0.752186	5	0.00156348	Afu5g12570, Afu2g05110, Afu5g04420, Afu2g05960, Afu1g11670
phosphatidylinositol dephosphorylation	Biological Process	0.750577	0.890491	-0.337195	-0.752909	4	0.00125078	Afu7g03680, Afu4g08050, Afu2g16640, Afu5g07600
phospholipid biosynthetic process	Biological Process	0.755611	0.894759	-0.257014	-0.754253	8	0.00250156	Afu3g13970, Afu5g13000, Afu8g04940, Afu4g11360, Afu6g04460, Afu4g05940
SLIK (SAGA-like) complex	Cellular Component	0.750577	0.890491	-0.337821	-0.754307	4	0.00125078	Afu5g02570, Afu5g03680, Afu6g12710, Afu4g12650
negative regulation of induction of conjugation with cellular fusion	Biological Process	0.750577	0.890491	-0.337821	-0.754307	4	0.00125078	Afu6g08520, Afu2g10270, Afu2g03290, Afu4g12650
endoplasmic reticulum tubular network	Cellular Component	0.794643	0.906788	-0.447434	-0.755619	2	0.000625391	Afu5g06320, Afu4g02920
endoplasmic reticulum tubular network organization	Biological Process	0.794643	0.906788	-0.447434	-0.755619	2	0.000625391	Afu5g06320, Afu4g02920
enzyme regulator activity	Molecular Function	0.750623	0.890491	-0.25768	-0.756207	8	0.00250156	Afu1g13340, Afu2g09960, Afu3g06110, Afu5g13040, Afu5g11720, Afu3g14280, Afu5g07850, Afu3g06190
negative regulation of stress-activated MAPK cascade	Biological Process	0.794643	0.906788	-0.44806	-0.756676	2	0.000625391	Afu1g09280, Afu4g04710
RNA polymerase II transcription regulatory region sequence-specific DNA binding	Molecular Function	0.757143	0.895594	-0.311619	-0.757515	5	0.00156348	Afu3g12160, Afu4g10220, Afu2g12330, Afu6g07530, Afu5g01650
Hrd1p ubiquitin ligase ERAD-L complex	Cellular Component	0.736721	0.883005	-0.340639	-0.760599	4	0.00125078	Afu2g17110, Afu1g02430, Afu5g04060, Afu6g04670
endoplasmic reticulum unfolded protein response	Biological Process	0.736721	0.883005	-0.340639	-0.760599	4	0.00125078	Afu1g01720, Afu2g10000, Afu2g02960, Afu6g04670
retrograde protein transport, ER to cytosol	Biological Process	0.736721	0.883005	-0.340639	-0.760599	4	0.00125078	Afu2g17110, Afu5g08130, Afu1g02430, Afu6g04670
histidine biosynthetic process	Biological Process	0.792411	0.906788	-0.451189	-0.76196	2	0.000625391	Afu1g14570, Afu1g14090
protein N-linked glycosylation via asparagine	Biological Process	0.790179	0.906788	-0.452753	-0.764602	2	0.000625391	Afu2g02360, Afu5g08970
2-oxoglutarate-dependent dioxygenase activity	Molecular Function	0.790179	0.906788	-0.453066	-0.765131	2	0.000625391	Afu2g14810, Afu1g15510
transcriptional start site selection at RNA polymerase II promoter	Biological Process	0.787946	0.906788	-0.454005	-0.766716	2	0.000625391	Afu3g10620, Afu8g05490
structural constituent of cell wall	Molecular Function	0.787946	0.906788	-0.454095	-0.766868	2	0.000625391	Afu3g11080
regulation of telomere maintenance via telomerase	Biological Process	0.787946	0.906788	-0.454944	-0.768301	2	0.000625391	Afu6g07980, Afu6g08610
double-stranded DNA helicase activity	Molecular Function	0.787946	0.906788	-0.455257	-0.768829	2	0.000625391	Afu3g05440, Afu7g05530
obsolete intracellular metal ion homeostasis	Biological Process	0.785714	0.906788	-0.456209	-0.770438	2	0.000625391	Afu6g04730
glutamate-cysteine ligase complex	Cellular Component	0.785714	0.906788	-0.456508	-0.770943	2	0.000625391	Afu3g13900, Afu3g14280
glutathione biosynthetic process	Biological Process	0.785714	0.906788	-0.456508	-0.770943	2	0.000625391	Afu3g13900, Afu3g14280
alditol:NADP+ 1-oxidoreductase activity	Molecular Function	0.729792	0.878751	-0.346535	-0.773765	4	0.00125078	Afu2g10220
phospholipid scramblase activity	Molecular Function	0.783482	0.906788	-0.460889	-0.778341	2	0.000625391	Afu5g04050, Afu4g02970
RNA polymerase II cis-regulatory region sequence-specific DNA binding	Molecular Function	0.718663	0.878751	-0.206834	-0.778651	15	0.00469043	Afu1g04830, Afu5g11260, Afu3g11960, Afu4g12470, Afu3g01880
fumagillin biosynthetic process	Biological Process	0.783482	0.906788	-0.461514	-0.779398	2	0.000625391	Afu8g00460, Afu8g00470
mitochondrial electron transport, succinate to ubiquinone	Biological Process	0.783482	0.906788	-0.461827	-0.779926	2	0.000625391	Afu3g07810, Afu4g13180
oxalate metabolic process	Biological Process	0.783482	0.906788	-0.461838	-0.779944	2	0.000625391	Afu2g14610
oxidoreductase activity, acting on the CH-CH group of donors, NAD or NADP as acceptor	Molecular Function	0.751185	0.890491	-0.406154	-0.780383	3	0.000938086	Afu1g07140
ubiquitin-dependent protein catabolic process via the N-end rule pathway	Biological Process	0.783482	0.906788	-0.462766	-0.781511	2	0.000625391	Afu6g08420, Afu4g10400
microtubule nucleation	Biological Process	0.751185	0.890491	-0.407512	-0.782991	3	0.000938086	Afu3g11320, Afu2g15750, Afu5g02730
vacuolar proton-transporting V-type ATPase, V1 domain	Cellular Component	0.78125	0.906788	-0.464018	-0.783625	2	0.000625391	Afu2g13240, Afu1g10810
positive regulation of kinase activity	Biological Process	0.78125	0.906788	-0.464643	-0.784682	2	0.000625391	Afu2g07960, Afu6g12890
intracellular magnesium ion homeostasis	Biological Process	0.779018	0.906788	-0.466521	-0.787852	2	0.000625391	Afu5g05830, Afu2g08070
aromatic amino acid family biosynthetic process	Biological Process	0.711316	0.877233	-0.353475	-0.789261	4	0.00125078	Afu7g04070, Afu1g02110, Afu1g13740, Afu1g06940
serine-type endopeptidase activity	Molecular Function	0.719048	0.878751	-0.325086	-0.790252	5	0.00156348	Afu6g13650, Afu2g16490, Afu4g12970, Afu5g03220, Afu8g04730
protein folding chaperone	Molecular Function	0.711316	0.877233	-0.353998	-0.790429	4	0.00125078	Afu1g07440, Afu8g03930
translation reinitiation	Biological Process	0.779018	0.906788	-0.468406	-0.791036	2	0.000625391	Afu1g05200
nucleotide-excision repair	Biological Process	0.68595	0.865164	-0.228814	-0.793013	12	0.00375235	Afu6g10980, Afu7g03820, Afu4g03840, Afu7g03830, Afu5g12110, Afu4g11690, Afu2g10820, Afu5g01800, Afu4g08900, Afu2g04860, Afu6g02530, Afu2g11660
peptide pheromone maturation	Biological Process	0.776786	0.906788	-0.470588	-0.794721	2	0.000625391	Afu4g12970, Afu2g08420
protein insertion into mitochondrial outer membrane	Biological Process	0.729927	0.878751	-0.287371	-0.795009	7	0.00218887	Afu1g04470, Afu6g05110, Afu4g04620, Afu3g08590, Afu5g13460, Afu1g14790, Afu2g01050
asperfuranone biosynthetic process	Biological Process	0.711316	0.877233	-0.356089	-0.795098	4	0.00125078	Afu8g02350, Afu2g01290, Afu8g00940
iron-sulfur cluster assembly	Biological Process	0.716667	0.877907	-0.327278	-0.795581	5	0.00156348	Afu3g14240, Afu6g09810, Afu8g03980, Afu1g04680, Afu5g07290
kinase activity	Molecular Function	0.717791	0.878751	-0.18107	-0.79572	24	0.00750469	Afu4g14650, Afu5g02570, Afu4g10790, Afu3g10300, Afu5g05900, Afu3g13380, Afu6g07430, Afu1g15330, Afu5g12660, Afu2g13370, Afu1g01830, Afu2g10620, Afu2g10270, Afu7g03760, Afu6g02910
cellular response to pH	Biological Process	0.716667	0.877907	-0.327592	-0.796342	5	0.00156348	Afu1g14280, Afu4g04100, Afu1g06420, Afu5g13890, Afu2g14900
karyogamy involved in conjugation with cellular fusion	Biological Process	0.716667	0.877907	-0.327874	-0.797028	5	0.00156348	Afu1g13140, Afu2g14280, Afu3g11860
phosphopantothenoylcysteine decarboxylase activity	Molecular Function	0.772321	0.905432	-0.473476	-0.799598	2	0.000625391	Afu4g04270
positive regulation of autophagy	Biological Process	0.770089	0.90498	-0.473768	-0.800092	2	0.000625391	Afu4g12470
chlamydospore formation	Biological Process	0.711905	0.877233	-0.329203	-0.80026	5	0.00156348	Afu5g05900, Afu1g08850
response to salt stress	Biological Process	0.725061	0.878751	-0.289497	-0.800892	7	0.00218887	Afu1g14810, Afu5g05960, Afu8g05660, Afu1g03040
GCN2-mediated signaling	Biological Process	0.767857	0.903828	-0.474656	-0.801591	2	0.000625391	Afu4g13170, Afu5g03000
actin monomer binding	Molecular Function	0.767857	0.903828	-0.474656	-0.801591	2	0.000625391	Afu1g11690, Afu5g03000
meiotic spindle pole body	Cellular Component	0.729858	0.878751	-0.417214	-0.801634	3	0.000938086	Afu8g04460, Afu1g09550, Afu5g11350
raffinose alpha-galactosidase activity	Molecular Function	0.729858	0.878751	-0.417434	-0.802055	3	0.000938086	Afu4g03580
G-protein beta/gamma-subunit complex	Cellular Component	0.765625	0.903654	-0.476533	-0.804761	2	0.000625391	Afu5g12210, Afu1g05210
DNA-binding transcription activator activity, RNA polymerase II-specific	Molecular Function	0.698925	0.872448	-0.241514	-0.804964	11	0.00343965	Afu1g04830
endoplasmic reticulum polarization	Biological Process	0.729858	0.878751	-0.419092	-0.805242	3	0.000938086	Afu2g17110, Afu6g04940, Afu6g02840
exit from mitosis	Biological Process	0.729858	0.878751	-0.419092	-0.805242	3	0.000938086	Afu5g06060, Afu6g10330, Afu6g02840
obsolete positive regulation of transcription involved in G1/S transition of mitotic cell cycle	Biological Process	0.763393	0.902494	-0.476846	-0.805289	2	0.000625391	Afu3g13920, Afu2g10990
obsolete anchored component of membrane	Cellular Component	0.693548	0.871123	-0.266855	-0.805442	9	0.00281426	Afu6g11390, Afu3g09250, Afu3g14680, Afu4g08720, Afu6g05350, Afu3g00880, Afu2g01170, Afu6g12410, Afu5g02280
aldo-keto reductase (NADP) activity	Molecular Function	0.727488	0.878751	-0.419658	-0.80633	3	0.000938086	Afu2g10220
organonitrogen compound catabolic process	Biological Process	0.756696	0.895555	-0.477518	-0.806425	2	0.000625391	Afu2g17470
evasion of host immune response	Biological Process	0.727488	0.878751	-0.419718	-0.806445	3	0.000938086	Afu6g08520, Afu1g11420, Afu6g10410
protein tag activity	Molecular Function	0.722749	0.878751	-0.42097	-0.808851	3	0.000938086	Afu1g10850, Afu3g13370, Afu2g08150
protein-containing complex assembly	Biological Process	0.70073	0.872713	-0.292385	-0.808881	7	0.00218887	Afu2g02680, Afu5g06060, Afu4g11300, Afu4g04620, Afu7g04670, Afu2g12260, Afu2g13600
silent mating-type cassette heterochromatin formation	Biological Process	0.66289	0.861769	-0.222118	-0.810807	14	0.00437774	Afu5g12900, Afu3g05530, Afu1g10295, Afu3g09850, Afu8g04240, Afu1g10850, Afu1g12550, Afu4g13440, Afu5g01980, Afu2g03390, Afu1g09790
alpha,alpha-trehalase activity	Molecular Function	0.743304	0.887459	-0.480362	-0.811227	2	0.000625391	Afu4g13530
protein dephosphorylation	Biological Process	0.700748	0.872713	-0.277025	-0.812978	8	0.00250156	Afu3g12250, Afu1g04950, Afu1g09280, Afu6g08200
voltage-gated calcium channel activity	Molecular Function	0.741071	0.88577	-0.481409	-0.812996	2	0.000625391	Afu1g11110
pseudohyphal growth	Biological Process	0.700748	0.872713	-0.277116	-0.813245	8	0.00250156	Afu5g12400, Afu1g05970, Afu1g09640, Afu1g06960, Afu2g03290, Afu3g05900, Afu3g10970, Afu4g07310
(1->6)-beta-D-glucan biosynthetic process	Biological Process	0.736607	0.883005	-0.482466	-0.81478	2	0.000625391	Afu7g01830
proteasome regulatory particle, lid subcomplex	Cellular Component	0.729911	0.878751	-0.484981	-0.819028	2	0.000625391	Afu3g06110, Afu3g08940
nonfunctional rRNA decay	Biological Process	0.701422	0.873051	-0.426291	-0.819074	3	0.000938086	Afu2g17110, Afu2g02960, Afu1g02430
Ssh1 translocon complex	Cellular Component	0.729911	0.878751	-0.485526	-0.819948	2	0.000625391	Afu3g06901
small ribosomal subunit	Cellular Component	0.674365	0.861769	-0.367564	-0.82072	4	0.00125078	Afu1g09440, Afu1g05630, Afu5g10750, Afu2g02270
RNA methylation	Biological Process	0.725446	0.878751	-0.486071	-0.820869	2	0.000625391	Afu1g14180
histone acetyltransferase activity	Molecular Function	0.683333	0.865164	-0.337927	-0.821466	5	0.00156348	Afu5g02570, Afu4g10910, Afu7g01870, Afu3g09610, Afu4g12650
protein homooligomerization	Biological Process	0.696682	0.871658	-0.427629	-0.821645	3	0.000938086	Afu8g02840, Afu1g01720
regulation of secondary metabolite biosynthetic process	Biological Process	0.648725	0.856665	-0.225738	-0.824024	14	0.00437774	Afu1g14660, Afu3g04120, Afu1g13140
protein-lysine N-methyltransferase activity	Molecular Function	0.665127	0.861769	-0.369785	-0.825679	4	0.00125078	Afu6g04520, Afu7g02130, Afu4g05890
negative regulation of autophagy	Biological Process	0.716518	0.877907	-0.489987	-0.827482	2	0.000625391	Afu2g10270, Afu4g11660
retrograde transport, endosome to Golgi	Biological Process	0.664	0.861769	-0.260736	-0.830128	10	0.00312695	Afu3g02360, Afu4g03040, Afu5g02510, Afu1g07740, Afu1g05100, Afu5g07150, Afu5g03510, Afu1g09480, Afu1g09680
glycerol catabolic process	Biological Process	0.682464	0.865164	-0.432044	-0.830128	3	0.000938086	Afu6g08470
L-aspartate transmembrane transporter activity	Molecular Function	0.705357	0.874433	-0.492501	-0.831727	2	0.000625391	Afu7g05220
L-glutamate transmembrane transporter activity	Molecular Function	0.705357	0.874433	-0.492501	-0.831727	2	0.000625391	Afu7g05220
vesicle-mediated transport	Biological Process	0.723485	0.878751	-0.159034	-0.83292	42	0.0131332	Afu7g01510, Afu1g07440, Afu3g08840, Afu4g04310, Afu4g03040, Afu2g01570, Afu2g13750, Afu1g10970, Afu5g08040, Afu5g02760, Afu1g06030, Afu6g02130, Afu3g12430, Afu4g04630, Afu5g07930, Afu5g05550, Afu3g14230, Afu4g07700, Afu2g10610, Afu5g06320, Afu5g06450, Afu1g06680, Afu5g11810, Afu1g12790, Afu2g02560, Afu2g10980, Afu5g07150, Afu4g13490, Afu3g05690, Afu5g05970, Afu1g04020, Afu4g09520, Afu6g10410, Afu…
mitochondrial electron transport, ubiquinol to cytochrome c	Biological Process	0.703125	0.873164	-0.493429	-0.833295	2	0.000625391	Afu1g02070, Afu4g06790
mitochondrial respiratory chain complex III	Cellular Component	0.703125	0.873164	-0.493429	-0.833295	2	0.000625391	Afu1g02070, Afu4g06790
histone acetyltransferase complex	Cellular Component	0.677725	0.862378	-0.433976	-0.83384	3	0.000938086	Afu5g02570, Afu4g10660
peroxisome inheritance	Biological Process	0.703125	0.873164	-0.494055	-0.834352	2	0.000625391	Afu5g05550, Afu5g06300
positive regulation of conidium formation	Biological Process	0.680798	0.864765	-0.285111	-0.836709	8	0.00250156	Afu1g04830
response to calcium ion	Biological Process	0.698661	0.872448	-0.496245	-0.838051	2	0.000625391	Afu2g05860, Afu6g04540
respirasome	Cellular Component	0.698661	0.872448	-0.496558	-0.838579	2	0.000625391	Afu4g11050, Afu2g05500
monoatomic ion channel activity	Molecular Function	0.698661	0.872448	-0.497127	-0.83954	2	0.000625391	Afu1g11110
nucleoside diphosphate kinase activity	Molecular Function	0.696429	0.871658	-0.498444	-0.841764	2	0.000625391	Afu4g06690
intracellular copper ion homeostasis	Biological Process	0.649635	0.856822	-0.304327	-0.84192	7	0.00218887	Afu4g04318, Afu2g08900, Afu3g12370
THO complex part of transcription export complex	Cellular Component	0.696429	0.871658	-0.498748	-0.842278	2	0.000625391	Afu5g07180, Afu2g08210
intramolecular phosphotransferase activity	Molecular Function	0.664286	0.861769	-0.347258	-0.844149	5	0.00156348	Afu4g03580, Afu1g06210, Afu3g03020
arabinose catabolic process	Biological Process	0.672986	0.861769	-0.439443	-0.844345	3	0.000938086	Afu2g10220
polyubiquitin modification-dependent protein binding	Molecular Function	0.664286	0.861769	-0.347521	-0.844789	5	0.00156348	Afu6g11400, Afu4g04640, Afu2g17110
proteasome-mediated ubiquitin-dependent protein catabolic process	Biological Process	0.643068	0.851269	-0.210063	-0.848916	18	0.00562852	Afu1g07440, Afu6g11400, Afu6g10980, Afu2g17110, Afu6g14130, Afu6g08420, Afu1g09500, Afu2g16700, Afu5g11720, Afu3g08940, Afu6g08960, Afu7g05870, Afu4g09090, Afu1g02430, Afu4g07510, Afu1g06850, Afu1g04490, Afu5g08370
negative regulation of DNA-templated transcription	Biological Process	0.614319	0.837251	-0.38134	-0.85148	4	0.00125078	Afu4g10660, Afu6g07980, Afu6g05150, Afu3g09610
protein dimerization activity	Molecular Function	0.656566	0.858749	-0.328947	-0.851539	6	0.00187617	Afu2g13720, Afu6g02110, Afu6g14220, Afu6g02510, Afu6g09335, Afu2g01260
outer membrane	Cellular Component	0.6875	0.865164	-0.50438	-0.851789	2	0.000625391	Afu1g06580, Afu4g04620
regulation of protein catabolic process	Biological Process	0.6875	0.865164	-0.504693	-0.852317	2	0.000625391	Afu3g06110, Afu5g11720
obsolete regulation of transposition, RNA-mediated	Biological Process	0.6875	0.865164	-0.505319	-0.853374	2	0.000625391	Afu5g12210, Afu3g05900
regulation of ascospore formation	Biological Process	0.6875	0.865164	-0.505319	-0.853374	2	0.000625391	Afu5g01780, Afu3g05900
isocitrate dehydrogenase (NAD+) activity	Molecular Function	0.6875	0.865164	-0.505632	-0.853903	2	0.000625391	Afu1g12800, Afu6g06370
RNA splicing	Biological Process	0.6097	0.833933	-0.382592	-0.854276	4	0.00125078	Afu7g05310, Afu5g01890, Afu6g12710, Afu4g09800
endopolyphosphatase activity	Molecular Function	0.6875	0.865164	-0.506169	-0.85481	2	0.000625391	Afu2g13080
polyphosphate catabolic process	Biological Process	0.6875	0.865164	-0.506169	-0.85481	2	0.000625391	Afu2g13080
mitotic actomyosin contractile ring, distal actin filament layer	Cellular Component	0.6875	0.865164	-0.506258	-0.85496	2	0.000625391	Afu2g07420, Afu2g03290
negative regulation of protein export from nucleus	Biological Process	0.6875	0.865164	-0.506258	-0.85496	2	0.000625391	Afu7g03750, Afu2g03290
regulation of transcription by RNA polymerase II	Biological Process	0.681818	0.865164	-0.163632	-0.857002	42	0.0131332	Afu1g04830, Afu5g12900, Afu5g00950, Afu3g11960, Afu1g02410, Afu1g01650, Afu2g06180, Afu2g14680, Afu4g06120, Afu4g07140, Afu6g05090, Afu4g08500, Afu3g13920, Afu6g12600, Afu4g10660, Afu2g11180, Afu4g10730, Afu4g06600, Afu7g05510
positive regulation of TORC1 signaling	Biological Process	0.676339	0.861931	-0.507839	-0.85763	2	0.000625391	Afu1g02480
protein modification by small protein conjugation	Biological Process	0.674107	0.861769	-0.508761	-0.859187	2	0.000625391	Afu2g06250, Afu6g10600
negative regulation of G2/M transition of mitotic cell cycle	Biological Process	0.646919	0.854801	-0.4482	-0.86117	3	0.000938086	Afu3g12250, Afu2g10270, Afu4g04710
positive regulation of secondary metabolite biosynthetic process	Biological Process	0.641414	0.850201	-0.332739	-0.861353	6	0.00187617	Afu1g14660, Afu8g01240
glycogen biosynthetic process	Biological Process	0.605081	0.833933	-0.385853	-0.861556	4	0.00125078	Afu5g02480, Afu7g01830
eukaryotic translation initiation factor 2B complex	Cellular Component	0.671875	0.861769	-0.510325	-0.861829	2	0.000625391	Afu1g16660, Afu5g13040
guanyl-nucleotide exchange factor complex	Cellular Component	0.671875	0.861769	-0.510325	-0.861829	2	0.000625391	Afu1g16660, Afu5g13040
peroxisome matrix targeting signal-1 binding	Molecular Function	0.646919	0.854801	-0.448826	-0.862373	3	0.000938086	Afu8g05160, Afu3g10190, Afu8g05240
actin body	Cellular Component	0.671875	0.861769	-0.511577	-0.863942	2	0.000625391	Afu8g02850, Afu2g07420
actin cortical patch organization	Biological Process	0.671875	0.861769	-0.511577	-0.863942	2	0.000625391	Afu5g11560, Afu2g07420
actin filament	Cellular Component	0.671875	0.861769	-0.511577	-0.863942	2	0.000625391	Afu6g04940, Afu2g07420
negative regulation of Arp2/3 complex-mediated actin nucleation	Biological Process	0.671875	0.861769	-0.511577	-0.863942	2	0.000625391	Afu3g08620, Afu2g07420
negative regulation of actin filament binding	Biological Process	0.671875	0.861769	-0.511577	-0.863942	2	0.000625391	Afu6g04940, Afu2g07420
peptidyl-prolyl cis-trans isomerase activity	Molecular Function	0.607527	0.833933	-0.28661	-0.86507	9	0.00281426	Afu6g08580, Afu2g03720, Afu2g08550, Afu6g10480, Afu4g07340, Afu5g01890, Afu2g03870, Afu2g12990, Afu1g13420
Golgi to plasma membrane protein transport	Biological Process	0.628788	0.843361	-0.334273	-0.865326	6	0.00187617	Afu5g03690, Afu3g12800, Afu5g11900, Afu2g10980, Afu3g09790, Afu1g16970
threonine-tRNA ligase activity	Molecular Function	0.669643	0.861769	-0.512516	-0.865528	2	0.000625391	Afu4g13700, Afu1g16210
threonyl-tRNA aminoacylation	Biological Process	0.669643	0.861769	-0.512516	-0.865528	2	0.000625391	Afu4g13700, Afu1g16210
negative regulation of DNA binding	Biological Process	0.669643	0.861769	-0.513454	-0.867113	2	0.000625391	Afu2g14810, Afu3g05540
PAN complex	Cellular Component	0.669643	0.861769	-0.513767	-0.867641	2	0.000625391	Afu2g04650, Afu1g14310
exomer complex	Cellular Component	0.669643	0.861769	-0.51408	-0.86817	2	0.000625391	Afu3g12800, Afu6g02510
7-methylguanosine mRNA capping	Biological Process	0.669643	0.861769	-0.514393	-0.868698	2	0.000625391	Afu6g07980, Afu6g07690
exocyst	Cellular Component	0.669643	0.861769	-0.515019	-0.869755	2	0.000625391	Afu5g08040, Afu1g12790
COPI vesicle coat	Cellular Component	0.618687	0.840515	-0.336153	-0.870192	6	0.00187617	Afu3g08840, Afu1g10970, Afu2g10610, Afu2g09830, Afu2g02560, Afu2g09180
UDP-glucose metabolic process	Biological Process	0.665179	0.861769	-0.515808	-0.871087	2	0.000625391	Afu7g01830
L-arginine transmembrane transport	Biological Process	0.660714	0.861473	-0.517835	-0.874511	2	0.000625391	Afu8g00940, Afu2g12480
cortical actin cytoskeleton	Cellular Component	0.658482	0.859597	-0.519712	-0.877681	2	0.000625391	Afu1g12760, Afu8g02850
tricarboxylic acid cycle	Biological Process	0.594086	0.830079	-0.263385	-0.87786	11	0.00343965	Afu1g06810, Afu4g04520, Afu4g11650, Afu3g07810, Afu6g10650
GARP complex	Cellular Component	0.658482	0.859597	-0.520338	-0.878738	2	0.000625391	Afu5g02510, Afu1g05100
dolichol-linked oligosaccharide biosynthetic process	Biological Process	0.586605	0.830079	-0.39355	-0.878744	4	0.00125078	Afu2g11080, Afu6g06940, Afu3g10400, Afu4g13400
phospholipid binding	Molecular Function	0.598485	0.832959	-0.339765	-0.879542	6	0.00187617	Afu2g03310, Afu6g04570, Afu2g07730, Afu7g03790, Afu3g06140
asexual sporulation resulting in formation of a cellular spore	Biological Process	0.650307	0.857187	-0.200277	-0.88013	24	0.00750469	Afu1g04830, Afu4g10770, Afu4g13530, Afu2g14680, Afu5g08550, Afu5g05680, Afu3g14150, Afu8g05630, Afu1g03775, Afu2g11180, Afu8g05680, Afu4g04180
Cdc73/Paf1 complex	Cellular Component	0.65625	0.858749	-0.521589	-0.880851	2	0.000625391	Afu2g11000, Afu5g05870
transcription coactivator activity	Molecular Function	0.603491	0.833933	-0.300313	-0.881322	8	0.00250156	Afu1g03070, Afu8g05570, Afu5g03680, Afu2g03390, Afu2g07460, Afu2g14880, Afu3g02340, Afu2g15680
methylenetetrahydrofolate reductase (NAD(P)H) activity	Molecular Function	0.65625	0.858749	-0.521902	-0.88138	2	0.000625391	Afu2g11300, Afu5g03480
double-strand break repair involved in meiotic recombination	Biological Process	0.627962	0.843361	-0.458977	-0.881877	3	0.000938086	Afu1g10410, Afu4g12680
nuclear speck	Cellular Component	0.651786	0.858092	-0.523154	-0.883493	2	0.000625391	Afu7g05310, Afu2g07410
hydrogen sulfide biosynthetic process	Biological Process	0.584296	0.830079	-0.395752	-0.883659	4	0.00125078	Afu2g15590, Afu2g07620, Afu3g06530
phosphatidylinositol-3,5-bisphosphate 5-phosphatase activity	Molecular Function	0.627962	0.843361	-0.460407	-0.884624	3	0.000938086	Afu7g03680, Afu4g08050, Afu2g16640
oxoglutarate dehydrogenase complex	Cellular Component	0.649554	0.856822	-0.524016	-0.884949	2	0.000625391	Afu4g11650
L-ascorbic acid binding	Molecular Function	0.627962	0.843361	-0.460675	-0.88514	3	0.000938086	Afu3g10010, Afu2g14810
tubulin binding	Molecular Function	0.579677	0.830079	-0.396994	-0.886434	4	0.00125078	Afu2g07730, Afu6g14220, Afu1g03830, Afu2g08190
phosphatidylcholine biosynthetic process	Biological Process	0.619048	0.840515	-0.365307	-0.888024	5	0.00156348	Afu1g09050, Afu1g10130, Afu8g04940
single-species biofilm formation on inanimate substrate	Biological Process	0.594118	0.830079	-0.226841	-0.88828	17	0.00531582	Afu7g01010, Afu3g13790, Afu2g03790, Afu1g14650, Afu6g08520, Afu4g11050, Afu2g05040, Afu6g11010, Afu2g03460
spliceosomal complex disassembly	Biological Process	0.642857	0.851269	-0.526173	-0.888592	2	0.000625391	Afu5g11620
nucleosome assembly	Biological Process	0.623223	0.840924	-0.462598	-0.888834	3	0.000938086	Afu2g13860, Afu5g12110, Afu5g05540
positive regulation of penicillin biosynthetic process	Biological Process	0.640625	0.850201	-0.526729	-0.889531	2	0.000625391	Afu1g13140
mitotic cell cycle phase transition	Biological Process	0.640625	0.850201	-0.526909	-0.889834	2	0.000625391	Afu2g03920, Afu4g12160
negative regulation of meiotic cell cycle	Biological Process	0.640625	0.850201	-0.526909	-0.889834	2	0.000625391	Afu6g07980, Afu4g12160
positive regulation of double-strand break repair via homologous recombination	Biological Process	0.640625	0.850201	-0.526909	-0.889834	2	0.000625391	Afu6g07980, Afu4g12160
formaldehyde catabolic process	Biological Process	0.638393	0.850201	-0.527222	-0.890363	2	0.000625391	Afu5g09860, Afu2g01040
growing cell tip	Cellular Component	0.583541	0.830079	-0.303646	-0.891101	8	0.00250156	Afu1g04950, Afu7g04300, Afu4g11890, Afu6g06400, Afu1g09640, Afu2g14270
serine-type peptidase activity	Molecular Function	0.588384	0.830079	-0.344608	-0.89208	6	0.00187617	Afu4g09320
attachment of meiotic spindle microtubules to meiosis II kinetochore	Biological Process	0.633929	0.846952	-0.528473	-0.892476	2	0.000625391	Afu4g09970, Afu2g16850
maintenance of mitotic sister chromatid cohesion	Biological Process	0.633929	0.846952	-0.528473	-0.892476	2	0.000625391	Afu2g15905, Afu2g16850
obsolete pre-mRNA cleavage required for polyadenylation	Biological Process	0.623223	0.840924	-0.465102	-0.893645	3	0.000938086	Afu3g09720, Afu1g02810, Afu2g09100
VCP-NPL4-UFD1 AAA ATPase complex	Cellular Component	0.620853	0.840515	-0.4656	-0.894603	3	0.000938086	Afu4g04640, Afu2g17110
protein histidyl modification to diphthamide	Biological Process	0.627232	0.843361	-0.530145	-0.8953	2	0.000625391	Afu4g09070
microtubule nucleation by spindle pole body	Biological Process	0.625	0.842273	-0.53035	-0.895647	2	0.000625391	Afu3g09370, Afu6g08660
phosphatidyl phospholipase B activity	Molecular Function	0.620853	0.840515	-0.466354	-0.89605	3	0.000938086	Afu3g14680, Afu4g08720, Afu8g04370
Cul8-RING ubiquitin ligase complex	Cellular Component	0.620853	0.840515	-0.466567	-0.89646	3	0.000938086	Afu4g12310, Afu2g12940
mannan endo-1,6-alpha-mannosidase activity	Molecular Function	0.56582	0.830079	-0.401683	-0.896902	4	0.00125078	Afu4g02720, Afu3g00340
sulfate assimilation	Biological Process	0.578283	0.830079	-0.346666	-0.897406	6	0.00187617	Afu2g15590
cellular response to calcium ion	Biological Process	0.618304	0.840515	-0.531551	-0.897675	2	0.000625391	Afu1g06900
obsolete proteasome localization to nuclear periphery	Biological Process	0.618304	0.840515	-0.531602	-0.89776	2	0.000625391	Afu6g08420, Afu2g16700
minus-end-directed microtubule motor activity	Molecular Function	0.618304	0.840515	-0.531915	-0.898289	2	0.000625391	Afu2g14280, Afu5g11810
mRNA stabilization	Biological Process	0.616071	0.839112	-0.532541	-0.899346	2	0.000625391	Afu7g05430, Afu2g16740
error-prone translesion synthesis	Biological Process	0.575758	0.830079	-0.347431	-0.899387	6	0.00187617	Afu3g09560, Afu1g04900, Afu3g06780, Afu2g06190, Afu2g16700, Afu2g08840
mitochondrion organization	Biological Process	0.556452	0.829774	-0.298213	-0.900089	9	0.00281426	Afu8g02840, Afu2g01660, Afu6g07870, Afu6g06420, Afu2g13450, Afu1g09500, Afu7g04670, Afu5g13460, Afu1g14790
cytoplasm to vacuole targeting by the NVT pathway	Biological Process	0.609375	0.833933	-0.533166	-0.900402	2	0.000625391	Afu4g09030, Afu1g09500
mitochondria-associated ubiquitin-dependent protein catabolic process	Biological Process	0.609375	0.833933	-0.533166	-0.900402	2	0.000625391	Afu2g17110, Afu1g09500
positive regulation of endocytosis	Biological Process	0.609375	0.833933	-0.533166	-0.900402	2	0.000625391	Afu6g06900, Afu1g09500
positive regulation of receptor-mediated endocytosis	Biological Process	0.609375	0.833933	-0.533166	-0.900402	2	0.000625391	Afu3g06140, Afu1g09500
ubiquitin-dependent protein catabolic process via the multivesicular body sorting pathway	Biological Process	0.609375	0.833933	-0.533166	-0.900402	2	0.000625391	Afu6g12270, Afu1g09500
protein modification process	Biological Process	0.576642	0.830079	-0.325603	-0.900779	7	0.00218887	Afu2g15760, Afu3g10220, Afu8g04500, Afu3g13370, Afu2g09550, Afu1g06950, Afu3g06680
mRNA pseudouridine synthesis	Biological Process	0.607143	0.833933	-0.533479	-0.900931	2	0.000625391	Afu1g16730, Afu3g13350
septin complex	Cellular Component	0.561201	0.829774	-0.404232	-0.902594	4	0.00125078	Afu5g08540, Afu1g08850
gliotoxin biosynthetic process	Biological Process	0.561097	0.829774	-0.308193	-0.904446	8	0.00250156	Afu1g14660, Afu3g04120
peptide mating pheromone maturation involved in positive regulation of conjugation with cellular fusion	Biological Process	0.611374	0.83471	-0.470736	-0.904469	3	0.000938086	Afu4g12970, Afu4g07590, Afu2g08420
'de novo' UMP biosynthetic process	Biological Process	0.602679	0.833933	-0.535982	-0.905158	2	0.000625391	Afu2g11290, Afu2g11010
calcium ion import across plasma membrane	Biological Process	0.609005	0.833933	-0.471362	-0.905672	3	0.000938086	Afu1g11110, Afu4g13340, Afu3g13490
vacuole-mitochondrion membrane contact site	Cellular Component	0.609005	0.833933	-0.471362	-0.905672	3	0.000938086	Afu7g05220, Afu2g13240, Afu3g13490
dolichyl-phosphate-mannose-protein mannosyltransferase Pmt1p-Pmt2p dimer complex	Cellular Component	0.598214	0.832959	-0.536608	-0.906215	2	0.000625391	Afu1g07690, Afu3g06450
negative regulation of proteolysis	Biological Process	0.598214	0.832959	-0.536608	-0.906215	2	0.000625391	Afu8g04500, Afu3g06450
obsolete histone H3-K79 methylation	Biological Process	0.609005	0.833933	-0.471674	-0.906273	3	0.000938086	Afu2g13860, Afu5g12110, Afu6g12710
endosome	Cellular Component	0.567398	0.830079	-0.222576	-0.906487	20	0.00625391	Afu6g07490, Afu1g13140, Afu2g08900, Afu7g01510, Afu2g01570, Afu3g05630, Afu1g06030, Afu7g03790, Afu2g05020, Afu6g03950, Afu5g07150, Afu5g03510, Afu1g09480, Afu6g04780, Afu4g09520, Afu6g10410, Afu3g10490, Afu6g14530, Afu5g13320
subtelomeric heterochromatin formation	Biological Process	0.539945	0.826314	-0.261923	-0.907761	12	0.00375235	Afu3g04120, Afu5g12900, Afu5g02520, Afu5g12110, Afu2g16780, Afu6g02630, Afu2g11320, Afu4g13440, Afu5g01980
U4/U6 x U5 tri-snRNP complex	Cellular Component	0.543011	0.827059	-0.301035	-0.908607	9	0.00281426	Afu8g03990, Afu5g12570, Afu8g04590, Afu6g06325, Afu1g13890, Afu4g10420, Afu2g15210, Afu1g11670, Afu1g14060
D-xylose metabolic process	Biological Process	0.609005	0.833933	-0.472926	-0.908679	3	0.000938086	Afu1g04820, Afu7g02550, Afu5g09840
D-lactate dehydrogenase (cytochrome) activity	Molecular Function	0.59375	0.830079	-0.538798	-0.909914	2	0.000625391	Afu7g02560, Afu5g02230
lactate catabolic process	Biological Process	0.59375	0.830079	-0.538798	-0.909914	2	0.000625391	Afu7g02560, Afu5g02230
gamma-tubulin binding	Molecular Function	0.549654	0.829774	-0.407639	-0.910202	4	0.00125078	Afu3g11320, Afu2g15750, Afu3g09370, Afu5g02730
response to pheromone	Biological Process	0.59375	0.830079	-0.540041	-0.912012	2	0.000625391	Afu5g05900
SAGA complex	Cellular Component	0.549878	0.829774	-0.329677	-0.91205	7	0.00218887	Afu5g02570, Afu1g03070, Afu5g09080, Afu5g03680, Afu6g12710, Afu4g12650, Afu2g05770
proteasome regulatory particle, base subcomplex	Cellular Component	0.59375	0.830079	-0.540513	-0.912809	2	0.000625391	Afu6g11400
mitochondrial outer membrane translocase complex	Cellular Component	0.606635	0.833933	-0.475117	-0.912889	3	0.000938086	Afu2g01660, Afu6g05110, Afu7g01900
carbohydrate phosphorylation	Biological Process	0.591518	0.830079	-0.540676	-0.913084	2	0.000625391	Afu3g10300, Afu2g05910
fructokinase activity	Molecular Function	0.591518	0.830079	-0.540676	-0.913084	2	0.000625391	Afu7g04040, Afu2g05910
glucokinase activity	Molecular Function	0.591518	0.830079	-0.540676	-0.913084	2	0.000625391	Afu7g04040, Afu2g05910
glucose 6-phosphate metabolic process	Biological Process	0.591518	0.830079	-0.540676	-0.913084	2	0.000625391	Afu7g04040, Afu2g05910
glucose binding	Molecular Function	0.591518	0.830079	-0.540676	-0.913084	2	0.000625391	Afu7g04040, Afu2g05910
hexokinase activity	Molecular Function	0.591518	0.830079	-0.540676	-0.913084	2	0.000625391	Afu7g04040, Afu2g05910
intracellular glucose homeostasis	Biological Process	0.591518	0.830079	-0.540676	-0.913084	2	0.000625391	Afu7g04040, Afu2g05910
mannokinase activity	Molecular Function	0.591518	0.830079	-0.540676	-0.913084	2	0.000625391	Afu7g04040, Afu2g05910
Clr6 histone deacetylase complex I''	Cellular Component	0.589286	0.830079	-0.54224	-0.915726	2	0.000625391	Afu8g05570, Afu2g03390
Sin3-type complex	Cellular Component	0.589286	0.830079	-0.54224	-0.915726	2	0.000625391	Afu8g05570, Afu2g03390
histone deacetylase activity	Molecular Function	0.589286	0.830079	-0.54224	-0.915726	2	0.000625391	Afu5g01980, Afu2g03390
obsolete histone H3 deacetylation	Biological Process	0.589286	0.830079	-0.54224	-0.915726	2	0.000625391	Afu5g01980, Afu2g03390
obsolete negative regulation of transcription involved in meiotic cell cycle	Biological Process	0.589286	0.830079	-0.54224	-0.915726	2	0.000625391	Afu8g05570, Afu2g03390
obsolete regulation of transcription involved in G2/M transition of mitotic cell cycle	Biological Process	0.589286	0.830079	-0.54224	-0.915726	2	0.000625391	Afu8g05570, Afu2g03390
protein localization to nucleolar rDNA repeats	Biological Process	0.589286	0.830079	-0.54224	-0.915726	2	0.000625391	Afu2g07550, Afu2g03390
mitochondrial membrane organization	Biological Process	0.589286	0.830079	-0.542553	-0.916255	2	0.000625391	Afu6g04460, Afu1g04940
positive regulation of protein exit from endoplasmic reticulum	Biological Process	0.589286	0.830079	-0.542553	-0.916255	2	0.000625391	Afu6g03960, Afu1g04940
positive regulation of mitotic spindle elongation	Biological Process	0.589286	0.830079	-0.542831	-0.916724	2	0.000625391	Afu3g12250
U1 snRNA 3'-end processing	Biological Process	0.589286	0.830079	-0.542866	-0.916783	2	0.000625391	Afu2g13130, Afu5g04440
ribonuclease III activity	Molecular Function	0.589286	0.830079	-0.542866	-0.916783	2	0.000625391	Afu1g12730, Afu5g04440
DNA polymerase processivity factor activity	Molecular Function	0.589286	0.830079	-0.543179	-0.917311	2	0.000625391	Afu1g04900, Afu2g06190
G-protein beta-subunit binding	Molecular Function	0.590047	0.830079	-0.47796	-0.91835	3	0.000938086	Afu1g13140
cyclin binding	Molecular Function	0.590047	0.830079	-0.478247	-0.918902	3	0.000938086	Afu5g03160, Afu6g07980, Afu6g07420
nuclear-transcribed mRNA catabolic process, deadenylation-dependent decay	Biological Process	0.590047	0.830079	-0.478875	-0.920108	3	0.000938086	Afu2g04820, Afu3g10240
adenylate kinase activity	Molecular Function	0.589286	0.830079	-0.545056	-0.920482	2	0.000625391	Afu4g12680, Afu1g07530
purine nucleotide metabolic process	Biological Process	0.589286	0.830079	-0.545056	-0.920482	2	0.000625391	Afu8g02860, Afu1g07530
inner plaque of mitotic spindle pole body	Cellular Component	0.587054	0.830079	-0.546308	-0.922595	2	0.000625391	Afu3g11320, Afu3g09370
spindle pole body localization	Biological Process	0.587054	0.830079	-0.546308	-0.922595	2	0.000625391	Afu4g07100, Afu3g09370
galactose catabolic process	Biological Process	0.538106	0.824082	-0.413742	-0.923828	4	0.00125078	Afu3g10300, Afu1g04820, Afu1g11000
regulation of phosphoprotein phosphatase activity	Biological Process	0.582938	0.830079	-0.481064	-0.924315	3	0.000938086	Afu1g11110, Afu1g04800, Afu5g03700
Cul3-RING ubiquitin ligase complex	Cellular Component	0.580357	0.830079	-0.547734	-0.925003	2	0.000625391	Afu6g10530
protein localization to Golgi apparatus	Biological Process	0.530414	0.819833	-0.334378	-0.925054	7	0.00218887	Afu1g01720, Afu2g17110, Afu1g09500, Afu2g10980, Afu3g09790, Afu1g02430, Afu1g16970
positive regulation of translation	Biological Process	0.582938	0.830079	-0.481502	-0.925156	3	0.000938086	Afu1g10310
maintenance of translational fidelity	Biological Process	0.573661	0.830079	-0.549437	-0.927879	2	0.000625391	Afu2g13530, Afu3g06260
response to oxidative stress	Biological Process	0.527981	0.819297	-0.33559	-0.928406	7	0.00218887	Afu3g12670, Afu4g10770, Afu2g01520
clathrin adaptor complex	Cellular Component	0.580569	0.830079	-0.483255	-0.928524	3	0.000938086	Afu4g04310, Afu5g07930, Afu4g13490
positive regulation of transcription initiation by RNA polymerase II	Biological Process	0.528868	0.819297	-0.416406	-0.929777	4	0.00125078	Afu4g12470, Afu5g03680, Afu8g05490, Afu2g07460
transcription-dependent tethering of RNA polymerase II gene DNA at nuclear periphery	Biological Process	0.569196	0.830079	-0.550688	-0.929993	2	0.000625391	Afu7g06020, Afu1g09020
carnitine biosynthetic process	Biological Process	0.569196	0.830079	-0.551001	-0.930521	2	0.000625391	Afu4g08600, Afu1g06180
proton-transporting V-type ATPase, V0 domain	Cellular Component	0.569196	0.830079	-0.551314	-0.93105	2	0.000625391	Afu3g12370, Afu4g11300
nucleotidyltransferase activity	Molecular Function	0.525547	0.819297	-0.336557	-0.931083	7	0.00218887	Afu7g04130, Afu1g15340
cytosolic ribosome	Cellular Component	0.561905	0.829774	-0.383025	-0.931096	5	0.00156348	Afu2g04820, Afu4g06070, Afu5g06750, Afu2g07960, Afu4g08920
proteasome assembly	Biological Process	0.526559	0.819297	-0.417152	-0.931442	4	0.00125078	Afu5g04170, Afu6g11400
autolysis	Biological Process	0.575829	0.830079	-0.485328	-0.932507	3	0.000938086	Afu1g04830
eukaryotic translation initiation factor 2 complex	Cellular Component	0.569196	0.830079	-0.552253	-0.932635	2	0.000625391	Afu4g07580, Afu3g08600
Arp2/3 complex-mediated actin nucleation	Biological Process	0.57346	0.830079	-0.486072	-0.933937	3	0.000938086	Afu5g11560, Afu3g10700, Afu6g02370
Arp2/3 protein complex	Cellular Component	0.57346	0.830079	-0.486072	-0.933937	3	0.000938086	Afu5g11560, Afu3g10700, Afu6g02370
actin cytoskeleton	Cellular Component	0.57346	0.830079	-0.486072	-0.933937	3	0.000938086	Afu1g14960, Afu3g10700, Afu6g02370
actin filament polymerization	Biological Process	0.57346	0.830079	-0.486072	-0.933937	3	0.000938086	Afu6g04940, Afu5g11560, Afu6g02370
molecular adaptor activity	Molecular Function	0.518248	0.819297	-0.337842	-0.934638	7	0.00218887	Afu3g05950, Afu1g08850, Afu3g10240
cytoplasmic dynein complex	Cellular Component	0.526559	0.819297	-0.418597	-0.93467	4	0.00125078	Afu5g08510, Afu8g04460, Afu5g11810, Afu1g09550
peroxidase activity	Molecular Function	0.566964	0.830079	-0.553722	-0.935116	2	0.000625391	Afu4g10770
nuclear outer membrane-endoplasmic reticulum membrane network	Cellular Component	0.526559	0.819297	-0.419071	-0.935728	4	0.00125078	Afu1g14120, Afu2g03700, Afu7g01220
septation initiation signaling	Biological Process	0.526559	0.819297	-0.419224	-0.936068	4	0.00125078	Afu6g02670, Afu5g02220, Afu6g10330, Afu6g02840
polyamine biosynthetic process	Biological Process	0.566964	0.830079	-0.554443	-0.936334	2	0.000625391	Afu4g08010, Afu1g13490
regulation of secondary metabolic process	Biological Process	0.56872	0.830079	-0.487461	-0.936605	3	0.000938086	Afu1g14660
cell growth mode switching, budding to filamentous	Biological Process	0.526559	0.819297	-0.41985	-0.937466	4	0.00125078	Afu8g05660, Afu5g05550, Afu1g12760, Afu6g10410
development of symbiont in host	Biological Process	0.526559	0.819297	-0.41985	-0.937466	4	0.00125078	Afu5g05900, Afu4g12970, Afu6g05150, Afu6g10410
positive regulation of filamentous growth of a population of unicellular organisms in response to neutral pH	Biological Process	0.526559	0.819297	-0.41985	-0.937466	4	0.00125078	Afu5g06330, Afu1g12760, Afu2g03290, Afu6g10410
positive regulation of transcription elongation by RNA polymerase II	Biological Process	0.515815	0.819297	-0.339099	-0.938115	7	0.00218887	Afu6g10530, Afu4g08500, Afu3g05890, Afu5g03160, Afu2g11000
protein neddylation	Biological Process	0.524249	0.819297	-0.421102	-0.940263	4	0.00125078	Afu5g06060, Afu6g10600, Afu3g14430, Afu2g08150
chromosome separation	Biological Process	0.566964	0.830079	-0.556841	-0.940384	2	0.000625391	Afu3g05530
positive regulation of GTPase activity	Biological Process	0.5625	0.829774	-0.557226	-0.941034	2	0.000625391	Afu4g04560
negative regulation of transcription by RNA polymerase I	Biological Process	0.559242	0.829774	-0.490141	-0.941755	3	0.000938086	Afu8g05570, Afu2g03390, Afu4g11660
alpha-1,6-mannosyltransferase activity	Molecular Function	0.559242	0.829774	-0.490454	-0.942356	3	0.000938086	Afu8g02040, Afu1g01380, Afu4g10750
magnesium ion binding	Molecular Function	0.530405	0.819833	-0.205373	-0.942914	28	0.00875547	Afu5g15060, Afu6g06870, Afu4g10790, Afu4g04520, Afu3g13380, Afu6g11680, Afu6g07430, Afu1g06210, Afu4g10210, Afu6g08520, Afu2g15760, Afu3g03020, Afu2g08850
perinuclear endoplasmic reticulum	Cellular Component	0.5625	0.829774	-0.558513	-0.943208	2	0.000625391	Afu1g08970
obsolete ER-associated misfolded protein catabolic process	Biological Process	0.510949	0.819297	-0.340959	-0.943261	7	0.00218887	Afu4g04640, Afu2g17110, Afu2g02360, Afu1g07690, Afu3g06450, Afu1g02430, Afu6g04670
methylation	Biological Process	0.5375	0.823736	-0.226818	-0.943503	21	0.0065666	Afu4g07360, Afu5g11670, Afu1g14660, Afu4g04270, Afu1g09050, Afu3g09320
Cdc50p-Drs2p complex	Cellular Component	0.560268	0.829774	-0.559449	-0.944788	2	0.000625391	Afu2g08850, Afu1g07740
late endosome membrane	Cellular Component	0.560268	0.829774	-0.559449	-0.944788	2	0.000625391	Afu8g02780, Afu1g07740
long-chain fatty acid metabolic process	Biological Process	0.560268	0.829774	-0.560075	-0.945845	2	0.000625391	Afu5g09510, Afu5g04270
very long-chain fatty acid-CoA ligase activity	Molecular Function	0.560268	0.829774	-0.560075	-0.945845	2	0.000625391	Afu2g11360, Afu5g04270
misfolded protein binding	Molecular Function	0.507576	0.819297	-0.365469	-0.946083	6	0.00187617	Afu1g07440, Afu8g03930, Afu3g05400, Afu2g02360
mitotic actomyosin contractile ring contraction	Biological Process	0.560268	0.829774	-0.560388	-0.946374	2	0.000625391	Afu5g03400, Afu5g08700
nuclear migration during mitotic telophase	Biological Process	0.560268	0.829774	-0.560388	-0.946374	2	0.000625391	Afu2g14280, Afu5g08700
phosphatidylinositol binding	Molecular Function	0.469333	0.806176	-0.297365	-0.946747	10	0.00312695	Afu2g07450, Afu6g06400, Afu1g09870, Afu3g05630, Afu3g06140, Afu3g08020, Afu1g09500, Afu5g07150, Afu6g10410, Afu2g02610
diterpenoid biosynthetic process	Biological Process	0.517321	0.819297	-0.424324	-0.947456	4	0.00125078	Afu5g15060
response to UV	Biological Process	0.502525	0.819297	-0.366257	-0.948122	6	0.00187617	Afu3g05950, Afu4g12680, Afu5g12660
ubiquinol-cytochrome-c reductase activity	Molecular Function	0.549763	0.829774	-0.493584	-0.94837	3	0.000938086	Afu1g02070, Afu5g04210, Afu4g06790
ER-dependent peroxisome organization	Biological Process	0.545024	0.827657	-0.49421	-0.949572	3	0.000938086	Afu7g04160, Afu5g06320, Afu5g06300
obsolete regulation of chromatin silencing at telomere	Biological Process	0.555804	0.829774	-0.562578	-0.950072	2	0.000625391	Afu2g11000, Afu1g15310
positive regulation of G1/S transition of mitotic cell cycle	Biological Process	0.555804	0.829774	-0.562578	-0.950072	2	0.000625391	Afu2g10270, Afu1g15310
DNA strand exchange activity	Molecular Function	0.545024	0.827657	-0.494523	-0.950174	3	0.000938086	Afu1g10410, Afu5g13330, Afu1g12520
dynactin complex	Cellular Component	0.555804	0.829774	-0.562891	-0.950601	2	0.000625391	Afu2g13450, Afu6g13110
metaphase/anaphase transition of mitotic cell cycle	Biological Process	0.555804	0.829774	-0.563517	-0.951658	2	0.000625391	Afu3g05950, Afu5g02440
N-terminal peptidyl-methionine acetylation	Biological Process	0.545024	0.827657	-0.495775	-0.952579	3	0.000938086	Afu4g07460, Afu4g11910, Afu3g09940
shikimate 3-dehydrogenase (NADP+) activity	Molecular Function	0.553571	0.829774	-0.564768	-0.953771	2	0.000625391	Afu3g14830, Afu1g13740
electron transport chain	Biological Process	0.545024	0.827657	-0.496714	-0.954383	3	0.000938086	Afu3g07810, Afu3g10110, Afu2g05500
regulation of sterigmatocystin biosynthetic process	Biological Process	0.512702	0.819297	-0.427483	-0.954511	4	0.00125078	Afu1g13140, Afu4g10770
protein serine/threonine phosphatase activity	Molecular Function	0.52619	0.819297	-0.392839	-0.954952	5	0.00156348	Afu3g12250, Afu1g04950, Afu1g09280
protein polyubiquitination	Biological Process	0.490358	0.819297	-0.275581	-0.955096	12	0.00375235	Afu7g00550, Afu1g05970, Afu6g14130, Afu6g13170, Afu4g07340, Afu1g09500, Afu1g04210, Afu4g04612, Afu3g14430, Afu5g04060, Afu3g09090, Afu2g16470
poly(A) binding	Molecular Function	0.553571	0.829774	-0.565664	-0.955284	2	0.000625391	Afu1g04190
lysine-tRNA ligase activity	Molecular Function	0.553571	0.829774	-0.565707	-0.955356	2	0.000625391	Afu1g04460, Afu6g07640
lysyl-tRNA aminoacylation	Biological Process	0.553571	0.829774	-0.565707	-0.955356	2	0.000625391	Afu1g04460, Afu6g07640
commitment complex	Cellular Component	0.542654	0.827059	-0.497653	-0.956188	3	0.000938086	Afu3g10840, Afu7g05310, Afu2g05110
Rvs161p-Rvs167p complex	Cellular Component	0.553571	0.829774	-0.566646	-0.956942	2	0.000625391	Afu3g14230, Afu5g05950
plasma membrane tubulation	Biological Process	0.553571	0.829774	-0.566646	-0.956942	2	0.000625391	Afu3g14230, Afu5g05950
Golgi apparatus	Cellular Component	0.512545	0.819297	-0.193381	-0.957023	35	0.0109443	Afu3g00870, Afu6g06620, Afu2g08900, Afu3g08840, Afu2g07670, Afu4g03040, Afu2g01570, Afu8g04940, Afu5g13090, Afu1g06030, Afu5g02510, Afu7g01840, Afu6g02120, Afu6g14170, Afu6g06900, Afu8g02780, Afu1g07740, Afu1g07420, Afu1g09500, Afu6g03950, Afu5g11900, Afu2g02560, Afu2g10980, Afu1g04020, Afu4g09520, Afu6g02460, Afu5g08740, Afu6g04150, Afu5g03580, Afu7g03640, Afu7g05930, Afu1g16970
signal sequence binding	Molecular Function	0.549107	0.829774	-0.567584	-0.958527	2	0.000625391	Afu5g08130, Afu8g02780
regulation of siRNA-mediated facultative heterochromatin formation	Biological Process	0.546875	0.828811	-0.56821	-0.959584	2	0.000625391	Afu8g03990, Afu2g13540
tetrahydrofolylpolyglutamate synthase activity	Molecular Function	0.535545	0.82158	-0.499531	-0.959796	3	0.000938086	Afu8g04160, Afu4g08060, Afu4g06740
positive regulation of mitochondrial fusion	Biological Process	0.546875	0.828811	-0.568523	-0.960112	2	0.000625391	Afu2g17110, Afu6g12270
transferase activity	Molecular Function	0.534161	0.82158	-0.227998	-0.96038	22	0.0068793	Afu4g00210, Afu3g14700, Afu8g02350
DNA duplex unwinding	Biological Process	0.501155	0.819297	-0.431121	-0.962633	4	0.00125078	Afu5g13370, Afu3g05590, Afu2g10820, Afu6g08210
mitochondrial transport	Biological Process	0.542411	0.827059	-0.570088	-0.962754	2	0.000625391	Afu1g05390, Afu1g06530
glycerol metabolic process	Biological Process	0.542411	0.827059	-0.570153	-0.962865	2	0.000625391	Afu6g08470
sterol binding	Molecular Function	0.535714	0.82158	-0.571373	-0.964926	2	0.000625391	Afu2g03790
sterol transporter activity	Molecular Function	0.535714	0.82158	-0.571373	-0.964926	2	0.000625391	Afu2g03790
protein insertion into ER membrane	Biological Process	0.535714	0.82158	-0.571652	-0.965396	2	0.000625391	Afu3g11350, Afu4g11100
obsolete histone H3-K4 methylation	Biological Process	0.533175	0.82158	-0.502567	-0.965631	3	0.000938086	Afu3g04120
L-methionine salvage from methylthioadenosine	Biological Process	0.535714	0.82158	-0.571965	-0.965925	2	0.000625391	Afu4g05830, Afu6g04430
ethanolamine kinase activity	Molecular Function	0.533482	0.82158	-0.572278	-0.966453	2	0.000625391	Afu1g11550, Afu1g15930
regulation of alternative mRNA splicing, via spliceosome	Biological Process	0.533482	0.82158	-0.572407	-0.966671	2	0.000625391	Afu3g10840
obsolete nucleosome mobilization	Biological Process	0.529018	0.819297	-0.572904	-0.96751	2	0.000625391	Afu4g13440, Afu3g02330
mitotic DNA replication lagging strand elongation	Biological Process	0.529018	0.819297	-0.574155	-0.969623	2	0.000625391	Afu1g04900, Afu2g16600
syncytium formation by plasma membrane fusion	Biological Process	0.473118	0.806194	-0.290941	-0.969705	11	0.00343965	Afu4g09710, Afu3g11080, Afu6g06520
isoleucine-tRNA ligase activity	Molecular Function	0.529018	0.819297	-0.574468	-0.970152	2	0.000625391	Afu7g01420, Afu1g13710
isoleucyl-tRNA aminoacylation	Biological Process	0.529018	0.819297	-0.574468	-0.970152	2	0.000625391	Afu7g01420, Afu1g13710
COPII-coated ER to Golgi transport vesicle	Cellular Component	0.5	0.819297	-0.399311	-0.970685	5	0.00156348	Afu6g06620, Afu4g03040, Afu4g04630, Afu1g07420, Afu1g05120
negative regulation of cytoplasmic translational initiation in response to stress	Biological Process	0.526786	0.819297	-0.575094	-0.971209	2	0.000625391	Afu5g06750, Afu2g07960
protein kinase regulator activity	Molecular Function	0.526786	0.819297	-0.575094	-0.971209	2	0.000625391	Afu4g06180, Afu2g07960
regulation of translational elongation	Biological Process	0.526786	0.819297	-0.575094	-0.971209	2	0.000625391	Afu4g06070, Afu2g07960
isocitrate metabolic process	Biological Process	0.528436	0.819297	-0.50579	-0.971823	3	0.000938086	Afu1g12800, Afu3g08660, Afu6g06370
anaphase-promoting complex	Cellular Component	0.466334	0.806176	-0.331305	-0.972273	8	0.00250156	Afu3g05950, Afu1g14730, Afu2g05210, Afu1g15710, Afu4g10570, Afu5g02440
actin filament severing	Biological Process	0.526786	0.819297	-0.576971	-0.974379	2	0.000625391	Afu1g14960, Afu1g12760
actin polymerization or depolymerization	Biological Process	0.526786	0.819297	-0.576971	-0.974379	2	0.000625391	Afu1g14960, Afu1g12760
Sec61 translocon complex	Cellular Component	0.528436	0.819297	-0.507237	-0.974603	3	0.000938086	Afu3g06901, Afu5g08130
regulation of growth rate	Biological Process	0.47619	0.807629	-0.251922	-0.975921	16	0.00500313	Afu6g06870, Afu1g13140, Afu2g05860, Afu2g13680, Afu4g11530, Afu4g11050, Afu4g03970, Afu4g13170, Afu5g04210, Afu8g04810, Afu2g13450, Afu6g14220, Afu5g11810
obsolete ubiquitin-dependent ERAD pathway	Biological Process	0.47191	0.806194	-0.275667	-0.977426	13	0.00406504	Afu4g04640, Afu1g05040, Afu2g17110, Afu5g08130, Afu6g12360, Afu4g07340, Afu1g04210, Afu4g04612, Afu1g02430, Afu5g04060, Afu6g04670, Afu4g07310, Afu2g16470
phosphatidylinositol-5-phosphate binding	Molecular Function	0.526786	0.819297	-0.579035	-0.977864	2	0.000625391	Afu5g08540
septin filament array	Cellular Component	0.526786	0.819297	-0.579035	-0.977864	2	0.000625391	Afu5g08540
DNA replication proofreading	Biological Process	0.526786	0.819297	-0.579426	-0.978524	2	0.000625391	Afu3g09560
nucleotide-excision repair, DNA gap filling	Biological Process	0.526786	0.819297	-0.579426	-0.978524	2	0.000625391	Afu3g09560
'de novo' AMP biosynthetic process	Biological Process	0.524554	0.819297	-0.5801	-0.979663	2	0.000625391	Afu2g11940, Afu1g15450
fumarate metabolic process	Biological Process	0.524554	0.819297	-0.5801	-0.979663	2	0.000625391	Afu2g11940, Afu1g15450
cellular metabolic process	Biological Process	0.521327	0.819297	-0.510485	-0.980844	3	0.000938086	Afu4g05830, Afu2g04960, Afu5g13040
regulation of translational initiation	Biological Process	0.521327	0.819297	-0.510485	-0.980844	3	0.000938086	Afu2g08990, Afu5g06750, Afu5g13040
clathrin binding	Molecular Function	0.517857	0.819297	-0.581665	-0.982305	2	0.000625391	Afu5g09630, Afu3g06140
clathrin light chain binding	Molecular Function	0.517857	0.819297	-0.581665	-0.982305	2	0.000625391	Afu4g07700, Afu3g06140
cortical actin cytoskeleton organization	Biological Process	0.517857	0.819297	-0.581665	-0.982305	2	0.000625391	Afu4g11890, Afu3g06140
old growing cell tip	Cellular Component	0.517857	0.819297	-0.581665	-0.982305	2	0.000625391	Afu1g11690, Afu3g06140
replication fork	Cellular Component	0.475751	0.807629	-0.440325	-0.983184	4	0.00125078	Afu6g02060, Afu3g09560, Afu5g13370
formin-nucleated actin cable assembly	Biological Process	0.518957	0.819297	-0.511737	-0.98325	3	0.000938086	Afu5g05550, Afu6g04940, Afu2g07420
negative regulation of DNA recombination	Biological Process	0.515625	0.819297	-0.583229	-0.984947	2	0.000625391	Afu3g09850, Afu2g11000
obsolete anchoring of the mitotic actomyosin contractile ring to the plasma membrane	Biological Process	0.515625	0.819297	-0.583542	-0.985476	2	0.000625391	Afu7g03760, Afu3g10250
protein localization to cell division site involved in mitotic actomyosin contractile ring assembly	Biological Process	0.515625	0.819297	-0.583542	-0.985476	2	0.000625391	Afu2g03640, Afu3g10250
L-cystine transmembrane transporter activity	Molecular Function	0.515625	0.819297	-0.583937	-0.986143	2	0.000625391	Afu6g11100
intracellular calcium ion homeostasis	Biological Process	0.454301	0.798467	-0.295873	-0.986143	11	0.00343965	Afu1g13340, Afu3g13790, Afu5g05960, Afu4g11890, Afu2g05860, Afu3g10690
mitotic actomyosin contractile ring, intermediate layer	Cellular Component	0.473441	0.806194	-0.441705	-0.986267	4	0.00125078	Afu3g12250, Afu6g06400, Afu5g03400
protein heterodimerization activity	Molecular Function	0.455056	0.798467	-0.278179	-0.986332	13	0.00406504	Afu6g10965, Afu6g04660, Afu2g13860, Afu4g12690, Afu5g03680, Afu3g08260, Afu2g12330, Afu2g14250, Afu5g10620, Afu1g07270, Afu3g02340, Afu3g14445, Afu1g09350
mitochondrion targeting sequence binding	Molecular Function	0.515625	0.819297	-0.584168	-0.986532	2	0.000625391	Afu6g05110, Afu2g03420
translation elongation factor activity	Molecular Function	0.452555	0.797896	-0.356662	-0.986704	7	0.00218887	Afu7g05660, Afu4g08110, Afu2g13530, Afu6g04570, Afu1g12170
obsolete replication fork protection	Biological Process	0.516588	0.819297	-0.513615	-0.986858	3	0.000938086	Afu2g09060, Afu7g03750, Afu3g05540
single-stranded telomeric DNA binding	Molecular Function	0.516588	0.819297	-0.513715	-0.987049	3	0.000938086	Afu4g12680, Afu5g07120
cellular response to amino acid starvation	Biological Process	0.480952	0.81371	-0.406201	-0.987434	5	0.00156348	Afu3g14150, Afu4g13170, Afu5g06750, Afu2g07960, Afu1g04580
poly(A)-specific ribonuclease activity	Molecular Function	0.516588	0.819297	-0.513928	-0.987459	3	0.000938086	Afu2g11130, Afu2g04650, Afu1g14310
UTP-C complex	Cellular Component	0.511161	0.819297	-0.585106	-0.988118	2	0.000625391	Afu3g05490, Afu4g06180
protein kinase CK2 complex	Cellular Component	0.511161	0.819297	-0.585106	-0.988118	2	0.000625391	Afu8g04810, Afu4g06180
protein serine/threonine kinase inhibitor activity	Molecular Function	0.511161	0.819297	-0.585106	-0.988118	2	0.000625391	Afu2g10620, Afu4g06180
regulation of transcription by RNA polymerase I	Biological Process	0.511161	0.819297	-0.585106	-0.988118	2	0.000625391	Afu8g04810, Afu4g06180
regulation of transcription by RNA polymerase III	Biological Process	0.511161	0.819297	-0.585106	-0.988118	2	0.000625391	Afu8g04810, Afu4g06180
obsolete inositol phosphate dephosphorylation	Biological Process	0.473441	0.806194	-0.442752	-0.988605	4	0.00125078	Afu2g13080, Afu7g03680, Afu6g09070
negative regulation of penicillin biosynthetic process	Biological Process	0.511161	0.819297	-0.586045	-0.989703	2	0.000625391	Afu4g12470, Afu5g01980
obsolete SHREC2 complex	Cellular Component	0.511161	0.819297	-0.586045	-0.989703	2	0.000625391	Afu4g13440, Afu5g01980
protein quality control for misfolded or incompletely synthesized proteins	Biological Process	0.473441	0.806194	-0.443644	-0.990596	4	0.00125078	Afu1g06700, Afu4g11530, Afu4g04130, Afu4g13160
PTW/PP1 phosphatase complex	Cellular Component	0.506696	0.819297	-0.586671	-0.99076	2	0.000625391	Afu1g04950, Afu1g04800
microtubule organizing center	Cellular Component	0.471429	0.806194	-0.407767	-0.99124	5	0.00156348	Afu3g11320, Afu3g11860, Afu2g15750, Afu3g09370, Afu5g02730
protein-containing complex binding	Molecular Function	0.466513	0.806176	-0.444356	-0.992186	4	0.00125078	Afu2g16030, Afu6g10980, Afu2g10270
DNA double-strand break processing	Biological Process	0.506696	0.819297	-0.58761	-0.992345	2	0.000625391	Afu3g09050, Afu6g07980
cyclin-dependent protein serine/threonine kinase activity	Molecular Function	0.506696	0.819297	-0.58761	-0.992345	2	0.000625391	Afu5g03160, Afu6g07980
meiotic DNA double-strand break processing	Biological Process	0.506696	0.819297	-0.58761	-0.992345	2	0.000625391	Afu3g09050, Afu6g07980
negative regulation of protein binding	Biological Process	0.506696	0.819297	-0.58761	-0.992345	2	0.000625391	Afu1g04950, Afu6g07980
regulation of protein localization to chromatin	Biological Process	0.506696	0.819297	-0.58761	-0.992345	2	0.000625391	Afu7g04310, Afu6g07980
response to mitotic G2 DNA damage checkpoint signaling	Biological Process	0.506696	0.819297	-0.58761	-0.992345	2	0.000625391	Afu6g08200, Afu6g07980
RNA polymerase III general transcription initiation factor activity	Molecular Function	0.504739	0.819297	-0.517371	-0.994074	3	0.000938086	Afu3g10380, Afu1g04980, Afu2g16462
chromatin insulator sequence binding	Molecular Function	0.504739	0.819297	-0.517371	-0.994074	3	0.000938086	Afu3g10380, Afu1g04980, Afu2g16462
transcription factor TFIIIC complex	Cellular Component	0.504739	0.819297	-0.517371	-0.994074	3	0.000938086	Afu3g10380, Afu1g04980, Afu2g16462
transcription initiation at RNA polymerase III promoter	Biological Process	0.504739	0.819297	-0.517371	-0.994074	3	0.000938086	Afu3g10380, Afu1g04980, Afu2g16462
ATP metabolic process	Biological Process	0.504739	0.819297	-0.517684	-0.994676	3	0.000938086	Afu2g13240, Afu1g07530, Afu8g05320
ATP-dependent chromatin remodeler activity	Molecular Function	0.504464	0.819297	-0.589174	-0.994987	2	0.000625391	Afu1g10295, Afu4g13440
Golgi cis cisterna	Cellular Component	0.50237	0.819297	-0.51831	-0.995878	3	0.000938086	Afu4g03040, Afu7g05700, Afu5g11900
mitotic actomyosin contractile ring assembly actin filament organization	Biological Process	0.504464	0.819297	-0.5898	-0.996044	2	0.000625391	Afu6g04940, Afu2g03640
obsolete nucleosome positioning	Biological Process	0.43309	0.790633	-0.360434	-0.997138	7	0.00218887	Afu3g05890, Afu8g04270, Afu4g13440, Afu5g01980, Afu3g02330, Afu6g05150
positive regulation of establishment or maintenance of bipolar cell polarity regulating cell shape	Biological Process	0.5	0.819297	-0.590738	-0.997629	2	0.000625391	Afu4g11890, Afu8g04810
protein localization to mitotic spindle pole body	Biological Process	0.5	0.819297	-0.59152	-0.998949	2	0.000625391	Afu3g12250
cellular bud site selection	Biological Process	0.5	0.819297	-0.591677	-0.999214	2	0.000625391	Afu6g12340, Afu6g04940
obsolete positive regulation of actin cytoskeleton reorganization	Biological Process	0.5	0.819297	-0.591677	-0.999214	2	0.000625391	Afu1g09640, Afu6g04940
polarisome	Cellular Component	0.5	0.819297	-0.591677	-0.999214	2	0.000625391	Afu1g09640, Afu6g04940
profilin binding	Molecular Function	0.5	0.819297	-0.591677	-0.999214	2	0.000625391	Afu4g10970, Afu6g04940
peptidase activity	Molecular Function	0.453258	0.797896	-0.273934	-0.999954	14	0.00437774	Afu4g09320, Afu2g00350
ethanol catabolic process	Biological Process	0.495536	0.819297	-0.592374	-1.00039	2	0.000625391	Afu7g01010
electron transfer activity	Molecular Function	0.430108	0.790633	-0.331565	-1.00075	9	0.00281426	Afu4g11220, Afu6g11510, Afu3g07810, Afu5g04370, Afu1g02070, Afu3g10110
microtubule	Cellular Component	0.397333	0.785314	-0.314431	-1.00108	10	0.00312695	Afu5g13050, Afu1g10910, Afu2g14990, Afu3g11320, Afu3g11860, Afu2g03150, Afu2g14730
cellular response to cadmium ion	Biological Process	0.5	0.819297	-0.521127	-1.00129	3	0.000938086	Afu3g13900, Afu1g15450, Afu1g06860
obsolete histone modification	Biological Process	0.495261	0.819297	-0.521753	-1.00249	3	0.000938086	Afu5g01980, Afu2g11000, Afu5g05870
obsolete regulation of histone H3-K4 methylation	Biological Process	0.495261	0.819297	-0.521753	-1.00249	3	0.000938086	Afu3g05890, Afu2g11000, Afu5g05870
tetrahydrofolate interconversion	Biological Process	0.457143	0.800832	-0.412526	-1.00281	5	0.00156348	Afu3g08650, Afu3g09320
mitochondrial processing peptidase complex	Cellular Component	0.482143	0.81371	-0.593867	-1.00291	2	0.000625391	Afu1g14200, Afu5g04210
RNA catabolic process	Biological Process	0.45	0.797896	-0.413718	-1.00571	5	0.00156348	Afu4g07160, Afu2g08750, Afu5g09250, Afu2g10000, Afu1g07180
translation release factor activity	Molecular Function	0.450346	0.797896	-0.450864	-1.00672	4	0.00125078	Afu2g04820, Afu5g05680, Afu3g05410
post-translational protein targeting to membrane, translocation	Biological Process	0.490521	0.819297	-0.523998	-1.00681	3	0.000938086	Afu3g06901, Afu5g08130
RNA processing	Biological Process	0.429775	0.790633	-0.284013	-1.00702	13	0.00406504	Afu8g04640, Afu2g16040, Afu1g12590, Afu5g11150, Afu2g02190, Afu5g11910, Afu1g12730, Afu2g01820, Afu3g11020
COPII vesicle coat	Cellular Component	0.490521	0.819297	-0.524257	-1.0073	3	0.000938086	Afu6g12830, Afu1g04940, Afu1g03400
obsolete actin cytoskeleton reorganization	Biological Process	0.470982	0.806176	-0.596683	-1.00767	2	0.000625391	Afu5g05550, Afu6g06900
positive regulation of mitotic actomyosin contractile ring assembly	Biological Process	0.470982	0.806176	-0.596683	-1.00767	2	0.000625391	Afu1g04950, Afu6g06900
regulation of establishment or maintenance of cell polarity regulating cell shape	Biological Process	0.470982	0.806176	-0.596683	-1.00767	2	0.000625391	Afu5g11970, Afu6g06900
regulation of fungal-type cell wall (1->3)-alpha-glucan biosynthetic process	Biological Process	0.470982	0.806176	-0.596683	-1.00767	2	0.000625391	Afu5g11970, Afu6g06900
positive regulation of Arp2/3 complex-mediated actin nucleation	Biological Process	0.470982	0.806176	-0.597622	-1.00925	2	0.000625391	Afu8g05660, Afu1g11690
mismatched DNA binding	Molecular Function	0.445727	0.797896	-0.452008	-1.00927	4	0.00125078	Afu4g08300, Afu8g05820, Afu3g09850
metallopeptidase activity	Molecular Function	0.416058	0.790183	-0.364869	-1.00941	7	0.00218887	Afu1g09330, Afu2g02680, Afu4g11150, Afu2g03030, Afu4g09030
flocculation	Biological Process	0.466518	0.806176	-0.598137	-1.01012	2	0.000625391	Afu3g13790
metal ion binding	Molecular Function	0.460606	0.802358	-0.151511	-1.01197	106	0.0331457	Afu4g00220, Afu4g11180, Afu2g12650, Afu6g10700, Afu7g04130, Afu2g14610, Afu6g03750, Afu1g15340, Afu1g05230, Afu5g02720, Afu4g14650, Afu4g03120, Afu6g11310, Afu5g00960, Afu3g14490, Afu7g06700, Afu6g04730, Afu3g14010, Afu7g04700, Afu3g13790
cytoplasm protein quality control by the ubiquitin-proteasome system	Biological Process	0.481043	0.81371	-0.526983	-1.01254	3	0.000938086	Afu1g07160, Afu2g17110
phospholipid transport	Biological Process	0.42394	0.790633	-0.346087	-1.01565	8	0.00250156	Afu4g05920, Afu5g13000, Afu5g03690, Afu4g10210, Afu2g08850
flavin-dependent sulfhydryl oxidase activity	Molecular Function	0.476303	0.807629	-0.528665	-1.01577	3	0.000938086	Afu5g03540
G1/S transition of mitotic cell cycle	Biological Process	0.413625	0.789847	-0.367216	-1.0159	7	0.00218887	Afu6g13030, Afu1g05970, Afu5g06060, Afu6g07980, Afu4g12160, Afu3g05540
vesicle	Cellular Component	0.453125	0.797896	-0.602003	-1.01665	2	0.000625391	Afu5g05550, Afu5g09630
epsilon DNA polymerase complex	Cellular Component	0.453125	0.797896	-0.604007	-1.02004	2	0.000625391	Afu3g09560
vesicle docking involved in exocytosis	Biological Process	0.430952	0.790633	-0.419981	-1.02093	5	0.00156348	Afu2g13750, Afu5g08040, Afu5g05550, Afu6g14220, Afu6g10410
negative regulation of TORC1 signaling	Biological Process	0.428571	0.790633	-0.420177	-1.02141	5	0.00156348	Afu5g05980, Afu4g06150, Afu5g06750, Afu2g07960
transcription corepressor activity	Molecular Function	0.411192	0.787846	-0.369318	-1.02172	7	0.00218887	Afu2g04920, Afu6g12600, Afu8g05570, Afu6g05150, Afu2g03390, Afu1g09790
error-free translesion synthesis	Biological Process	0.469194	0.806176	-0.531768	-1.02174	3	0.000938086	Afu1g04900, Afu3g06780, Afu2g16700
response to endoplasmic reticulum stress	Biological Process	0.40404	0.785314	-0.394705	-1.02176	6	0.00187617	Afu3g14140, Afu1g06700, Afu1g01720
microtubule polymerization	Biological Process	0.469194	0.806176	-0.532081	-1.02234	3	0.000938086	Afu6g12980, Afu6g14220, Afu5g11810
nucleus localization	Biological Process	0.469194	0.806176	-0.532081	-1.02234	3	0.000938086	Afu2g13450, Afu6g14220, Afu5g11810
nucleus organization	Biological Process	0.469194	0.806176	-0.532081	-1.02234	3	0.000938086	Afu5g05550, Afu2g13450, Afu5g11810
vesicle transport along microtubule	Biological Process	0.469194	0.806176	-0.532081	-1.02234	3	0.000938086	Afu6g12970, Afu2g14730, Afu5g11810
regulation of signal transduction	Biological Process	0.450893	0.797896	-0.605846	-1.02314	2	0.000625391	Afu4g04270
positive regulation of gliotoxin biosynthetic process	Biological Process	0.396465	0.785314	-0.395677	-1.02428	6	0.00187617	Afu1g14660, Afu2g14680, Afu5g12210, Afu5g01980, Afu1g05210, Afu2g02540
cellular response to hyperoxia	Biological Process	0.450893	0.797896	-0.606696	-1.02458	2	0.000625391	Afu2g14810, Afu6g08420
negative regulation of SREBP signaling pathway	Biological Process	0.450893	0.797896	-0.606696	-1.02458	2	0.000625391	Afu2g14810, Afu6g08420
DNA-binding transcription repressor activity, RNA polymerase II-specific	Molecular Function	0.428571	0.790633	-0.421502	-1.02463	5	0.00156348	Afu3g12160, Afu3g11960, Afu2g03460, Afu4g10220
gene conversion at mating-type locus	Biological Process	0.428571	0.790633	-0.421699	-1.02511	5	0.00156348	Afu4g12680, Afu3g09850, Afu2g10730, Afu3g09050
nuclear envelope organization	Biological Process	0.464455	0.805179	-0.533959	-1.02595	3	0.000938086	Afu5g06060, Afu1g04940, Afu6g08530
nucleosome organization	Biological Process	0.459716	0.802096	-0.534585	-1.02715	3	0.000938086	Afu1g10295, Afu3g05890, Afu1g09790
adaptation of signaling pathway by response to pheromone involved in conjugation with cellular fusion	Biological Process	0.459716	0.802096	-0.534773	-1.02751	3	0.000938086	Afu1g13140, Afu2g11180
tRNA wobble uridine modification	Biological Process	0.406326	0.785314	-0.371426	-1.02755	7	0.00218887	Afu5g12400, Afu4g07140, Afu6g05090, Afu3g14240, Afu6g04440
dephosphorylation	Biological Process	0.413965	0.789847	-0.350215	-1.02777	8	0.00250156	Afu4g03580, Afu3g12250, Afu3g14030
glucan catabolic process	Biological Process	0.428571	0.790633	-0.42289	-1.028	5	0.00156348	Afu8g02100, Afu6g14490
retrograde vesicle-mediated transport, Golgi to endoplasmic reticulum	Biological Process	0.373333	0.770261	-0.323087	-1.02864	10	0.00312695	Afu3g08840, Afu2g10610, Afu2g09830, Afu1g07420, Afu6g03950, Afu1g05120, Afu6g04150, Afu5g11320, Afu2g09180, Afu3g08350
obsolete negative regulation of histone H3-K14 acetylation	Biological Process	0.439732	0.792997	-0.609512	-1.02933	2	0.000625391	Afu3g05890, Afu1g10850
Cul4-RING E3 ubiquitin ligase complex	Cellular Component	0.452607	0.797896	-0.536322	-1.03049	3	0.000938086	Afu2g16030, Afu1g10710
regulation of mitotic cytokinesis	Biological Process	0.4375	0.792694	-0.610451	-1.03092	2	0.000625391	Afu2g07550, Afu5g02220
regulation of protein localization to mitotic spindle pole body	Biological Process	0.4375	0.792694	-0.610451	-1.03092	2	0.000625391	Afu8g05680, Afu5g02220
dolichyl-phosphate-mannose-protein mannosyltransferase activity	Molecular Function	0.452607	0.797896	-0.536776	-1.03136	3	0.000938086	Afu8g04500, Afu1g07690, Afu3g06450
regulation of endoplasmic reticulum unfolded protein response	Biological Process	0.452607	0.797896	-0.536776	-1.03136	3	0.000938086	Afu8g04500, Afu1g07690, Afu3g06450
translesion synthesis	Biological Process	0.435268	0.790633	-0.610763	-1.03145	2	0.000625391	Afu4g11140, Afu3g06780
mitochondrial matrix	Cellular Component	0.429448	0.790633	-0.234805	-1.03186	24	0.00750469	Afu7g01010, Afu2g09290, Afu6g10700
hyphal septin ring	Cellular Component	0.408776	0.785314	-0.462743	-1.03324	4	0.00125078	Afu1g09640, Afu2g08470, Afu5g08700, Afu5g05540
outer kinetochore	Cellular Component	0.435268	0.790633	-0.612328	-1.03409	2	0.000625391	Afu6g12980, Afu3g10180
spindle attachment to meiosis I kinetochore	Biological Process	0.435268	0.790633	-0.612328	-1.03409	2	0.000625391	Afu8g05680, Afu3g10180
obsolete heterochromatin organization involved in chromatin silencing	Biological Process	0.435268	0.790633	-0.613013	-1.03525	2	0.000625391	Afu3g09560
isopentenyl diphosphate biosynthetic process, mevalonate pathway	Biological Process	0.452607	0.797896	-0.538872	-1.03539	3	0.000938086	Afu4g07780, Afu2g03700
spliceosomal conformational changes to generate catalytic conformation	Biological Process	0.435268	0.790633	-0.613267	-1.03567	2	0.000625391	Afu2g03030, Afu8g04740
positive regulation of protein localization to nucleus	Biological Process	0.411905	0.788514	-0.426558	-1.03692	5	0.00156348	Afu2g17110, Afu2g14670, Afu3g11360, Afu4g12160, Afu1g02430
cell differentiation	Biological Process	0.435268	0.790633	-0.614205	-1.03726	2	0.000625391	Afu3g12160, Afu4g10220
L-iditol 2-dehydrogenase activity	Molecular Function	0.435268	0.790633	-0.614518	-1.03779	2	0.000625391	Afu8g02000, Afu7g02550
sorbitol catabolic process	Biological Process	0.435268	0.790633	-0.614518	-1.03779	2	0.000625391	Afu8g02000, Afu7g02550
mRNA splicing, via spliceosome	Biological Process	0.408784	0.785314	-0.226161	-1.03835	28	0.00875547	Afu6g13410, Afu3g10840, Afu4g13350, Afu8g03990, Afu4g04350, Afu1g10710, Afu5g12570, Afu8g04590, Afu2g03030, Afu6g06490, Afu1g03010, Afu6g06325, Afu5g13480, Afu8g04740, Afu6g02630, Afu4g09020, Afu6g07300, Afu1g13890, Afu3g13370, Afu4g10420, Afu5g04420, Afu2g05960, Afu2g15210
cohesin complex	Cellular Component	0.433036	0.790633	-0.61577	-1.0399	2	0.000625391	Afu2g16080, Afu3g08260
cohesin loader activity	Molecular Function	0.433036	0.790633	-0.61577	-1.0399	2	0.000625391	Afu2g14080, Afu3g08260
mitotic cohesin ssDNA (lagging strand) loading	Biological Process	0.433036	0.790633	-0.61577	-1.0399	2	0.000625391	Afu2g14080, Afu3g08260
chromosome passenger complex	Cellular Component	0.433036	0.790633	-0.616083	-1.04043	2	0.000625391	Afu2g07550, Afu2g15060
regulation of intracellular pH	Biological Process	0.452607	0.797896	-0.541631	-1.04069	3	0.000938086	Afu1g02480
DNA strand elongation involved in mitotic DNA replication	Biological Process	0.452607	0.797896	-0.541692	-1.0408	3	0.000938086	Afu3g09560, Afu5g13370
nucleosome binding	Molecular Function	0.408776	0.785314	-0.466187	-1.04093	4	0.00125078	Afu3g05890, Afu4g13440, Afu4g13000, Afu2g05030
post-transcriptional gene silencing	Biological Process	0.430804	0.790633	-0.616395	-1.04096	2	0.000625391	Afu8g05280, Afu2g04960
meiotic gene conversion	Biological Process	0.430804	0.790633	-0.616708	-1.04149	2	0.000625391	Afu3g09850, Afu6g12910
lysophospholipase activity	Molecular Function	0.408776	0.785314	-0.4665	-1.04163	4	0.00125078	Afu4g03000, Afu3g14680, Afu4g08720, Afu8g04370
cysteine-type peptidase activity	Molecular Function	0.408776	0.785314	-0.46654	-1.04172	4	0.00125078	Afu3g14140, Afu1g06700, Afu5g03195
DNA methylation	Biological Process	0.450237	0.797896	-0.54241	-1.04218	3	0.000938086	Afu1g04950, Afu5g01980, Afu2g03390
obsolete regulation of transcription involved in G1/S transition of mitotic cell cycle	Biological Process	0.450237	0.797896	-0.54241	-1.04218	3	0.000938086	Afu3g13920, Afu2g11000, Afu2g03390
positive regulation of macroautophagy	Biological Process	0.450237	0.797896	-0.54241	-1.04218	3	0.000938086	Afu5g06750, Afu2g07960, Afu2g03390
1,3-beta-D-glucan synthase complex	Cellular Component	0.430804	0.790633	-0.61733	-1.04254	2	0.000625391	Afu8g05620
endoplasmic reticulum exit site	Cellular Component	0.447867	0.797896	-0.542723	-1.04279	3	0.000938086	Afu6g03960, Afu6g12830, Afu1g04940
obsolete phosphorylation of RNA polymerase II C-terminal domain	Biological Process	0.408776	0.785314	-0.467126	-1.04303	4	0.00125078	Afu5g03160, Afu6g07980, Afu4g11690, Afu4g08900
regulation of mRNA stability	Biological Process	0.430804	0.790633	-0.617647	-1.04307	2	0.000625391	Afu1g12000, Afu1g04990
leucine-tRNA ligase activity	Molecular Function	0.428571	0.790633	-0.61796	-1.0436	2	0.000625391	Afu6g04910, Afu6g12630
leucyl-tRNA aminoacylation	Biological Process	0.428571	0.790633	-0.61796	-1.0436	2	0.000625391	Afu6g04910, Afu6g12630
1-phosphatidylinositol 4-kinase activity	Molecular Function	0.426339	0.790633	-0.618273	-1.04413	2	0.000625391	Afu2g13370, Afu7g03760
positive regulation of pericentric heterochromatin formation	Biological Process	0.426339	0.790633	-0.618534	-1.04457	2	0.000625391	Afu3g09560
nuclear pore nuclear basket	Cellular Component	0.426339	0.790633	-0.618958	-1.04529	2	0.000625391	Afu4g04720
positive regulation of protein kinase activity	Biological Process	0.440758	0.793951	-0.544288	-1.04579	3	0.000938086	Afu5g08540, Afu1g06830, Afu5g03080
obsolete actin filament bundle convergence involved in mitotic contractile ring assembly	Biological Process	0.426339	0.790633	-0.619351	-1.04595	2	0.000625391	Afu5g08300
cysteine-type endopeptidase activity	Molecular Function	0.390476	0.785314	-0.430286	-1.04598	5	0.00156348	Afu1g07160, Afu1g06700, Afu5g09710
acyltransferase activity	Molecular Function	0.37741	0.772395	-0.301892	-1.04628	12	0.00375235	Afu3g14700, Afu2g08600
protein O-linked glycosylation	Biological Process	0.408776	0.785314	-0.469317	-1.04792	4	0.00125078	Afu8g04500, Afu1g07690, Afu3g06450, Afu3g10400
protein O-linked mannosylation	Biological Process	0.408776	0.785314	-0.469317	-1.04792	4	0.00125078	Afu8g04500, Afu1g07690, Afu3g06450, Afu3g10400
transcription by RNA polymerase II	Biological Process	0.376344	0.772289	-0.314693	-1.04887	11	0.00343965	Afu5g11120, Afu4g11970
cleavage in ITS2 between 5.8S rRNA and LSU-rRNA of tricistronic rRNA transcript (SSU-rRNA, 5.8S rRNA, LSU-rRNA)	Biological Process	0.421875	0.790633	-0.621089	-1.04888	2	0.000625391	Afu2g02190, Afu1g14410
obsolete solute:proton antiporter activity	Molecular Function	0.390476	0.785314	-0.431655	-1.04931	5	0.00156348	Afu2g08900, Afu6g07730, Afu8g06920, Afu1g07170
5'-3' exonuclease activity	Molecular Function	0.421875	0.790633	-0.621402	-1.04941	2	0.000625391	Afu3g09050, Afu5g03120
fibrinogen binding	Molecular Function	0.421875	0.790633	-0.621631	-1.0498	2	0.000625391	Afu6g00180
gamma-tubulin complex localization to mitotic spindle pole body	Biological Process	0.433649	0.790633	-0.546479	-1.05	3	0.000938086	Afu2g14670, Afu3g11860, Afu3g09370
positive regulation of protein catabolic process	Biological Process	0.419643	0.790633	-0.622028	-1.05047	2	0.000625391	Afu4g10570, Afu1g04900
regulation of DNA replication	Biological Process	0.419643	0.790633	-0.622028	-1.05047	2	0.000625391	Afu2g15905, Afu1g04900
nuclear inner membrane	Cellular Component	0.406467	0.785314	-0.470883	-1.05142	4	0.00125078	Afu3g04200, Afu6g06950, Afu4g07590, Afu2g08420
ATP transport	Biological Process	0.417411	0.790633	-0.622653	-1.05153	2	0.000625391	Afu4g03970, Afu1g05390
regulation of adenylate cyclase activity	Biological Process	0.417411	0.790633	-0.622784	-1.05175	2	0.000625391	Afu1g13140
formation of translation preinitiation complex	Biological Process	0.385714	0.782624	-0.432822	-1.05215	5	0.00156348	Afu2g08990, Afu4g07580, Afu3g08600, Afu3g06260, Afu8g02730
metalloendopeptidase activity	Molecular Function	0.379052	0.774912	-0.358621	-1.05243	8	0.00250156	Afu2g02680, Afu4g11150, Afu4g11530, Afu1g14200, Afu4g07590, Afu4g07910, Afu6g04890, Afu7g05930
TORC1 signaling	Biological Process	0.415179	0.789847	-0.624531	-1.0547	2	0.000625391	Afu3g10080, Afu2g10270
DNA-binding transcription factor activity	Molecular Function	0.377419	0.772395	-0.23605	-1.05477	26	0.00813008	Afu1g04830, Afu1g11620, Afu2g09890, Afu8g01240, Afu5g11260, Afu3g11960, Afu4g12470, Afu8g04050, Afu2g14680, Afu1g06900
phospholipase A2 activity	Molecular Function	0.42891	0.790633	-0.548983	-1.05481	3	0.000938086	Afu3g14680, Afu4g08720, Afu1g03890
obsolete mRNA cleavage	Biological Process	0.410714	0.787626	-0.624844	-1.05523	2	0.000625391	Afu2g05480, Afu3g09720
peptide binding	Molecular Function	0.408482	0.785314	-0.625782	-1.05681	2	0.000625391	Afu1g07440, Afu4g09030
Group I intron splicing	Biological Process	0.404018	0.785314	-0.626408	-1.05787	2	0.000625391	Afu7g01550, Afu6g04910
pre-mRNA intronic binding	Molecular Function	0.404018	0.785314	-0.626408	-1.05787	2	0.000625391	Afu2g03030, Afu6g04910
growth of unicellular organism as a thread of attached cells	Biological Process	0.371429	0.768021	-0.435496	-1.05865	5	0.00156348	Afu1g08850, Afu2g13370, Afu6g08520, Afu1g13510
protein ubiquitination	Biological Process	0.387187	0.783411	-0.281329	-1.05909	15	0.00469043	Afu6g08820, Afu5g13560, Afu6g10980, Afu5g06060, Afu2g15760, Afu2g06220, Afu4g07340, Afu6g08420, Afu5g02440, Afu6g12540, Afu1g09500, Afu1g04040, Afu4g10400
ribophagy	Biological Process	0.419431	0.790633	-0.551359	-1.05938	3	0.000938086	Afu5g04160, Afu2g17110
FAD transport	Biological Process	0.404018	0.785314	-0.627347	-1.05945	2	0.000625391	Afu6g05170, Afu4g13340
regulation of exocytosis	Biological Process	0.404018	0.785314	-0.627347	-1.05945	2	0.000625391	Afu5g03690, Afu4g13340
release of sequestered calcium ion into cytosol by Golgi	Biological Process	0.404018	0.785314	-0.627347	-1.05945	2	0.000625391	Afu2g05860, Afu4g13340
cell tip growth	Biological Process	0.404018	0.785314	-0.62766	-1.05998	2	0.000625391	Afu8g05660, Afu2g13440
pyruvate metabolic process	Biological Process	0.397229	0.785314	-0.475062	-1.06075	4	0.00125078	Afu7g01000
mannosyl-oligosaccharide 1,2-alpha-mannosidase activity	Molecular Function	0.404018	0.785314	-0.628285	-1.06104	2	0.000625391	Afu6g12360, Afu7g02290
cellular response to osmotic stress	Biological Process	0.363636	0.764477	-0.306574	-1.06251	12	0.00375235	Afu2g03560, Afu7g02190, Afu3g12250, Afu3g14150, Afu1g09280, Afu1g04820, Afu4g12970, Afu2g13440
DNA-templated transcription initiation	Biological Process	0.401786	0.785314	-0.629224	-1.06262	2	0.000625391	Afu3g10620, Afu5g03680
RNA polymerase II general transcription initiation factor activity	Molecular Function	0.401786	0.785314	-0.629224	-1.06262	2	0.000625391	Afu3g10620, Afu5g03680
septin ring assembly	Biological Process	0.36253	0.764477	-0.384344	-1.06328	7	0.00218887	Afu5g08540, Afu1g08970, Afu1g08850, Afu5g06060, Afu5g08700, Afu5g03080
anaphase-promoting complex binding	Molecular Function	0.401786	0.785314	-0.630163	-1.06421	2	0.000625391	Afu1g14730, Afu4g10570
positive regulation of anaphase-promoting complex-dependent catabolic process	Biological Process	0.401786	0.785314	-0.630163	-1.06421	2	0.000625391	Afu1g14730, Afu4g10570
positive regulation of ubiquitin protein ligase activity	Biological Process	0.401786	0.785314	-0.630163	-1.06421	2	0.000625391	Afu1g14730, Afu4g10570
ubiquitin ligase activator activity	Molecular Function	0.401786	0.785314	-0.630163	-1.06421	2	0.000625391	Afu1g14730, Afu4g10570
ubiquitin-protein transferase activator activity	Molecular Function	0.401786	0.785314	-0.630163	-1.06421	2	0.000625391	Afu1g14730, Afu4g10570
spermidine biosynthetic process	Biological Process	0.412322	0.788616	-0.554617	-1.06564	3	0.000938086	Afu4g08010, Afu5g03670, Afu1g13490
SCF ubiquitin ligase complex	Cellular Component	0.357527	0.764477	-0.353691	-1.06754	9	0.00281426	Afu4g11700, Afu6g13030, Afu1g05970, Afu3g14150, Afu5g06060
ribosome disassembly	Biological Process	0.409953	0.786862	-0.555638	-1.0676	3	0.000938086	Afu1g10310
positive regulation of protein phosphorylation	Biological Process	0.401786	0.785314	-0.632353	-1.06791	2	0.000625391	Afu7g04310, Afu4g13170
regulation of cellular amino acid metabolic process	Biological Process	0.401786	0.785314	-0.632353	-1.06791	2	0.000625391	Afu4g12470, Afu4g13170
glucose homeostasis	Biological Process	0.401786	0.785314	-0.632369	-1.06793	2	0.000625391	Afu1g17490
mitotic G1 DNA damage checkpoint signaling	Biological Process	0.381062	0.777554	-0.478397	-1.06819	4	0.00125078	Afu5g12110, Afu5g06750, Afu2g07960, Afu6g07420
hyphal tip polarisome	Cellular Component	0.401786	0.785314	-0.632979	-1.06896	2	0.000625391	Afu1g09640, Afu2g03710
mitotic spindle	Cellular Component	0.336	0.746825	-0.335924	-1.06951	10	0.00312695	Afu3g12250, Afu2g14280, Afu6g12980, Afu5g09710, Afu8g05680, Afu2g05080, Afu1g03590
ribosomal small subunit assembly	Biological Process	0.381062	0.777554	-0.479182	-1.06995	4	0.00125078	Afu7g04490, Afu1g05340, Afu2g08850
mRNA processing	Biological Process	0.4	0.785314	-0.257723	-1.07206	21	0.0065666	Afu1g15810, Afu2g16040, Afu3g05430, Afu1g04190, Afu1g01720, Afu4g08500, Afu2g01820, Afu7g05310, Afu2g06220, Afu3g11020, Afu5g07180, Afu2g13540, Afu3g06890, Afu2g04650, Afu1g14310, Afu2g08210, Afu5g01890
nuclear-transcribed mRNA catabolic process, nonsense-mediated decay	Biological Process	0.359524	0.764477	-0.441249	-1.07263	5	0.00156348	Afu1g13060, Afu1g12000, Afu7g05430, Afu5g03120
G-protein beta/gamma-subunit complex binding	Molecular Function	0.393365	0.785314	-0.558461	-1.07302	3	0.000938086	Afu1g13140, Afu2g07670
mitochondrial small ribosomal subunit	Cellular Component	0.336	0.746825	-0.337202	-1.07358	10	0.00312695	Afu5g11540, Afu7g04420, Afu6g05330, Afu5g04430, Afu2g10290, Afu5g10750, Afu5g12790, Afu1g04400, Afu2g02270, Afu1g12065
positive regulation of filamentous growth of a population of unicellular organisms	Biological Process	0.395089	0.785314	-0.636421	-1.07478	2	0.000625391	Afu6g08520, Afu5g06330
DNA strand resection involved in replication fork processing	Biological Process	0.395089	0.785314	-0.636733	-1.0753	2	0.000625391	Afu4g12680, Afu3g09050
positive regulation of transcription from RNA polymerase II promoter by galactose	Biological Process	0.395089	0.785314	-0.637046	-1.07583	2	0.000625391	Afu3g01880, Afu1g11000
carbon catabolite repression of transcription from RNA polymerase II promoter by glucose	Biological Process	0.367206	0.764477	-0.481841	-1.07588	4	0.00125078	Afu6g08520, Afu1g10230, Afu6g05150, Afu4g04100
austinol biosynthetic process	Biological Process	0.395089	0.785314	-0.637296	-1.07626	2	0.000625391	Afu8g02350
dehydroaustinol biosynthetic process	Biological Process	0.395089	0.785314	-0.637296	-1.07626	2	0.000625391	Afu8g02350
mitotic spindle astral microtubule	Cellular Component	0.395089	0.785314	-0.637359	-1.07636	2	0.000625391	Afu3g11860, Afu2g03150
long-chain fatty acid-CoA ligase activity	Molecular Function	0.383886	0.779645	-0.56025	-1.07646	3	0.000938086	Afu2g11360, Afu5g09510, Afu5g04270
chromosome condensation	Biological Process	0.395089	0.785314	-0.637672	-1.07689	2	0.000625391	Afu3g05530, Afu2g11110
mitotic actomyosin contractile ring	Cellular Component	0.383886	0.779645	-0.560563	-1.07706	3	0.000938086	Afu6g04940, Afu2g03640, Afu5g08700
cell morphogenesis	Biological Process	0.346633	0.758742	-0.367367	-1.0781	8	0.00250156	Afu6g06870, Afu2g07690, Afu6g11010, Afu5g05550, Afu2g08470, Afu2g05020, Afu1g12760
membrane coat	Cellular Component	0.350365	0.760702	-0.391313	-1.08257	7	0.00218887	Afu3g08840, Afu4g04310, Afu1g10970, Afu1g06030, Afu2g10610
mitochondrial respiratory chain complex III assembly	Biological Process	0.345238	0.757985	-0.445732	-1.08353	5	0.00156348	Afu4g01260
plus-end-directed microtubule motor activity	Molecular Function	0.374408	0.770261	-0.564632	-1.08488	3	0.000938086	Afu7g01400, Afu2g03150, Afu6g14220
exocytosis	Biological Process	0.350365	0.760702	-0.392334	-1.08539	7	0.00218887	Afu2g03790, Afu3g11040, Afu3g05630, Afu5g08040
actin cortical patch assembly	Biological Process	0.351039	0.760702	-0.486224	-1.08567	4	0.00125078	Afu8g05660, Afu1g11690, Afu3g10700, Afu6g02370
regulation of actin filament polymerization	Biological Process	0.351039	0.760702	-0.486224	-1.08567	4	0.00125078	Afu3g14230, Afu8g02850, Afu3g10700, Afu6g02370
RISC complex	Cellular Component	0.375	0.770261	-0.643304	-1.0864	2	0.000625391	Afu8g05280, Afu5g09250
regulatory ncRNA-mediated gene silencing	Biological Process	0.375	0.770261	-0.643304	-1.0864	2	0.000625391	Afu8g05280, Afu5g09250
endosome membrane	Cellular Component	0.350365	0.760702	-0.39312	-1.08757	7	0.00218887	Afu3g04120, Afu3g13970
protein-RNA complex remodeling	Biological Process	0.375	0.770261	-0.644938	-1.08916	2	0.000625391	Afu4g07630
post-Golgi vesicle-mediated transport	Biological Process	0.362559	0.764477	-0.567762	-1.0909	3	0.000938086	Afu2g08850, Afu6g07980, Afu8g02780
obsolete integral component of Golgi membrane	Cellular Component	0.322667	0.737572	-0.343162	-1.09255	10	0.00312695	Afu4g04630, Afu4g12970, Afu6g13070, Afu1g07420, Afu4g08050, Afu3g09790, Afu3g05690, Afu1g05120, Afu4g13040, Afu2g15580
endocytic vesicle	Cellular Component	0.36019	0.764477	-0.569014	-1.0933	3	0.000938086	Afu1g04950, Afu2g14270, Afu6g04080
U2-type prespliceosome	Cellular Component	0.370536	0.766906	-0.647997	-1.09433	2	0.000625391	Afu3g10840, Afu7g05310
spliceosomal complex assembly	Biological Process	0.370536	0.766906	-0.647997	-1.09433	2	0.000625391	Afu2g13780, Afu7g05310
protein localization to nuclear inner membrane	Biological Process	0.36019	0.764477	-0.56964	-1.0945	3	0.000938086	Afu1g08970, Afu1g12280, Afu7g06020
histone deacetylase complex	Cellular Component	0.334873	0.746825	-0.490294	-1.09476	4	0.00125078	Afu6g12600, Afu8g05570, Afu2g03390, Afu4g11660
N-glycan processing	Biological Process	0.334873	0.746825	-0.490607	-1.09546	4	0.00125078	Afu8g02040, Afu6g12360, Afu1g01380, Afu4g10750
mannan polymerase complex	Cellular Component	0.334873	0.746825	-0.490607	-1.09546	4	0.00125078	Afu8g02040, Afu4g06870, Afu1g01380, Afu4g10750
D-ribose metabolic process	Biological Process	0.368304	0.764477	-0.649249	-1.09644	2	0.000625391	Afu4g14650
ribokinase activity	Molecular Function	0.368304	0.764477	-0.649249	-1.09644	2	0.000625391	Afu4g14650
chloride channel activity	Molecular Function	0.368304	0.764477	-0.649664	-1.09714	2	0.000625391	Afu4g03330
chloride transmembrane transport	Biological Process	0.368304	0.764477	-0.649664	-1.09714	2	0.000625391	Afu4g03330
phosphoprotein phosphatase activity	Molecular Function	0.325758	0.737921	-0.424284	-1.09833	6	0.00187617	Afu3g12250, Afu1g04950
Swr1 complex	Cellular Component	0.335766	0.746825	-0.397054	-1.09845	7	0.00218887	Afu1g02410, Afu7g02370, Afu4g10730, Afu2g06110, Afu2g05030, Afu4g09820, Afu2g05620
cellular response to nutrient	Biological Process	0.368304	0.764477	-0.650501	-1.09855	2	0.000625391	Afu8g05680, Afu2g07550
regulation of cytokinesis	Biological Process	0.368304	0.764477	-0.650501	-1.09855	2	0.000625391	Afu8g05680, Afu2g07550
response to osmotic stress	Biological Process	0.334873	0.746825	-0.49215	-1.0989	4	0.00125078	Afu1g02480, Afu1g13140
phosphatidylethanolamine biosynthetic process	Biological Process	0.353081	0.763745	-0.572457	-1.09992	3	0.000938086	Afu3g13970, Afu8g04940, Afu1g15930
fungal-type cell wall organization	Biological Process	0.310606	0.730025	-0.210033	-1.10002	42	0.0131332	Afu1g10380, Afu4g04070, Afu3g13790, Afu4g10790, Afu3g13380, Afu1g11110, Afu1g08850, Afu6g11390, Afu1g01720, Afu1g09280, Afu8g05660, Afu5g11970, Afu2g05860, Afu2g13680, Afu1g11420, Afu2g01870, Afu6g11010, Afu4g04180, Afu4g12970, Afu3g12690, Afu2g13440, Afu6g06900, Afu8g04500, Afu8g02810, Afu6g05350, Afu1g07690, Afu3g05650, Afu3g06450
Golgi inheritance	Biological Process	0.368304	0.764477	-0.651439	-1.10014	2	0.000625391	Afu5g08040, Afu5g05550
cortical dynamic polarity patch	Cellular Component	0.368304	0.764477	-0.651439	-1.10014	2	0.000625391	Afu3g09900, Afu5g05550
microfilament motor activity	Molecular Function	0.368304	0.764477	-0.651439	-1.10014	2	0.000625391	Afu8g05660, Afu5g05550
protein localization to cell cortex of cell tip	Biological Process	0.368304	0.764477	-0.651439	-1.10014	2	0.000625391	Afu8g04660, Afu5g05550
transport vesicle	Cellular Component	0.368304	0.764477	-0.651439	-1.10014	2	0.000625391	Afu1g09870, Afu5g05550
protein sumoylation	Biological Process	0.350711	0.760702	-0.57277	-1.10052	3	0.000938086	Afu4g06830, Afu1g10850, Afu6g10510
mitochondrial electron transport, NADH to ubiquinone	Biological Process	0.32619	0.737921	-0.452866	-1.10087	5	0.00156348	Afu4g11050, Afu1g06610, Afu2g13710, Afu3g06220, Afu5g02080
DNA translocase activity	Molecular Function	0.348341	0.760177	-0.573083	-1.10112	3	0.000938086	Afu3g05560, Afu7g05510, Afu3g02330
cellular response to glucose starvation	Biological Process	0.322581	0.737572	-0.36512	-1.10203	9	0.00281426	Afu5g05980, Afu3g12670, Afu3g12250, Afu8g03930
mitochondrial translational elongation	Biological Process	0.368304	0.764477	-0.653942	-1.10437	2	0.000625391	Afu4g08110, Afu1g12170
RNA polymerase II complex binding	Molecular Function	0.32381	0.737822	-0.454432	-1.10468	5	0.00156348	Afu2g08550, Afu6g07980, Afu2g11000, Afu5g05870, Afu8g05490
alpha DNA polymerase:primase complex	Cellular Component	0.368304	0.764477	-0.654255	-1.1049	2	0.000625391	Afu5g13020, Afu2g10730
protein kinase activator activity	Molecular Function	0.341232	0.751339	-0.575274	-1.10533	3	0.000938086	Afu1g06830, Afu2g10710, Afu2g07960
P-body	Cellular Component	0.326471	0.737921	-0.282478	-1.10615	17	0.00531582	Afu3g05430, Afu1g12000, Afu3g10240, Afu5g12570, Afu1g11420, Afu2g11130, Afu6g06325, Afu5g03120, Afu1g04990, Afu3g10220, Afu1g07090, Afu2g04650, Afu5g10770
response to pheromone triggering conjugation with cellular fusion	Biological Process	0.363839	0.764477	-0.655194	-1.10648	2	0.000625391	Afu4g10210, Afu2g08850
1-acylglycerol-3-phosphate O-acyltransferase activity	Molecular Function	0.363839	0.764477	-0.655278	-1.10662	2	0.000625391	Afu2g08600
regulation of carbohydrate metabolic process	Biological Process	0.363839	0.764477	-0.655411	-1.10685	2	0.000625391	Afu1g04950
phosphotransferase activity, for other substituted phosphate groups	Molecular Function	0.363839	0.764477	-0.655507	-1.10701	2	0.000625391	Afu8g04940, Afu6g04460
positive regulation of mitotic cell cycle	Biological Process	0.338863	0.747775	-0.576213	-1.10713	3	0.000938086	Afu6g08200, Afu6g07980, Afu6g12300
response to ionizing radiation	Biological Process	0.338863	0.747775	-0.576372	-1.10744	3	0.000938086	Afu1g10410, Afu5g12660
ubiquitin protein ligase activity	Molecular Function	0.322581	0.737572	-0.332287	-1.10751	11	0.00343965	Afu6g03680, Afu5g13560, Afu6g13170, Afu5g06060, Afu2g06220, Afu6g08420, Afu1g09500, Afu2g16700, Afu4g10400, Afu5g05790, Afu3g09090
methionine-tRNA ligase activity	Molecular Function	0.363839	0.764477	-0.656446	-1.10859	2	0.000625391	Afu4g07820, Afu6g09810
regulatory ncRNA-mediated heterochromatin formation	Biological Process	0.319202	0.733416	-0.377866	-1.10891	8	0.00250156	Afu5g04170, Afu3g06790, Afu7g01920, Afu1g05040
cAMP-mediated signaling	Biological Process	0.338863	0.747775	-0.577152	-1.10894	3	0.000938086	Afu1g05230, Afu6g08520, Afu1g12760
protein autoprocessing	Biological Process	0.361607	0.764477	-0.656758	-1.10912	2	0.000625391	Afu3g13970, Afu4g12970
obsolete protein ADP-ribosylation	Biological Process	0.361607	0.764477	-0.657318	-1.11007	2	0.000625391	Afu5g07320
U1 snRNP	Cellular Component	0.325635	0.737921	-0.497808	-1.11154	4	0.00125078	Afu4g13350, Afu6g06490, Afu5g13480, Afu2g05110
cellular response to stress	Biological Process	0.359375	0.764477	-0.658685	-1.11238	2	0.000625391	Afu5g04170
3-deoxy-7-phosphoheptulonate synthase activity	Molecular Function	0.359375	0.764477	-0.658949	-1.11282	2	0.000625391	Afu7g04070, Afu1g02110
peptidyl-serine phosphorylation	Biological Process	0.304	0.730025	-0.349749	-1.11352	10	0.00312695	Afu6g06870, Afu3g12670, Afu4g11890, Afu6g09240, Afu8g04810, Afu6g07980, Afu4g06180, Afu7g03750
methionine biosynthetic process	Biological Process	0.301703	0.730025	-0.403126	-1.11525	7	0.00218887	Afu4g07360, Afu5g08600, Afu3g06530
nucleobase-containing compound kinase activity	Molecular Function	0.354911	0.763745	-0.660875	-1.11607	2	0.000625391	Afu5g03650
obsolete regulation of cAMP metabolic process	Biological Process	0.354911	0.763745	-0.661401	-1.11696	2	0.000625391	Afu1g13140
phosphatidylinositol-3,4,5-trisphosphate binding	Molecular Function	0.354911	0.763745	-0.661485	-1.1171	2	0.000625391	Afu3g12670
cellular biosynthetic process	Biological Process	0.354911	0.763745	-0.661765	-1.11758	2	0.000625391	Afu4g10790, Afu4g05830
cell budding	Biological Process	0.348214	0.760177	-0.663016	-1.11969	2	0.000625391	Afu1g04950, Afu6g11010
regulation of establishment or maintenance of bipolar cell polarity regulating cell shape	Biological Process	0.348214	0.760177	-0.663016	-1.11969	2	0.000625391	Afu4g11890, Afu6g11010
global genome nucleotide-excision repair	Biological Process	0.324645	0.737921	-0.583412	-1.12096	3	0.000938086	Afu6g10530, Afu5g12110, Afu2g11000
proteasome storage granule assembly	Biological Process	0.345982	0.758742	-0.663968	-1.1213	2	0.000625391	Afu1g02480
sulfuric ester hydrolase activity	Molecular Function	0.34375	0.755483	-0.664581	-1.12233	2	0.000625391	Afu6g13440, Afu4g03970
ABC-type peptide transporter activity	Molecular Function	0.341518	0.751339	-0.665207	-1.12339	2	0.000625391	Afu5g07970, Afu5g12720
mitochondrion inheritance	Biological Process	0.291971	0.730025	-0.406387	-1.12427	7	0.00218887	Afu8g02840, Afu2g07730, Afu6g07870, Afu6g06420, Afu5g05550
obsolete negative regulation of induction of conjugation with cellular fusion by negative regulation of transcription from RNA polymerase II promoter	Biological Process	0.337054	0.746825	-0.666204	-1.12507	2	0.000625391	Afu2g05670
obsolete chronological cell aging	Biological Process	0.319905	0.733582	-0.585603	-1.12517	3	0.000938086	Afu8g02840, Afu5g04050, Afu5g06750
tRNA 3'-end processing	Biological Process	0.337054	0.746825	-0.666458	-1.1255	2	0.000625391	Afu5g04240, Afu1g16470
ubiquitin ligase complex	Cellular Component	0.309524	0.730025	-0.463201	-1.12599	5	0.00156348	Afu5g13560, Afu4g07340, Afu6g08420, Afu1g09500, Afu4g10400
positive regulation of attachment of mitotic spindle microtubules to kinetochore	Biological Process	0.337054	0.746825	-0.666771	-1.12603	2	0.000625391	Afu3g12250, Afu8g05680
positive regulation of mitotic cytokinesis	Biological Process	0.337054	0.746825	-0.666771	-1.12603	2	0.000625391	Afu3g12250, Afu8g05680
SHREC complex	Cellular Component	0.317536	0.7328	-0.586228	-1.12638	3	0.000938086	Afu4g13440, Afu1g04770, Afu5g01980
conjugation with cellular fusion	Biological Process	0.314088	0.7328	-0.505636	-1.12901	4	0.00125078	Afu6g13030, Afu4g13170, Afu6g02510, Afu3g05900
signal transduction involved in filamentous growth	Biological Process	0.314088	0.7328	-0.505636	-1.12901	4	0.00125078	Afu4g04070, Afu6g08520, Afu2g03290, Afu3g05900
peroxisome organization	Biological Process	0.314088	0.7328	-0.505743	-1.12925	4	0.00125078	Afu8g02840, Afu5g02360, Afu7g04160
positive regulation of exit from mitosis	Biological Process	0.317536	0.7328	-0.587793	-1.12938	3	0.000938086	Afu3g12250, Afu3g12430, Afu6g07980
positive regulation of mitotic chromosome condensation	Biological Process	0.317536	0.7328	-0.587793	-1.12938	3	0.000938086	Afu6g02670, Afu2g07550, Afu6g07980
regulation of meiotic cell cycle	Biological Process	0.317536	0.7328	-0.587793	-1.12938	3	0.000938086	Afu3g11960, Afu3g13920, Afu6g07980
synaptonemal complex assembly	Biological Process	0.317536	0.7328	-0.587793	-1.12938	3	0.000938086	Afu3g05530, Afu4g10570, Afu6g07980
positive regulation of ascospore formation	Biological Process	0.332589	0.746825	-0.668961	-1.12973	2	0.000625391	Afu1g14660, Afu4g08820
obsolete histone acetylation	Biological Process	0.294264	0.730025	-0.385354	-1.13089	8	0.00250156	Afu5g02570, Afu1g02410, Afu4g10660, Afu4g10910, Afu4g10730
Ras protein signal transduction	Biological Process	0.307159	0.730025	-0.506575	-1.13111	4	0.00125078	Afu6g08520, Afu2g07770, Afu1g12760, Afu2g03290
positive regulation of septation initiation signaling	Biological Process	0.307159	0.730025	-0.506575	-1.13111	4	0.00125078	Afu3g12250, Afu8g05680, Afu6g07980, Afu2g03290
calmodulin binding	Molecular Function	0.310427	0.730025	-0.589984	-1.13359	3	0.000938086	Afu5g05550, Afu3g14230, Afu2g03640
cellular bud neck contractile ring	Cellular Component	0.310427	0.730025	-0.589984	-1.13359	3	0.000938086	Afu1g12680, Afu6g04940, Afu2g03640
medial cortical node	Cellular Component	0.310427	0.730025	-0.589984	-1.13359	3	0.000938086	Afu5g13050, Afu6g04940, Afu2g03640
obsolete mitotic actomyosin contractile ring localization	Biological Process	0.310427	0.730025	-0.589984	-1.13359	3	0.000938086	Afu5g08300, Afu2g02520, Afu2g03640
positive regulation of actin filament polymerization	Biological Process	0.310427	0.730025	-0.589984	-1.13359	3	0.000938086	Afu8g05660, Afu6g04940, Afu2g03640
tRNA aminoacylation	Biological Process	0.307159	0.730025	-0.507827	-1.13391	4	0.00125078	Afu4g13700, Afu2g03580, Afu8g03880, Afu5g03560
regulation of endocytosis	Biological Process	0.325893	0.737921	-0.671464	-1.13396	2	0.000625391	Afu2g07670, Afu2g14270
Ino80 complex	Cellular Component	0.30303	0.730025	-0.438596	-1.13539	6	0.00187617	Afu1g02410, Afu4g10730, Afu2g06110, Afu2g10990, Afu4g03030, Afu2g12960
circadian regulation of gene expression	Biological Process	0.310427	0.730025	-0.590923	-1.1354	3	0.000938086	Afu1g10295, Afu4g12690, Afu8g04810
regulation of cyclin-dependent protein serine/threonine kinase activity	Biological Process	0.3	0.730025	-0.467272	-1.13589	5	0.00156348	Afu2g07690, Afu6g08200, Afu2g03920, Afu4g12160, Afu4g08900
ubiquitin-like modifier activating enzyme activity	Molecular Function	0.30485	0.730025	-0.50908	-1.1367	4	0.00125078	Afu2g15760, Afu2g06250, Afu6g10510, Afu6g10600
cellular response to cold	Biological Process	0.319196	0.733416	-0.673312	-1.13708	2	0.000625391	Afu7g02190
tubulin complex	Cellular Component	0.319196	0.733416	-0.673342	-1.13713	2	0.000625391	Afu1g10910, Afu2g10620
barbed-end actin filament capping	Biological Process	0.305687	0.730025	-0.591862	-1.1372	3	0.000938086	Afu4g10970, Afu1g14960, Afu6g04940
mitotic actomyosin contractile ring maturation	Biological Process	0.305687	0.730025	-0.591862	-1.1372	3	0.000938086	Afu3g12250, Afu4g04180, Afu6g04940
positive regulation of protein export from nucleus	Biological Process	0.316964	0.7328	-0.673683	-1.1377	2	0.000625391	Afu3g07680
septum digestion after cytokinesis	Biological Process	0.282238	0.729585	-0.411566	-1.1386	7	0.00218887	Afu5g03090, Afu3g12250, Afu6g11010, Afu6g04940, Afu5g03080, Afu5g11810
protein peptidyl-prolyl isomerization	Biological Process	0.30254	0.730025	-0.510143	-1.13908	4	0.00125078	Afu2g03720, Afu2g08550, Afu6g10480
phosphoric diester hydrolase activity	Molecular Function	0.29798	0.730025	-0.440707	-1.14085	6	0.00187617	Afu1g05230, Afu5g11590, Afu2g16060
nuclear replication fork	Cellular Component	0.292857	0.730025	-0.469582	-1.14151	5	0.00156348	Afu2g09060, Afu1g07320, Afu2g10730, Afu1g04900
CCR4-NOT core complex	Cellular Component	0.3125	0.7328	-0.676158	-1.14188	2	0.000625391	Afu3g10240, Afu2g11130
actin filament bundle	Cellular Component	0.300231	0.730025	-0.511897	-1.143	4	0.00125078	Afu5g08300, Afu5g05550, Afu6g04740, Afu2g07420
cytoplasmic translation	Biological Process	0.287634	0.730025	-0.378858	-1.1435	9	0.00281426	Afu8g03930, Afu1g05560, Afu1g06830, Afu5g13930, Afu5g06360, Afu1g14410, Afu5g06770, Afu4g03070
regulation of fungal-type cell wall biogenesis	Biological Process	0.300231	0.730025	-0.513463	-1.14649	4	0.00125078	Afu4g13170, Afu4g13340, Afu6g06900, Afu6g08370
regulation of cell wall (1->3)-beta-D-glucan biosynthetic process	Biological Process	0.293839	0.730025	-0.59687	-1.14682	3	0.000938086	Afu5g08550, Afu5g11970, Afu6g06900
protein targeting to membrane	Biological Process	0.288095	0.730025	-0.471801	-1.1469	5	0.00156348	Afu2g07670, Afu5g08040, Afu6g02130, Afu6g04460
negative regulation of conjugation with cellular fusion	Biological Process	0.291469	0.730025	-0.597149	-1.14736	3	0.000938086	Afu2g05670
membrane protein proteolysis	Biological Process	0.305804	0.730025	-0.680225	-1.14875	2	0.000625391	Afu6g02150, Afu4g11530
actin filament depolymerization	Biological Process	0.305804	0.730025	-0.680507	-1.14923	2	0.000625391	Afu5g05980
non-growing cell tip	Cellular Component	0.305804	0.730025	-0.680851	-1.14981	2	0.000625391	Afu1g04950, Afu1g09640
activation of GTPase activity	Biological Process	0.297921	0.730025	-0.515028	-1.14999	4	0.00125078	Afu6g02130, Afu7g04580, Afu6g03940, Afu6g13850
endoplasmic reticulum inheritance	Biological Process	0.297921	0.730025	-0.515341	-1.15069	4	0.00125078	Afu1g08970, Afu5g08040, Afu5g06320, Afu1g12790
negative regulation of G0 to G1 transition	Biological Process	0.305804	0.730025	-0.681784	-1.15139	2	0.000625391	Afu5g05980
very long-chain fatty acid metabolic process	Biological Process	0.305804	0.730025	-0.68179	-1.15139	2	0.000625391	Afu4g10760, Afu2g11360
chromosome, centromeric core domain	Cellular Component	0.292929	0.730025	-0.445175	-1.15242	6	0.00187617	Afu6g04660, Afu6g06950, Afu6g13690, Afu2g11110, Afu6g08530, Afu4g03980
protein maturation	Biological Process	0.291469	0.730025	-0.6	-1.15284	3	0.000938086	Afu2g09290, Afu4g11530, Afu2g13520
oxidoreductase activity, acting on CH-OH group of donors	Molecular Function	0.280952	0.729585	-0.474608	-1.15372	5	0.00156348	Afu2g01770, Afu2g15020, Afu8g04090
intracellular mRNA localization	Biological Process	0.303571	0.730025	-0.683354	-1.15404	2	0.000625391	Afu1g14120, Afu1g11420
mRNA 3'-UTR binding	Molecular Function	0.303571	0.730025	-0.683354	-1.15404	2	0.000625391	Afu1g04190, Afu1g11420
nuclear-transcribed mRNA catabolic process, meiosis-specific transcripts	Biological Process	0.299107	0.730025	-0.683871	-1.15491	2	0.000625391	Afu1g15340
CENP-A containing chromatin	Cellular Component	0.2891	0.730025	-0.601252	-1.15524	3	0.000938086	Afu1g04950, Afu7g03890, Afu2g11320
attachment of mitotic spindle microtubules to kinetochore	Biological Process	0.270073	0.715646	-0.417737	-1.15567	7	0.00218887	Afu1g04950, Afu3g11860, Afu7g03890, Afu3g10180, Afu4g03980, Afu1g09550, Afu5g11350
Elg1 RFC-like complex	Cellular Component	0.2891	0.730025	-0.601878	-1.15645	3	0.000938086	Afu2g12250, Afu5g01870, Afu6g05040
mRNA 3'-UTR AU-rich region binding	Molecular Function	0.28673	0.730025	-0.602359	-1.15737	3	0.000938086	Afu2g02780, Afu2g13130
regulation of ARF protein signal transduction	Biological Process	0.290993	0.730025	-0.518472	-1.15768	4	0.00125078	Afu2g08780, Afu3g05700, Afu7g05700, Afu5g11900
R2TP complex	Cellular Component	0.294643	0.730025	-0.687422	-1.16091	2	0.000625391	Afu1g02410, Afu4g10730
nucleotide-excision repair complex	Cellular Component	0.294643	0.730025	-0.687735	-1.16143	2	0.000625391	Afu7g03820, Afu7g03830
mitotic cytokinesis checkpoint signaling	Biological Process	0.290993	0.730025	-0.520596	-1.16242	4	0.00125078	Afu3g12250, Afu2g16260
obsolete rRNA export from nucleus	Biological Process	0.281991	0.729585	-0.605634	-1.16366	3	0.000938086	Afu7g04490, Afu1g05340, Afu1g05630
mitotic cytokinesis	Biological Process	0.260341	0.709424	-0.420643	-1.16371	7	0.00218887	Afu5g08540, Afu1g08850, Afu5g05550, Afu3g10250, Afu5g08700, Afu5g03080
asexual sporulation	Biological Process	0.294643	0.730025	-0.689299	-1.16408	2	0.000625391	Afu5g07320, Afu2g11180
MAPK cascade	Biological Process	0.294643	0.730025	-0.689387	-1.16422	2	0.000625391	Afu3g11080
septin ring organization	Biological Process	0.292411	0.730025	-0.689612	-1.1646	2	0.000625391	Afu5g05900, Afu1g12680
calmodulin-dependent protein kinase activity	Molecular Function	0.292411	0.730025	-0.689925	-1.16513	2	0.000625391	Afu5g05980, Afu2g13680
obsolete histone exchange	Biological Process	0.269327	0.715234	-0.397179	-1.16559	8	0.00250156	Afu1g02410, Afu7g02370, Afu4g10730, Afu2g06110, Afu5g12110, Afu2g05030, Afu4g09820, Afu2g05620
biological process involved in interaction with host	Biological Process	0.255474	0.709424	-0.422072	-1.16766	7	0.00218887	Afu7g01010, Afu1g14660, Afu7g01960
condensed nuclear chromosome	Cellular Component	0.279621	0.727417	-0.609703	-1.17148	3	0.000938086	Afu1g10410, Afu4g06830, Afu1g10850
ATPase-coupled intramembrane lipid transporter activity	Molecular Function	0.288684	0.730025	-0.525047	-1.17236	4	0.00125078	Afu4g10210, Afu2g08850, Afu1g07740, Afu6g03950
inositol metabolic process	Biological Process	0.279018	0.726721	-0.694618	-1.17306	2	0.000625391	Afu1g01720, Afu3g04300
glutathione binding	Molecular Function	0.274554	0.721233	-0.695244	-1.17412	2	0.000625391	Afu5g06060, Afu1g03970
carbohydrate catabolic process	Biological Process	0.265152	0.709753	-0.453858	-1.17489	6	0.00187617	Afu4g02720, Afu8g02630, Afu3g00340, Afu7g06490
phospholipid homeostasis	Biological Process	0.272321	0.719659	-0.696183	-1.1757	2	0.000625391	Afu8g01260, Afu6g07870
proteolysis involved in protein catabolic process	Biological Process	0.262626	0.709424	-0.454766	-1.17724	6	0.00187617	Afu4g09320
cyclin-dependent protein kinase holoenzyme complex	Cellular Component	0.286374	0.730025	-0.527239	-1.17725	4	0.00125078	Afu5g03160, Afu6g07980, Afu2g03920, Afu4g12160
meiotic spindle	Cellular Component	0.286374	0.730025	-0.527239	-1.17725	4	0.00125078	Afu5g08540, Afu7g01400, Afu2g07550, Afu4g12160
intracellular monoatomic ion homeostasis	Biological Process	0.284065	0.730025	-0.527672	-1.17822	4	0.00125078	Afu1g04950, Afu6g06420, Afu6g04460
deaminase activity	Molecular Function	0.252381	0.709424	-0.485568	-1.18037	5	0.00156348	Afu3g15090, Afu2g17470
negative regulation of septation initiation signaling	Biological Process	0.270142	0.715646	-0.615085	-1.18182	3	0.000938086	Afu6g02670, Afu5g13560
PAM complex, Tim23 associated import motor	Cellular Component	0.281755	0.729585	-0.52943	-1.18214	4	0.00125078	Afu7g04150, Afu2g09960, Afu2g13040, Afu1g01870
meiotic chromosome separation	Biological Process	0.265625	0.709753	-0.700563	-1.1831	2	0.000625391	Afu3g05530, Afu5g09710
mitotic cohesin complex	Cellular Component	0.267773	0.711979	-0.615962	-1.18351	3	0.000938086	Afu2g14080, Afu2g16080, Afu3g08260
mitotic cohesin loading	Biological Process	0.267773	0.711979	-0.615962	-1.18351	3	0.000938086	Afu2g14080, Afu2g16080, Afu3g08260
topological DNA co-entrapment activity	Molecular Function	0.267773	0.711979	-0.615962	-1.18351	3	0.000938086	Afu2g14080, Afu2g16080, Afu3g08260
obsolete replicative cell aging	Biological Process	0.281755	0.729585	-0.530088	-1.18361	4	0.00125078	Afu6g10460
spindle midzone	Cellular Component	0.265403	0.709753	-0.616275	-1.18411	3	0.000938086	Afu3g11860, Afu2g07550, Afu2g15060
siRNA processing	Biological Process	0.265403	0.709753	-0.616588	-1.18471	3	0.000938086	Afu3g06790, Afu1g12730, Afu2g04960
mitotic intra-S DNA damage checkpoint signaling	Biological Process	0.263441	0.709424	-0.393171	-1.1867	9	0.00281426	Afu3g09560, Afu4g12680, Afu6g08200, Afu2g10710, Afu5g12110, Afu1g15310, Afu7g03750, Afu3g05540
adenylate cyclase-modulating G protein-coupled receptor signaling pathway	Biological Process	0.263393	0.709424	-0.702753	-1.1868	2	0.000625391	Afu1g13140, Afu6g08520
cellular response to carbon dioxide	Biological Process	0.263393	0.709424	-0.702753	-1.1868	2	0.000625391	Afu1g05970, Afu6g08520
positive regulation of growth of unicellular organism as a thread of attached cells	Biological Process	0.263393	0.709424	-0.702753	-1.1868	2	0.000625391	Afu2g13370, Afu6g08520
trehalose catabolic process	Biological Process	0.263393	0.709424	-0.702753	-1.1868	2	0.000625391	Afu4g13530, Afu6g08520
peptidyl-threonine phosphorylation	Biological Process	0.277136	0.724885	-0.531622	-1.18704	4	0.00125078	Afu8g04810, Afu6g07980, Afu4g06180, Afu7g03750
phosphatidylinositol phosphate biosynthetic process	Biological Process	0.265403	0.709753	-0.618466	-1.18832	3	0.000938086	Afu2g13370, Afu6g09070, Afu7g03760
astral microtubule	Cellular Component	0.274827	0.721233	-0.532248	-1.18844	4	0.00125078	Afu2g14280, Afu3g11860, Afu2g03150, Afu5g11810
cell surface	Cellular Component	0.244681	0.706464	-0.248427	-1.18867	32	0.0100063	Afu7g01010, Afu4g07360, Afu3g09690, Afu1g02480, Afu5g04170, Afu7g01830, Afu4g04070, Afu1g07440, Afu7g05660, Afu1g10630, Afu8g03930, Afu6g07430, Afu2g13530, Afu2g09960, Afu4g11510, Afu2g17110
positive regulation of mitotic nuclear division	Biological Process	0.263393	0.709424	-0.704318	-1.18944	2	0.000625391	Afu6g02670, Afu6g08200
mitotic spindle midzone assembly	Biological Process	0.261161	0.709424	-0.704944	-1.1905	2	0.000625391	Afu2g16260, Afu7g01400
positive regulation of proteasomal ubiquitin-dependent protein catabolic process	Biological Process	0.274827	0.721233	-0.5335	-1.19123	4	0.00125078	Afu2g14810, Afu3g11360, Afu2g10270, Afu1g09500
cytoskeleton-dependent intracellular transport	Biological Process	0.260664	0.709424	-0.620031	-1.19133	3	0.000938086	Afu5g13050, Afu1g07490, Afu2g14730
kinesin complex	Cellular Component	0.260664	0.709424	-0.620031	-1.19133	3	0.000938086	Afu5g13050, Afu2g03150, Afu2g14730
AP-1 adaptor complex	Cellular Component	0.261161	0.709424	-0.705569	-1.19155	2	0.000625391	Afu2g01570, Afu1g06030
endosomal transport	Biological Process	0.261161	0.709424	-0.705569	-1.19155	2	0.000625391	Afu2g01570, Afu1g06030
negative regulation of antisense RNA transcription	Biological Process	0.258929	0.709424	-0.706821	-1.19367	2	0.000625391	Afu4g08500, Afu4g10660
rRNA catabolic process	Biological Process	0.258294	0.709424	-0.621596	-1.19433	3	0.000938086	Afu2g13130, Afu2g01330, Afu5g03120
phospholipid translocation	Biological Process	0.257576	0.709424	-0.461466	-1.19459	6	0.00187617	Afu4g10210, Afu2g08850, Afu1g07740, Afu6g03950, Afu5g03510, Afu4g02970
aspartate carbamoyltransferase activity	Molecular Function	0.254464	0.709424	-0.707447	-1.19472	2	0.000625391	Afu6g11310, Afu2g10070
cellular bud neck septin ring	Cellular Component	0.258294	0.709424	-0.622118	-1.19533	3	0.000938086	Afu5g08540, Afu1g08850
medial cortex septin ring	Cellular Component	0.258294	0.709424	-0.622118	-1.19533	3	0.000938086	Afu5g08540, Afu1g08850
mitotic septin complex	Cellular Component	0.258294	0.709424	-0.622118	-1.19533	3	0.000938086	Afu5g08540, Afu1g08850
nuclear pore inner ring	Cellular Component	0.258294	0.709424	-0.622276	-1.19564	3	0.000938086	Afu5g12670, Afu1g13100
mitotic sister chromatid cohesion	Biological Process	0.252688	0.709424	-0.39622	-1.1959	9	0.00281426	Afu3g09560, Afu3g11860, Afu2g15905, Afu2g14080, Afu2g16080, Afu3g08260, Afu1g10640, Afu2g16850
U1 snRNA binding	Molecular Function	0.255924	0.709424	-0.623161	-1.19734	3	0.000938086	Afu2g03030, Afu6g06490, Afu5g13480
negative regulation of transcription by RNA polymerase II	Biological Process	0.231579	0.696235	-0.251461	-1.19783	31	0.00969356	Afu8g00750, Afu5g11260, Afu7g04700, Afu5g07530, Afu3g12160, Afu4g12470, Afu2g05480, Afu2g04170, Afu3g13920, Afu2g08550, Afu8g05570, Afu2g03460, Afu4g10220, Afu8g04810, Afu4g13440, Afu6g09000, Afu6g07980, Afu5g01980, Afu2g11000, Afu4g13000, Afu6g05150, Afu2g03390
enzyme binding	Molecular Function	0.247768	0.706464	-0.710896	-1.20055	2	0.000625391	Afu1g17490
obsolete histone H3-K4 trimethylation	Biological Process	0.247768	0.706464	-0.711202	-1.20106	2	0.000625391	Afu3g04120, Afu2g08550
positive regulation of RNA polymerase II transcription preinitiation complex assembly	Biological Process	0.247768	0.706464	-0.711202	-1.20106	2	0.000625391	Afu4g12470, Afu2g08550
positive regulation of protein dephosphorylation	Biological Process	0.247768	0.706464	-0.711202	-1.20106	2	0.000625391	Afu1g04950, Afu2g08550
regulation of mitotic cell cycle	Biological Process	0.247768	0.706464	-0.711202	-1.20106	2	0.000625391	Afu1g04950, Afu2g08550
establishment of bipolar cell polarity	Biological Process	0.247768	0.706464	-0.711514	-1.20159	2	0.000625391	Afu2g14670, Afu3g11860
regulation of microtubule polymerization or depolymerization	Biological Process	0.247768	0.706464	-0.711514	-1.20159	2	0.000625391	Afu6g12980, Afu3g11860
porous cell septum	Cellular Component	0.247768	0.706464	-0.711827	-1.20212	2	0.000625391	Afu5g08550, Afu3g14420
nuclear pore outer ring	Cellular Component	0.251185	0.709424	-0.625665	-1.20215	3	0.000938086	Afu4g11070, Afu1g10860, Afu4g05840
U5 snRNA binding	Molecular Function	0.247768	0.706464	-0.71214	-1.20265	2	0.000625391	Afu8g03990, Afu2g03030
obsolete isopeptidase activity	Molecular Function	0.247768	0.706464	-0.71214	-1.20265	2	0.000625391	Afu1g09330, Afu2g03030
mitotic recombination	Biological Process	0.247619	0.706464	-0.494832	-1.20289	5	0.00156348	Afu1g13010, Afu1g10410, Afu3g09850, Afu2g16700, Afu1g12520
DNA topological change	Biological Process	0.245536	0.706464	-0.713392	-1.20476	2	0.000625391	Afu2g02660, Afu6g13690
mitotic sister chromatid separation	Biological Process	0.245536	0.706464	-0.713392	-1.20476	2	0.000625391	Afu2g17110, Afu6g13690
resolution of meiotic recombination intermediates	Biological Process	0.245536	0.706464	-0.713392	-1.20476	2	0.000625391	Afu6g10965, Afu6g13690
metalloexopeptidase activity	Molecular Function	0.244076	0.706464	-0.62723	-1.20516	3	0.000938086	Afu2g01750, Afu8g00460, Afu4g06930
deactivation of mitotic spindle assembly checkpoint	Biological Process	0.245536	0.706464	-0.713705	-1.20529	2	0.000625391	Afu1g04950, Afu6g13170
regulation of microtubule cytoskeleton organization	Biological Process	0.244076	0.706464	-0.628169	-1.20696	3	0.000938086	Afu5g12660, Afu3g04300, Afu2g02520
translational elongation	Biological Process	0.223844	0.696235	-0.436547	-1.20771	7	0.00218887	Afu7g05660, Afu4g08110, Afu2g13530, Afu6g04570, Afu1g06830, Afu1g12170
oxidoreductase activity, acting on NAD(P)H	Molecular Function	0.245238	0.706464	-0.497025	-1.20822	5	0.00156348	Afu5g04370, Afu4g11050, Afu1g06610, Afu2g13710, Afu2g05500
single-species biofilm formation in or on host organism	Biological Process	0.239336	0.706464	-0.628917	-1.2084	3	0.000938086	Afu7g01010
mitotic division septum assembly	Biological Process	0.236967	0.702472	-0.629108	-1.20877	3	0.000938086	Afu8g05620, Afu2g15050, Afu5g03400
alpha-1,2-mannosyltransferase activity	Molecular Function	0.238839	0.706091	-0.715895	-1.20899	2	0.000625391	Afu1g13870, Afu5g13090
U5 snRNP	Cellular Component	0.245238	0.706464	-0.497964	-1.2105	5	0.00156348	Afu8g03990, Afu2g03030, Afu8g04740, Afu7g02280, Afu2g05110
obsolete tRNA locus-associated negative regulation of gene expression	Biological Process	0.26097	0.709424	-0.54258	-1.21151	4	0.00125078	Afu1g04950, Afu2g13860, Afu8g05570, Afu2g03390
CENP-A containing chromatin assembly	Biological Process	0.229858	0.696235	-0.631299	-1.21298	3	0.000938086	Afu6g04660, Afu1g07320, Afu5g03130
intracellular manganese ion homeostasis	Biological Process	0.232143	0.696235	-0.718398	-1.21322	2	0.000625391	Afu3g13790, Afu2g05860
termination of RNA polymerase II transcription, exosome-dependent	Biological Process	0.232143	0.696235	-0.718458	-1.21332	2	0.000625391	Afu5g04240
DNA-templated DNA replication maintenance of fidelity	Biological Process	0.258661	0.709424	-0.543519	-1.2136	4	0.00125078	Afu6g02060, Afu7g05480, Afu3g05590, Afu2g06190
MutSalpha complex	Cellular Component	0.232143	0.696235	-0.719024	-1.21428	2	0.000625391	Afu4g08300, Afu3g09850
four-way junction DNA binding	Molecular Function	0.232143	0.696235	-0.719024	-1.21428	2	0.000625391	Afu4g08300, Afu3g09850
guanine/thymine mispair binding	Molecular Function	0.232143	0.696235	-0.719024	-1.21428	2	0.000625391	Afu4g08300, Afu3g09850
mismatch repair complex	Cellular Component	0.232143	0.696235	-0.719024	-1.21428	2	0.000625391	Afu8g05820, Afu3g09850
replication fork arrest	Biological Process	0.232143	0.696235	-0.719024	-1.21428	2	0.000625391	Afu4g08300, Afu3g09850
single base insertion or deletion binding	Molecular Function	0.232143	0.696235	-0.719024	-1.21428	2	0.000625391	Afu4g08300, Afu3g09850
G-protein alpha-subunit binding	Molecular Function	0.229858	0.696235	-0.632551	-1.21538	3	0.000938086	Afu5g12210, Afu4g08820, Afu4g13170
GDP-dissociation inhibitor activity	Molecular Function	0.229858	0.696235	-0.632551	-1.21538	3	0.000938086	Afu2g08990, Afu6g02130, Afu4g13170
phosphatidylinositol-4-phosphate binding	Molecular Function	0.258661	0.709424	-0.544458	-1.2157	4	0.00125078	Afu5g08540, Afu1g08850, Afu3g10250, Afu5g03080
transcription elongation factor complex	Cellular Component	0.229911	0.696235	-0.719962	-1.21586	2	0.000625391	Afu6g05090, Afu3g05890
histone binding	Molecular Function	0.237333	0.702597	-0.382058	-1.21639	10	0.00312695	Afu3g05530, Afu7g02370, Afu3g05890, Afu1g05240, Afu8g04270, Afu5g06330, Afu6g07980, Afu6g05150, Afu2g05620, Afu3g09610
maintenance of DNA repeat elements	Biological Process	0.225118	0.696235	-0.636933	-1.2238	3	0.000938086	Afu4g08300, Afu3g09850, Afu3g09050
meiotic mismatch repair	Biological Process	0.225118	0.696235	-0.636933	-1.2238	3	0.000938086	Afu4g08300, Afu3g09850, Afu3g09050
mitotic recombination-dependent replication fork processing	Biological Process	0.225118	0.696235	-0.636933	-1.2238	3	0.000938086	Afu1g10410, Afu4g12680, Afu3g09050
anaphase-promoting complex-dependent catabolic process	Biological Process	0.23192	0.696235	-0.417188	-1.22431	8	0.00250156	Afu6g13030, Afu3g05950, Afu1g14730, Afu6g13170, Afu1g15710, Afu4g10570, Afu5g02440
regulation of translational termination	Biological Process	0.220982	0.696235	-0.724969	-1.22431	2	0.000625391	Afu6g04570, Afu2g14810
protein stabilization	Biological Process	0.228571	0.696235	-0.503664	-1.22436	5	0.00156348	Afu2g09290, Afu5g04170
heterochromatin	Cellular Component	0.251732	0.709424	-0.548868	-1.22555	4	0.00125078	Afu5g06560, Afu4g06830, Afu7g03890
tRNA methyltransferase activity	Molecular Function	0.21875	0.694043	-0.725986	-1.22603	2	0.000625391	Afu5g11670
ubiquitin-protein transferase activity	Molecular Function	0.218487	0.694043	-0.317096	-1.2284	16	0.00500313	Afu6g10530, Afu6g08820, Afu6g13030, Afu5g06060, Afu1g05240, Afu4g07340, Afu6g12540, Afu1g09500, Afu4g10780, Afu1g04210, Afu2g04450, Afu4g04612, Afu6g10410, Afu5g04060, Afu5g05790, Afu1g03560
equatorial microtubule organizing center	Cellular Component	0.21875	0.694043	-0.727472	-1.22854	2	0.000625391	Afu2g16260, Afu3g11320
temperature compensation of the circadian clock	Biological Process	0.22619	0.696235	-0.505481	-1.22877	5	0.00156348	Afu4g12990, Afu4g12690, Afu8g04810, Afu4g06180, Afu2g15970
endoplasmic reticulum-Golgi intermediate compartment	Cellular Component	0.249423	0.709316	-0.550463	-1.22911	4	0.00125078	Afu3g00870
nuclear export signal receptor activity	Molecular Function	0.21327	0.690536	-0.640224	-1.23012	3	0.000938086	Afu3g08780, Afu6g04010
protein export from nucleus	Biological Process	0.21327	0.690536	-0.640224	-1.23012	3	0.000938086	Afu3g08780, Afu6g04010
RNA export from nucleus	Biological Process	0.249423	0.709316	-0.551033	-1.23038	4	0.00125078	Afu1g13100, Afu2g03310, Afu7g06020, Afu1g09020
filamentous growth of a population of unicellular organisms in response to heat	Biological Process	0.22619	0.696235	-0.506733	-1.23182	5	0.00156348	Afu2g08550, Afu4g12970, Afu5g05550, Afu1g12760, Afu2g03290
spore germination	Biological Process	0.218487	0.694043	-0.318049	-1.23209	16	0.00500313	Afu1g02030, Afu1g06900, Afu4g08010, Afu2g09960, Afu6g08520, Afu2g14270, Afu3g06140, Afu2g13450, Afu6g14220, Afu5g11810, Afu2g03290, Afu6g02370, Afu1g05210, Afu1g01970, Afu7g04660
dynein-driven meiotic oscillatory nuclear movement	Biological Process	0.22619	0.696235	-0.507141	-1.23281	5	0.00156348	Afu2g16260, Afu2g07730, Afu3g11860, Afu8g04460
Ctf18 RFC-like complex	Cellular Component	0.22619	0.696235	-0.507514	-1.23372	5	0.00156348	Afu7g05480, Afu2g12250, Afu5g01870, Afu2g15905
dTTP biosynthetic process	Biological Process	0.21327	0.690536	-0.64216	-1.23384	3	0.000938086	Afu4g04270, Afu4g06690
protein transmembrane transporter activity	Molecular Function	0.214646	0.690536	-0.476774	-1.23422	6	0.00187617	Afu2g04270, Afu3g06901, Afu5g08130, Afu6g05110, Afu2g03420
maintenance of cell polarity	Biological Process	0.214646	0.690536	-0.476817	-1.23433	6	0.00187617	Afu2g03790, Afu6g12340, Afu6g04940, Afu3g06140, Afu5g03080, Afu3g05880
positive regulation of asexual sporulation resulting in formation of a cellular spore	Biological Process	0.21327	0.690536	-0.642774	-1.23502	3	0.000938086	Afu1g04830, Afu4g10770
NADH oxidation	Biological Process	0.21327	0.690536	-0.643186	-1.23581	3	0.000938086	Afu7g01010
mitochondrial fusion	Biological Process	0.207589	0.685564	-0.731852	-1.23594	2	0.000625391	Afu5g13392, Afu2g02680
galactose metabolic process	Biological Process	0.2109	0.690371	-0.643818	-1.23703	3	0.000938086	Afu3g10300, Afu3g07910, Afu3g12690
UV-damage excision repair	Biological Process	0.209596	0.690265	-0.47901	-1.24	6	0.00187617	Afu2g12250, Afu5g01870, Afu1g04900, Afu6g05040, Afu2g10820, Afu5g01800
heterochromatin formation	Biological Process	0.221429	0.696235	-0.510492	-1.24095	5	0.00156348	Afu5g02520, Afu4g10660, Afu1g04770, Afu6g05150, Afu6g07890
DNA replication factor C complex	Cellular Component	0.205357	0.681484	-0.734981	-1.24122	2	0.000625391	Afu2g12250, Afu5g01870
Rad17 RFC-like complex	Cellular Component	0.205357	0.681484	-0.734981	-1.24122	2	0.000625391	Afu2g12250, Afu5g01870
actin cortical patch	Cellular Component	0.2	0.671938	-0.317113	-1.24177	17	0.00531582	Afu8g05660, Afu2g14270, Afu5g05550, Afu3g14230, Afu3g08620, Afu4g07700, Afu1g11690, Afu3g06140, Afu1g12760, Afu5g05950, Afu5g11560, Afu8g02850, Afu2g07420, Afu3g10700, Afu6g02370, Afu1g06650
shamixanthone biosynthetic process	Biological Process	0.203125	0.678964	-0.735475	-1.24206	2	0.000625391	Afu4g00210
plasma membrane raft	Cellular Component	0.198661	0.671603	-0.736859	-1.24439	2	0.000625391	Afu7g01510, Afu8g05660
anisotropic cell growth	Biological Process	0.216667	0.692502	-0.512058	-1.24476	5	0.00156348	Afu1g04950, Afu5g12660, Afu3g11740, Afu2g07410, Afu2g07420
spindle	Cellular Component	0.233256	0.696235	-0.557496	-1.24481	4	0.00125078	Afu8g04660, Afu2g14990, Afu3g11860
furaldehyde metabolic process	Biological Process	0.198661	0.671603	-0.737116	-1.24483	2	0.000625391	Afu3g11900
hydroxymethylfurfural reductase (NADH) activity	Molecular Function	0.198661	0.671603	-0.737116	-1.24483	2	0.000625391	Afu3g11900
identical protein binding	Molecular Function	0.203791	0.678964	-0.647887	-1.24485	3	0.000938086	Afu5g10270, Afu8g02840, Afu3g11350
fungal-type cell wall assembly	Biological Process	0.198661	0.671603	-0.737484	-1.24545	2	0.000625391	Afu4g11890, Afu3g07870
cell septum	Cellular Component	0.187097	0.658255	-0.278733	-1.2455	26	0.00813008	Afu1g14810, Afu5g04170, Afu6g02670, Afu6g06520, Afu3g12250, Afu1g04950, Afu1g08850, Afu8g05630, Afu3g09900, Afu8g05660, Afu5g11970, Afu3g11320, Afu3g14420, Afu2g01870, Afu4g04180
nuclear SCF ubiquitin ligase complex	Cellular Component	0.233256	0.696235	-0.557885	-1.24568	4	0.00125078	Afu7g00550, Afu6g13030
microtubule plus-end binding	Molecular Function	0.206813	0.685265	-0.450804	-1.24715	7	0.00218887	Afu6g12970, Afu8g04660, Afu6g12980, Afu3g11860, Afu8g04460, Afu2g13450
response to fungicide	Biological Process	0.199052	0.671878	-0.649328	-1.24762	3	0.000938086	Afu2g03560, Afu1g14810
obsolete gene silencing	Biological Process	0.194196	0.668827	-0.739049	-1.24809	2	0.000625391	Afu3g06790, Afu7g02370
cysteine-type deubiquitinase activity	Molecular Function	0.210667	0.690371	-0.392095	-1.24835	10	0.00312695	Afu1g07160, Afu2g14130, Afu5g11300, Afu5g01840, Afu2g06330, Afu5g03250, Afu6g12270, Afu6g12710, Afu2g05590, Afu5g06440
new mitotic spindle pole body	Cellular Component	0.230947	0.696235	-0.559533	-1.24936	4	0.00125078	Afu6g02670, Afu2g13640
nuclear-transcribed mRNA poly(A) tail shortening	Biological Process	0.214286	0.690536	-0.51425	-1.25009	5	0.00156348	Afu3g10240, Afu2g11130, Afu1g04990, Afu2g04650, Afu1g14310
iron ion binding	Molecular Function	0.176259	0.651797	-0.249731	-1.25013	37	0.0115697	Afu2g10230, Afu5g15050, Afu8g00240, Afu5g14860, Afu1g10310, Afu8g00760, Afu7g06630
nucleosome	Cellular Component	0.189732	0.662077	-0.7403	-1.25021	2	0.000625391	Afu6g04660, Afu2g13860
Golgi to plasma membrane transport	Biological Process	0.214286	0.690536	-0.514563	-1.25085	5	0.00156348	Afu5g01820, Afu3g11040, Afu5g08040, Afu1g12790, Afu6g02510
cytosolic ribosome assembly	Biological Process	0.189732	0.662077	-0.741239	-1.25179	2	0.000625391	Afu5g13520, Afu2g08990
cytoskeletal motor activity	Molecular Function	0.228637	0.696235	-0.560739	-1.25205	4	0.00125078	Afu8g05660, Afu5g05550, Afu2g13440, Afu5g08700
myosin complex	Cellular Component	0.228637	0.696235	-0.560739	-1.25205	4	0.00125078	Afu8g05660, Afu5g05550, Afu2g13440, Afu5g08700
guanyl-nucleotide exchange factor activity	Molecular Function	0.2	0.671938	-0.32006	-1.25331	17	0.00531582	Afu1g04340, Afu2g08780, Afu5g08550, Afu6g04570, Afu1g09870, Afu3g05700, Afu1g16660, Afu3g12430, Afu4g08820, Afu1g04700, Afu7g05700, Afu5g11900, Afu5g13040, Afu1g04890, Afu5g05970
leading strand elongation	Biological Process	0.187204	0.658255	-0.65446	-1.25748	3	0.000938086	Afu3g09560, Afu5g01870, Afu2g10730
DNA biosynthetic process	Biological Process	0.1875	0.658255	-0.744994	-1.25813	2	0.000625391	Afu4g08010, Afu2g09010
DNA ligase (ATP) activity	Molecular Function	0.1875	0.658255	-0.744994	-1.25813	2	0.000625391	Afu5g02430, Afu2g09010
DNA ligation involved in DNA repair	Biological Process	0.1875	0.658255	-0.744994	-1.25813	2	0.000625391	Afu5g02430, Afu2g09010
Okazaki fragment processing involved in mitotic DNA replication	Biological Process	0.1875	0.658255	-0.744994	-1.25813	2	0.000625391	Afu1g07320, Afu2g09010
NLS-bearing protein import into nucleus	Biological Process	0.185268	0.658255	-0.74562	-1.25919	2	0.000625391	Afu2g16090, Afu1g12280
nuclear pore central transport channel	Cellular Component	0.185268	0.658255	-0.74562	-1.25919	2	0.000625391	Afu2g03310, Afu1g12280
endocytic recycling	Biological Process	0.187204	0.658255	-0.655399	-1.25928	3	0.000938086	Afu6g07490, Afu1g09870, Afu2g08850
obsolete regulation of nucleosome density	Biological Process	0.19697	0.671603	-0.486668	-1.25983	6	0.00187617	Afu1g02410, Afu1g10295, Afu4g10730, Afu2g06110, Afu6g07980
G protein-coupled receptor signaling pathway	Biological Process	0.197619	0.671603	-0.518271	-1.25987	5	0.00156348	Afu1g13140, Afu5g12210, Afu6g08520, Afu4g13170
microtubule-based process	Biological Process	0.185268	0.658255	-0.746871	-1.2613	2	0.000625391	Afu1g10910, Afu2g14990
nuclear migration by microtubule mediated pushing forces	Biological Process	0.185268	0.658255	-0.746871	-1.2613	2	0.000625391	Afu1g10910, Afu2g14990
structural constituent of cytoskeleton	Molecular Function	0.185268	0.658255	-0.746871	-1.2613	2	0.000625391	Afu1g10910, Afu2g14990
P-body assembly	Biological Process	0.224018	0.696235	-0.565014	-1.2616	4	0.00125078	Afu5g07790, Afu3g05430, Afu5g12570
SWI/SNF complex	Cellular Component	0.197619	0.671603	-0.519261	-1.26227	5	0.00156348	Afu4g06120, Afu7g05510, Afu5g06330, Afu3g02330, Afu1g06310
cell adhesion involved in single-species biofilm formation	Biological Process	0.177725	0.65204	-0.657277	-1.26289	3	0.000938086	Afu3g13790, Afu6g08520, Afu1g10230
cytoskeletal protein binding	Molecular Function	0.212471	0.690536	-0.567001	-1.26603	4	0.00125078	Afu3g14230, Afu6g04940, Afu3g10250, Afu5g05950
apoptotic process	Biological Process	0.199513	0.671938	-0.457674	-1.26615	7	0.00218887	Afu5g07320, Afu3g14140, Afu1g06700, Afu2g08750, Afu1g05390, Afu8g02810
maturation of SSU-rRNA	Biological Process	0.170616	0.646047	-0.660407	-1.2689	3	0.000938086	Afu7g04490, Afu5g11620, Afu6g06325
phenotypic switching	Biological Process	0.194444	0.668827	-0.490602	-1.27001	6	0.00187617	Afu1g10410, Afu8g05660, Afu6g08520, Afu6g05150, Afu2g03390, Afu4g11660
positive regulation of protein import into nucleus	Biological Process	0.168246	0.646047	-0.6626	-1.27312	3	0.000938086	Afu5g05980, Afu5g05900
RNA polymerase II-specific DNA-binding transcription factor binding	Molecular Function	0.168246	0.646047	-0.662872	-1.27364	3	0.000938086	Afu4g12470, Afu2g05480
G-quadruplex DNA binding	Molecular Function	0.171875	0.646047	-0.755006	-1.27504	2	0.000625391	Afu5g13370, Afu4g12680
double-stranded telomeric DNA binding	Molecular Function	0.171875	0.646047	-0.755006	-1.27504	2	0.000625391	Afu5g11470, Afu4g12680
telomeric DNA binding	Molecular Function	0.171875	0.646047	-0.755006	-1.27504	2	0.000625391	Afu5g11470, Afu4g12680
chromatin organization	Biological Process	0.200557	0.672767	-0.338988	-1.27616	15	0.00469043	Afu3g09560, Afu6g13690, Afu4g10660, Afu5g03130, Afu5g03680, Afu2g10270, Afu5g04440, Afu1g09790, Afu1g09500, Afu7g01870, Afu4g11660, Afu5g05540, Afu4g09820, Afu5g04060, Afu4g12650
'de novo' pyrimidine nucleobase biosynthetic process	Biological Process	0.207852	0.685564	-0.571639	-1.27639	4	0.00125078	Afu6g11310, Afu2g11290, Afu2g10070
short-chain fatty acid catabolic process	Biological Process	0.163507	0.645514	-0.665346	-1.27839	3	0.000938086	Afu8g01990, Afu7g06500
oxidative single-stranded DNA demethylation	Biological Process	0.167411	0.645514	-0.757822	-1.2798	2	0.000625391	Afu3g14500, Afu1g15410
nucleosome disassembly	Biological Process	0.203233	0.678964	-0.573262	-1.28002	4	0.00125078	Afu4g06120, Afu3g05560, Afu7g05510, Afu3g02330
chromatin remodeling	Biological Process	0.156442	0.637235	-0.297581	-1.28011	23	0.00719199	Afu5g02570, Afu3g11960, Afu1g02410, Afu2g09000, Afu3g08400, Afu5g11060, Afu4g06120, Afu1g10295, Afu7g02370, Afu3g05560, Afu4g10730, Afu2g06110
tRNA thio-modification	Biological Process	0.167411	0.645514	-0.758448	-1.28085	2	0.000625391	Afu5g12400, Afu3g14240
tRNA wobble position uridine thiolation	Biological Process	0.167411	0.645514	-0.758448	-1.28085	2	0.000625391	Afu5g12400, Afu3g14240
intracellular distribution of mitochondria	Biological Process	0.167411	0.645514	-0.759074	-1.28191	2	0.000625391	Afu3g10800, Afu1g10910
glucosamine 6-phosphate N-acetyltransferase activity	Molecular Function	0.167411	0.645514	-0.759293	-1.28228	2	0.000625391	Afu3g00870
monosaccharide binding	Molecular Function	0.167411	0.645514	-0.759293	-1.28228	2	0.000625391	Afu3g00870
5-methyltetrahydropteroyltriglutamate-homocysteine S-methyltransferase activity	Molecular Function	0.167411	0.645514	-0.760507	-1.28433	2	0.000625391	Afu4g07360
cellular response to salt stress	Biological Process	0.167411	0.645514	-0.760638	-1.28455	2	0.000625391	Afu3g14150, Afu4g11890
regulation of protein localization	Biological Process	0.184343	0.658255	-0.496241	-1.28461	6	0.00187617	Afu1g09640, Afu6g06900, Afu6g04940, Afu6g07980, Afu1g09500, Afu3g09940
protein localization to kinetochore	Biological Process	0.188095	0.658485	-0.52897	-1.28587	5	0.00156348	Afu3g12250, Afu1g04950, Afu2g07550, Afu3g10180, Afu2g16850
cytoplasm	Cellular Component	0.00908623	0.156269	-0.165605	-1.28686	354	0.110694	Afu2g10230, Afu7g01010, Afu5g10270, Afu2g05670, Afu6g10470, Afu1g10310, Afu6g07490, Afu1g06810, Afu3g07680, Afu5g02480, Afu2g13080, Afu4g07660, Afu6g06870, Afu1g13060, Afu4g03580, Afu7g02190, Afu5g05980, Afu2g10240, Afu4g07780, Afu1g06790, Afu1g14810, Afu1g04340, Afu4g14650, Afu6g02060, Afu5g04170, Afu5g11590, Afu6g02670, Afu3g07180, Afu5g03090, Afu2g04700, Afu2g02780, Afu3g10080, Afu3g04110, Afu…
nuclear chromosome	Cellular Component	0.198614	0.671603	-0.576381	-1.28698	4	0.00125078	Afu8g04050, Afu4g06120, Afu3g09850
prospore membrane	Cellular Component	0.177057	0.65204	-0.438854	-1.28789	8	0.00250156	Afu7g01510, Afu5g08540, Afu8g05630, Afu3g05630, Afu8g05660
cellular response to mechanical stimulus	Biological Process	0.167411	0.645514	-0.762829	-1.28825	2	0.000625391	Afu1g11110, Afu8g05630
protein localization to bud neck	Biological Process	0.167411	0.645514	-0.762829	-1.28825	2	0.000625391	Afu5g08540, Afu8g05630
box C/D snoRNP assembly	Biological Process	0.196305	0.671603	-0.57719	-1.28879	4	0.00125078	Afu5g04170, Afu1g02410, Afu4g10730
vacuole organization	Biological Process	0.180108	0.658255	-0.427087	-1.28907	9	0.00281426	Afu3g12370, Afu5g02360, Afu5g01780, Afu2g13750, Afu5g06450, Afu4g11300, Afu5g11810, Afu6g03950
enzyme activator activity	Molecular Function	0.181818	0.658255	-0.498229	-1.28975	6	0.00187617	Afu4g11180, Afu8g05620
chromosome segregation	Biological Process	0.168539	0.646047	-0.363958	-1.29048	13	0.00406504	Afu6g02670, Afu3g12250, Afu1g04950, Afu2g13640, Afu1g07320, Afu8g05680, Afu2g14080, Afu2g11110, Afu3g10180
'de novo' protein folding	Biological Process	0.165179	0.645514	-0.764706	-1.29142	2	0.000625391	Afu2g09290, Afu1g05040
negative regulation of cellular response to heat	Biological Process	0.165179	0.645514	-0.764706	-1.29142	2	0.000625391	Afu1g07440, Afu1g05040
tRNA import into nucleus	Biological Process	0.165179	0.645514	-0.764706	-1.29142	2	0.000625391	Afu1g07440, Afu1g05040
phosphotransferase activity, alcohol group as acceptor	Molecular Function	0.17207	0.646047	-0.440125	-1.29162	8	0.00250156	Afu6g08470, Afu3g10300, Afu7g04040, Afu1g15930, Afu2g05800, Afu2g05910, Afu5g09840, Afu5g02530
tRNA export from nucleus	Biological Process	0.165179	0.645514	-0.765019	-1.29195	2	0.000625391	Afu5g09850, Afu3g05490
double-strand break repair	Biological Process	0.17207	0.646047	-0.440786	-1.29356	8	0.00250156	Afu5g07320, Afu3g09560, Afu4g12310, Afu4g06120, Afu3g05560
establishment of mitotic spindle orientation	Biological Process	0.183333	0.658255	-0.532415	-1.29425	5	0.00156348	Afu6g12970, Afu8g04660, Afu5g05550, Afu6g04940, Afu5g11810
microtubule depolymerization	Biological Process	0.183333	0.658255	-0.532415	-1.29425	5	0.00156348	Afu1g10910, Afu3g11860, Afu2g03150, Afu6g14220, Afu5g11810
regulation of actin cytoskeleton organization	Biological Process	0.183333	0.658255	-0.533667	-1.29729	5	0.00156348	Afu5g04300, Afu3g09900, Afu6g06900, Afu2g03640, Afu1g09500
fungal-type cell wall organization or biogenesis	Biological Process	0.183333	0.658255	-0.534065	-1.29826	5	0.00156348	Afu3g12670, Afu3g11080, Afu5g02760, Afu1g06200
establishment or maintenance of actin cytoskeleton polarity	Biological Process	0.184758	0.658255	-0.582029	-1.29959	4	0.00125078	Afu7g04300, Afu4g11890, Afu6g06900, Afu3g06140
Prp19 complex	Cellular Component	0.172749	0.646047	-0.469886	-1.29994	7	0.00218887	Afu8g03990, Afu1g10710, Afu5g11910, Afu2g03030, Afu5g08690
interstrand cross-link repair	Biological Process	0.184758	0.658255	-0.582754	-1.30121	4	0.00125078	Afu4g08300, Afu1g10410, Afu3g09850
TIM23 mitochondrial import inner membrane translocase complex	Cellular Component	0.177829	0.65204	-0.584534	-1.30518	4	0.00125078	Afu2g04270, Afu7g04150, Afu2g09820, Afu2g03420
mannosyltransferase activity	Molecular Function	0.17381	0.646047	-0.537112	-1.30567	5	0.00156348	Afu8g02070, Afu1g13870, Afu8g04500, Afu1g07690, Afu3g06450
spliceosomal complex	Cellular Component	0.153153	0.625015	-0.318074	-1.30774	19	0.00594121	Afu6g13410, Afu3g10840, Afu5g11620, Afu8g03990, Afu4g04350, Afu1g10710, Afu5g11910, Afu2g03030, Afu5g08690, Afu8g04740, Afu7g02280, Afu2g07710, Afu6g07300, Afu7g01910
protein urmylation	Biological Process	0.145089	0.609319	-0.774406	-1.3078	2	0.000625391	Afu5g12400, Afu6g05090
positive regulation of cellular response to amino acid starvation	Biological Process	0.177829	0.65204	-0.585786	-1.30798	4	0.00125078	Afu4g12470, Afu1g05560, Afu5g06770, Afu5g06750
beta-glucosidase activity	Molecular Function	0.177829	0.65204	-0.585845	-1.30811	4	0.00125078	Afu8g02100, Afu6g14490, Afu3g12600
bipolar cellular bud site selection	Biological Process	0.146919	0.615811	-0.681064	-1.30859	3	0.000938086	Afu6g12340, Afu8g05660, Afu1g09640
cytoplasmic microtubule plus-end	Cellular Component	0.142857	0.605815	-0.775344	-1.30939	2	0.000625391	Afu8g04660, Afu6g12980
establishment or maintenance of microtubule cytoskeleton polarity	Biological Process	0.142857	0.605815	-0.775344	-1.30939	2	0.000625391	Afu2g14280, Afu6g12980
mitotic spindle microtubule	Cellular Component	0.142857	0.605815	-0.775344	-1.30939	2	0.000625391	Afu2g16260, Afu6g12980
static microtubule bundle	Cellular Component	0.142857	0.605815	-0.775344	-1.30939	2	0.000625391	Afu2g16260, Afu6g12980
mitotic spindle orientation checkpoint signaling	Biological Process	0.169048	0.646047	-0.538773	-1.3097	5	0.00156348	Afu6g12340, Afu3g11860, Afu5g04390, Afu2g05080
endoplasmic reticulum to Golgi vesicle-mediated transport	Biological Process	0.144172	0.607821	-0.304567	-1.31017	23	0.00719199	Afu7g05540, Afu3g08840, Afu4g03040, Afu1g10970, Afu6g02130, Afu4g04630, Afu2g10610, Afu6g12830, Afu2g09830, Afu1g04940, Afu7g05700, Afu1g07420, Afu1g03400, Afu2g16670, Afu2g02560, Afu4g05855, Afu5g05970, Afu1g14780, Afu4g09520, Afu1g05120, Afu6g04150, Afu5g11320, Afu7g02270
chromosome	Cellular Component	0.166667	0.645514	-0.434873	-1.31257	9	0.00281426	Afu4g01160, Afu2g12780, Afu2g02170, Afu2g14080, Afu5g03160, Afu2g11110, Afu2g12150, Afu3g08260
positive regulation of sexual sporulation resulting in formation of a cellular spore	Biological Process	0.160584	0.642303	-0.475158	-1.31452	7	0.00218887	Afu7g01930, Afu7g03910, Afu4g10770
regulation of GTPase activity	Biological Process	0.17552	0.650173	-0.590169	-1.31777	4	0.00125078	Afu6g12340, Afu6g06400, Afu3g09900, Afu2g03640
phosphatidylinositol transfer activity	Molecular Function	0.133929	0.582778	-0.78035	-1.31784	2	0.000625391	Afu5g13000, Afu5g03690
TORC2 complex	Cellular Component	0.166667	0.645514	-0.542123	-1.31785	5	0.00156348	Afu2g09000, Afu5g04300, Afu2g10270, Afu8g04810, Afu1g09560
budding cell apical bud growth	Biological Process	0.17321	0.646047	-0.592048	-1.32196	4	0.00125078	Afu1g09640, Afu6g11010, Afu5g05550, Afu6g04940
cytoplasmic translational termination	Biological Process	0.127232	0.564984	-0.782854	-1.32207	2	0.000625391	Afu2g04820, Afu5g05680
translation release factor complex	Cellular Component	0.127232	0.564984	-0.782854	-1.32207	2	0.000625391	Afu2g04820, Afu5g05680
DNA-templated DNA replication	Biological Process	0.173333	0.646047	-0.415366	-1.32244	10	0.00312695	Afu4g11180, Afu3g09560, Afu2g12250, Afu1g07320, Afu5g01870
adhesion of symbiont to host	Biological Process	0.17321	0.646047	-0.592419	-1.32279	4	0.00125078	Afu1g08850, Afu2g13260, Afu1g14570
mitochondrial ribosome	Cellular Component	0.158824	0.640666	-0.337944	-1.32334	17	0.00531582	Afu5g11540, Afu5g12810, Afu3g14350, Afu7g04420, Afu4g06000, Afu4g12170, Afu6g05330, Afu2g10510, Afu2g16970, Afu5g03570, Afu4g10480, Afu2g10290, Afu5g12790, Afu5g09490, Afu2g12260, Afu5g11830, Afu1g12065
pheromone-dependent signal transduction involved in conjugation with cellular fusion	Biological Process	0.151515	0.623723	-0.51161	-1.32439	6	0.00187617	Afu1g13140, Afu5g12210, Afu1g12680, Afu2g11180
negative regulation of pheromone-dependent signal transduction involved in conjugation with cellular fusion	Biological Process	0.132701	0.5786	-0.689515	-1.32483	3	0.000938086	Afu6g10740, Afu2g07670, Afu2g11180
negative regulation of filamentous growth of a population of unicellular organisms	Biological Process	0.170901	0.646047	-0.593526	-1.32526	4	0.00125078	Afu5g04170, Afu1g10410, Afu2g16490
wybutosine biosynthetic process	Biological Process	0.125	0.559659	-0.785044	-1.32577	2	0.000625391	Afu5g11670, Afu6g11510
[truncated: 416 more rows]
