# Supplementary material for: A ceramide synthase is important for filamentous fungal biofilm morphology and antifungal drug susceptibility
Source: mBio. 2026 May 14;17(6):e03487-25. doi: 10.1128/mbio.03487-25 (PMC13251461; doi:10.1128/mbio.03487-25)
Supplement: Table S4 — MEs identified in WGCNA. [file mbio.03487-25-s0004.xlsx]

## Sheet: README
	Table S4: MEs identified in WGCNA with column headers: GS (Gene significance, correlation to the biofilm condition), kME (module membership, a correlation between expression profile and ME), kTotal (total connectiviy within the network), kWithin (intramodular connectivity), kOut (intermodular connectivity), kDiff (kWithin-kOut), DE.padj (adjusted p-value from DE analysis biofilm vs planktonic), l…

## Sheet: ME1
gene	GS	kme	kTotal	kWithin	kOut	kDiff	DE.padj	log2FoldChange	degree_at_TOM_95p	total_adjacency_within_module	Gene Name or Symbol	Product Description
Afu3g09390	0.359618	0.991609	229.077	118.86	110.217	8.64312	0.4369	0.361766	198	352.877	Afu3g09390	AMMECR1 family protein
Afu3g08200	0.850711	0.985611	200.283	101.987	98.2959	3.69131	0.141023	0.51222	196	329.543	ams1	alpha-mannosidase, putative
Afu4g11280	0.803783	0.984814	179.017	87.7255	91.2913	-3.56579	0.157115	0.703673	4	311.232	Afu4g11280	Ortholog(s) have dolichyl-phosphate-mannose-glycolipid alpha-mannosyltransferase activity and role in GPI anchor biosynthetic process
Afu2g01940	0.535838	0.976265	173.286	92.0102	81.2756	10.7346	0.29118	0.4235	4	311.157	Afu2g01940	Ortholog of A. nidulans FGSC A4 : AN4574, A. niger CBS 513.88 : An07g05670, An16g01120, A. oryzae RIB40 : AO090124000031, AO090011000460 and Aspergillus wentii : Aspwe1_0041700, Aspwe1_0111092
Afu3g14600	0.640977	0.976205	182.612	93.8463	88.766	5.08034	0.228572	0.708534	4	315.103	Afu3g14600	Has domain(s) with predicted DNA binding, zinc ion binding activity, role in transcription, DNA-templated and nucleus localization
Afu1g17130	0.312815	0.975326	164.974	92.9637	72.0099	20.9538	0.486614	0.464923	4	312.482	Afu1g17130	Ortholog of Neosartorya fischeri NRRL 181 : NFIA_008240, Aspergillus wentii : Aspwe1_0039804, Aspergillus versicolor : Aspve1_0079969 and Aspergillus clavatus NRRL 1 : ACLA_018380, ACLA_052840
Afu4g03595	0.0929013	0.97481	168.18	99.0091	69.1713	29.8378	0.807418	0.176641	4	319.521	Afu4g03595	Ortholog of A. nidulans FGSC A4 : AN11171, AN7148, A. niger CBS 513.88 : An02g01320, An14g01685, An03g06340 and A. oryzae RIB40 : AO090026000213, AO090026000142, AO090023000130
Afu6g06910	0.907992	0.974618	167.2	80.5489	86.651	-6.10217	0.123597	0.470442	4	296.366	Afu6g06910	Ortholog of A. nidulans FGSC A4 : AN5739, A. oryzae RIB40 : AO090003000073, Aspergillus wentii : Aspwe1_0038331, Aspergillus sydowii : Aspsy1_0088277 and Aspergillus terreus NIH2624 : ATET_02917
Afu3g14570	0.701282	0.974089	176.802	84.5761	92.2263	-7.65021	0.198938	0.664693	4	299.415	Afu3g14570	Has domain(s) with predicted acid phosphatase activity
Afu5g14810	0.3459	0.973921	158.565	95.4543	63.111	32.3433	0.45092	0.557204	12	312.025	pdcC	Putative pyruvate decarboxylase
Afu4g12710	0.64019	0.971419	187.651	92.9372	94.7133	-1.77605	0.228987	0.518478	4	310.365	Afu4g12710	Ortholog of A. nidulans FGSC A4 : AN3605, A. niger CBS 513.88 : An03g02780, A. oryzae RIB40 : AO090009000299, Aspergillus wentii : Aspwe1_0033871 and Aspergillus sydowii : Aspsy1_0154274
Afu6g02090	0.501633	0.969852	156.611	91.6817	64.9296	26.752	0.315041	0.245912	4	305.915	Afu6g02090	Ortholog(s) have fungal-type vacuole membrane, vacuolar proton-transporting V-type ATPase, V1 domain localization
Afu3g00500	0.935291	0.968253	181.034	96.6753	84.3584	12.3168	0.116067	1.19945	4	313.696	Afu3g00500	Ortholog of A. nidulans FGSC A4 : AN2488, A. fumigatus Af293 : Afu4g03010, A. niger CBS 513.88 : An14g03080, A. oryzae RIB40 : AO090012000174 and Aspergillus wentii : Aspwe1_0176515, Aspwe1_0622364
Afu2g09350	0.751329	0.967906	141.338	88.3038	53.0338	35.27	0.177284	0.837401	4	300.373	exg4	Glucan endo-1,6-beta-glucosidase B, putative
Afu4g11800	0.286815	0.967032	142.56	87.7878	54.772	33.0159	0.516637	0.356452	4	300.002	alp1	Putative secreted alkaline serine protease
Afu2g16830	0.307051	0.966509	141.637	86.0072	55.6301	30.3771	0.493116	0.270551	4	297.153	Afu2g16830	Ortholog(s) have extracellular region localization
Afu1g02080	0.0233973	0.966488	171.386	96.5945	74.7917	21.8028	0.947551	-0.025477	4	311.373	Afu1g02080	Ortholog of A. nidulans FGSC A4 : AN0356, A. niger CBS 513.88 : An01g06170, A. oryzae RIB40 : AO090005000887, Aspergillus wentii : Aspwe1_0098094 and Aspergillus sydowii : Aspsy1_0085975
Afu6g08230	0.57422	0.965952	150.242	80.9079	69.3344	11.5736	0.266551	0.243766	4	292.5	Afu6g08230	Has domain(s) with predicted zinc ion binding activity
Afu1g01770	1.25538	0.965921	154.136	92.323	61.8131	30.5099	0.0555412	0.718799	4	304.729	Afu1g01770	Ortholog(s) have cytosol localization
Afu3g05740	0.0584267	0.965515	150.368	79.3754	70.9922	8.38325	0.874125	0.0979957	4	288.057	Afu3g05740	Aldose 1-epimerase
Afu1g17550	1.16097	0.965382	149.733	74.1718	75.5613	-1.38948	0.0690288	0.817941	4	283.006	Afu1g17550	Ortholog of Aspergillus fumigatus A1163 : AFUB_016930
Afu4g03500	0.697791	0.965174	130.52	70.8419	59.6778	11.1641	0.200544	0.434507	4	277.871	Afu4g03500	Putative GPI anchored protein
Afu4g04170	0.775799	0.964941	168.865	70.1653	98.6998	-28.5345	0.167572	0.653178	4	277.969	Afu4g04170	Has domain(s) with predicted carbon-nitrogen ligase activity, with glutamine as amido-N-donor activity
Afu4g12440	0.56426	0.963882	110.939	69.1249	41.8139	27.3111	0.272735	0.414203	4	272.649	Afu4g12440	Ortholog(s) have Golgi apparatus, endoplasmic reticulum, fungal-type vacuole membrane localization
Afu5g08170	0.0875613	0.963718	165.005	86.9468	78.0577	8.88903	0.817408	0.104899	4	296.977	atg3	Autophagy-related protein 3, putative
Afu7g06280	1.23729	0.963264	142.634	87.8343	54.7995	33.0347	0.0579042	1.02257	4	297.793	Afu7g06280	Has domain(s) with predicted RNA polymerase II transcription factor activity, sequence-specific DNA binding, zinc ion binding activity, role in regulation of transcription, DNA-templated and nucleus localization
Afu5g02130	1.38926	0.962931	184.802	90.5895	94.2122	-3.62271	0.0408072	1.07849	4	300.565	aglB	Putative alpha-galactosidase
Afu1g17350	0.397281	0.962816	165.8	81.2778	84.5223	-3.24456	0.400607	0.443472	4	290.688	Afu1g17350	Ortholog of A. oryzae RIB40 : AO090020000692, Neosartorya fischeri NRRL 181 : NFIA_008000, Aspergillus fumigatus A1163 : AFUB_016720 and Aspergillus clavatus NRRL 1 : ACLA_018150
Afu1g10350	0.437488	0.961178	151.684	80.7585	70.9258	9.83273	0.365184	0.254946	4	288.368	pgkA	Putative phosphoglycerate kinase
Afu3g14610	0.406227	0.960922	145.826	72.2904	73.536	-1.24559	0.39244	0.451215	4	275.914	Afu3g14610	Has domain(s) with predicted electron carrier activity, heme binding, iron ion binding, oxidoreductase activity, acting on paired donors, with incorporation or reduction of molecular oxygen activity and role in oxidation-reduction process
Afu2g15490	0.821661	0.960188	143.342	85.774	57.5682	28.2058	0.150778	0.705307	4	291.916	Afu2g15490	Ortholog(s) have intracellular localization
Afu4g00550	0.052906	0.960005	142.054	83.1548	58.8996	24.2552	0.885307	0.157408	4	289.514	Afu4g00550	Has domain(s) with predicted role in transmembrane transport and integral component of membrane localization
Afu4g14630	0.0566	0.9599	161.634	78.7323	82.9016	-4.16923	0.877809	0.151405	4	283.598	Afu4g14630	Has domain(s) with predicted UDP-N-acetylmuramate dehydrogenase activity, flavin adenine dinucleotide binding activity and role in oxidation-reduction process
Afu5g01710	0.119418	0.959829	144.338	79.9223	64.4153	15.5071	0.759594	-0.149692	4	283.946	Afu5g01710	Cytochrome P450 phenylacetate 2-hydroxylase
Afu4g13540	0.539145	0.959713	148.768	67.2982	81.4701	-14.172	0.288971	0.525976	4	267.585	Afu4g13540	Putative potassium uptake transporter
Afu5g11250	0.478712	0.958231	112.949	68.4318	44.5167	23.9151	0.332114	0.513831	4	267.879	Afu5g11250	Ortholog of A. oryzae RIB40 : AO090026000720, Aspergillus glaucus : Aspgl1_0052593, Aspergillus flavus NRRL 3357 : AFL2T_06595 and Neosartorya fischeri NRRL 181 : NFIA_076020
Afu3g08210	0.133138	0.956411	112.523	67.413	45.1097	22.3033	0.735973	0.114443	4	267.071	Afu3g08210	Ortholog of A. nidulans FGSC A4 : AN2937, A. niger CBS 513.88 : An02g11760, Aspergillus wentii : Aspwe1_0029179 and Aspergillus sydowii : Aspsy1_0042633
Afu2g12930	0.781779	0.956199	167.999	70.3894	97.6095	-27.2202	0.16528	0.428798	4	269.137	Afu2g12930	Ortholog of A. nidulans FGSC A4 : AN6262, A. oryzae RIB40 : AO090026000341, Aspergillus wentii : Aspwe1_0031317, Aspergillus sydowii : Aspsy1_0058174 and Aspergillus terreus NIH2624 : ATET_01256
Afu2g09330	0.382597	0.956041	120.21	76.9406	43.269	33.6716	0.414384	0.514304	6	276.735	Afu2g09330	Has domain(s) with predicted RNA polymerase II transcription factor activity, sequence-specific DNA binding, zinc ion binding activity, role in regulation of transcription, DNA-templated and nucleus localization
Afu3g12890	0.0224461	0.956008	134.789	69.8958	64.8928	5.00295	0.949629	0.0242473	4	270.67	hasA	C6 transcription factor hasA
Afu4g13760	0.284401	0.955959	149.186	84.5407	64.6458	19.8949	0.519516	0.412915	4	290.662	Afu4g13760	Ortholog(s) have extracellular region localization
Afu6g14442	1.03578	0.955494	109.599	58.061	51.5383	6.52272	0.0920926	0.970194	4	250.603	Afu6g14442	Ortholog(s) have D-xylose transmembrane transporter activity, role in D-xylose transport and integral component of membrane localization
Afu5g01405	0.0325379	0.955434	158.746	83.665	75.0814	8.58361	0.927816	0.0720629	4	286.399	Afu5g01405	Has domain(s) with predicted role in cell wall macromolecule catabolic process
Afu4g12930	1.17197	0.954579	153.211	87.1008	66.1103	20.9905	0.0673019	0.799162	4	289.379	Afu4g12930	Ortholog(s) have oxidoreductase activity, acting on paired donors, with incorporation or reduction of molecular oxygen, reduced flavin or flavoprotein as one donor, and incorporation of one atom of oxygen activity
Afu3g09300	0.56379	0.954285	113.904	64.7268	49.1772	15.5496	0.27303	0.384253	4	259.973	Afu3g09300	Has domain(s) with predicted RNA polymerase II transcription cofactor activity, role in regulation of transcription from RNA polymerase II promoter and mediator complex localization
Afu5g06470	0.0532159	0.954249	121.088	76.0106	45.0775	30.9331	0.884676	0.0766194	4	277.762	Afu5g06470	Has domain(s) with predicted ATP binding, protein kinase activity, protein tyrosine kinase activity and role in protein phosphorylation
Afu1g07470	0.422764	0.954176	112.358	70.6335	41.7241	28.9094	0.377777	0.362462	4	269.658	atg8	Autophagy-related protein 8, putative
Afu6g14210	0.615042	0.953829	133.623	71.9679	61.6546	10.3133	0.242637	0.244602	4	270.404	ubc2	Ubiquitin-conjugating enzyme E2 2, putative
Afu5g03330	1.10874	0.953573	168.513	77.1931	91.3202	-14.1271	0.0778508	0.869967	4	282.205	Afu5g03330	Ortholog of A. nidulans FGSC A4 : AN7517, A. niger CBS 513.88 : An09g05650, A. oryzae RIB40 : AO090102000538, Aspergillus wentii : Aspwe1_0043027 and Aspergillus sydowii : Aspsy1_0146077
Afu4g03960	1.38022	0.953253	132.115	62.7328	69.382	-6.64924	0.0416662	0.874382	4	258.1	farA	Fungal Zn(2)-Cys(6) binuclear cluster domain-containing protein
Afu1g16450	0.386164	0.952951	84.5005	55.427	29.0735	26.3536	0.410994	0.437643	4	243.228	Afu1g16450	Ortholog of Aspergillus fumigatus A1163 : AFUB_015790
Afu2g15930	2.07255	0.952815	144.837	70.0111	74.8257	-4.81468	0.00846157	1.04007	4	267.705	Afu2g15930	Ortholog(s) have cytoplasm, nucleus localization
Afu5g04260	0.820447	0.952813	95.9113	56.403	39.5083	16.8947	0.1512	0.297075	4	247.815	Afu5g04260	Putative amino acid permease
Afu7g06050	2.04729	0.952302	107.813	56.1311	51.6816	4.44953	0.00896821	0.950491	4	244.188	ddiA	DNA damage-inducible protein 1, putative
Afu2g05150	0.60651	0.951499	119.124	63.4286	55.6952	7.73347	0.247452	0.442669	4	259.711	mp2	Putative glycophosphatidylinositol (GPI)-anchored cell wall protein
Afu4g10350	0.0650001	0.951195	103.315	66.4299	36.8851	29.5448	0.860993	0.0639819	4	262.331	ubiD	Polyubiquitin
Afu5g14845	0.53092	0.950913	130.956	67.5098	63.446	4.06382	0.294496	0.533316	4	262.571	Afu5g14845	Has domain(s) with predicted zinc ion binding activity
Afu7g04510	0.827826	0.950902	101.656	54.6691	46.9867	7.68239	0.148653	0.591632	4	242.512	Afu7g04510	Ortholog(s) have mitochondrion localization
Afu6g00730	1.98706	0.950653	110.356	54.1858	56.17	-1.98417	0.0103023	1.66046	4	243.9	Afu6g00730	Ortholog of Aspergillus fumigatus A1163 : AFUB_096740
Afu4g00560	0.0567274	0.950519	133.057	75.0155	58.041	16.9746	0.877551	-0.182946	4	271.814	Afu4g00560	Has domain(s) with predicted oxidoreductase activity and role in oxidation-reduction process
Afu2g16630	1.14756	0.950272	156.516	68.2331	88.2824	-20.0494	0.0711938	0.742358	4	264.261	Afu2g16630	Has domain(s) with predicted acyl-CoA dehydrogenase activity, flavin adenine dinucleotide binding, oxidoreductase activity, acting on the CH-CH group of donors activity and role in oxidation-reduction process
Afu1g17170	0.269678	0.950134	105.839	65.4858	40.3535	25.1323	0.53743	0.587743	4	259.673	Afu1g17170	Putative alpha-ketoglutarate-dependent taurine dioxygenase
Afu3g14470	0.618859	0.950086	166.795	66.7491	100.046	-33.297	0.240514	0.355751	4	261.851	Afu3g14470	Pyridoxal phosphate dependent enzyme
Afu5g12130	0.876644	0.949689	162.616	83.8982	78.7178	5.18037	0.132848	0.329529	4	283.862	rab7	Rab small monomeric GTPase
Afu6g10360	0.804192	0.949148	147.979	80.1183	67.8603	12.258	0.156967	0.469533	4	279.504	Afu6g10360	Ortholog of A. nidulans FGSC A4 : AN2456, A. niger CBS 513.88 : An11g00830, A. oryzae RIB40 : AO090023000231, Aspergillus wentii : Aspwe1_0050777 and Aspergillus sydowii : Aspsy1_0141642
Afu5g01430	1.51183	0.948358	154.679	59.1631	95.5163	-36.3532	0.0307729	1.20622	4	250.655	Afu5g01430	ThiJ/PfpI family protein
Afu4g06910	0.628165	0.948274	114.272	65.5699	48.702	16.8678	0.235416	0.243304	4	263.124	Afu4g06910	Putative outer mitochondrial membrane protein porin
Afu6g13390	1.18027	0.948032	137.573	65.9002	71.673	-5.77272	0.0660277	0.979721	4	259.166	Afu6g13390	Has domain(s) with predicted oxidoreductase activity and role in oxidation-reduction process
Afu8g00540	0.0273038	0.947862	133.954	76.8601	57.0944	19.7657	0.939066	-0.05791	4	273.718	nrps14	PKS-NRPS hybrid synthetase psoA
Afu1g08900	0.479381	0.947711	94.5564	54.3163	40.2401	14.0762	0.331603	0.205525	4	243.302	Afu1g08900	Has domain(s) with predicted zinc ion binding activity
Afu7g01240	0.604656	0.947634	137.435	65.6176	71.8169	-6.19938	0.24851	0.693128	4	259.988	Afu7g01240	Ortholog(s) have extracellular region localization
Afu5g14865	0.0596786	0.947439	103.583	62.1011	41.4821	20.619	0.871608	0.073367	4	253.89	Afu5g14865	protein of unknown function
Afu3g14590	0.0742618	0.947071	146.029	78.0774	67.952	10.1254	0.842826	0.132072	4	276.844	Afu3g14590	Ortholog(s) have copper ion binding, primary amine oxidase activity, quinone binding activity, role in oxidation-reduction process and external side of fungal-type cell wall localization
Afu4g00580	0.198014	0.946465	125.003	70.9153	54.0878	16.8275	0.633849	0.363629	6	264.414	Afu4g00580	Ortholog of Aspergillus fumigatus A1163 : AFUB_101130
Afu3g07960	0.0834508	0.946261	129.781	66.6797	63.1017	3.57795	0.825181	0.137839	4	259.187	Afu3g07960	Alpha-ketoglutarate-dependent taurine dioxygenase
Afu3g11830	1.86069	0.945996	138.705	70.4263	68.2786	2.1477	0.0137818	0.677598	4	262.863	pgmA	Putative phosphoglucomutase
Afu4g11710	0.330413	0.945579	87.3198	43.3565	43.9633	-0.606762	0.467291	0.330851	4	221.105	Afu4g11710	Putative oxidoreductase, zinc-binding dehydrogenase family protein
Afu1g01410	0.344399	0.945086	100.36	49.3251	51.0351	-1.71002	0.452481	0.264526	4	230.638	Afu1g01410	Ortholog of A. nidulans FGSC A4 : AN8158, Aspergillus versicolor : Aspve1_0027523, Aspergillus fumigatus A1163 : AFUB_079380 and Aspergillus sydowii : Aspsy1_0828813
Afu6g14040	0.280375	0.944831	90.1356	46.14	43.9957	2.14432	0.524354	0.366768	4	226.081	och2	Putative alpha-1,6-mannosyltransferase
Afu6g09100	0.451485	0.944768	104.751	70.0106	34.7406	35.27	0.353603	0.509557	4	261.257	Afu6g09100	Has domain(s) with predicted catalytic activity
Afu4g13800	0.34536	0.944462	95.5955	56.6707	38.9248	17.7459	0.451481	0.59157	4	243.099	Afu4g13800	Sialidase
Afu1g03680	0.34204	0.944125	131.763	64.4546	67.3088	-2.85419	0.454946	0.167003	4	254.939	Afu1g03680	Ortholog(s) have cytosol localization
Afu6g07940	0.217318	0.943952	109.142	61.3171	47.8251	13.492	0.606292	0.122348	4	251.323	Afu6g07940	Putative lactoylglutathione lyase
Afu5g13710	1.08377	0.943872	110.77	71.2256	39.5441	31.6815	0.0824572	0.624315	4	264.747	Afu5g13710	Putative carboxylesterase
Afu3g00660	0.980163	0.943718	78.0903	44.4773	33.6131	10.8642	0.104674	0.802803	4	222.138	Afu3g00660	Ortholog of A. nidulans FGSC A4 : AN11083, A. niger CBS 513.88 : An03g00720, Aspergillus wentii : Aspwe1_0055457 and Aspergillus sydowii : Aspsy1_0049802
Afu3g07820	0.273577	0.943621	107.456	66.5961	40.86	25.736	0.532626	0.0919775	4	258.966	rpt1	Proteasome regulatory particle subunit Rpt1, putative
Afu3g12200	0.0821933	0.943179	109.149	66.9022	42.2464	24.6558	0.827574	0.158541	6	256.169	optC	OPT family small oligopeptide transporter
Afu3g14445	1.38346	0.943103	113.865	62.3375	51.527	10.8105	0.0413561	0.880301	4	250.564	Afu3g14445	Ortholog of A. nidulans FGSC A4 : AN10317, A. niger CBS 513.88 : An09g03980, A. oryzae RIB40 : AO090701000586, Neosartorya fischeri NRRL 181 : NFIA_062810 and Aspergillus wentii : Aspwe1_0107543
Afu5g14830	0.95555	0.943058	136.431	69.091	67.3396	1.75143	0.110777	1.08046	4	261.513	Afu5g14830	Ortholog of A. nidulans FGSC A4 : AN8989, A. oryzae RIB40 : AO090001000186, Neosartorya fischeri NRRL 181 : NFIA_041290 and Aspergillus wentii : Aspwe1_0039524, Aspwe1_0045369
Afu7g06270	0.253908	0.942712	115.99	45.7362	70.2537	-24.5175	0.557303	0.498199	4	223.627	Afu7g06270	Has domain(s) with predicted catalytic activity, metal ion binding, phosphoric diester hydrolase activity
Afu3g05575	0.0387116	0.942671	92.312	60.9876	31.3245	29.6631	0.914721	-0.0986435	4	245.544	Afu3g05575	Ortholog of A. niger CBS 513.88 : An11g11060, A. oryzae RIB40 : AO090020000029, Neosartorya fischeri NRRL 181 : NFIA_071610, Aspergillus wentii : Aspwe1_0572362 and Aspergillus versicolor : Aspve1_0040488
Afu6g07760	0.390464	0.942514	133.711	74.256	59.455	14.801	0.406945	-0.155966	4	269.606	Afu6g07760	Ortholog(s) have structural molecule activity, role in positive regulation of mitotic metaphase/anaphase transition and cytosol, nucleus, proteasome regulatory particle, lid subcomplex localization
Afu2g15360	0.618065	0.942466	95.1281	56.2032	38.9249	17.2783	0.240955	0.853933	4	243.338	Afu2g15360	Ortholog of Aspergillus fumigatus A1163 : AFUB_031020
Afu3g03170	0.0703512	0.942218	107.634	61.8321	45.8014	16.0306	0.85045	0.164341	2	251.347	Afu3g03170	Ortholog of A. niger CBS 513.88 : An04g10060, A. oryzae RIB40 : AO090010000380, Neosartorya fischeri NRRL 181 : NFIA_005230 and Aspergillus versicolor : Aspve1_0055890, Aspve1_0132495
Afu6g13420	1.10802	0.942199	97.2018	51.9185	45.2833	6.63522	0.0779798	0.459186	4	233.473	Afu6g13420	Ortholog(s) have polyubiquitin binding activity, role in negative regulation of protein catabolic process and cytosol, nucleus localization
Afu3g07160	0.462959	0.942118	138.361	59.5467	78.8147	-19.268	0.344383	0.518638	4	246.881	Afu3g07160	Putative family 18 chitinase
Afu2g03850	0.0849513	0.942103	114.141	57.1572	56.9835	0.173793	0.822335	0.129678	4	241.13	Afu2g03850	Ortholog of A. nidulans FGSC A4 : AN3802, A. niger CBS 513.88 : An07g08470, A. oryzae RIB40 : AO090005001512, Aspergillus wentii : Aspwe1_0051551 and Aspergillus sydowii : Aspsy1_0088749
Afu5g00600	0.103585	0.941899	98.9201	64.7459	34.1742	30.5717	0.787798	0.204582	6	252.049	Afu5g00600	Ortholog(s) have extracellular region localization
Afu8g04580	0.0926514	0.941383	115.725	61.2915	54.4336	6.85795	0.807883	0.118425	4	249.669	ppmA	Putative protein phosphatase 2C
Afu2g03010	0.0486794	0.941139	123.364	69.7802	53.584	16.1962	0.893965	-0.0279324	0	262.923	cox5b	Putative cytochrome C subunit Vb
Afu1g12240	0.0845145	0.941118	131.433	67.8874	63.5461	4.34129	0.823162	0.152861	0	257.697	ptr2	Putative MFS peptide transporter
Afu3g12570	0.0669786	0.941018	117.414	62.5298	54.8837	7.64611	0.85708	0.0826817	0	252.054	Afu3g12570	Ortholog of A. nidulans FGSC A4 : AN3103, A. niger CBS 513.88 : An02g08530, A. oryzae RIB40 : AO090005000710, Aspergillus wentii : Aspwe1_0037169 and Aspergillus sydowii : Aspsy1_0087219
Afu6g06450	0.0476948	0.940786	119.699	62.7894	56.9101	5.87926	0.895994	-0.0479217	0	250.979	pre4	Proteasome subunit beta, putative
Afu6g08440	1.37301	0.940641	146.243	86.8627	59.3799	27.4828	0.0423629	0.825369	0	280.967	hem14	Predicted oxygen-dependent protoporphyrinogen oxidase
Afu5g08220	1.24087	0.940326	125.296	69.6027	55.6937	13.9089	0.0574283	0.943171	0	260.296	Afu5g08220	Ortholog of A. nidulans FGSC A4 : AN7714, A. niger CBS 513.88 : An03g04430, A. oryzae RIB40 : AO090701000741, Aspergillus wentii : Aspwe1_0100095 and Aspergillus sydowii : Aspsy1_0046256
Afu5g09310	0.191428	0.940126	139.074	68.4386	70.6354	-2.19672	0.643535	-0.144076	0	260.041	Afu5g09310	Bax Inhibitor family protein
Afu8g05130	0.108383	0.93969	86.3841	54.456	31.9281	22.5278	0.779143	0.202963	0	236.055	Afu8g05130	Ortholog of Aspergillus fumigatus A1163 : AFUB_082370
Afu1g07210	0.691995	0.939438	79.5432	42.0858	37.4574	4.62833	0.203238	0.414538	0	216.973	Afu1g07210	Ortholog of A. nidulans FGSC A4 : AN5145, A. oryzae RIB40 : AO090012000975, Aspergillus wentii : Aspwe1_0520822, Aspergillus sydowii : Aspsy1_0091604 and Aspergillus terreus NIH2624 : ATET_10152
Afu2g01410	0.142045	0.939355	117.758	68.0833	49.6749	18.4083	0.721033	-0.189478	0	259.032	Afu2g01410	Ortholog of A. oryzae RIB40 : AO090701000824, Neosartorya fischeri NRRL 181 : NFIA_033720, Aspergillus wentii : Aspwe1_0041628 and Aspergillus versicolor : Aspve1_0090015
Afu5g01470	0.672788	0.939274	113.11	44.2354	68.8742	-24.6388	0.212428	0.69537	0	218.556	Afu5g01470	Has domain(s) with predicted copper ion binding, primary amine oxidase activity, quinone binding activity and role in amine metabolic process, oxidation-reduction process
Afu5g11210	0.272026	0.938878	113.121	58.2283	54.8923	3.336	0.534532	0.151584	0	242.194	Afu5g11210	Ortholog(s) have cytoplasm, nucleus localization
Afu5g09970	1.42345	0.938485	165.282	91.3077	73.9738	17.334	0.0377185	1.40679	0	287.533	Afu5g09970	Has domain(s) with predicted FAD binding, oleate hydratase activity and role in fatty acid metabolic process
Afu4g08580	0.655558	0.938452	107.13	57.1138	50.0165	7.09735	0.221025	0.518764	0	242.835	prx1	Mitochondrial peroxiredoxin
Afu7g06450	0.126159	0.938311	109.903	59.2665	50.6362	8.63033	0.747896	0.341863	0	244.025	Afu7g06450	Ortholog of Aspergillus fumigatus A1163 : AFUB_092010
Afu2g02120	0.0339203	0.937857	112.868	58.9561	53.9116	5.04448	0.924868	0.0348753	0	243.885	Afu2g02120	Ortholog(s) have phosphopentomutase activity, role in guanosine catabolic process, inosine catabolic process, purine ribonucleoside salvage and cytosol, nucleus localization
Afu4g11270	0.181768	0.937706	103.622	50.2107	53.4115	-3.20079	0.658009	0.276662	0	229.968	Afu4g11270	Ortholog of A. nidulans FGSC A4 : AN9473, A. niger CBS 513.88 : An04g05360, A. oryzae RIB40 : AO090003001094, Aspergillus wentii : Aspwe1_0102365 and Aspergillus sydowii : Aspsy1_0148568
Afu3g11355	0.01753	0.937415	92.3869	53.704	38.6829	15.021	0.96044	0.0382351	0	234.912	Afu3g11355	Ortholog of A. niger CBS 513.88 : An02g07110, Aspergillus tubingensis : Asptu1_0118630, Aspergillus brasiliensis : Aspbr1_0038499 and Aspergillus acidus : Aspfo1_0497209
Afu2g14970	0.440277	0.937264	131.557	58.0063	73.5511	-15.5447	0.362847	0.256054	0	243.808	Afu2g14970	Gamma-butyrobetaine hydroxylase subfamily protein
Afu4g02840	0.155092	0.937081	133.279	68.7434	64.5361	4.20731	0.699694	-0.296733	0	256.909	Afu4g02840	Ortholog of A. nidulans FGSC A4 : AN1841, A. niger CBS 513.88 : An15g05470, An12g05260, A. oryzae RIB40 : AO090012000694, AO090001000164 and Aspergillus wentii : Aspwe1_0160204
Afu3g07010	0.594216	0.937036	80.314	48.2982	32.0157	16.2825	0.254556	0.516317	0	226.623	Afu3g07010	Ortholog of Aspergillus fumigatus A1163 : AFUB_042050
Afu6g06970	0.57422	0.937012	105.935	51.2969	54.6381	-3.34114	0.266551	0.713937	0	231.121	Afu6g06970	Ortholog of A. nidulans FGSC A4 : AN5733, A. oryzae RIB40 : AO090003000079, Neosartorya fischeri NRRL 181 : NFIA_052620, Aspergillus wentii : Aspwe1_0050160 and Aspergillus versicolor : Aspve1_0132614
Afu2g13690	0.380071	0.936751	84.5313	57.8152	26.7162	31.099	0.416802	0.333682	0	241.769	Afu2g13690	Has domain(s) with predicted acid-amino acid ligase activity
Afu8g02530	0.198979	0.936373	127.277	71.2953	55.9814	15.3138	0.632442	-0.413253	0	259.039	Afu8g02530	Putative extracellular lipase
Afu5g14820	0.168539	0.936258	101.475	54.3448	47.13	7.21478	0.678361	0.276196	0	234.024	Afu5g14820	Has domain(s) with predicted ATP binding, nucleoside-triphosphatase activity, nucleotide binding activity
Afu4g14712	0.101255	0.936015	119.466	70.5361	48.9302	21.6059	0.792036	-0.271542	0	260.501	Afu4g14712	Has domain(s) with predicted DNA binding, zinc ion binding activity, role in transcription, DNA-templated and nucleus localization
Afu3g12560	1.5516	0.935957	104.906	51.094	53.8118	-2.71779	0.0280805	0.426829	0	228.876	Afu3g12560	Putative allantoicase
Afu4g03490	0.290474	0.935571	104.911	56.6146	48.2964	8.31814	0.512302	0.245694	0	240.778	sedB	Putative secreted protease
Afu2g01700	0.00330397	0.935208	114.942	61.487	53.4547	8.03231	0.992421	-0.00440428	0	246.643	Afu2g01700	Ortholog(s) have AMP-activated protein kinase activity, ARF guanyl-nucleotide exchange factor activity
Afu5g00610	0.578315	0.934967	64.0573	43.0855	20.9718	22.1137	0.26405	0.93552	0	216.319	Afu5g00610	Has domain(s) with predicted peroxidase activity
Afu1g17140	0.271276	0.934875	107.023	60.6948	46.3284	14.3664	0.535457	-0.247788	0	246.61	Afu1g17140	Ortholog(s) have cytosol, nucleus localization
Afu1g03992	0.207316	0.934708	78.0654	44.7781	33.2872	11.4909	0.620417	0.17621	0	218.749	thtA	Thermotolerance protein thtA
Afu5g13970	0.699827	0.934653	91.6793	56.5299	35.1494	21.3805	0.199606	0.838857	0	237.049	Afu5g13970	Ortholog(s) have role in conidiophore development, hyphal growth, sporocarp development involved in sexual reproduction, syncytium formation by plasma membrane fusion
Afu1g09940	0.200362	0.934582	147.294	72.5258	74.7682	-2.24248	0.630432	-0.153174	0	258.773	Afu1g09940	Ortholog of A. nidulans FGSC A4 : AN11936, A. niger CBS 513.88 : An08g01750, A. oryzae RIB40 : AO090038000441, Neosartorya fischeri NRRL 181 : NFIA_015690 and Aspergillus clavatus NRRL 1 : ACLA_025570
Afu6g02010	2.27965	0.934391	169.019	74.1226	94.8966	-20.774	0.00525228	1.79163	0	260.581	Afu6g02010	Secreted protein of unknown function
Afu5g03340	0.0770578	0.934172	86.6125	55.1882	31.4243	23.7638	0.837418	0.11049	0	235.835	Afu5g03340	Ortholog of A. nidulans FGSC A4 : AN8202, A. niger CBS 513.88 : An09g05655, A. oryzae RIB40 : AO090102000539, Aspergillus wentii : Aspwe1_0115517 and Aspergillus sydowii : Aspsy1_0161584
Afu4g09190	1.24382	0.933952	77.1331	47.6078	29.5253	18.0825	0.0570395	1.4661	0	222.241	smt1	Putative S-adenosyl-methionine-sterol-C methyltransferase
Afu2g02770	0.531578	0.933867	104.861	41.6654	63.1954	-21.53	0.294051	0.160361	0	214.907	Afu2g02770	Ortholog of A. nidulans FGSC A4 : AN4545, A. oryzae RIB40 : AO090026000849, Aspergillus wentii : Aspwe1_0105973, Aspergillus sydowii : Aspsy1_0059271 and Aspergillus terreus NIH2624 : ATET_09613
Afu1g15670	1.39562	0.933834	144.275	64.8985	79.3761	-14.4776	0.0402145	0.998443	0	250.988	Afu1g15670	Putative laccase
Afu4g02805	1.02228	0.933589	80.6403	46.4585	34.1819	12.2766	0.0950001	0.995003	0	220.734	Afu4g02805	Asp hemolysin-like protein
Afu4g00570	0.00642011	0.933518	103.137	62.4587	40.6785	21.7802	0.985326	0.0177854	0	243.825	Afu4g00570	Has domain(s) with predicted role in transmembrane transport and integral component of membrane localization
Afu2g02910	1.89383	0.933421	112.736	55.7342	57.002	-1.26783	0.0127695	1.09775	0	232.944	Afu2g02910	Ortholog(s) have catechol 1,2-dioxygenase activity and role in catechol catabolic process, ortho-cleavage
Afu8g05850	1.3463	0.933206	135.905	70.3676	65.5379	4.82966	0.0450507	1.32864	0	256.426	Afu8g05850	Has domain(s) with predicted oxidoreductase activity and role in oxidation-reduction process
Afu1g09030	0.940233	0.933148	114.626	58.4808	56.145	2.33572	0.114754	1.18268	0	241.132	Afu1g09030	protein of unknown function
Afu7g01620	0.128458	0.933035	100.805	57.1988	43.606	13.5927	0.743947	0.114715	0	238.549	Afu7g01620	Ortholog(s) have phosphatidylinositol-3-phosphate binding, ubiquitin-protein transferase activity, role in protein ubiquitination and cytosol, fungal-type vacuole membrane, late endosome, nucleus localization
Afu5g01080	0.0260129	0.932788	127.81	62.683	65.1271	-2.44405	0.941862	0.0379891	0	245.963	Afu5g01080	Has domain(s) with predicted substrate-specific transmembrane transporter activity, transmembrane transporter activity, role in transmembrane transport and integral component of membrane, membrane localization
Afu8g00700	0.284697	0.932463	84.7527	48.3951	36.3576	12.0375	0.519162	0.200636	0	225.059	chi2	Putative class III chitinase
Afu1g14460	0.0465183	0.932432	86.9671	48.5086	38.4585	10.0501	0.898425	-0.0492672	0	224.288	Afu1g14460	Has domain(s) with predicted DNA binding, zinc ion binding activity, role in transcription, DNA-templated and nucleus localization
Afu1g17410	0.26797	0.932348	86.5668	50.7934	35.7735	15.0199	0.539548	0.315925	0	227.16	exg15	Putative beta-glucosidase
Afu1g06020	1.18839	0.932305	85.1475	56.3247	28.8228	27.5018	0.0648049	0.846758	0	235.154	Afu1g06020	Ortholog of A. nidulans FGSC A4 : AN4206, A. niger CBS 513.88 : An18g03870, Aspergillus wentii : Aspwe1_0026071, Aspergillus sydowii : Aspsy1_0059171 and Aspergillus terreus NIH2624 : ATET_03025
Afu3g04030	0.0322891	0.932076	116.394	51.4298	64.964	-13.5342	0.928348	0.0589979	0	228.447	Afu3g04030	Ortholog(s) have mitochondrion localization
Afu5g11170	0.0307587	0.931584	106.783	55.5609	51.2217	4.3392	0.931625	0.0591015	0	232.153	Afu5g11170	Has domain(s) with predicted ATP binding, DNA binding, helicase activity, nucleic acid binding activity
Afu2g17770	0.0540532	0.931556	89.7652	51.7494	38.0158	13.7337	0.882972	-0.051699	0	230.525	Afu2g17770	Ortholog of A. nidulans FGSC A4 : AN2923, AN10601, A. fumigatus Af293 : Afu8g00650, A. niger CBS 513.88 : An11g02090, An01g01000 and A. oryzae RIB40 : AO090020000174, AO090103000301
Afu7g05080	0.332046	0.931328	90.3104	47.6502	42.6602	4.99001	0.465537	0.507277	0	222.196	Afu7g05080	Has domain(s) with predicted DNA binding, RNA polymerase II transcription factor activity, sequence-specific DNA binding, zinc ion binding activity and role in regulation of transcription, DNA-templated, transcription, DNA-templated
Afu2g02630	0.0898119	0.931022	122.704	62.9921	59.712	3.28012	0.813183	0.0853828	0	246.055	Afu2g02630	protein of unknown function
Afu8g06440	0.173408	0.930969	94.1713	52.386	41.7853	10.6006	0.670798	0.195132	0	231.452	Afu8g06440	Ortholog(s) have L-pipecolate oxidase activity, flavin adenine dinucleotide binding, proline oxidase activity and cytosol, extracellular region, nucleus localization
Afu3g12270	1.41274	0.930955	138.123	58.1395	79.9833	-21.8438	0.03866	0.681531	0	236.479	Afu3g12270	Putative glutathione peroxidase
Afu2g05390	0.381493	0.930955	101.202	62.3999	38.8023	23.5976	0.415439	0.283472	0	246.977	iml1	Vacuolar membrane-associated protein iml1, putative
Afu3g14170	0.0750153	0.930627	100.347	58.1453	42.2014	15.9439	0.841365	-0.134712	0	236.945	Afu3g14170	Putative high-affinity hexose transporter
Afu6g13380	0.853823	0.930599	75.7108	45.0007	30.7101	14.2906	0.140016	0.92447	0	216.932	Afu6g13380	Ortholog of A. nidulans FGSC A4 : AN5453/artG, A. niger CBS 513.88 : An08g09040, A. oryzae RIB40 : AO090003000465, Aspergillus wentii : Aspwe1_0047105 and Aspergillus sydowii : Aspsy1_0044061
Afu1g12210	0.0710957	0.930569	106.31	59.6402	46.6699	12.9702	0.848993	0.103536	0	241.787	Afu1g12210	Putative NADH oxidase
Afu1g13300	2.37	0.929365	103.365	46.7374	56.6276	-9.89021	0.00426578	0.972249	0	216.937	Afu1g13300	Ortholog(s) have cyclohydrolase activity, role in riboflavin biosynthetic process and cytosol, nucleus localization
Afu5g14800	0.208979	0.929156	75.5912	49.0344	26.5568	22.4775	0.618047	0.43715	0	221.762	Afu5g14800	Lactate dehydrogenase
Afu6g03440	0.532928	0.929144	96.0942	49.0694	47.0249	2.04448	0.293138	0.857894	0	223.772	fmpA	fructosyl amino acid oxidase, putative
Afu3g15050	0.186596	0.928799	78.2258	47.9959	30.2299	17.7661	0.650735	0.305883	0	221.225	Afu3g15050	Putative flavin-binding monooxygenase
Afu2g14520	0.0467737	0.928768	106.051	65.1559	40.8955	24.2604	0.897896	-0.183698	0	245.64	Afu2g14520	Secreted hydrolase
Afu5g07720	0.423504	0.928631	101.331	43.408	57.9225	-14.5145	0.377134	0.253159	0	215.241	Afu5g07720	Ortholog(s) have role in generation of catalytic spliceosome for first transesterification step, snoRNA splicing and U2-type spliceosomal complex localization
Afu7g05040	0.138192	0.928513	91.6917	52.0782	39.6135	12.4647	0.727458	0.243097	0	226.775	Afu7g05040	Ortholog of Neosartorya fischeri NRRL 181 : NFIA_026130 and Aspergillus fumigatus A1163 : AFUB_090610
Afu3g03330	0.215304	0.928344	120.085	70.5314	49.5534	20.9781	0.609111	-0.262237	0	257.556	Afu3g03330	Has domain(s) with predicted oxidoreductase activity, transferase activity, transferring acyl groups other than amino-acyl groups activity and role in oxidation-reduction process
Afu6g00310	1.09417	0.928094	76.5739	41.5203	35.0536	6.46679	0.0805065	0.635308	0	209.069	cpdS	Putative serine carboxypeptidase
Afu1g17020	0.677354	0.928033	53.9121	39.3218	14.5903	24.7315	0.210207	0.687998	0	204.957	ugd1	UDP-glucose dehydrogenase
Afu6g13780	0.233119	0.927986	119.394	67.6397	51.7541	15.8856	0.584629	-0.275557	0	252.245	Afu6g13780	Has domain(s) with predicted role in transmembrane transport and integral component of membrane localization
Afu3g05760	0.89294	0.927943	70.8168	37.7003	33.1165	4.58375	0.127956	0.718414	0	203.418	Afu3g05760	C6 transcription factor
Afu8g05540	2.35036	0.927868	85.0268	53.3425	31.6844	21.6581	0.00446311	0.857773	0	227.175	Afu8g05540	Ortholog of A. nidulans FGSC A4 : AN1544, A. niger CBS 513.88 : An16g07140, A. oryzae RIB40 : AO090005000591, Aspergillus wentii : Aspwe1_0045161 and Aspergillus sydowii : Aspsy1_0041791
Afu3g11010	0.795243	0.927752	129.732	59.6733	70.0588	-10.3855	0.160235	0.765253	0	240.673	Afu3g11010	Ortholog(s) have endoribonuclease activity, producing 5'-phosphomonoesters, single-stranded RNA binding activity
Afu5g05720	1.63432	0.927053	86.4931	35.8416	50.6516	-14.81	0.0232105	0.722951	0	197.845	Afu5g05720	Ortholog(s) have cytosol, nucleus localization
Afu1g09470	0.198532	0.927047	120.747	54.8896	65.8577	-10.9681	0.633093	-0.159966	0	232.772	Afu1g09470	Putative class V aminotransferase
Afu6g13480	0.464527	0.92692	108.386	46.5606	61.8254	-15.2648	0.343141	0.512638	0	217.873	Afu6g13480	Ortholog of Aspergillus tubingensis : Asptu1_0057981, Aspergillus glaucus : Aspgl1_0167537, Aspergillus acidus : Aspfo1_0141322 and Aspergillus fumigatus A1163 : AFUB_001270
Afu4g10130	0.874965	0.926438	118.202	72.6139	45.5882	27.0257	0.133363	0.889715	0	259.371	Afu4g10130	Ortholog(s) have alpha-amylase activity and role in carbohydrate catabolic process
Afu2g01010	0.169045	0.926339	94.868	55.5353	39.3327	16.2026	0.677571	-0.150143	0	235.426	Afu2g01010	Putative myo-inositol-phosphate synthase
Afu7g05060	0.15751	0.926246	82.9831	50.5141	32.4691	18.045	0.695809	0.307639	0	223.636	mgtC	MgtC/SapB family membrane protein
Afu2g17660	2.01185	0.925871	156.524	74.0196	82.5044	-8.48479	0.00973084	2.21945	0	259.271	Afu2g17660	Has domain(s) with predicted role in transmembrane transport and integral component of membrane localization
Afu6g02280	1.4281	0.925744	85.6313	48.8891	36.7421	12.147	0.0373163	0.754034	0	220.17	aspf3	Allergen Asp f 3
Afu4g02940	0.015996	0.925686	86.2277	45.5191	40.7086	4.81049	0.963838	-0.0132555	0	218.206	Afu4g02940	Has domain(s) with predicted sequence-specific DNA binding, transcription factor activity, sequence-specific DNA binding activity and role in regulation of transcription, DNA-templated
Afu8g04650	2.50944	0.9256	151.508	66.9384	84.5698	-17.6313	0.00309429	1.50733	0	244.479	bna1	3-hydroxyanthranilate 3,4-dioxygenase, putative
Afu5g01090	0.201513	0.925441	116.159	60.87	55.2892	5.58085	0.628764	-0.217546	0	240.388	Afu5g01090	Has domain(s) with predicted ATP binding, phosphotransferase activity, alcohol group as acceptor activity and role in amino sugar metabolic process, peptidoglycan turnover
Afu5g14840	0.23301	0.925165	66.2604	34.1553	32.1051	2.05019	0.584776	0.573638	0	193.582	Afu5g14840	Ortholog of A. nidulans FGSC A4 : AN4127, A. fumigatus Af293 : Afu5g14680, A. niger CBS 513.88 : An15g05400, Neosartorya fischeri NRRL 181 : NFIA_072290 and Aspergillus wentii : Aspwe1_0041184
Afu1g13750	0.061093	0.925051	76.2313	44.9739	31.2573	13.7166	0.868774	-0.126322	0	214.815	Afu1g13750	C2H2 transcription factor
Afu2g06040	1.18456	0.924965	92.7833	41.8005	50.9828	-9.18231	0.0653791	0.388867	0	207.409	Afu2g06040	Putative actin cortical patch component
Afu2g14370	1.69455	0.924842	159.858	64.1382	95.7196	-31.5814	0.0202047	0.671922	0	242.765	Afu2g14370	Protein of unknown function identified by mass spectrometry
Afu1g11220	0.0583263	0.924641	68.6599	41.8227	26.8372	14.9855	0.874327	0.0703535	0	209.992	Afu1g11220	Predicted adhesin-like protein
Afu2g03840	0.0723118	0.924612	93.8176	48.3788	45.4388	2.93992	0.846619	0.0434529	0	220.921	Afu2g03840	Ortholog(s) have role in protein targeting to mitochondrion and cytosol, mitochondrial sorting and assembly machinery complex, nucleus localization
Afu6g13970	0.0731925	0.924174	70.3153	44.9009	25.4144	19.4865	0.844904	-0.122087	0	211.646	pyr5	FAD-dependent monooxygenase pyr5
Afu4g10330	1.41586	0.923879	147.991	63.3432	84.6477	-21.3045	0.0383827	0.566767	0	242.348	Afu4g10330	Ortholog(s) have protein farnesyltransferase activity, role in protein farnesylation and cytosol, nucleus, protein farnesyltransferase complex localization
Afu3g11070	1.70594	0.92385	114.22	75.8497	38.3707	37.479	0.0196816	1.63226	0	259.706	pdcA	Putative pyruvate decarboxylase
Afu6g13790	0.148747	0.92383	89.4889	55.0037	34.4852	20.5185	0.709992	0.188339	0	232.094	Afu6g13790	Ortholog(s) have monooxygenase activity and role in sterigmatocystin biosynthetic process
Afu5g07340	0.127726	0.923752	80.1031	51.741	28.3621	23.3789	0.745202	0.259399	0	222.532	Afu5g07340	Ortholog(s) have cytosol, nucleus localization
Afu6g00720	1.43718	0.923704	107.484	51.4952	55.9885	-4.49339	0.0365446	1.61587	0	229.618	Afu6g00720	Has domain(s) with predicted role in cell wall macromolecule catabolic process
Afu7g01410	1.14385	0.923373	100.494	49.2919	51.2023	-1.91043	0.071804	0.526669	0	221.819	Afu7g01410	Ortholog of A. nidulans FGSC A4 : AN10404, A. niger CBS 513.88 : An12g01490, A. oryzae RIB40 : AO090010000217, Neosartorya fischeri NRRL 181 : NFIA_114100 and Aspergillus clavatus NRRL 1 : ACLA_066160
Afu6g10450	2.67325	0.923295	153.592	77.064	76.5284	0.535556	0.002122	1.64085	0	258.93	Afu6g10450	Ortholog of Aspergillus fumigatus A1163 : AFUB_076500
Afu5g01450	0.0537481	0.923155	93.4325	51.8546	41.5779	10.2767	0.883592	-0.111405	0	225.252	Afu5g01450	Putative NADH-dependent flavin oxidoreductase
Afu2g18050	0.0727238	0.923094	73.107	44.7286	28.3784	16.3502	0.845817	0.178993	0	213.131	fgaOx1	FAD-linked oxidoreductase easE
Afu8g04730	1.56808	0.922985	121.528	47.8691	73.6591	-25.79	0.0270345	0.814495	0	216.257	Afu8g04730	Oligopeptidase family protein
Afu1g16870	1.90896	0.922854	81.2082	40.2217	40.9866	-0.764887	0.012332	0.856805	0	207.569	Afu1g16870	Ortholog of A. nidulans FGSC A4 : AN6319, AN0638, A. oryzae RIB40 : AO090005000988, Aspergillus wentii : Aspwe1_0038696 and Aspergillus sydowii : Aspsy1_0129541, Aspsy1_0995740
Afu3g14665	0.701782	0.922712	103.556	54.3588	49.197	5.16174	0.198709	0.949351	0	229.725	Afu3g14665	Ortholog of Neosartorya fischeri NRRL 181 : NFIA_062590 and Aspergillus fumigatus A1163 : AFUB_034560
Afu2g09530	1.07171	0.922647	114.763	63.7416	51.0211	12.7205	0.0847791	0.899547	0	243.345	Afu2g09530	Ortholog(s) have role in filamentous growth and intracellular localization
Afu1g13410	0.115008	0.922536	83.3488	43.7578	39.591	4.1668	0.767347	-0.164338	0	209.116	Afu1g13410	Ortholog of Neosartorya fischeri NRRL 181 : NFIA_012090, Aspergillus fumigatus A1163 : AFUB_012900 and Aspergillus clavatus NRRL 1 : ACLA_022010
Afu4g06530	0.265363	0.922496	96.5692	50.0563	46.513	3.54333	0.542797	0.190001	0	219.914	metR	bZip transcription factor, putative
Afu7g06380	0.0884536	0.922444	84.8617	46.8697	37.992	8.8777	0.81573	0.186195	0	215.788	Afu7g06380	Putative maltase
Afu3g14180	0.47055	0.92213	65.8829	35.4711	30.4118	5.05931	0.338415	0.402323	0	197.491	Afu3g14180	Ortholog of A. nidulans FGSC A4 : AN3898, A. niger CBS 513.88 : An09g04380, A. oryzae RIB40 : AO090012000661, Aspergillus wentii : Aspwe1_0038053 and Aspergillus sydowii : Aspsy1_0034796, Aspsy1_0915433
Afu1g16480	0.938075	0.92207	95.0542	57.6877	37.3665	20.3211	0.115325	0.413745	0	230.901	Afu1g16480	Ortholog(s) have mitochondrion localization
Afu5g11750	0.24306	0.922058	98.849	55.9669	42.8821	13.0847	0.571399	-0.172939	0	233.46	Afu5g11750	Putative LON domain serine protease
Afu6g07710	0.228381	0.921939	50.083	29.7425	20.3405	9.40209	0.591043	0.221837	0	182.867	Afu6g07710	Has domain(s) with predicted role in transmembrane transport
Afu1g11740	0.218523	0.921865	102.582	45.4951	57.0871	-11.592	0.604613	0.327027	0	213.431	Afu1g11740	Ortholog of A. nidulans FGSC A4 : AN1127, AN7386, A. niger CBS 513.88 : An02g03380, An08g03700, A. oryzae RIB40 : AO090026000507 and Aspergillus wentii : Aspwe1_0043558, Aspwe1_0654818
Afu2g11340	0.186707	0.92162	101.53	53.3582	48.172	5.18621	0.650569	-0.161238	0	227.442	Afu2g11340	Ortholog(s) have role in intracellular sterol transport and fungal-type vacuole lumen localization
Afu2g17600	0.3459	0.921535	138.959	68.1723	70.7862	-2.61389	0.45092	-0.353077	0	248.48	pksP	Conidial pigment polyketide synthase alb1
Afu4g14400	0.00917491	0.92145	90.5382	41.6343	48.9039	-7.26965	0.979096	0.0114871	0	208.149	Afu4g14400	Ortholog of A. nidulans FGSC A4 : AN3546, A. fumigatus Af293 : Afu1g16170, Afu5g15040, Afu6g09300, A. niger CBS 513.88 : An08g11160, An04g08000 and A. oryzae RIB40 : AO090166000001
Afu5g06910	2.00862	0.921379	87.2759	47.8669	39.409	8.4579	0.0098034	1.93124	0	213.905	Afu5g06910	Has domain(s) with predicted carbon-sulfur lyase activity and role in metabolic process
Afu5g14790	0.753253	0.920993	97.0128	62.8008	34.212	28.5888	0.176501	0.939299	0	241.176	Afu5g14790	Putative phosphoenol pyruvate synthase
Afu7g03770	1.69873	0.920695	127.615	65.3936	62.2215	3.1721	0.0200111	1.03343	0	246.498	Afu7g03770	Transcript up-regulated in conidia exposed to neutrophils
Afu4g02850	0.0984115	0.920605	107.13	45.4573	61.6732	-16.216	0.797239	0.244647	0	211.974	Afu4g02850	Ortholog of Aspergillus fumigatus A1163 : AFUB_100270
Afu5g03530	0.104976	0.92003	67.8907	42.1726	25.7181	16.4545	0.785279	-0.220384	0	206.455	chi4	Putative class III family 18 chitinase
Afu6g12200	1.69837	0.919339	111.171	47.5823	63.5887	-16.0064	0.0200277	1.12846	0	219.199	Afu6g12200	Ortholog of Neosartorya fischeri NRRL 181 : NFIA_058150, Aspergillus wentii : Aspwe1_0053881, Aspergillus versicolor : Aspve1_0046604 and Aspergillus niger ATCC 1015 : 40181-mRNA
Afu1g12640	0.412745	0.919167	77.1651	44.5137	32.6513	11.8624	0.386594	0.359606	0	210.563	Afu1g12640	Ortholog of A. nidulans FGSC A4 : AN1049, A. niger CBS 513.88 : An08g05390, A. oryzae RIB40 : AO090012000714, Aspergillus wentii : Aspwe1_0501033 and Aspergillus sydowii : Aspsy1_0140149
Afu1g07220	0.647025	0.918847	114.483	61.7508	52.7327	9.01809	0.225411	-0.488249	0	238.569	Afu1g07220	6-Phosphofructo-2-kinase
Afu6g04190	1.48872	0.918818	92.3937	49.7538	42.6399	7.11386	0.032455	0.659189	0	216.851	Afu6g04190	Ortholog(s) have cytosol, nucleus localization
Afu4g04150	0.308413	0.91855	77.1076	39.7732	37.3344	2.43883	0.491572	0.391412	0	206.847	Afu4g04150	Has domain(s) with predicted cation transmembrane transporter activity, role in cation transport, transmembrane transport and integral component of membrane localization
Afu1g15440	0.178134	0.918318	64.528	39.4885	25.0395	14.4491	0.663538	0.231153	0	201.323	ags3	Putative alpha(1-3) glucan synthase
Afu6g04980	0.205144	0.918287	69.7547	41.8498	27.9049	13.9449	0.623529	0.111905	0	206.655	Afu6g04980	Has domain(s) with predicted oxidoreductase activity and role in oxidation-reduction process
Afu2g17330	0.22572	0.917963	56.1014	31.6005	24.5009	7.09958	0.594675	0.214667	0	188.261	Afu2g17330	Putative extracellular serine carboxypeptidase
Afu2g03730	0.175092	0.917824	104.072	40.9509	63.1216	-22.1707	0.668202	0.213311	0	203.176	Afu2g03730	Putative high affinity copper transporter
Afu3g06040	2.73632	0.917739	139.299	58.2935	81.005	-22.7115	0.00183517	1.29199	0	229.017	Afu3g06040	Ortholog(s) have mitochondrion localization
Afu1g17120	0.03716	0.917681	81.4799	54.6182	26.8616	27.7566	0.917994	0.0612242	0	225.581	elfA	Elongation factor 1 gamma
Afu8g06050	0.264486	0.917312	75.322	41.7414	33.5807	8.16072	0.543894	0.683593	0	204.526	Afu8g06050	Has domain(s) with predicted FAD binding, oxidoreductase activity and role in metabolic process
Afu8g07050	1.31226	0.917259	49.9507	29.6269	20.3238	9.30311	0.0487233	0.853866	0	180.683	Afu8g07050	Ortholog of A. niger CBS 513.88 : An11g00330/pynE, An07g00480, A. oryzae RIB40 : AO090001000371, Aspergillus wentii : Aspwe1_0044827, Aspwe1_0167836 and Aspergillus sydowii : Aspsy1_0091667
Afu5g11320	1.77143	0.917245	71.7683	38.1387	33.6296	4.50903	0.0169266	0.740672	0	196.154	aspf29	Allergen Asp f 29
Afu4g11420	0.880818	0.917201	66.0016	26.6544	39.3472	-12.6927	0.131578	0.592165	0	174.852	Afu4g11420	Ortholog of A. nidulans FGSC A4 : AN5594, A. niger CBS 513.88 : An04g05190, Neosartorya fischeri NRRL 181 : NFIA_104770, Aspergillus wentii : Aspwe1_0221510 and Aspergillus versicolor : Aspve1_0692965
Afu1g02330	0.70843	0.917133	54.8721	36.1625	18.7096	17.4529	0.195691	0.406027	0	197.797	Afu1g02330	Ortholog of A. nidulans FGSC A4 : AN0335, A. niger CBS 513.88 : An01g05850, A. oryzae RIB40 : AO090005000867, Aspergillus wentii : Aspwe1_0103633 and Aspergillus sydowii : Aspsy1_0633416
Afu7g05250	0.367942	0.916859	90.385	51.3713	39.0137	12.3576	0.428605	-0.155763	0	224.514	Afu7g05250	Ortholog(s) have methylated histone binding activity, role in histone acetylation and NuA3a histone acetyltransferase complex, NuA3b histone acetyltransferase complex, cytoplasm localization
Afu4g13765	1.49564	0.916518	104.151	51.7721	52.3788	-0.606744	0.031942	1.42406	0	225.517	Afu4g13765	Has domain(s) with predicted double-stranded RNA binding activity
Afu7g00700	1.33059	0.916413	78.2216	35.9293	42.2923	-6.36295	0.0467097	1.00054	0	193.34	akr13	Pyridoxine 4-dehydrogenase, putative
Afu6g02950	2.32098	0.916238	94.4737	47.2738	47.1999	0.0739403	0.00477548	1.23751	0	214.278	Afu6g02950	Ortholog(s) have cytosol, nucleus localization
Afu6g14200	1.06359	0.916199	99.8361	31.6619	68.1742	-36.5123	0.0863791	0.799676	0	185.806	erg10	Putative acetyl-CoA acetyltransferase
Afu1g06780	1.04198	0.915648	78.0858	55.6734	22.4124	33.261	0.0907869	0.600267	0	224.932	Afu1g06780	Ortholog(s) have cytosol, nucleus localization
Afu3g04040	0.225494	0.915612	110.291	55.8088	54.4825	1.32632	0.594985	-0.180743	0	226.561	Afu3g04040	Has domain(s) with predicted DNA binding, RNA polymerase II transcription factor activity, sequence-specific DNA binding, zinc ion binding activity and role in regulation of transcription, DNA-templated, transcription, DNA-templated
Afu4g09450	0.188176	0.91493	106.464	64.9902	41.474	23.5162	0.648372	-0.425402	0	242.242	Afu4g09450	Ortholog of Neosartorya fischeri NRRL 181 : NFIA_106570 and Aspergillus fumigatus A1163 : AFUB_066570
Afu4g09730	0.448228	0.914742	93.0535	50.6374	42.4161	8.22136	0.356264	-0.184619	0	222.163	Afu4g09730	Ortholog(s) have metalloendopeptidase activity, role in misfolded or incompletely synthesized protein catabolic process and mitochondrial inner membrane localization
Afu7g01820	1.02148	0.914655	92.6409	54.8131	37.8278	16.9853	0.0951734	0.68348	0	228.196	Afu7g01820	Has domain(s) with predicted DNA binding, RNA polymerase II transcription factor activity, sequence-specific DNA binding, zinc ion binding activity and role in regulation of transcription, DNA-templated, transcription, DNA-templated
Afu1g13370	0.016132	0.914511	66.2731	31.5356	34.7375	-3.20197	0.963536	0.0191341	0	185.501	Afu1g13370	Putative aldo-keto reductase
Afu2g08775	0.0195794	0.914273	65.8197	35.6733	30.1464	5.52686	0.955918	-0.0265285	0	190.783	Afu2g08775	Ortholog of Neosartorya fischeri NRRL 181 : NFIA_084360, Aspergillus wentii : Aspwe1_0176138, Aspergillus fumigatus A1163 : AFUB_024680 and Aspergillus clavatus NRRL 1 : ACLA_080620
Afu5g13995	0.0337413	0.914151	89.5898	42.9412	46.6486	-3.70736	0.925249	-0.0527776	0	206.746	Afu5g13995	Has domain(s) with predicted hydrolase activity, hydrolyzing O-glycosyl compounds activity and role in carbohydrate metabolic process
Afu6g13980	0.38019	0.914035	76.7858	46.2848	30.501	15.7838	0.416687	-0.648538	0	209.233	pyr6	Polyprenyl transferase pyr6
Afu1g02990	1.83642	0.913992	55.8679	34.7475	21.1203	13.6272	0.0145739	0.75244	0	188.941	Afu1g02990	Putative WD repeat-containing protein
Afu6g12220	1.70913	0.913949	132.227	77.395	54.8316	22.5634	0.0195377	1.51148	0	257.311	Afu6g12220	Has domain(s) with predicted catalytic activity and role in metabolic process
Afu5g07480	1.7733	0.913804	114.984	61.1474	53.837	7.31038	0.016854	0.750582	0	233.566	Afu5g07480	Ortholog of A. nidulans FGSC A4 : AN7771, A. niger CBS 513.88 : An15g02850, A. oryzae RIB40 : AO090701000657, Aspergillus wentii : Aspwe1_0035055 and Aspergillus sydowii : Aspsy1_0046323
Afu1g10180	0.0120757	0.913796	69.5993	28.1812	41.4181	-13.237	0.972578	0.0205168	0	176.194	Afu1g10180	Ortholog(s) have cytosol, nucleus localization
Afu8g05380	0.342988	0.91372	73.3703	34.1785	39.1918	-5.01324	0.453955	0.251412	0	190.029	Afu8g05380	Ortholog of A. niger CBS 513.88 : An16g07350, A. oryzae RIB40 : AO090005000609, Aspergillus wentii : Aspwe1_0118445, Aspergillus sydowii : Aspsy1_0086733 and Aspergillus terreus NIH2624 : ATET_04773
Afu1g13400	0.10573	0.913692	86.1213	50.2613	35.8601	14.4012	0.783917	0.175198	0	220.51	Afu1g13400	Has domain(s) with predicted zinc ion binding activity
Afu2g15660	0.0157703	0.913683	91.3044	45.1566	46.1478	-0.991225	0.964339	0.0138885	0	211.442	Afu2g15660	Has domain(s) with predicted oxidoreductase activity, oxidoreductase activity, acting on the aldehyde or oxo group of donors, NAD or NADP as acceptor activity and role in oxidation-reduction process
Afu5g11010	0.203879	0.913641	58.9119	35.9093	23.0026	12.9067	0.625347	0.128857	0	192.498	Afu5g11010	Ortholog(s) have ATPase activity, GTPase activity, adenosine-diphosphatase activity, cytidine diphosphatase activity, guanosine-diphosphatase activity, uridine-diphosphatase activity
Afu4g13780	1.37925	0.913596	102.481	40.6337	61.8468	-21.213	0.0417588	1.46549	0	200.739	Afu4g13780	Has domain(s) with predicted oxidoreductase activity and role in metabolic process
Afu3g11590	0.960141	0.913557	86.6687	55.8561	30.8126	25.0435	0.109612	0.792712	0	224.062	atg11	Autophagy-related protein 11, putative
Afu6g03470	0.0539463	0.91348	90.8248	46.7185	44.1063	2.61213	0.883189	0.0898638	0	212.766	fmpD	ABC transporter fmpD
Afu2g09460	1.41724	0.913372	77.4137	36.5447	40.8691	-4.32443	0.0382612	1.00493	0	193.531	Afu2g09460	Ortholog of Aspergillus fumigatus A1163 : AFUB_025330
Afu2g11100	0.898682	0.913106	103.448	47.4933	55.955	-8.46162	0.126275	0.410579	0	212.175	Afu2g11100	Ortholog of A. nidulans FGSC A4 : AN5900, A. niger CBS 513.88 : An02g03000, A. oryzae RIB40 : AO090026000554, Aspergillus wentii : Aspwe1_0071487 and Aspergillus sydowii : Aspsy1_0151794
Afu5g02310	0.0321658	0.913044	87.1504	39.2154	47.9351	-8.71972	0.928612	0.0425909	0	197.78	Afu5g02310	Ortholog of A. nidulans FGSC A4 : AN8028, A. niger CBS 513.88 : An02g10470, A. oryzae RIB40 : AO090102000345, Aspergillus sydowii : Aspsy1_0059896 and Aspergillus terreus NIH2624 : ATET_09200
Afu4g09200	1.76182	0.912999	85.8145	40.0725	45.742	-5.66944	0.0173054	1.40696	0	198.347	Afu4g09200	Ortholog of Aspergillus fumigatus A1163 : AFUB_066300
Afu7g05050	0.2837	0.912827	72.9135	39.3128	33.6008	5.71199	0.520355	0.603911	0	197.252	Afu7g05050	Ortholog of A. niger CBS 513.88 : An07g06270, Aspergillus tubingensis : Asptu1_0057823, Aspergillus fumigatus A1163 : AFUB_090620 and Aspergillus terreus NIH2624 : ATET_00875
Afu5g14000	0.11016	0.912616	102.234	36.0923	66.1416	-30.0493	0.775962	0.179743	0	193.465	Afu5g14000	Has domain(s) with predicted oxidoreductase activity and role in metabolic process
Afu3g15000	0.608324	0.912272	60.2509	31.0036	29.2474	1.75621	0.24642	0.311758	0	183.106	Afu3g15000	Ortholog of A. nidulans FGSC A4 : AN2699, AN10332, AN2562, A. niger CBS 513.88 : An09g01110, An09g02880, A. oryzae RIB40 : AO090010000620, AO090012000340 and Aspergillus wentii : Aspwe1_0071503, Aspwe1_0166426
Afu4g10510	0.500931	0.912263	98.5049	46.8941	51.6108	-4.71672	0.31555	0.198661	0	209.55	Afu4g10510	Ortholog(s) have ferrous iron binding, ferroxidase activity, iron chaperone activity
Afu4g08960	0.202775	0.912238	58.4917	32.296	26.1957	6.10027	0.626938	0.296047	0	184.184	Afu4g08960	Putative glycophosphatidylinositol (GPI) anchored protein
Afu1g02120	0.0102749	0.912181	76.0168	47.0721	28.9447	18.1275	0.976619	0.0210316	0	211.178	Afu1g02120	Ortholog of A. nidulans FGSC A4 : AN0353, Neosartorya fischeri NRRL 181 : NFIA_022530, Aspergillus wentii : Aspwe1_0103055 and Aspergillus versicolor : Aspve1_0048604
Afu1g11070	0.292391	0.912037	82.6424	45.8347	36.8077	9.02703	0.510046	-0.102604	0	212.857	Afu1g11070	Ortholog(s) have cytosol, nucleus localization
Afu2g03300	0.695585	0.912031	91.6441	51.4454	40.1987	11.2466	0.201565	-0.501597	0	219.402	Afu2g03300	protein of unknown function
Afu3g12580	0.64892	0.911231	92.8894	54.6467	38.2426	16.4041	0.22443	-0.403518	0	223.563	Afu3g12580	Has domain(s) with predicted transmembrane transporter activity, role in transmembrane transport and integral component of membrane localization
Afu2g01550	0.169686	0.910828	82.2021	47.7949	34.4072	13.3877	0.676572	0.1371	0	212.662	Afu2g01550	Ortholog(s) have role in negative regulation of transcription from RNA polymerase III promoter, transcription factor TFIIIB complex assembly
Afu3g00240	2.04253	0.910754	108.733	55.4231	53.3096	2.11345	0.00906722	1.38154	0	226.897	Afu3g00240	Ortholog(s) have intracellular localization
Afu7g05960	0.963253	0.910438	79.8536	53.0191	26.8346	26.1845	0.108829	0.652736	0	220.079	Afu7g05960	Ortholog(s) have sequence-specific DNA binding activity
Afu4g04160	0.0873981	0.910388	104.921	52.3201	52.6006	-0.280571	0.817715	-0.164846	0	218.632	Afu4g04160	Has domain(s) with predicted carbon-nitrogen ligase activity, with glutamine as amido-N-donor activity
Afu7g01640	1.70882	0.910243	60.2301	31.3288	28.9013	2.42742	0.0195517	0.585925	0	181.308	Afu7g01640	Ortholog(s) have sequence-specific DNA binding activity
Afu8g06590	0.318442	0.909918	120.092	58.6434	61.4488	-2.80541	0.48035	-0.600357	0	232.075	Afu8g06590	Ortholog of Aspergillus fumigatus A1163 : AFUB_081180
Afu7g05880	0.585578	0.909529	84.8962	50.5477	34.3485	16.1993	0.25967	0.539273	0	217.906	Afu7g05880	Ortholog of A. nidulans FGSC A4 : AN6727, AN5371, AN0386, A. fumigatus Af293 : Afu1g01610, Afu4g01060, Afu6g03180 and A. niger CBS 513.88 : An04g08650, An07g02000
Afu2g05400	1.10254	0.909227	95.5173	40.6289	54.8884	-14.2596	0.0789698	0.645689	0	201.262	Afu2g05400	Ortholog(s) have hydrolase activity, hydrolyzing O-glycosyl compounds activity and role in xyloglucan metabolic process
Afu4g09255	0.495088	0.908909	49.1221	32.3246	16.7975	15.5271	0.319825	0.631319	0	185.054	Afu4g09255	Has domain(s) with predicted phosphoric diester hydrolase activity and role in lipid metabolic process
Afu3g07690	0.403103	0.908857	73.5123	42.9616	30.5507	12.411	0.395273	0.235299	0	201.366	Afu3g07690	Ortholog(s) have copper chaperone activity, role in intracellular copper ion transport, mitochondrial respiratory chain complex IV assembly and cytosol, mitochondrial intermembrane space, nucleus localization
Afu2g11120	0.64832	0.908844	68.4989	34.4809	34.0179	0.462997	0.22474	0.477623	0	187.067	gtmA	Gliotoxin thiomethyltransferase
Afu7g06440	0.272249	0.908489	102.087	51.5707	50.5165	1.05417	0.534257	-0.720552	0	217.054	Afu7g06440	Ortholog of Neosartorya fischeri NRRL 181 : NFIA_027730, Aspergillus fumigatus A1163 : AFUB_092000 and Aspergillus clavatus NRRL 1 : ACLA_008180
Afu5g01272	0.236834	0.908376	72.9626	32.4181	40.5445	-8.12636	0.57965	0.201302	0	184.708	Afu5g01272	Has domain(s) with predicted DNA binding, RNA polymerase II transcription factor activity, sequence-specific DNA binding, zinc ion binding activity and role in regulation of transcription, DNA-templated, transcription, DNA-templated
Afu1g03600	1.46092	0.908239	84.7615	46.0863	38.6752	7.41115	0.0346006	1.01897	0	208.374	exg1	Glucan 1,3-beta-glucosidase A, putative
Afu8g01485	0.0279462	0.90807	46.7085	30.7033	16.0053	14.698	0.937678	0.0556083	0	179.316	Afu8g01485	protein of unknown function
Afu1g04620	0.0547242	0.907779	58.7886	37.7969	20.9916	16.8053	0.881609	-0.0520957	0	197.366	Afu1g04620	Putative zinc-containing alcohol dehydrogenase
Afu5g01490	0.160173	0.907679	77.6417	33.7184	43.9232	-10.2048	0.691555	-0.280904	0	185.795	rodD	Putative hydrophobin
Afu5g11190	0.691801	0.907651	86.4149	44.8854	41.5294	3.35597	0.203329	0.784402	0	210.586	Afu5g11190	Ortholog(s) have role in positive regulation of asexual sporulation resulting in formation of a cellular spore, positive regulation of secondary metabolite biosynthetic process and plasma membrane localization
Afu2g09780	0.742918	0.907309	64.3874	24.3163	40.0711	-15.7548	0.180751	0.244755	0	165.874	Afu2g09780	Ortholog of A. nidulans FGSC A4 : AN6038, A. niger CBS 513.88 : An16g05430, A. oryzae RIB40 : AO090011000660, Aspergillus wentii : Aspwe1_0045086 and Aspergillus sydowii : Aspsy1_0132339
Afu1g12180	0.131847	0.907264	60.1664	35.1077	25.0586	10.0491	0.738164	0.0804778	0	189.338	sey1	protein sey1, putative
Afu2g11580	0.186596	0.907218	67.3447	44.2257	23.119	21.1066	0.650735	0.252768	0	202.881	Afu2g11580	Has domain(s) with predicted role in transmembrane transport and integral component of membrane localization
Afu8g04290	0.444581	0.906856	68.4272	29.8204	38.6068	-8.7864	0.359268	0.39142	0	178.52	Afu8g04290	Ortholog of A. nidulans FGSC A4 : AN1438, Aspergillus fumigatus A1163 : AFUB_083260 and Aspergillus sydowii : Aspsy1_0142928
Afu5g08160	0.156757	0.906618	52.1329	36.7542	15.3788	21.3754	0.697016	-0.17894	0	188.946	Afu5g08160	Ortholog(s) have cytosol, nucleus localization
Afu5g02020	0.704374	0.906571	38.387	22.8491	15.538	7.31106	0.197527	0.536353	0	162.257	Afu5g02020	Putative aldehyde reductase
Afu6g14000	0.154533	0.906424	65.3831	38.0521	27.331	10.7212	0.700596	-0.434475	0	189.554	pyr8	Acetyltransferase pyr8
Afu3g08850	0.730637	0.90617	68.646	46.3079	22.3381	23.9698	0.185936	0.600859	0	203.914	Afu3g08850	Ortholog(s) have flavin-linked sulfhydryl oxidase activity and role in cellular iron ion homeostasis, cellular response to oxidative stress, protein import into mitochondrial intermembrane space
Afu6g13520	0.311613	0.905884	74.4719	46.5952	27.8767	18.7185	0.487963	0.238108	0	211.539	Afu6g13520	Ortholog of A. nidulans FGSC A4 : AN5444, Neosartorya fischeri NRRL 181 : NFIA_059480, Aspergillus versicolor : Aspve1_0131478 and Aspergillus fumigatus A1163 : AFUB_001220
Afu7g06780	1.66338	0.905821	104.904	66.4795	38.4246	28.0549	0.0217079	1.88957	0	239.833	Afu7g06780	Has domain(s) with predicted oxidoreductase activity and role in oxidation-reduction process
Afu3g14710	0.0416572	0.905564	69.994	42.9798	27.0142	15.9657	0.908537	0.0563593	0	204.276	Afu3g14710	phytanoyl-CoA dioxygenase, putative
Afu5g03210	0.0132713	0.905523	66.6144	36.5571	30.0573	6.49984	0.969904	-0.0202475	0	191.408	Afu5g03210	Ortholog of Aspergillus fumigatus A1163 : AFUB_051720
Afu6g07930	0.457588	0.905272	82.5348	35.7823	46.7525	-10.9703	0.348668	0.253023	0	189.49	Afu6g07930	Ortholog of A. nidulans FGSC A4 : AN4172, A. niger CBS 513.88 : An11g02850, A. oryzae RIB40 : AO090003000141, Aspergillus wentii : Aspwe1_0748330 and Aspergillus sydowii : Aspsy1_0059114
Afu3g03560	0.979036	0.905063	53.7725	31.2161	22.5565	8.6596	0.104946	1.33031	0	178.598	Afu3g03560	Putative coenzyme A disulfide reductase
Afu7g01520	1.7931	0.905031	112.584	50.2275	62.3563	-12.1288	0.0161026	0.697252	0	209.365	Afu7g01520	Ortholog(s) have cytosol, nucleus localization
Afu2g00750	0.164178	0.904985	67.9548	39.4429	28.5119	10.931	0.685208	0.244585	0	193.949	Afu2g00750	Predicted oxidoreductase
Afu3g09730	0.241994	0.904958	45.2137	31.6654	13.5483	18.1171	0.572804	0.280379	0	178.736	Afu3g09730	Ortholog of Aspergillus glaucus : Aspgl1_1514812, Neosartorya fischeri NRRL 181 : NFIA_067570, Aspergillus fumigatus A1163 : AFUB_039440 and Aspergillus clavatus NRRL 1 : ACLA_037500
Afu4g10010	0.0259179	0.904903	87.3818	59.5834	27.7984	31.785	0.942068	0.0333992	0	222.653	Afu4g10010	Ortholog(s) have heat shock protein binding activity, role in protein folding and cytosol, nucleus localization
Afu4g00620	1.07171	0.904576	86.2073	37.5412	48.666	-11.1248	0.0847791	0.562299	0	188.425	Afu4g00620	Ortholog(s) have role in budding cell bud growth, fungal-type cell wall biogenesis, pseudohyphal growth and endoplasmic reticulum localization
Afu3g14740	0.964153	0.904478	39.7164	20.248	19.4684	0.779684	0.108604	0.543206	0	155.354	Afu3g14740	hypothetical protein
Afu7g06580	1.23772	0.904042	41.7369	24.6655	17.0714	7.59407	0.0578464	1.26736	0	165.376	Afu7g06580	Has domain(s) with predicted UDP-N-acetylmuramate dehydrogenase activity, flavin adenine dinucleotide binding, oxidoreductase activity and role in oxidation-reduction process
Afu5g03960	0.746506	0.903773	57.0262	32.0253	25.0009	7.02441	0.179265	0.589067	0	180.562	Afu5g03960	Putative chitinase
Afu2g15370	1.58243	0.903759	84.225	27.4938	56.7312	-29.2374	0.026156	0.676933	0	172.678	Afu2g15370	Ortholog(s) have role in amino acid transmembrane export from vacuole and integral component of fungal-type vacuolar membrane localization
Afu2g09340	0.0976367	0.903548	71.6014	42.5987	29.0027	13.596	0.798662	-0.179566	0	198.399	Afu2g09340	Ortholog of A. oryzae RIB40 : AO090011000758 and Aspergillus fumigatus A1163 : AFUB_025200
Afu2g16480	0.016132	0.90342	50.3401	23.1539	27.1861	-4.0322	0.963536	-0.012827	0	163.868	pfa3	Palmitoyltransferase pfa3, putative
Afu3g00670	2.44082	0.90331	42.0598	21.8477	20.2121	1.63556	0.00362397	1.50559	0	156.526	Afu3g00670	Ortholog of A. nidulans FGSC A4 : AN6861/phbB, AN9483, A. fumigatus Af293 : Afu5g13060, Afu8g01120, A. niger CBS 513.88 : An03g01130, An07g06330, An07g00905 and A. oryzae RIB40 : AO090120000428, AO090113000089
Afu4g14850	0.797221	0.903286	61.1017	25.0396	36.0621	-11.0225	0.159507	0.75593	0	166.824	helE	3-ketosteroid-delta-1-dehydrogenase, putative
Afu5g09910	0.282484	0.90318	88.6599	54.2267	34.4332	19.7935	0.521815	-0.403736	0	221.455	Afu5g09910	Putative p-nitroreductase family protein
Afu3g02450	0.00448649	0.902971	66.5832	41.8598	24.7235	17.1363	0.989723	-0.0151936	0	199.15	Afu3g02450	Ortholog of A. oryzae RIB40 : AO090124000005, Aspergillus flavus NRRL 3357 : AFL2T_08039, Neosartorya fischeri NRRL 181 : NFIA_003660 and Aspergillus wentii : Aspwe1_0048316
Afu2g09500	0.0314605	0.902873	82.4428	37.3527	45.0901	-7.73735	0.930121	0.0235722	0	190.634	Afu2g09500	Has domain(s) with predicted role in response to stress
Afu3g06110	1.33513	0.902851	120.912	61.7459	59.1662	2.57973	0.0462241	-0.416305	0	231.012	Afu3g06110	Has domain(s) with predicted enzyme regulator activity, role in regulation of protein catabolic process and proteasome complex localization
Afu2g09580	0.876644	0.902738	38.4005	26.0843	12.3162	13.768	0.132848	0.788741	0	166.903	Afu2g09580	Has domain(s) with predicted UDP-N-acetylmuramate dehydrogenase activity and role in oxidation-reduction process
Afu6g09160	0.754237	0.902579	87.8974	59.4906	28.4068	31.0837	0.176102	0.604408	0	230.014	Afu6g09160	Has domain(s) with predicted acid-amino acid ligase activity
Afu5g13080	0.444581	0.902568	102.629	45.9349	56.6944	-10.7595	0.359268	-0.273141	0	207.942	Afu5g13080	Has domain(s) with predicted RNA polymerase II transcription factor activity, sequence-specific DNA binding, zinc ion binding activity, role in regulation of transcription, DNA-templated and nucleus localization
Afu6g02470	0.186596	0.902246	56.2486	36.611	19.6376	16.9734	0.650735	0.108009	0	189.897	Afu6g02470	Putative fumarate hydratase
Afu4g07280	0.453847	0.902033	56.7322	35.9145	20.8178	15.0967	0.351685	0.539034	0	190.024	sok1	cAMP-mediated signaling protein
Afu2g00210	0.280022	0.902017	57.6582	32.9944	24.6638	8.33061	0.524781	0.488681	0	182.543	Afu2g00210	Ortholog of A. fumigatus Af293 : Afu7g06340, A. niger CBS 513.88 : An01g11590, An01g01670, A. oryzae RIB40 : AO090009000035 and Aspergillus wentii : Aspwe1_0027365, Aspwe1_0046529
Afu5g01510	0.251901	0.901692	71.1256	38.9007	32.2249	6.67586	0.559885	-0.149226	0	195.505	Afu5g01510	Ortholog(s) have L-proline transmembrane transporter activity, role in proline transport and fungal-type vacuole, plasma membrane localization
Afu6g07340	2.53352	0.90145	90.9243	48.0443	42.8799	5.1644	0.00292739	0.955022	0	205.309	bna4	kynurenine 3-monooxygenase, putative
Afu8g06580	0.439562	0.900655	68.5193	29.245	39.2743	-10.0293	0.363445	0.607491	0	175.96	Afu8g06580	Ortholog of A. nidulans FGSC A4 : AN8726, A. fumigatus Af293 : Afu7g00440, Afu8g06090 and A. niger CBS 513.88 : An02g08340, An02g09540, An03g00430
Afu2g10320	0.0701935	0.900625	79.2563	37.0733	42.183	-5.10969	0.850759	-0.0385547	0	190.65	Afu2g10320	Ortholog of A. nidulans FGSC A4 : AN5981, A. niger CBS 513.88 : An16g04670, A. oryzae RIB40 : AO090011000606, Aspergillus wentii : Aspwe1_0186299 and Aspergillus sydowii : Aspsy1_0057885
Afu4g03400	0.189172	0.900537	56.2801	37.7785	18.5016	19.2768	0.646887	0.288961	0	192.232	Afu4g03400	protein of unknown function
Afu7g04120	0.277586	0.900365	77.3116	34.555	42.7566	-8.20157	0.527733	0.275845	0	182.691	Afu7g04120	Has domain(s) with predicted carbon-sulfur lyase activity and role in metabolic process
Afu1g15220	2.65189	0.900233	51.9427	28.548	23.3947	5.15336	0.00222902	0.883228	0	169.562	Afu1g15220	Ortholog of A. nidulans FGSC A4 : AN0864, Aspergillus wentii : Aspwe1_0483683, Aspergillus sydowii : Aspsy1_0083917 and Aspergillus terreus NIH2624 : ATET_00831
Afu5g03380	2.40734	0.900109	78.4862	50.7411	27.7451	22.996	0.00391438	0.914636	0	208.915	Afu5g03380	Ortholog(s) have mitochondrion localization
Afu4g09810	2.41861	0.899847	99.3123	54.5322	44.7801	9.75217	0.00381408	1.22954	0	215.191	horA	ubiquinone biosynthesis protein
Afu5g06210	0.0274444	0.899575	51.8987	32.345	19.5537	12.7913	0.938762	-0.0306911	0	180.598	Afu5g06210	Ortholog(s) have alpha-glucoside transmembrane transporter activity, maltose:proton symporter activity, sucrose:proton symporter activity
Afu1g04170	0.69393	0.899266	61.1509	28.456	32.6949	-4.23883	0.202334	0.244747	0	174.645	Afu1g04170	Has domain(s) with predicted DNA binding, zinc ion binding activity, role in transcription, DNA-templated and nucleus localization
Afu2g16950	0.535095	0.899188	41.014	22.6769	18.3371	4.33985	0.291679	0.191118	0	159.171	pex26	hypothetical protein
Afu1g01610	0.710841	0.898917	55.3142	34.5416	20.7726	13.769	0.194607	0.503323	0	185.401	Afu1g01610	Transcript up-regulated in conidia exposed to neutrophils
Afu6g00740	1.93693	0.898876	60.5424	33.9075	26.6349	7.27261	0.011563	2.09734	0	182.705	Afu6g00740	Has domain(s) with predicted iron ion binding, oxidoreductase activity and role in fatty acid biosynthetic process, oxidation-reduction process
Afu2g08890	0.859405	0.898675	74.6498	35.2835	39.3663	-4.08284	0.138228	0.466234	0	183.16	Afu2g08890	Ortholog(s) have dihydrofolate reductase activity, drug binding, mRNA binding activity, role in dihydrofolate metabolic process, tetrahydrofolate biosynthetic process and mitochondrion localization
Afu7g02110	2.1231	0.89854	108.474	53.8035	54.6704	-0.866926	0.00753176	0.848269	0	216.04	Afu7g02110	Putative Ran-binding protein
Afu2g13030	0.149426	0.897952	62.2454	35.7163	26.5291	9.18725	0.708881	0.0814595	0	185.846	Afu2g13030	Ortholog(s) have phenylalanine-tRNA ligase activity, role in mitochondrial phenylalanyl-tRNA aminoacylation and mitochondrion localization
Afu6g12210	1.74677	0.897342	134.592	55.4407	79.1511	-23.7104	0.0179154	2.02382	0	219.89	xlnB	Putative endo-1,4-beta-xylanase
Afu2g09850	1.97392	0.897304	91.2085	29.5389	61.6695	-32.1306	0.0106188	1.00394	0	172.497	Afu2g09850	Putative oxidoreductase, 2-nitropropane dioxygenase family
Afu1g02820	1.27853	0.89695	67.4771	20.2355	47.2416	-27.0061	0.0526583	0.681551	0	151.965	pst2	Putative NADH-quinone oxidoreductase
Afu5g10810	0.952992	0.896155	65.3885	31.1252	34.2633	-3.1381	0.111431	0.346214	0	175.809	Afu5g10810	Ortholog(s) have role in vesicle-mediated transport and cell division site, cell tip, cytosol, nucleus, prospore membrane localization
Afu4g09830	0.457023	0.896123	81.1206	49.6851	31.4355	18.2496	0.349122	-0.748767	0	211.244	Afu4g09830	Ortholog(s) have indoleamine 2,3-dioxygenase activity, role in 'de novo' NAD biosynthetic process from tryptophan, tryptophan catabolic process to kynurenine and cytoplasm localization
Afu7g05085	0.0494765	0.8958	55.0468	31.9145	23.1322	8.78232	0.892326	0.111719	0	177.785	Afu7g05085	Ortholog of A. nidulans FGSC A4 : AN3992, AN8424, AN7089, A. oryzae RIB40 : AO090005000321, Aspergillus flavus NRRL 3357 : AFL2T_00322, AFL2T_06467 and Neosartorya fischeri NRRL 181 : NFIA_026200
Afu6g02180	0.288361	0.895537	43.4548	32.3824	11.0724	21.3101	0.514801	0.351162	0	175.897	Afu6g02180	Ortholog of A. nidulans FGSC A4 : AN8684/ngn24, A. niger CBS 513.88 : An12g08660, A. oryzae RIB40 : AO090120000103, Aspergillus wentii : Aspwe1_0035741 and Aspergillus sydowii : Aspsy1_0097118
Afu3g12520	0.877601	0.895344	60.7064	35.9144	24.792	11.1224	0.132556	0.553403	0	189.602	Afu3g12520	Ortholog of A. nidulans FGSC A4 : AN3100, A. niger CBS 513.88 : An02g08470, A. oryzae RIB40 : AO090005000716, Aspergillus wentii : Aspwe1_0169235 and Aspergillus sydowii : Aspsy1_0029176
Afu3g12720	0.212243	0.895032	68.0341	28.1547	39.8794	-11.7247	0.613419	-0.302262	0	170.178	Afu3g12720	Putative sugar transporter-like protein
Afu3g00250	1.0567	0.895026	51.6419	26.3288	25.313	1.01577	0.0877604	0.731058	0	167.619	Afu3g00250	Has domain(s) with predicted FAD binding, oxidoreductase activity and role in metabolic process
Afu7g00652	1.05953	0.895015	69.133	49.2784	19.8546	29.4238	0.0871907	1.01884	0	209.207	Afu7g00652	Has domain(s) with predicted RNA polymerase II transcription factor activity, sequence-specific DNA binding, nucleic acid binding, zinc ion binding activity, role in regulation of transcription, DNA-templated and nucleus localization
Afu8g06620	0.0422874	0.894495	64.687	33.7396	30.9474	2.79223	0.90722	-0.0960675	0	179.39	Afu8g06620	Has domain(s) with predicted hydrolase activity
Afu4g11250	0.378823	0.894436	64.5869	38.9184	25.6685	13.2499	0.418	-0.428667	0	188.301	cafA	Putative carbonic anhydrase
Afu1g04560	1.3003	0.894355	51.7747	23.4305	28.3442	-4.91372	0.0500837	0.540132	0	159.603	Afu1g04560	Ortholog(s) have urease activity, role in urea catabolic process and cytosol localization
Afu2g14140	0.280634	0.894338	49.9916	32.1627	17.829	14.3337	0.524042	-0.38522	0	175.734	Afu2g14140	Ortholog of Aspergillus fumigatus A1163 : AFUB_029760
Afu6g12740	0.276054	0.894069	60.0189	33.4023	26.6165	6.78579	0.529598	0.169938	0	180.044	Afu6g12740	Dienelactone hydrolase family protein
Afu4g09250	2.19082	0.894029	114.489	66.7195	47.7695	18.95	0.00644434	2.22083	0	232.58	Afu4g09250	Ortholog(s) have mitochondrion localization
Afu3g12230	0.123222	0.894029	64.2609	42.5121	21.7488	20.7633	0.752971	-0.201518	0	197.394	Afu3g12230	Ortholog of Aspergillus fumigatus A1163 : AFUB_036950
Afu2g03450	0.430011	0.893704	84.3457	40.2656	44.0801	-3.81454	0.371526	-0.385909	0	189.93	Afu2g03450	Ortholog of A. nidulans AN4487
Afu2g14430	0.681989	0.893604	44.8878	24.6464	20.2414	4.40502	0.207975	0.577559	0	161.109	Afu2g14430	Has domain(s) with predicted electron carrier activity, heme binding, iron ion binding, monooxygenase activity, oxidoreductase activity, acting on paired donors, with incorporation or reduction of molecular oxygen activity
Afu2g12280	0.289448	0.893423	54.3783	33.7468	20.6314	13.1154	0.513514	-0.315182	0	181.164	Afu2g12280	Ortholog of Neosartorya fischeri NRRL 181 : NFIA_087440, Aspergillus fumigatus A1163 : AFUB_027950 and Aspergillus clavatus NRRL 1 : ACLA_071140
Afu4g04280	0.0871944	0.893286	78.8554	54.6891	24.1663	30.5227	0.818098	0.171835	0	209.011	Afu4g04280	Ortholog(s) have proteasome binding activity, role in cellular response to arsenic-containing substance, proteasome-mediated ubiquitin-dependent protein catabolic process and cytoplasm, nucleus localization
Afu7g00410	0.0927537	0.89327	67.824	41.0007	26.8233	14.1773	0.807693	0.149154	0	191.062	Afu7g00410	Has domain(s) with predicted RNA polymerase II transcription factor activity, sequence-specific DNA binding, zinc ion binding activity, role in regulation of transcription, DNA-templated and nucleus localization
Afu5g13850	0.687884	0.893209	51.3789	29.4689	21.91	7.55884	0.205171	0.516621	0	174.203	optD	Putative oligopeptide transporter
Afu5g03040	0.461801	0.893045	43.6222	27.686	15.9362	11.7498	0.345302	0.152153	0	168.511	Afu5g03040	Ortholog of A. nidulans FGSC A4 : AN8179, A. oryzae RIB40 : AO090102000505, Aspergillus wentii : Aspwe1_0053028, Aspergillus sydowii : Aspsy1_0050623 and Aspergillus terreus NIH2624 : ATET_09281
Afu5g13550	0.338186	0.892987	54.203	33.4821	20.7209	12.7612	0.459001	-0.402689	0	181.5	Afu5g13550	Ortholog of Aspergillus fumigatus A1163 : AFUB_061250
Afu3g02480	0.0396538	0.892703	68.8847	37.1068	31.7779	5.32893	0.912738	-0.0343988	0	187.632	Afu3g02480	Has domain(s) with predicted RNA polymerase II transcription factor activity, sequence-specific DNA binding, zinc ion binding activity, role in regulation of transcription, DNA-templated and nucleus localization
Afu1g02980	1.11048	0.892307	40.6744	24.2357	16.4388	7.79687	0.0775392	0.635243	0	159.184	Afu1g02980	Putative 6-phosphogluconolactonase
Afu1g15820	0.789888	0.892188	58.1239	44.0287	14.0952	29.9335	0.162223	0.580579	0	197.919	Afu1g15820	Putative fatty acid hydroxylase with a possible role in the hydroxylation of a very long-chain fatty acid
Afu4g04660	0.455066	0.891831	51.7445	31.4876	20.257	11.2306	0.350698	0.179165	0	172.73	Afu4g04660	Ortholog(s) have protein domain specific binding activity
Afu3g07650	0.0307587	0.891634	45.2753	22.8271	22.4482	0.378909	0.931625	0.0357573	0	156.849	Afu3g07650	Has domain(s) with predicted pectinesterase activity, role in cell wall modification and cell wall localization
Afu1g08930	0.273371	0.891499	58.0478	30.5174	27.5304	2.98699	0.532879	0.10587	0	172.506	cia1	Cytosolic iron-sulfur protein assembly protein 1, putative
Afu1g16920	0.19943	0.891176	61.1114	31.886	29.2254	2.66069	0.631786	-0.25933	0	178.671	xlnD	Beta-xylosidase
Afu6g09380	0.893069	0.890941	72.6652	40.2321	32.433	7.79909	0.127918	-0.509587	0	192.785	Afu6g09380	Ortholog of Aspergillus fumigatus A1163 : AFUB_092690
Afu4g13630	0.630454	0.890865	45.4122	23.0721	22.3401	0.73202	0.234178	0.565527	0	156.017	Afu4g13630	PE repeat family protein
Afu1g02090	1.49827	0.890745	99.6225	28.5934	71.0291	-42.4356	0.031749	0.949231	0	167.967	Afu1g02090	Has domain(s) with predicted oxidoreductase activity, transferase activity, transferring acyl groups other than amino-acyl groups, zinc ion binding activity and role in oxidation-reduction process
Afu4g03410	2.16523	0.890618	64.4855	43.9364	20.549	23.3874	0.0068355	2.30201	0	193.738	fhpA	Putative flavohemoprotein
Afu2g11970	0.377755	0.890569	35.1391	25.8933	9.24573	16.6476	0.41903	0.253729	0	160.315	Afu2g11970	Ortholog(s) have calcium-dependent phospholipase A2 activity, role in phospholipid metabolic process and mitochondrial intermembrane space localization
Afu5g12730	0.326166	0.890515	73.8493	42.0387	31.8106	10.2281	0.471882	-0.271833	0	194.167	nrps8	Nonribosomal peptide synthetase 8
Afu3g03320	0.798597	0.890377	93.5015	53.5001	40.0014	13.4988	0.159002	-0.670363	0	216.045	Afu3g03320	Has domain(s) with predicted role in transmembrane transport and integral component of membrane localization
Afu2g18030	0.368446	0.890032	84.1718	44.5102	39.6616	4.84858	0.428109	-0.907021	0	198.075	fgaCat	Catalase easC
Afu6g07670	0.610164	0.889895	67.4409	38.4254	29.0155	9.40995	0.245378	-0.28706	0	189.637	cox15	Cytochrome c oxidase assembly protein cox15, putative
Afu1g11970	0.28838	0.88965	72.6587	35.4445	37.2142	-1.76965	0.514779	0.175791	0	179.877	Afu1g11970	Ortholog(s) have role in mitochondrial fusion, mitochondrial genome maintenance and extrinsic component of mitochondrial inner membrane, fungal-type vacuole membrane localization
Afu5g07090	0.685804	0.889459	42.5298	30.1248	12.405	17.7198	0.206156	0.526027	0	170.571	Afu5g07090	Ortholog of A. nidulans FGSC A4 : AN2216, A. niger CBS 513.88 : An17g00310, A. oryzae RIB40 : AO090701000273, Aspergillus wentii : Aspwe1_0035021 and Aspergillus sydowii : Aspsy1_0142341
Afu3g07000	1.88842	0.889061	61.7807	35.9969	25.7838	10.2131	0.0129296	1.06325	0	184.529	Afu3g07000	Ortholog of A. nidulans FGSC A4 : AN4806, A. niger CBS 513.88 : An02g13810, Aspergillus wentii : Aspwe1_0042056, Aspergillus sydowii : Aspsy1_0043180 and Aspergillus terreus NIH2624 : ATET_08722
Afu1g06820	2.00587	0.889033	66.7575	28.8116	37.9459	-9.13433	0.00986581	0.534361	0	168.246	Afu1g06820	Protein of unknown function identified by mass spectrometry
Afu6g01940	2.77657	0.888459	116.817	47.9291	68.8879	-20.9588	0.00167275	1.29342	0	203.109	Afu6g01940	Dienelactone hydrolase family protein
Afu1g01450	0.36546	0.888449	60.5178	34.4794	26.0384	8.44103	0.431062	-0.438247	0	180.872	Afu1g01450	Ortholog of A. nidulans FGSC A4 : AN8025, A. niger CBS 513.88 : An11g08050, An05g01890, An11g03950, A. oryzae RIB40 : AO090010000064, AO090701000602 and Aspergillus wentii : Aspwe1_0051796
Afu1g01230	1.45898	0.888305	65.315	31.5103	33.8046	-2.2943	0.0347551	1.16868	0	176.306	Afu1g01230	Has domain(s) with predicted hydrolase activity, hydrolyzing O-glycosyl compounds activity and role in carbohydrate metabolic process
Afu2g00800	0.359281	0.888158	27.2631	15.9678	11.2953	4.67249	0.437239	0.365589	0	138.983	pelA	PelA protein
Afu1g16220	0.0674263	0.887974	64.2929	35.5499	28.743	6.80695	0.856197	-0.0632497	0	185.254	Afu1g16220	Has domain(s) with predicted DNA binding, zinc ion binding activity, role in transcription, DNA-templated and nucleus localization
Afu7g08647	0.00991167	0.88788	59.5604	34.6771	24.8833	9.79382	0.977436	0.0157104	0	182.31	Afu7g08647	protein of unknown function
Afu3g02700	2.10335	0.887729	49.1009	20.6801	28.4208	-7.74067	0.00788219	1.78161	0	150.285	Afu3g02700	Ortholog(s) have role in asexual sporulation resulting in formation of a cellular spore and diterpenoid biosynthetic process, more
Afu8g07200	0.775389	0.887616	57.5317	33.0177	24.5141	8.5036	0.16773	0.566545	0	179.687	Afu8g07200	Ortholog(s) have role in response to amino acid
Afu1g17150	0.334558	0.887465	37.2477	19.578	17.6697	1.90825	0.462852	0.332015	0	146.483	Afu1g17150	Ortholog(s) have role in maltose catabolic process, positive regulation of cell adhesion involved in single-species biofilm formation and regulation of transcription from RNA polymerase II promoter, more
Afu4g11260	0.0284957	0.8874	44.0712	28.8186	15.2526	13.5659	0.936492	-0.0299468	0	168.212	Afu4g11260	Ortholog(s) have cytosol, nucleus localization
Afu7g00730	0.103399	0.887053	43.0549	26.8465	16.2084	10.6382	0.788135	0.185584	0	164.011	Afu7g00730	Ortholog of A. nidulans FGSC A4 : AN12483, A. niger CBS 513.88 : An08g07770, A. oryzae RIB40 : AO090038000414, Aspergillus wentii : Aspwe1_0063395 and Aspergillus sydowii : Aspsy1_0058122, Aspsy1_0062809
Afu6g12160	0.0597123	0.886739	53.0923	36.3136	16.7787	19.5349	0.871541	0.142734	0	179.152	Afu6g12160	Putative C6 transcription factor
Afu2g03510	1.0379	0.886728	43.2208	18.8105	24.4103	-5.59972	0.0916437	0.88588	0	144.434	sxa2	Putative pheromone processing carboxypeptidase
Afu3g08430	1.26415	0.88663	102.679	48.5849	54.0941	-5.50921	0.0544314	0.598361	0	205.619	Afu3g08430	Ortholog(s) have mitochondrion localization
Afu4g07420	0.106875	0.886462	57.3664	32.5778	24.7886	7.78915	0.781853	-0.0462183	0	174.405	pup3	Proteasome component Pup3, putative
Afu2g15530	0.500646	0.886415	40.3015	24.1827	16.1188	8.06395	0.315758	0.469269	0	156.479	Afu2g15530	Ortholog of A. nidulans FGSC A4 : AN7605, A. oryzae RIB40 : AO090012000278, Aspergillus wentii : Aspwe1_0026836 and Aspergillus sydowii : Aspsy1_0032147
Afu3g06670	2.62191	0.886267	59.0165	28.4401	30.5764	-2.13636	0.00238829	0.640774	0	166.167	Afu3g06670	Putative pyridoxamine phosphate oxidase
Afu6g13490	0.709842	0.886153	59.7055	31.3001	28.4054	2.89467	0.195055	0.816861	0	176.487	Afu6g13490	Putative glutamate decarboxylase
Afu2g17920	0.166764	0.885972	68.3307	32.8796	35.451	-2.57142	0.68114	-0.448999	0	174.022	Afu2g17920	Ortholog of A. nidulans FGSC A4 : AN8550, A. niger CBS 513.88 : An02g13300, Neosartorya fischeri NRRL 181 : NFIA_093360, Aspergillus wentii : Aspwe1_0050028 and Aspergillus versicolor : Aspve1_0187913
Afu3g14880	0.950214	0.885969	65.2469	42.1917	23.0552	19.1365	0.112147	0.577071	0	194.627	Afu3g14880	Predicted oxidoreductase, 2OG-Fe(II) oxygenase family protein
Afu5g08370	2.95613	0.885562	63.2051	36.9463	26.2587	10.6876	0.0011063	1.11364	0	177.139	Afu5g08370	Ortholog(s) have role in proteasome-mediated ubiquitin-dependent protein catabolic process and cytoplasm, nucleus localization
Afu5g02750	0.0708772	0.885531	62.2588	36.2803	25.9786	10.3017	0.849421	-0.0577052	0	180.348	Afu5g02750	Cytochrome c oxidase subunit Va with a predicted role in oxidative phosphorylation
Afu5g01500	0.207552	0.885407	47.9084	25.1296	22.7788	2.35078	0.62008	-0.139594	0	160.905	Afu5g01500	Homocysteine S-methyltransferase activity, role in L-methionine biosynthetic process from S-adenosylmethionine
Afu3g07155	0.410027	0.885075	34.5908	17.2395	17.3513	-0.111819	0.389021	0.460291	0	139.156	Afu3g07155	protein of unknown function
Afu4g13770	1.98547	0.884964	127.547	60.1093	67.4373	-7.32805	0.0103403	2.01376	0	221.603	Afu4g13770	putative glycosyl hydrolase
Afu6g04380	1.49473	0.884816	55.859	35.205	20.654	14.5509	0.0320085	0.629938	0	177.065	Afu6g04380	Ortholog(s) have protein kinase activity and role in ubiquinone biosynthetic process via 3,4-dihydroxy-5-polyprenylbenzoate, ubiquinone-6 biosynthetic process
Afu1g17110	1.11498	0.884784	52.3402	28.7903	23.5499	5.24039	0.0767389	0.493686	0	166.498	Afu1g17110	Ortholog of A. nidulans AN0623
Afu3g01990	0.453781	0.884597	35.1372	20.3127	14.8245	5.48822	0.351738	0.399093	0	149.974	Afu3g01990	Has domain(s) with predicted carbon-sulfur lyase activity and role in metabolic process
Afu8g01690	0.998851	0.884515	39.3201	21.6904	17.6296	4.06077	0.100265	1.5761	0	152.53	Afu8g01690	Ortholog of A. oryzae RIB40 : AO090010000578 and Aspergillus fumigatus A1163 : AFUB_084900
Afu5g13740	1.42552	0.88406	59.9408	39.6124	20.3284	19.284	0.0375391	1.35688	0	190.954	ptcD	protein phosphatase, putative
Afu3g14560	0.510866	0.883944	39.2038	16.5709	22.6329	-6.06197	0.308414	0.755092	0	136.204	Afu3g14560	Putative major facilitator superfamily (MFS) transporter
Afu1g15270	0.438014	0.88376	30.531	20.6115	9.91954	10.692	0.364742	0.693635	0	145.681	Afu1g15270	Ortholog(s) have ATPase activity, misfolded protein binding activity, role in cellular response to misfolded protein, protein refolding, protein unfolding and cytosol, nuclear envelope localization
Afu5g07730	1.56183	0.883673	41.8194	20.799	21.0204	-0.221424	0.0274263	0.632741	0	147.445	Afu5g07730	Ortholog of A. nidulans FGSC A4 : AN7754, A. niger CBS 513.88 : An15g02710, An02g01160, A. oryzae RIB40 : AO090701000681, Aspergillus wentii : Aspwe1_0099252 and Aspergillus sydowii : Aspsy1_0153280
Afu4g03600	0.632042	0.88291	31.1071	19.539	11.5681	7.97088	0.233323	0.533374	0	143.17	Afu4g03600	GPI acetyltransferase
Afu2g16860	0.10726	0.882881	52.1513	27.9464	24.2049	3.74149	0.781161	0.17784	0	165.044	Afu2g16860	Putative major facilitator superfamily (MFS) multidrug transporter
Afu6g09150	0.854186	0.882324	72.7812	41.2026	31.5786	9.62394	0.139899	0.307034	0	194.192	Afu6g09150	Ortholog of A. nidulans FGSC A4 : AN1762, A. niger CBS 513.88 : An11g06890, Aspergillus wentii : Aspwe1_0120593, Aspergillus sydowii : Aspsy1_0139038 and Aspergillus terreus NIH2624 : ATET_06673
Afu2g10860	1.06024	0.882045	62.3726	23.4687	38.9039	-15.4352	0.0870472	0.50149	0	155.969	Afu2g10860	RING finger domain-containing protein
Afu6g10120	1.01391	0.881695	93.0167	28.5381	64.4786	-35.9406	0.096847	1.03809	0	165.212	toxD	Zinc-binding oxidoreductase ToxD, putative
Afu2g09140	2.02936	0.881612	136.552	58.91	77.6417	-18.7316	0.0093463	0.861869	0	218.227	Afu2g09140	Ortholog of A. niger CBS 513.88 : An12g04790, Aspergillus clavatus NRRL 1 : ACLA_080950, Aspergillus niger ATCC 1015 : 42387-mRNA and Aspergillus tubingensis : Asptu1_0047655
Afu7g00400	0.00293791	0.881583	50.3921	30.2735	20.1186	10.1549	0.993258	-0.00573854	0	168.751	Afu7g00400	Ortholog of Aspergillus fumigatus A1163 : AFUB_086980
Afu8g00950	1.36442	0.881204	95.9328	38.9208	57.012	-18.0911	0.0432093	0.561636	0	185.727	Afu8g00950	Ortholog(s) have role in asexual sporulation resulting in formation of a cellular spore and diterpenoid biosynthetic process, more
Afu2g16960	1.54848	0.881095	51.1108	29.0543	22.0565	6.99777	0.0282826	0.697823	0	168.523	Afu2g16960	Ortholog(s) have 3'-5'-exoribonuclease activity and role in RNA phosphodiester bond hydrolysis, exonucleolytic, heterochromatin assembly involved in chromatin silencing by small RNA, ncRNA 3'-end processing
Afu3g10500	0.41151	0.881055	48.5534	22.1795	26.3739	-4.19437	0.387694	0.204446	0	152.217	Afu3g10500	Ortholog of A. nidulans FGSC A4 : AN4938, A. niger CBS 513.88 : An16g04440, A. oryzae RIB40 : AO090003000596, Aspergillus wentii : Aspwe1_0049228 and Aspergillus sydowii : Aspsy1_0146146
Afu6g14390	0.0261666	0.881039	61.6682	32.1782	29.49	2.68825	0.941528	-0.0907898	0	171.751	Afu6g14390	Ortholog of Neosartorya fischeri NRRL 181 : NFIA_060260, Aspergillus versicolor : Aspve1_0079827, Aspergillus fumigatus A1163 : AFUB_000370 and Aspergillus terreus NIH2624 : ATET_00945
Afu1g09960	1.43157	0.880954	70.9922	30.5498	40.4425	-9.8927	0.037019	0.462945	0	166.529	Afu1g09960	Ortholog of A. nidulans FGSC A4 : AN1271, A. niger CBS 513.88 : An08g01780, Aspergillus wentii : Aspwe1_0036525 and Aspergillus sydowii : Aspsy1_0141432
Afu5g13180	2.1452	0.880854	67.0717	24.6975	42.3742	-17.6767	0.00715809	1.36196	0	159.86	Afu5g13180	Putative agmatinase, phoB-regulated
Afu8g06554	1.02496	0.880724	64.5381	34.2243	30.3138	3.91046	0.0944143	-0.805049	0	177.71	Afu8g06554	Has domain(s) with predicted carbonate dehydratase activity, zinc ion binding activity
Afu6g14350	0.532615	0.88068	44.3188	27.0332	17.2857	9.74745	0.293349	0.469511	0	163.728	Afu6g14350	Transcript up-regulated in conidia exposed to neutrophils
Afu1g06170	0.299349	0.880666	46.5489	26.8311	19.7177	7.11342	0.501939	-0.0840718	0	164.909	Afu1g06170	Ortholog(s) have role in positive regulation of RNA polymerase II transcriptional preinitiation complex assembly, proteasome regulatory particle assembly, ubiquitin-dependent protein catabolic process
Afu6g07700	0.0400864	0.880626	62.0115	28.5748	33.4367	-4.86194	0.911829	-0.0379339	0	164.663	Afu6g07700	Has domain(s) with predicted ubiquitin-protein transferase activity, role in protein ubiquitination and ubiquitin ligase complex localization
Afu4g10100	3.25367	0.880603	48.8358	27.0281	21.8077	5.22046	0.000557605	1.90165	0	156.255	Afu4g10100	Ortholog(s) have cytosol localization
Afu8g00770	0.0201663	0.879915	38.6099	20.5294	18.0804	2.44903	0.954627	-0.0438809	0	145.613	Afu8g00770	Ortholog(s) have secondary active monocarboxylate transmembrane transporter activity, selenite:proton symporter activity and role in plasma membrane lactate transport, plasma membrane pyruvate transport, plasma membrane selenite transport
Afu5g14670	1.41501	0.879796	94.8011	40.3536	54.4475	-14.0938	0.0384586	0.486897	0	191.07	Afu5g14670	Ortholog of A. niger CBS 513.88 : An12g09990 and Aspergillus fumigatus A1163 : AFUB_062340
Afu2g07810	0.345058	0.879633	55.3837	28.0482	27.3355	0.712717	0.451796	-0.107806	0	167.797	Afu2g07810	Putative cytosolic hydroxymethyltransferase
Afu3g03620	0.0931709	0.879538	66.7126	30.8103	35.9022	-5.09187	0.806917	0.0987087	0	170.133	Afu3g03620	Ortholog of A. nidulans FGSC A4 : AN8444/celA, A. fumigatus Af293 : Afu8g00680, A. niger CBS 513.88 : An03g05740, A. oryzae RIB40 : AO090138000033, AO090701000186 and Aspergillus wentii : Aspwe1_0040565
Afu3g09530	0.0257148	0.8795	33.6714	21.6247	12.0467	9.578	0.942508	-0.0412866	0	151.148	Afu3g09530	Has domain(s) with predicted electron carrier activity, heme binding, iron ion binding, oxidoreductase activity, acting on paired donors, with incorporation or reduction of molecular oxygen activity and role in oxidation-reduction process
Afu5g03790	2.13814	0.87909	42.6541	20.1709	22.4832	-2.31234	0.00727552	1.64756	0	142.739	fetC	Putative ferroxidase
Afu2g12970	3.47476	0.878863	78.5519	38.7068	39.8452	-1.13841	0.000335147	1.25213	0	181.302	Afu2g12970	Ortholog(s) have role in regulation of cytolysis
Afu1g10750	0.402203	0.878237	60.5725	32.873	27.6994	5.17364	0.396093	-0.193192	0	175.606	Afu1g10750	Ortholog(s) have mitochondrion localization
Afu2g00590	0.371314	0.878229	38.1312	25.0346	13.0966	11.9379	0.425291	0.623215	0	154.914	Afu2g00590	Predicted glutathione S transferase
Afu1g01490	1.76415	0.878096	66.9467	24.0155	42.9313	-18.9158	0.0172128	1.25602	0	154.358	Afu1g01490	Ortholog of A. nidulans FGSC A4 : AN0391, AN7222, A. fumigatus Af293 : Afu2g01760, A. niger CBS 513.88 : An03g06670, An15g07300 and A. oryzae RIB40 : AO090010000045/aoiD, AO090102000259
Afu7g01290	0.618089	0.877991	67.0701	38.208	28.8621	9.34583	0.240941	-0.551278	0	181.556	Afu7g01290	Ortholog of A. nidulans FGSC A4 : AN3371, A. niger CBS 513.88 : An12g01950, A. oryzae RIB40 : AO090010000194, Aspergillus wentii : Aspwe1_0173909 and Aspergillus sydowii : Aspsy1_0147256
Afu1g06110	0.641667	0.877836	65.5699	36.0357	29.5343	6.50137	0.228209	0.387838	0	175.28	Afu1g06110	Ortholog(s) have cytosol, mitochondrion, nucleus localization
Afu5g07890	0.285987	0.877767	67.5204	32.7504	34.7699	-2.01947	0.517622	0.225727	0	167.838	Afu5g07890	Putative single-stranded DNA binding protein family member
Afu3g10910	1.36627	0.876969	52.6496	31.1976	21.452	9.74562	0.043026	0.626257	0	171.697	Afu3g10910	Putative glutaminase
Afu3g11620	0.412589	0.876829	26.1553	11.8034	14.352	-2.54858	0.386733	0.184168	0	121.6	Afu3g11620	Ortholog of A. nidulans FGSC A4 : AN2884, A. niger CBS 513.88 : An02g07410, Aspergillus wentii : Aspwe1_0736090, Aspergillus sydowii : Aspsy1_0776302 and Aspergillus terreus NIH2624 : ATET_04698
Afu8g01750	0.510559	0.876697	77.136	51.3571	25.7789	25.5782	0.308632	-0.399877	0	202.281	Afu8g01750	Has domain(s) with predicted acyl-CoA dehydrogenase activity and role in oxidation-reduction process
Afu6g09730	1.60155	0.876327	54.814	29.9497	24.8643	5.08541	0.0250294	1.13121	0	165.466	gliF	Cytochrome P450 monooxygenase gliF
Afu3g12080	0.0106942	0.876326	48.133	32.9756	15.1574	17.8182	0.975676	0.0104214	0	170.883	Afu3g12080	Ortholog(s) have enzyme regulator activity, mRNA binding activity
Afu8g07130	0.00632573	0.87632	59.7951	32.1273	27.6678	4.45948	0.98554	0.00567275	0	165.899	Afu8g07130	AhpC/TSA family thioredoxin peroxidase
Afu1g01480	1.71747	0.876091	44.9713	18.8162	26.1551	-7.33886	0.0191661	1.82095	0	140.041	Afu1g01480	Has domain(s) with predicted transporter activity, role in transport and membrane localization
Afu8g01630	2.03815	0.876029	33.1359	18.4623	14.6735	3.78881	0.00915904	1.53315	0	138.388	Afu8g01630	Has domain(s) with predicted oxidoreductase activity and role in oxidation-reduction process
Afu6g06770	0.323212	0.875829	54.0803	31.6937	22.3867	9.30702	0.475104	-0.165676	0	171.513	aspf22	Putative enolase
Afu3g14730	0.199625	0.875725	43.134	27.469	15.665	11.804	0.631502	0.144413	0	160.775	Afu3g14730	LysR family regulatory protein, putative
Afu5g09150	0.0872955	0.875448	49.3101	29.2935	20.0166	9.27697	0.817908	0.16911	0	165.478	Afu5g09150	Has domain(s) with predicted oxidoreductase activity and role in metabolic process
Afu2g09590	0.512503	0.875423	25.8419	17.1894	8.65245	8.53696	0.307254	0.802976	0	133.586	udpA	UDP-N-acetylglucosamine 1-carboxyvinyltransferase family protein
Afu7g03850	1.81965	0.875308	61.5844	28.0225	33.5619	-5.53944	0.0151478	1.03175	0	159.03	Afu7g03850	Has domain(s) with predicted catalytic activity, nitronate monooxygenase activity and role in oxidation-reduction process
Afu1g02780	2.65137	0.875177	62.6819	33.3739	29.308	4.06591	0.00223167	1.0541	0	172.209	Afu1g02780	Ortholog(s) have asparaginase activity, role in asparagine catabolic process, cellular response to nitrogen starvation and Golgi apparatus, cell wall-bounded periplasmic space, endoplasmic reticulum, nuclear envelope localization
Afu3g12190	0.396598	0.875143	38.4154	27.8198	10.5957	17.2241	0.401238	0.645794	0	159.216	Afu3g12190	Has domain(s) with predicted zinc ion binding activity
Afu4g00490	0.789354	0.875082	72.1928	32.1591	40.0336	-7.87448	0.162422	0.967037	0	166.885	Afu4g00490	Ortholog of A. nidulans FGSC A4 : AN3530, AN2658, A. fumigatus Af293 : Afu1g13760, Afu4g14350, A. niger CBS 513.88 : An09g01580 and A. oryzae RIB40 : AO090166000071
Afu2g16530	1.30798	0.874995	32.6782	14.8063	17.8719	-3.06558	0.049206	0.717457	0	129.389	cyn1	putative Cyanate hydratase
Afu7g01530	0.132067	0.874912	44.3315	25.8174	18.5141	7.30332	0.737791	0.0627953	0	154.908	Afu7g01530	Ortholog(s) have role in spore germination
Afu6g07480	0.703747	0.874903	75.5453	34.6751	40.8703	-6.19518	0.197812	-0.87109	0	175.672	Afu6g07480	Ortholog(s) have cellulase activity and role in xyloglucan catabolic process
Afu5g12620	0.91314	0.874523	37.4702	23.2338	14.2364	8.99743	0.122141	0.528684	0	150.962	Afu5g12620	Has domain(s) with predicted metal ion transmembrane transporter activity, role in metal ion transport, transmembrane transport and membrane localization
Afu5g02180	0.363767	0.874407	56.2397	31.2591	24.9806	6.27854	0.432746	-0.222083	0	167.129	Afu5g02180	Cysteine synthase (o-acetylserine (thiol)-lyase)
Afu2g15240	0.334558	0.874392	37.0006	15.5082	21.4924	-5.98419	0.462852	0.454401	0	132.255	optB	Small oligopeptide transporter
Afu1g12460	0.0296925	0.874385	56.0323	22.1782	33.8541	-11.6759	0.933915	-0.0514107	0	147.889	Afu1g12460	Ortholog of A. nidulans FGSC A4 : AN8354, AN9181, AN8970, A. fumigatus Af293 : Afu1g12440, Afu6g00230 and A. niger CBS 513.88 : An12g03270, An10g01010, An01g11070, An11g04060, An16g00990
Afu1g05770	0.366305	0.874276	64.238	29.705	34.533	-4.82804	0.430225	-0.486564	0	162.439	exg12	Secreted beta-glucosidase
Afu3g07310	2.66678	0.874176	117.861	56.9641	60.8965	-3.93237	0.00215388	2.19567	0	207.145	Afu3g07310	Ortholog of A. nidulans FGSC A4 : AN12127, A. niger CBS 513.88 : An02g13400, A. oryzae RIB40 : AO090020000191, Aspergillus wentii : Aspwe1_0173528 and Aspergillus sydowii : Aspsy1_0043134, Aspsy1_0833750
Afu8g05640	0.551843	0.87412	38.6056	24.4356	14.17	10.2656	0.280645	0.321826	0	154.643	Afu8g05640	Ortholog of A. nidulans FGSC A4 : AN10216, A. niger CBS 513.88 : An15g04470, A. oryzae RIB40 : AO090005000578, Aspergillus wentii : Aspwe1_0118846 and Aspergillus sydowii : Aspsy1_0055743
Afu2g17560	0.512453	0.873792	74.5969	37.4265	37.1704	0.256121	0.307289	-0.720372	0	179.447	arp2	1,3,6,8-tetrahydroxynaphthalene reductase arp2
Afu2g04480	0.0414935	0.873725	45.8808	22.3875	23.4933	-1.10579	0.90888	-0.0583364	0	148.896	Afu2g04480	Has domain(s) with predicted hydrolase activity, hydrolyzing O-glycosyl compounds activity and role in carbohydrate metabolic process
Afu1g06040	1.52804	0.873639	28.0634	16.1826	11.8809	4.30168	0.0296455	0.97841	0	132.69	Afu1g06040	Putative sterol o-acyltransferase
Afu3g00200	0.681638	0.873616	36.6365	20.0859	16.5506	3.53531	0.208143	1.04228	0	144.163	Afu3g00200	Has domain(s) with predicted substrate-specific transmembrane transporter activity, transmembrane transporter activity, role in transmembrane transport and integral component of membrane, membrane localization
Afu3g06922	1.78181	0.87343	92.4242	55.4763	36.9479	18.5283	0.016527	1.2794	0	209.762	Afu3g06922	Ortholog(s) have cytosol localization
Afu7g01695	1.04372	0.873191	39.5091	21.1898	18.3193	2.87056	0.0904223	1.09477	0	145.482	Afu7g01695	Ortholog of A. nidulans FGSC A4 : AN9137, Aspergillus clavatus NRRL 1 : ACLA_065860, Aspergillus zonatus : Aspzo1_0012532 and Aspergillus sydowii : Aspsy1_0093862
Afu6g08700	0.0669504	0.872968	36.9273	20.5654	16.3619	4.20352	0.857136	0.0554718	0	144.089	exg20	Putative beta glucosidase
Afu1g12250	1.70657	0.872641	80.48	50.9345	29.5455	21.3889	0.0196532	1.6294	0	200.59	rcfB	Mitochondrial hypoxia response domain protein
Afu1g05850	1.29427	0.872594	68.3227	35.3142	33.0084	2.30577	0.0507845	-0.939933	0	179.055	Afu1g05850	Has domain(s) with predicted role in response to antibiotic
Afu2g07870	0.295491	0.872404	47.3937	29.399	17.9947	11.4043	0.506418	-0.211947	0	163.721	Afu2g07870	Patatin-like serine hydrolase
Afu4g13470	0.273473	0.872018	64.2372	31.1733	33.0639	-1.89059	0.532754	-0.157451	0	168.925	Afu4g13470	Ortholog of A. nidulans FGSC A4 : AN5642, A. niger CBS 513.88 : An01g09190, A. oryzae RIB40 : AO090009000225, Aspergillus wentii : Aspwe1_0206891 and Aspergillus sydowii : Aspsy1_0030327
Afu3g12630	0.198638	0.8719	57.5768	42.381	15.1959	27.1851	0.632939	-0.221155	0	182.817	Afu3g12630	Putative cytochrome b561
Afu6g14370	0.665018	0.871811	42.1038	22.7734	19.3304	3.443	0.216263	0.646002	0	150.462	Afu6g14370	AraC-like ligand binding domain protein
Afu4g06780	0.019809	0.871787	34.0143	18.4428	15.5715	2.87135	0.955413	-0.0109791	0	138.128	Afu4g06780	Ortholog(s) have NAD transporter activity, pyruvate secondary active transmembrane transporter activity, role in NAD transmembrane transport, mitochondrial pyruvate transport and endoplasmic reticulum, mitochondrion localization
Afu4g09210	0.789903	0.871625	45.5412	28.8854	16.6558	12.2296	0.162217	0.765504	0	162.324	Afu4g09210	Has domain(s) with predicted role in transmembrane transport and integral component of membrane localization
Afu2g08370	0.414786	0.871553	49.3657	35.3748	13.9909	21.3839	0.384782	0.372058	0	168.267	Afu2g08370	Predicted glutathione S transferase
Afu3g01690	0.129971	0.871478	46.5704	28.2274	18.343	9.88443	0.74136	-0.334511	0	159.229	Afu3g01690	Has domain(s) with predicted electron carrier activity, heme binding, iron ion binding, oxidoreductase activity, acting on paired donors, with incorporation or reduction of molecular oxygen activity and role in oxidation-reduction process
Afu2g14340	1.74738	0.871173	62.7139	25.8795	36.8344	-10.955	0.0178904	0.520936	0	156.358	Afu2g14340	Ortholog of A. nidulans FGSC A4 : AN10301, A. niger CBS 513.88 : An08g01260, An02g00910, A. oryzae RIB40 : AO090103000486 and Aspergillus wentii : Aspwe1_0072512, Aspwe1_0148005
Afu2g10370	0.651234	0.870955	70.4346	27.027	43.4077	-16.3807	0.223237	0.307838	0	160.516	Afu2g10370	Has domain(s) with predicted iron-sulfur cluster binding, structural molecule activity and role in iron-sulfur cluster assembly
Afu2g04060	0.315455	0.870903	62.3197	38.7868	23.533	15.2538	0.483665	-0.358267	0	181.784	Afu2g04060	Putative NADH:flavin oxidoreductase
Afu1g13930	2.00865	0.870692	83.7192	21.7505	61.9687	-40.2181	0.00980291	0.68266	0	145.037	ppm1	Leucine carboxyl methyltransferase 1, putative
Afu6g10080	2.9879	0.870403	97.1305	48.3448	48.7857	-0.440978	0.00102825	1.85599	0	192.553	Afu6g10080	Transcript up-regulated in conidia exposed to neutrophils
Afu2g03860	0.0661432	0.870134	44.0482	23.3726	20.6755	2.69708	0.85873	-0.123605	0	150.605	zrfB	Low affinity plasma membrane zinc transporter
Afu6g10060	0.0486242	0.870062	45.6414	26.6082	19.0332	7.57507	0.894079	-0.0214694	0	159.896	cap1	F-actin-capping protein subunit alpha, putative
Afu3g10130	0.209624	0.870018	56.2813	31.8997	24.3816	7.51813	0.617129	-0.121471	0	169.327	Afu3g10130	Ortholog(s) have extracellular region localization
Afu7g08410	0.317801	0.869918	21.9235	13.3254	8.59803	4.7274	0.481059	0.391145	0	124.336	Afu7g08410	Predicted mariner Ant1 transposon-related ORF
Afu1g02700	0.236619	0.869854	35.913	18.6144	17.2986	1.31573	0.579937	0.222535	0	137.654	Afu1g02700	Ortholog(s) have metalloendopeptidase activity, role in protein sumoylation, response to UV-B, response to UV-C, translesion synthesis and nuclear envelope localization
Afu2g11460	0.674547	0.869835	42.2404	19.6562	22.5842	-2.92803	0.211569	0.421974	0	141.544	Afu2g11460	C6 finger domain protein
Afu6g02970	0.670331	0.869808	70.1523	26.7215	43.4308	-16.7093	0.213633	0.188713	0	155.774	Afu6g02970	Putative UPF0041 domain protein
Afu6g03510	0.817653	0.869775	71.1499	39.0804	32.0694	7.01102	0.152176	-1.39143	0	180.773	Afu6g03510	Putative flavin containing polyamine oxidase
Afu7g01700	0.588915	0.869566	61.0189	33.4416	27.5773	5.86434	0.257683	-0.423046	0	170.786	Afu7g01700	Ortholog of A. nidulans FGSC A4 : AN11178, A. niger CBS 513.88 : An12g01010, A. oryzae RIB40 : AO090038000539, Aspergillus wentii : Aspwe1_0042439 and Aspergillus terreus NIH2624 : ATET_01783
Afu1g10620	0.0944371	0.869542	52.127	19.5868	32.5402	-12.9534	0.804568	-0.0946332	0	142.268	Afu1g10620	Ortholog of A. nidulans FGSC A4 : AN1221, A. niger CBS 513.88 : An08g02680, A. oryzae RIB40 : AO090038000358, Aspergillus wentii : Aspwe1_0049022 and Aspergillus sydowii : Aspsy1_0139464
Afu2g09540	0.663091	0.869396	53.4184	26.9379	26.4805	0.457377	0.217225	0.503739	0	160.384	Afu2g09540	Has domain(s) with predicted electron carrier activity, heme binding, iron ion binding, monooxygenase activity, oxidoreductase activity and acting on paired donors, more
Afu3g08870	0.221872	0.869217	28.1339	16.5518	11.5821	4.96966	0.599968	0.273983	0	131.772	Afu3g08870	Putative phytase, phoB-regulated
Afu2g08920	0.0510419	0.869184	36.7286	21.5973	15.1313	6.46599	0.889115	-0.0397294	0	145.037	Afu2g08920	GDSL Lipase/Acylhydrolase family protein
Afu1g14160	0.130851	0.869101	49.9904	25.3598	24.6306	0.729164	0.73986	0.111434	0	151.02	Afu1g14160	Ortholog of Aspergillus fumigatus A1163 : AFUB_013700
Afu1g03040	1.85736	0.869045	78.6923	46.9162	31.776	15.1402	0.013888	-0.705069	0	196.898	Afu1g03040	Ortholog(s) have role in hyphal growth, response to cold, response to heat, response to oxidative stress, response to salt stress, sporocarp development involved in sexual reproduction
Afu3g00900	0.396389	0.869035	89.7014	36.869	52.8324	-15.9634	0.401431	-0.277982	0	174.019	amyA	Putative alpha-amylase
Afu5g11820	0.663091	0.868937	61.4245	33.0142	28.4103	4.60387	0.217225	0.292201	0	174.698	svf1	survival factor 1, putative
Afu4g11550	0.0124907	0.868922	49.2707	28.7461	20.5246	8.22145	0.971649	-0.00770646	0	156.337	Afu4g11550	Ortholog of A. nidulans FGSC A4 : AN5580, A. niger CBS 513.88 : An04g04940, Aspergillus wentii : Aspwe1_0022740, Aspergillus sydowii : Aspsy1_0057110 and Aspergillus terreus NIH2624 : ATET_03924
Afu1g03530	1.51587	0.868539	50.7099	35.924	14.7858	21.1382	0.0304881	0.79137	0	177.341	Afu1g03530	Ortholog(s) have D-xylose transmembrane transporter activity, role in D-xylose transport, glucose import and integral component of membrane localization
Afu5g01460	0.238694	0.868387	43.2116	21.6101	21.6015	0.00863352	0.577172	-0.34602	0	145.446	Afu5g01460	Has domain(s) with predicted RNA polymerase II transcription factor activity, sequence-specific DNA binding, zinc ion binding activity, role in regulation of transcription, DNA-templated and nucleus localization
Afu4g00700	0.150683	0.868314	36.978	20.7427	16.2354	4.50725	0.706833	-0.283715	0	144.015	Afu4g00700	Has domain(s) with predicted oxidoreductase activity, transferase activity, transferring acyl groups other than amino-acyl groups, zinc ion binding activity and role in oxidation-reduction process
Afu2g09220	0.494528	0.868241	43.7284	31.5243	12.2041	19.3202	0.320237	0.667327	0	166.378	Afu2g09220	protein of unknown function
Afu2g17000	0.350652	0.868226	43.4441	28.4256	15.0185	13.4071	0.446013	0.293584	0	162.659	Afu2g17000	Ortholog of A. nidulans FGSC A4 : AN5649, AN1674, AN0384, AN1268, AN7262, A. fumigatus Af293 : Afu1g01700, Afu4g08730, Afu4g13630, Afu1g10012 and A. niger CBS 513.88 : An01g09380, An01g06520, An04g09080, An04g03600
Afu4g08690	0.826482	0.868078	34.6384	15.1078	19.5306	-4.42282	0.149114	0.499619	0	128.09	Afu4g08690	Has domain(s) with predicted catalytic activity, lyase activity and role in metabolic process
Afu6g08880	0.573448	0.867867	68.7175	32.2386	36.4789	-4.24022	0.267025	0.356165	0	169.719	Afu6g08880	Ortholog(s) have cytosol, nucleus localization
Afu6g13320	0.228381	0.867849	25.0465	14.5503	10.4963	4.05401	0.591043	0.252761	0	126.306	Afu6g13320	Has domain(s) with predicted Rho guanyl-nucleotide exchange factor activity, role in regulation of Rho protein signal transduction and intracellular localization
Afu4g04820	0.5714	0.867662	43.5957	35.0109	8.58484	26.4261	0.268287	0.372949	0	172.851	erg25B	C-4 methyl sterol oxidase Erg25, putative
Afu6g14420	0.0125241	0.867492	48.63	27.8027	20.8273	6.97532	0.971574	-0.0288209	0	156.625	admA	Putative integral membrane protease
Afu1g05170	0.15625	0.867437	52.4335	27.6107	24.8228	2.7879	0.697831	-0.161796	0	158.573	Afu1g05170	Has domain(s) with predicted role in transmembrane transport and integral component of membrane localization
Afu2g17700	0.104296	0.867116	42.8401	21.4557	21.3845	0.0711957	0.78651	0.270084	0	143.736	Afu2g17700	Ortholog of Aspergillus fumigatus A1163 : AFUB_033390
Afu3g10100	0.316517	0.866736	39.18	22.7264	16.4535	6.27293	0.482484	-0.156204	0	146.902	Afu3g10100	Ortholog(s) have role in mRNA export from nucleus and nucleus localization
Afu1g01780	0.000429279	0.866625	73.9727	34.8119	39.1608	-4.34893	0.999012	-0.000668552	0	167.318	Afu1g01780	Has domain(s) with predicted oxidoreductase activity, transferase activity, transferring acyl groups other than amino-acyl groups, zinc ion binding activity and role in oxidation-reduction process
Afu1g06450	0.893069	0.866483	84.0798	38.5647	45.5151	-6.95034	0.127918	-0.372825	0	183.776	Afu1g06450	Has domain(s) with predicted 3-beta-hydroxy-delta5-steroid dehydrogenase activity and role in oxidation-reduction process, steroid biosynthetic process
Afu3g08450	0.133756	0.86644	44.75	25.8576	18.8924	6.96522	0.734926	0.156806	0	149.683	Afu3g08450	Ortholog of A. nidulans FGSC A4 : AN2979, A. niger CBS 513.88 : An02g12090, A. oryzae RIB40 : AO090005001429, Aspergillus wentii : Aspwe1_0551961 and Aspergillus sydowii : Aspsy1_0056256
Afu8g06310	0.619851	0.866136	70.8259	36.9349	33.891	3.0439	0.239966	-0.682019	0	175.846	Afu8g06310	Has domain(s) with predicted zinc ion binding activity and role in lipid metabolic process
Afu5g01000	0.0917851	0.866084	36.9865	20.0879	16.8986	3.18927	0.809496	0.169936	0	140.184	Afu5g01000	Putative oxidoreductase, 2OG-Fe(II) oxygenase family protein
Afu3g00880	1.37838	0.866041	51.3538	23.8846	27.4692	-3.58459	0.041843	0.658677	0	154.106	Afu3g00880	Putative adhesin protein
Afu2g14525	0.138517	0.865714	62.7994	26.8942	35.9052	-9.01105	0.726914	-0.434192	0	156.111	Afu2g14525	Ortholog of Aspergillus glaucus : Aspgl1_0049724 and Aspergillus zonatus : Aspzo1_0019858
Afu2g10030	0.0716756	0.865296	36.0496	21.7775	14.2721	7.5054	0.847861	-0.0561138	0	143.648	vip1	Immunoreactive protein
Afu4g03010	1.25827	0.865133	74.3035	36.7436	37.5599	-0.816362	0.0551739	1.82523	0	177.751	Afu4g03010	protein of unknown function
Afu3g09670	0.114928	0.864675	35.481	15.9304	19.5506	-3.62023	0.767489	0.127795	0	131.843	oefC	C6 transcription factor, putative
Afu3g02785	0.275583	0.864462	31.1511	18.7591	12.392	6.36713	0.530173	0.441017	0	139.998	Afu3g02785	Ortholog of A. niger CBS 513.88 : An08g09080, A. oryzae RIB40 : AO090005000585, Neosartorya fischeri NRRL 181 : NFIA_004370 and Aspergillus niger ATCC 1015 : 38013-mRNA
Afu1g16850	0.354676	0.86444	39.9595	30.0832	9.87629	20.2069	0.4419	0.456739	0	156.682	sur2	Sphingolipid C4-hydroxylase, putative
Afu7g06260	0.413337	0.864428	66.3729	17.7542	48.6187	-30.8645	0.386067	0.561377	0	134.783	Afu7g06260	Ortholog(s) have intracellular localization
Afu2g10810	0.284318	0.864354	29.9605	20.6093	9.35112	11.2582	0.519615	0.117443	0	139.428	Afu2g10810	Has domain(s) with predicted role in intracellular transport
Afu5g06500	0.939047	0.864329	48.5318	19.6585	28.8734	-9.21491	0.115067	0.426671	0	140.957	Afu5g06500	Acyl-CoA dehydrogenase family protein with a predicted role in fatty acid beta oxidation
Afu3g08900	1.74456	0.864096	75.9634	56.6677	19.2957	37.3721	0.0180071	1.40055	0	205.67	Afu3g08900	Putative tubulin-specific chaperone c
Afu3g03610	1.61461	0.864086	56.0093	26.4911	29.5182	-3.02714	0.0242877	0.700326	0	158.455	Afu3g03610	Has domain(s) with predicted cellulase activity, hydrolase activity, hydrolyzing O-glycosyl compounds activity and role in polysaccharide catabolic process
Afu5g14320	1.79452	0.864071	29.9371	15.8072	14.1299	1.67726	0.01605	0.698837	0	132.255	Afu5g14320	Ortholog of A. nidulans FGSC A4 : AN2683, AN5069, A. fumigatus Af293 : Afu5g02860, A. niger CBS 513.88 : An09g04830, An14g05730 and A. oryzae RIB40 : AO090102000482, AO090001000197
Afu6g03400	1.28002	0.863904	60.9405	45.0411	15.8994	29.1418	0.0524779	1.51497	0	186.234	Afu6g03400	Transcript up-regulated in conidia exposed to neutrophils
Afu5g11200	0.741572	0.863731	62.1877	20.9745	41.2132	-20.2387	0.181312	0.267129	0	142.953	Afu5g11200	Ortholog(s) have Arp2/3 complex binding activity, role in actin cortical patch assembly, negative regulation of Arp2/3 complex-mediated actin nucleation and actin cortical patch, cytosol, nucleus localization
Afu8g04060	0.641952	0.863698	56.3784	30.349	26.0294	4.31969	0.228059	0.331753	0	164.701	Afu8g04060	Has domain(s) with predicted hydrolase activity, hydrolyzing O-glycosyl compounds activity and role in carbohydrate metabolic process
Afu5g11100	0.0124291	0.863505	62.5025	45.7991	16.7034	29.0958	0.971787	-0.0316086	0	181.784	Afu5g11100	Ortholog(s) have role in inositol metabolic process and cytosol, nuclear envelope localization
Afu3g07030	0.825074	0.863147	48.184	21.3874	26.7966	-5.40926	0.149598	0.703336	0	145.494	gta1	Putative glutaminase A
Afu7g04750	0.0579917	0.863138	52.9003	29.9379	22.9624	6.97552	0.875001	-0.0970086	0	158.334	Afu7g04750	Ortholog of Aspergillus fumigatus A1163 : AFUB_090290
Afu1g17040	1.98788	0.863119	116.369	54.8501	61.5193	-6.66915	0.0102829	1.95485	0	208.535	Afu1g17040	Ortholog(s) have cytosol, nucleus localization
Afu3g08860	0.265831	0.863007	46.776	34.6968	12.0792	22.6177	0.542212	0.317791	0	162.834	Afu3g08860	Ortholog of A. nidulans FGSC A4 : AN3028, A. niger CBS 513.88 : An16g02480, A. oryzae RIB40 : AO090005001356, Aspergillus wentii : Aspwe1_0041794 and Aspergillus sydowii : Aspsy1_0077129
Afu7g05070	2.33095	0.862252	104.082	61.2935	42.7884	18.5051	0.00466718	2.10945	0	211.032	frdA	Putative FAD-dependent oxidoreductase
Afu2g09790	0.374918	0.862189	36.6821	18.1097	18.5724	-0.462658	0.421776	0.211763	0	134.698	Afu2g09790	Putative glucose-6-phosphate isomerase
Afu2g03940	0.114609	0.862029	19.3912	11.4762	7.91499	3.56123	0.768053	0.258174	0	114.77	Afu2g03940	Ortholog of Aspergillus fumigatus A1163 : AFUB_021010
Afu6g13800	0.479381	0.86175	55.8232	29.5894	26.2338	3.35563	0.331603	-0.241128	0	162.169	Afu6g13800	Ortholog of A. nidulans FGSC A4 : AN6413, AN6419, AN6946, AN5312, AN5664, AN8328, AN3241, AN10369, AN1930, AN2386, AN1738, AN11159, AN8984, AN8951, AN1540, AN8971, AN9387, AN9266, AN9306, AN1317, AN10886, AN7232, AN7774, AN12202
Afu2g04160	0.171261	0.86164	38.9047	27.5519	11.3528	16.1991	0.674124	-0.192188	0	155.36	Afu2g04160	Ortholog of Aspergillus fumigatus A1163 : AFUB_021230
Afu5g02390	1.04638	0.861579	41.0251	20.0863	20.9388	-0.852473	0.089871	1.00399	0	140.292	Afu5g02390	Has domain(s) with predicted role in transmembrane transport and integral component of membrane localization
Afu3g13360	0.326252	0.861537	38.6562	20.5514	18.1048	2.44663	0.471789	-0.171576	0	142.15	Afu3g13360	Putative glycosylphosphatidylinositol (GPI) anchor protein
Afu8g05600	1.33825	0.861062	56.875	40.6982	16.1768	24.5214	0.0458936	1.55794	0	177.623	Afu8g05600	Ortholog of A. nidulans FGSC A4 : AN1549, A. niger CBS 513.88 : An16g07080, A. oryzae RIB40 : AO090005000583, Aspergillus wentii : Aspwe1_0187131 and Aspergillus sydowii : Aspsy1_0086712
Afu2g01220	0.141387	0.86102	43.754	22.1167	21.6373	0.479442	0.722126	-0.182758	0	143.82	Afu2g01220	Putative GTP cyclohydrolase II
Afu5g05650	1.5285	0.860925	46.7587	17.6344	29.1243	-11.49	0.0296143	1.06807	0	135.08	Afu5g05650	Ortholog of Aspergillus fumigatus A1163 : AFUB_053190
Afu1g15210	0.224165	0.860753	49.7512	34.3723	15.3789	18.9933	0.596809	-0.178218	0	167.093	Afu1g15210	Ortholog(s) have cytosol, nucleus localization
Afu1g05190	0.683164	0.860569	43.9097	17.4438	26.4659	-9.02211	0.207413	0.215336	0	134.262	Afu1g05190	Ortholog of A. nidulans FGSC A4 : AN2744, A. niger CBS 513.88 : An01g04420, A. oryzae RIB40 : AO090003000815, Aspergillus wentii : Aspwe1_0049622 and Aspergillus sydowii : Aspsy1_0155381
Afu2g13190	1.60469	0.860515	36.6738	10.7545	25.9193	-15.1648	0.024849	0.990619	0	111.892	Afu2g13190	Has domain(s) with predicted hydrolase activity, hydrolyzing O-glycosyl compounds activity and role in carbohydrate metabolic process
Afu2g14110	0.253908	0.860398	29.0967	22.6827	6.41406	16.2686	0.557303	0.244117	0	142.547	sconB	E3 ubiquitin ligase complex SCF subunit sconB, putative
Afu5g14730	0.171352	0.860348	18.3693	11.5505	6.81885	4.73164	0.673982	0.168946	0	115.726	Afu5g14730	Has domain(s) with predicted oxidoreductase activity and role in oxidation-reduction process
Afu7g02420	2.68193	0.859715	93.1304	57.7818	35.3486	22.4332	0.00208005	2.09149	0	202.572	Afu7g02420	Malate dehydrogenase
Afu6g08840	0.246275	0.859629	33.6794	23.8602	9.81922	14.041	0.567185	-0.245153	0	149.854	Afu6g08840	Has domain(s) with predicted catalytic activity, hydrolase activity, hydrolyzing O-glycosyl compounds activity and role in carbohydrate metabolic process
Afu2g00180	1.61782	0.859575	67.1884	25.3383	41.8502	-16.5119	0.0241093	0.980161	0	152.253	Afu2g00180	Ortholog of A. nidulans FGSC A4 : AN2821, A. fumigatus Af293 : Afu2g17480, A. niger CBS 513.88 : An03g05360, An04g09420 and A. oryzae RIB40 : AO090102000063, AO090009000716
Afu5g01248	0.105508	0.85952	37.5212	24.4365	13.0848	11.3517	0.784317	-0.242299	0	149.449	Afu5g01248	Ortholog of Aspergillus fumigatus A1163 : AFUB_049740
Afu4g07720	1.49425	0.859367	40.2774	12.1009	28.1765	-16.0757	0.0320442	0.584851	0	115.18	Afu4g07720	Ortholog(s) have cytosol, nucleus localization
Afu5g03800	4.34979	0.859309	78.1349	35.0241	43.1108	-8.08669	4.46896e-05	3.44125	0	165.74	ftrA	Putative high-affinity iron permease
Afu3g02790	0.104783	0.859276	26.1812	18.0084	8.17274	9.83568	0.785627	-0.288395	0	130.438	Afu3g02790	Ortholog of A. nidulans FGSC A4 : AN8593, A. fumigatus Af293 : Afu4g00460, A. niger CBS 513.88 : An11g01410 and A. oryzae RIB40 : AO090009000455, AO090138000169
Afu8g01330	0.00744956	0.859246	30.6213	18.6102	12.0111	6.59916	0.982993	-0.0243859	0	132.382	Afu8g01330	Ortholog of Neosartorya fischeri NRRL 181 : NFIA_094800 and Aspergillus fumigatus A1163 : AFUB_085280
Afu2g04550	0.194096	0.859198	30.0231	17.1461	12.877	4.2691	0.639593	-0.257004	0	134.026	Afu2g04550	Has domain(s) with predicted substrate-specific transmembrane transporter activity, transmembrane transporter activity, role in transmembrane transport and integral component of membrane, membrane localization
Afu1g13360	0.367942	0.859178	24.3207	13.896	10.4246	3.47142	0.428605	0.183916	0	121.386	ssu3	C4-dicarboxylate transporter/malic acid transport protein, putative
Afu6g08040	0.165102	0.859001	37.7199	25.7415	11.9785	13.763	0.683751	0.098265	0	146.376	Afu6g08040	Has domain(s) with predicted nucleic acid binding, nucleotide binding activity
Afu3g08930	0.272997	0.858605	14.0374	9.84093	4.19647	5.64446	0.533338	0.311698	0	105.366	sedC	Putative protease
Afu5g06240	1.85961	0.858545	48.1023	25.0585	23.0438	2.01467	0.0138164	1.58605	0	149.169	alcC	putative alcohol dehydrogenase III
Afu5g04180	1.79001	0.858486	43.592	24.7142	18.8778	5.83645	0.0162177	0.907332	0	144.065	Afu5g04180	Transcript up-regulated in conidia exposed to neutrophils
Afu1g13020	0.534875	0.857651	46.4622	24.9156	21.5466	3.36899	0.291827	-0.148399	0	150.719	end3	Actin cytoskeleton-regulatory complex protein end3, putative
Afu3g02000	1.42921	0.857634	43.1729	29.2484	13.9245	15.324	0.0372209	0.997907	0	158.605	Afu3g02000	Putative C6 transcription factor
Afu1g03050	0.699223	0.85761	57.8284	36.311	21.5174	14.7936	0.199884	-0.403317	0	170.748	mph1	ATP-dependent DNA helicase mph1, putative
Afu1g17440	0.409599	0.857475	27.3594	14.0096	13.3498	0.659832	0.389405	0.735355	0	119.405	abcA	ABC drug exporter
Afu3g09970	0.0120757	0.857076	23.8833	11.4275	12.4558	-1.02831	0.972578	0.0221269	0	113.057	Afu3g09970	Ortholog(s) have ferrous iron transmembrane transporter activity, manganese ion transmembrane transporter activity
Afu4g09230	0.588021	0.856897	26.9036	11.2263	15.6772	-4.45091	0.258213	0.428901	0	112.434	Afu4g09230	Ortholog of A. nidulans FGSC A4 : AN1610, A. oryzae RIB40 : AO090023000613, Neosartorya fischeri NRRL 181 : NFIA_106900, Aspergillus wentii : Aspwe1_0166893 and Aspergillus versicolor : Aspve1_0440039
Afu1g10670	0.887261	0.856658	35.6596	21.8064	13.8532	7.95326	0.12964	0.228557	0	139.225	Afu1g10670	Has domain(s) with predicted hydrolase activity, acting on acid anhydrides, catalyzing transmembrane movement of substances, proton-transporting ATPase activity, rotational mechanism activity
Afu7g01810	1.25826	0.856506	45.4856	25.3931	20.0925	5.30065	0.055175	0.766221	0	152.283	Afu7g01810	Has domain(s) with predicted DNA binding, RNA polymerase II transcription factor activity, sequence-specific DNA binding, zinc ion binding activity and role in regulation of transcription, DNA-templated, transcription, DNA-templated
Afu1g01430	0.193196	0.85646	57.2182	28.3777	28.8404	-0.462682	0.64092	-0.370118	0	157.364	Afu1g01430	Has domain(s) with predicted catalytic activity and role in metabolic process
Afu2g05640	1.85475	0.85618	53.8023	26.8764	26.9258	-0.0493914	0.0139718	0.661798	0	153.159	Afu2g05640	Ortholog of A. niger CBS 513.88 : An02g14070, Neosartorya fischeri NRRL 181 : NFIA_082370, Aspergillus niger ATCC 1015 : 52472-mRNA and Aspergillus zonatus : Aspzo1_1187186
Afu2g02100	0.203403	0.856141	24.0154	15.3802	8.6352	6.74495	0.626033	0.0690314	0	127.872	Afu2g02100	Putative dihydrolipoamide dehydrogenase
Afu1g17400	2.14495	0.856116	100.69	53.0342	47.6554	5.3789	0.00716226	1.47231	0	199.118	Afu1g17400	Has domain(s) with predicted serine-type peptidase activity and role in proteolysis
Afu5g02370	0.165102	0.855883	34.7295	17.8958	16.8337	1.06213	0.683751	-0.0589995	0	132.065	Afu5g02370	Vacuolar ATP synthase catalytic subunit A
Afu2g14100	0.145635	0.855873	24.7651	16.188	8.57715	7.61084	0.715096	0.135563	0	124.823	atg17	Autophagy-related protein 17, putative
Afu5g03780	2.94041	0.855871	43.8663	16.1205	27.7458	-11.6253	0.00114706	1.64146	0	124.817	Afu5g03780	Putative L-PSP endoribonuclease family protein
Afu3g06250	1.2539	0.855859	56.6104	41.6084	15.0019	26.6065	0.0557308	1.0387	0	178.209	Afu3g06250	Has domain(s) with predicted RNA polymerase II transcription cofactor activity, role in regulation of transcription from RNA polymerase II promoter and mediator complex localization
Afu5g12190	0.133887	0.855593	35.9151	21.1351	14.7801	6.35501	0.734705	-0.0598026	0	141.319	Afu5g12190	Ortholog(s) have DNA translocase activity, TBP-class protein binding, transcription factor activity, core RNA polymerase II binding activity
Afu5g01970	0.27461	0.855535	24.2512	14.5652	9.68596	4.87929	0.531361	0.161938	0	124.102	gpdA	glyceraldehyde-3-phosphate dehydrogenase
Afu7g05570	0.19386	0.855148	20.2495	11.8569	8.39255	3.46437	0.639941	0.404655	0	113.662	Afu7g05570	Ortholog of Aspergillus fumigatus A1163 : AFUB_091150
Afu7g04610	0.831379	0.854859	70.6753	18.4187	52.2566	-33.8378	0.147442	0.29611	0	134.082	Afu7g04610	Ortholog(s) have NEDD8-specific protease activity, SUMO-specific isopeptidase activity and role in asexual sporulation resulting in formation of a cellular spore, cullin deneddylation, protein desumoylation, response to light stimulus
Afu4g00610	0.509204	0.854757	35.1383	17.4757	17.6626	-0.186906	0.309596	0.294344	0	130.86	Afu4g00610	Putative aryl-alcohol dehydrogenase
Afu8g07080	0.132693	0.854748	40.5775	23.5856	16.9919	6.59367	0.736728	-0.219015	0	145.811	mep	Putative secreted metalloprotease
Afu2g08970	0.173055	0.854709	22.6371	13.1162	9.52084	3.59536	0.671344	0.0700301	0	120.122	Afu2g08970	Ortholog(s) have cytosol localization
Afu1g13660	1.48625	0.854606	55.9106	24.4507	31.4599	-7.00925	0.0326398	1.134	0	149.074	Afu1g13660	Has domain(s) with predicted FAD binding, oxidoreductase activity and role in metabolic process
Afu5g09210	0.304753	0.854508	52.3879	26.1931	26.1948	-0.00174893	0.495731	0.263181	0	156.689	alp2	Autophagic (vacuolar) serine protease
Afu2g01405	0.382978	0.854301	16.1518	10.8699	5.28191	5.588	0.41402	0.696541	0	110.6	Afu2g01405	Ortholog of A. nidulans FGSC A4 : AN3481, A. fumigatus Af293 : Afu1g02290, A. niger CBS 513.88 : An01g05960 and A. oryzae RIB40 : AO090026000175, AO090005000871, AO090026000055
Afu2g17850	0.408182	0.853933	51.1184	27.7615	23.3569	4.40464	0.390677	-0.649404	0	152.282	Afu2g17850	Has domain(s) with predicted 3-beta-hydroxy-delta5-steroid dehydrogenase activity and role in oxidation-reduction process, steroid biosynthetic process
Afu2g15340	0.0201663	0.853885	33.0048	18.8846	14.1202	4.76436	0.954627	0.0522131	0	135.687	Afu2g15340	Has domain(s) with predicted RNA polymerase II transcription factor activity, sequence-specific DNA binding, transcription factor activity, sequence-specific DNA binding, zinc ion binding activity
Afu6g06570	1.37159	0.853633	55.7433	22.8255	32.9179	-10.0924	0.042502	0.347831	0	141.313	Afu6g06570	Protein similar to S. cerevisiae FMP32
Afu1g12900	0.878655	0.85331	61.33	24.8412	36.4888	-11.6476	0.132235	-0.430443	0	147.185	Afu1g12900	Ortholog of A. nidulans FGSC A4 : AN10140, A. niger CBS 513.88 : An08g05760, A. oryzae RIB40 : AO090012000610, Aspergillus wentii : Aspwe1_0499968 and Aspergillus sydowii : Aspsy1_1154488
Afu4g08880	0.267109	0.852676	33.0042	18.013	14.9912	3.02187	0.540619	0.145728	0	130.043	Afu4g08880	Ortholog(s) have glucose-6-phosphate 1-epimerase activity and cytoplasm, nucleus localization
Afu7g06420	0.878044	0.85243	19.051	13.1178	5.93322	7.18455	0.132421	0.753991	0	113.875	Afu7g06420	Ortholog(s) have cytosol, nucleus localization
Afu1g06940	2.01143	0.852429	73.5121	35.0421	38.4701	-3.42801	0.0097402	0.74628	0	172.471	Afu1g06940	Ortholog(s) have FMN binding, chorismate synthase activity, riboflavin reductase (NADPH) activity, role in aromatic amino acid family biosynthetic process and cytosol, nucleus localization
Afu5g03950	0.459448	0.852187	56.7839	22.1243	34.6596	-12.5354	0.347178	-0.353978	0	143.101	Afu5g03950	Has domain(s) with predicted ATP binding, protein kinase activity, protein tyrosine kinase activity and role in protein phosphorylation
Afu5g01910	0.490426	0.852145	20.4928	11.6627	8.83004	2.83266	0.323277	0.553073	0	112.344	Afu5g01910	Ortholog of A. nidulans FGSC A4 : AN8036, A. niger CBS 513.88 : An16g01770, A. oryzae RIB40 : AO090003001328, Aspergillus wentii : Aspwe1_0042781 and Aspergillus sydowii : Aspsy1_0047861
Afu4g00440	0.108653	0.852005	18.4941	12.4112	6.08294	6.32822	0.778659	0.202899	0	116.118	Afu4g00440	Has domain(s) with predicted oxidoreductase activity and role in metabolic process
Afu7g01780	1.72374	0.851959	78.724	28.5728	50.1512	-21.5784	0.018891	1.11282	0	158.942	Afu7g01780	Ortholog of Aspergillus fumigatus A1163 : AFUB_088360
Afu4g14620	2.58069	0.851939	100.42	50.0555	50.3648	-0.309299	0.00262612	2.38009	0	193.252	Afu4g14620	Has domain(s) with predicted zinc ion binding activity
Afu4g02790	0.171454	0.851579	26.2856	16.0839	10.2018	5.88209	0.673823	0.15766	0	124.337	Afu4g02790	Has domain(s) with predicted hydrolase activity, acting on carbon-nitrogen (but not peptide) bonds activity and role in nitrogen compound metabolic process
Afu3g06260	1.88107	0.851413	78.1416	39.0689	39.0727	-0.00373925	0.0131503	-0.473207	0	177.736	Afu3g06260	Ortholog(s) have ribosomal small subunit binding, translation initiation factor activity, translation initiation factor binding activity and role in formation of translation preinitiation complex, maintenance of translational fidelity
Afu5g12080	0.804645	0.851153	26.2328	16.9958	9.23697	7.75882	0.156803	0.738134	0	129.865	Afu5g12080	Has domain(s) with predicted DNA binding, RNA polymerase II transcription factor activity, sequence-specific DNA binding, zinc ion binding activity and role in regulation of transcription, DNA-templated, transcription, DNA-templated
Afu6g09660	0.0984115	0.851128	20.035	10.4798	9.55516	0.924653	0.797239	0.180117	0	108.963	gliP	Nonribosomal peptide synthetase gliP
Afu8g02520	0.0372987	0.851126	23.972	11.0147	12.9574	-1.94267	0.917701	0.0376007	0	109.77	Afu8g02520	Has domain(s) with predicted catalytic activity, sulfuric ester hydrolase activity and role in metabolic process
Afu6g08480	0.208044	0.850652	39.1055	12.2385	26.8669	-14.6284	0.619379	0.144186	0	114.344	Afu6g08480	Putative aquaporin
Afu3g12900	1.16953	0.850611	57.0889	28.6561	28.4328	0.22331	0.0676816	-0.994776	0	159.945	hasB	Putative transporter
Afu8g05870	0.370199	0.850042	25.8312	12.061	13.7701	-1.70911	0.426384	0.532586	0	112.634	Afu8g05870	Ortholog of A. nidulans FGSC A4 : AN7918, A. niger CBS 513.88 : An15g04360, An09g00420, An16g04220, A. oryzae RIB40 : AO090003001435 and Aspergillus wentii : Aspwe1_0027288, Aspwe1_0048023
Afu7g08231	0.0952842	0.849884	20.2753	11.8365	8.43879	3.39774	0.803001	-0.129955	0	114.694	Afu7g08231	Ortholog of Aspergillus fumigatus A1163 : AFUB_080320
Afu1g16630	1.50475	0.849837	42.9196	19.1249	23.7947	-4.66981	0.0312785	0.633365	0	131.635	Afu1g16630	Has domain(s) with predicted oxidoreductase activity and role in metabolic process
Afu4g09460	0.503405	0.849475	67.5774	42.3514	25.226	17.1254	0.313758	-0.839494	0	178.192	Afu4g09460	Ortholog of Neosartorya fischeri NRRL 181 : NFIA_106560, Aspergillus versicolor : Aspve1_0060598, Aspergillus fumigatus A1163 : AFUB_066580 and Aspergillus sydowii : Aspsy1_0052051, Aspsy1_0148309
Afu5g00300	0.290431	0.849421	44.713	20.7377	23.9753	-3.23762	0.512353	0.519187	0	136.676	Afu5g00300	Has domain(s) with predicted oxidoreductase activity, transferase activity, transferring acyl groups other than amino-acyl groups, zinc ion binding activity and role in oxidation-reduction process
Afu7g05890	1.15808	0.849406	45.0042	25.7873	19.217	6.57033	0.06949	0.593593	0	151.673	Afu7g05890	Ortholog of Aspergillus fumigatus A1163 : AFUB_091470
Afu8g01110	0.92227	0.849184	22.4675	14.7113	7.75616	6.95514	0.1196	1.12568	0	123.177	Afu8g01110	Ortholog of Neosartorya fischeri NRRL 181 : NFIA_094550 and Aspergillus fumigatus A1163 : AFUB_085490
Afu7g05560	0.527286	0.848956	23.451	13.12	10.331	2.78896	0.296971	0.645637	0	113.413	Afu7g05560	Ortholog of Aspergillus fumigatus A1163 : AFUB_091140
Afu8g05860	0.938435	0.848863	23.1655	11.384	11.7815	-0.397511	0.11523	1.2655	0	111.627	Afu8g05860	Putative aromatic amino acid and leucine permease
Afu3g13140	0.904758	0.848566	38.8973	15.5865	23.3108	-7.72434	0.124521	0.850588	0	126.719	Afu3g13140	Ortholog(s) have intracellular localization
Afu2g02840	1.2448	0.848563	72.3469	37.2283	35.1185	2.10981	0.0569116	0.56449	0	177.497	Afu2g02840	Has domain(s) with predicted intracellular localization
Afu3g00960	0.909149	0.84838	72.1107	46.1223	25.9884	20.1338	0.123268	-1.18915	0	184.393	Afu3g00960	Ortholog(s) have extracellular region localization
Afu2g10960	1.37925	0.848285	63.3509	26.7069	36.644	-9.93703	0.0417588	0.750155	0	152.194	adh2	Putative alcohol dehydrogenase
Afu1g10040	0.0902488	0.847575	30.2797	15.1848	15.0949	0.0898505	0.812365	0.0477517	0	120.827	Afu1g10040	Ortholog(s) have role in ascospore formation, asexual sporulation resulting in formation of a cellular spore and mitochondrion, nucleus localization
Afu2g02820	0.715766	0.847241	38.923	24.7919	14.1311	10.6609	0.192413	0.436322	0	147.043	Afu2g02820	Ortholog of S. cerevisiae : MOH1, A. nidulans FGSC A4 : AN4539, A. niger CBS 513.88 : An07g07170, A. oryzae RIB40 : AO090026000627 and Aspergillus wentii : Aspwe1_0168864
Afu2g01430	1.16128	0.846824	38.7178	24.1688	14.549	9.61974	0.0689789	0.744447	0	148.438	Afu2g01430	Ortholog of A. nidulans FGSC A4 : AN7670, Aspergillus wentii : Aspwe1_0114055, Aspergillus versicolor : Aspve1_0030702 and Aspergillus clavatus NRRL 1 : ACLA_093480
Afu2g12180	0.979572	0.846804	60.1401	28.3796	31.7605	-3.38093	0.104816	-0.322801	0	156.579	Afu2g12180	Ortholog(s) have Golgi apparatus, endoplasmic reticulum, fungal-type vacuole membrane localization
Afu6g14320	1.03646	0.846723	62.5001	27.1	35.4001	-8.30013	0.091948	-0.478989	0	152.358	Afu6g14320	Ortholog of A. nidulans FGSC A4 : AN10663, A. niger CBS 513.88 : An08g08150, A. oryzae RIB40 : AO090103000451, Neosartorya fischeri NRRL 181 : NFIA_060200 and Aspergillus wentii : Aspwe1_0166136
Afu4g14210	1.66338	0.84659	16.3064	6.64699	9.65941	-3.01242	0.0217079	0.951639	0	92.4264	Afu4g14210	Ortholog of A. nidulans FGSC A4 : AN8601, A. oryzae RIB40 : AO090010000150, Neosartorya fischeri NRRL 181 : NFIA_102080, Aspergillus wentii : Aspwe1_0039446 and Aspergillus versicolor : Aspve1_0137118
Afu2g03650	0.498849	0.846506	46.8374	21.642	25.1954	-3.55345	0.317067	-0.131633	0	141.654	Afu2g03650	Ortholog of A. nidulans FGSC A4 : AN3821, A. niger CBS 513.88 : An07g08220, A. oryzae RIB40 : AO090120000220, Aspergillus wentii : Aspwe1_0172303 and Aspergillus sydowii : Aspsy1_0030705
Afu5g09340	2.5637	0.846485	54.9642	23.0784	31.8858	-8.80746	0.00273086	1.38117	0	140.098	Afu5g09340	Ortholog(s) have cytosol, nucleus localization
Afu5g03450	0.70304	0.846307	29.8209	11.6725	18.1485	-6.47597	0.198134	0.30048	0	116.088	slx1	Structure-specific endonuclease subunit slx1, putative
Afu2g09650	2.72613	0.846199	67.7804	46.4733	21.3072	25.1661	0.00187874	1.83382	0	184.517	Afu2g09650	Aspartate transaminase
Afu2g04450	1.63896	0.845774	71.1904	40.443	30.7474	9.69563	0.0229636	0.442657	0	175.628	Afu2g04450	Has domain(s) with predicted ubiquitin-protein transferase activity, role in cellular protein modification process and intracellular localization
Afu4g07725	1.81358	0.845568	65.6332	22.2034	43.4298	-21.2264	0.015361	1.30307	0	138.458	Afu4g07725	protein of unknown function
Afu1g03730	3.49127	0.845437	43.9254	29.4815	14.444	15.0375	0.000322645	1.39486	0	152.309	Afu1g03730	Has domain(s) with predicted role in transmembrane transport and integral component of membrane localization
Afu3g14630	0.0896562	0.845356	39.4275	22.1771	17.2504	4.9267	0.813474	-0.221804	0	139.928	Afu3g14630	Has domain(s) with predicted catalytic activity, ferric iron binding, iron ion binding, oxidoreductase activity, acting on single donors with incorporation of molecular oxygen, incorporation of two atoms of oxygen activity
Afu5g01245	1.6515	0.845294	45.3851	23.8235	21.5616	2.26192	0.0223102	1.16724	0	146.599	Afu5g01245	Ortholog(s) have cytosol, nucleus localization
Afu6g04870	0.768455	0.845168	31.4624	21.1228	10.3396	10.7832	0.17043	0.353243	0	137.127	Afu6g04870	Ortholog(s) have role in Golgi to endosome transport, Golgi to vacuole transport and cytosol, endosome, nucleus localization
Afu2g14960	0.866218	0.845105	27.377	14.0235	13.3536	0.669907	0.136076	0.343372	0	117.931	Afu2g14960	Ortholog(s) have RNA polymerase II activating transcription factor binding, glutathione disulfide oxidoreductase activity
Afu4g06850	0.0514874	0.844917	31.3892	19.7702	11.619	8.15124	0.888204	0.048183	0	133.046	Afu4g06850	Ortholog(s) have cytosol, glyoxysome localization
Afu7g01860	0.167408	0.84485	61.1064	45.3533	15.7531	29.6002	0.68013	-0.177691	0	172.332	sti1	Putative heat shock protein
Afu1g14000	0.430518	0.844737	39.5214	21.5822	17.9392	3.64296	0.371093	-0.542956	0	138.596	Afu1g14000	Ortholog of Aspergillus fumigatus A1163 : AFUB_013490
Afu3g13880	0.0688643	0.844542	35.0198	17.2574	17.7624	-0.504945	0.853367	-0.123315	0	128.429	Afu3g13880	Ortholog(s) have role in fatty acid catabolic process
Afu3g12500	2.87209	0.84453	30.712	13.6585	17.0535	-3.39498	0.00134249	0.543463	0	116.879	Afu3g12500	Ortholog of A. niger CBS 513.88 : An02g08440, Aspergillus wentii : Aspwe1_0371493, Aspergillus versicolor : Aspve1_0039356, Aspergillus zonatus : Aspzo1_0168566 and Aspergillus sydowii : Aspsy1_0029179
Afu5g04290	0.0368584	0.844361	21.6232	11.9722	9.65096	2.32123	0.918632	0.0398707	0	111.501	Afu5g04290	WW domain protein
Afu1g17420	0.224165	0.843774	21.3945	13.1047	8.28974	4.81498	0.596809	0.345404	0	112.727	Afu1g17420	Ortholog of Aspergillus fumigatus A1163 : AFUB_016790
Afu4g06640	0.619502	0.843755	34.3118	24.0434	10.2684	13.775	0.240159	0.39481	0	142.587	Afu4g06640	Has domain(s) with predicted hydrolase activity
Afu5g00720	0.271899	0.843622	32.9901	18.8074	14.1827	4.62473	0.534688	-0.269094	0	131.837	Afu5g00720	Has domain(s) with predicted N-acetyltransferase activity
Afu3g12170	0.952977	0.843509	32.945	20.2337	12.7114	7.5223	0.111435	-0.754999	0	132.625	Afu3g12170	Has domain(s) with predicted substrate-specific transmembrane transporter activity, transmembrane transporter activity, role in transmembrane transport and integral component of membrane, membrane localization
Afu3g05990	0.323581	0.843424	27.7458	12.3083	15.4376	-3.12933	0.474699	0.187243	0	110.764	Afu3g05990	Ortholog of A. nidulans FGSC A4 : AN10339, Neosartorya fischeri NRRL 181 : NFIA_071260, Aspergillus wentii : Aspwe1_0042197 and Aspergillus clavatus NRRL 1 : ACLA_033940
Afu5g10520	2.36207	0.843122	94.8774	33.5422	61.3352	-27.793	0.00434443	0.938997	0	163.175	Afu5g10520	Has domain(s) with predicted carbohydrate binding, catalytic activity and role in carbohydrate metabolic process
Afu5g08360	1.07771	0.842644	25.575	12.8407	12.7343	0.106475	0.0836159	0.446006	0	117.15	Afu5g08360	Ortholog(s) have cytosol, nucleus localization
Afu8g00730	1.20666	0.842636	41.0519	15.7938	25.258	-9.46418	0.0621361	0.490015	0	126.549	Afu8g00730	Ortholog of A. oryzae RIB40 : AO090701000613, Neosartorya fischeri NRRL 181 : NFIA_094160, Aspergillus wentii : Aspwe1_0035090 and Aspergillus fumigatus A1163 : AFUB_085840
Afu8g05650	0.149754	0.842435	21.2642	9.91651	11.3477	-1.43121	0.708347	0.101329	0	103.988	Afu8g05650	Ortholog(s) have intracellular localization
Afu3g06180	2.48172	0.842351	48.6645	32.5338	16.1307	16.4031	0.00329826	1.00916	0	159.105	Afu3g06180	Ortholog(s) have DNA-(apurinic or apyrimidinic site) lyase activity, double-stranded DNA 3'-5' exodeoxyribonuclease activity, phosphodiesterase I activity
Afu2g15010	0.114451	0.842334	65.2577	27.2636	37.9941	-10.7305	0.768333	-0.147886	0	143.555	Afu2g15010	Ortholog(s) have protein kinase activity
Afu1g06071	0.238293	0.842162	40.5284	24.3899	16.1384	8.25149	0.577706	-0.1587	0	140.755	Afu1g06071	Ortholog(s) have Golgi apparatus localization
Afu6g10590	0.181834	0.842153	38.8697	18.9819	19.8878	-0.905929	0.657909	-0.121841	0	130.68	Afu6g10590	Ortholog of A. nidulans FGSC A4 : AN2442, A. niger CBS 513.88 : An11g00690, A. oryzae RIB40 : AO090023000215, Aspergillus wentii : Aspwe1_0039416 and Aspergillus sydowii : Aspsy1_0141765
Afu3g08920	0.151386	0.842103	12.1587	8.95459	3.20409	5.7505	0.70569	0.167111	0	99.4919	Afu3g08920	Ortholog of A. nidulans FGSC A4 : AN3021, A. niger CBS 513.88 : An16g02420, A. oryzae RIB40 : AO090005001345, Aspergillus wentii : Aspwe1_0052288 and Aspergillus sydowii : Aspsy1_0147269
Afu3g10940	2.82571	0.841912	97.1986	34.9769	62.2217	-27.2447	0.00149378	1.02245	0	162.799	pex19	Peroxisomal membrane protein receptor Pex19, putative
Afu5g13990	0.321422	0.841437	48.397	21.9929	26.4041	-4.41118	0.477066	0.208429	0	133.993	Afu5g13990	Ortholog of A. nidulans FGSC A4 : AN2703, A. niger CBS 513.88 : An14g05420, A. oryzae RIB40 : AO090113000104, Aspergillus wentii : Aspwe1_0453318 and Aspergillus sydowii : Aspsy1_0155176
Afu3g06880	0.0272877	0.841014	41.7374	26.641	15.0964	11.5446	0.939101	-0.0146845	0	145.383	snxA	Sorting nexin
Afu2g03900	1.42056	0.841003	29.0151	13.9641	15.0511	-1.08698	0.0379697	0.724805	0	120.286	Afu2g03900	Has domain(s) with predicted hydrolase activity, acting on carbon-nitrogen (but not peptide) bonds, in linear amides activity and role in metabolic process
Afu4g03890	0.983743	0.840982	47.6964	13.1487	34.5477	-21.3989	0.103814	0.53172	0	111.334	Afu4g03890	Ortholog(s) have cytosol, nucleus localization
Afu6g03460	0.634751	0.840979	31.4066	18.9124	12.4942	6.41824	0.231872	0.692845	0	130.099	fmpC	Fumipyrrole biosynthesis protein C
Afu5g04250	0.666091	0.840366	31.9969	25.7146	6.28235	19.4322	0.215729	0.717552	0	142.625	cysD	Homocysteine synthase
Afu5g08750	0.211416	0.840354	48.6667	17.991	30.6757	-12.6847	0.614588	-0.140101	0	128.531	Afu5g08750	Ortholog(s) have cell septum localization
Afu1g04315	2.09666	0.840292	112.528	46.6624	65.8653	-19.2029	0.00800453	1.12878	0	184.595	Afu1g04315	Ortholog of A. nidulans FGSC A4 : AN0466, A. oryzae RIB40 : AO090003000918, Aspergillus wentii : Aspwe1_0037360 and Aspergillus sydowii : Aspsy1_0041113
Afu1g12540	0.879966	0.840082	60.9302	40.741	20.1892	20.5517	0.131836	-0.209689	0	169.57	Afu1g12540	Ortholog(s) have TRAPPII protein complex localization
Afu2g10890	0.158878	0.839826	34.235	14.9016	19.3334	-4.43179	0.693621	0.0896491	0	117.48	Afu2g10890	Ortholog(s) have cytosol localization
Afu2g12630	0.3753	0.83945	30.8789	20.5812	10.2977	10.2835	0.421406	-0.537517	0	134.914	aspf13	Allergen Asp f 13
Afu6g13990	0.332872	0.839384	25.2203	15.6932	9.52704	6.16618	0.464652	-0.694491	0	119.531	pyr7	O-acetyltransferase pyr7
Afu3g07610	0.00632573	0.839366	27.0275	16.9478	10.0797	6.8681	0.98554	-0.00540903	0	125.221	Afu3g07610	Ortholog of A. oryzae RIB40 : AO090020000132, Neosartorya fischeri NRRL 181 : NFIA_069560 and Aspergillus fumigatus A1163 : AFUB_041500
Afu5g00830	0.581096	0.83932	20.0657	12.1134	7.95225	4.1612	0.262364	0.927705	0	109.149	Afu5g00830	Ortholog of A. nidulans FGSC A4 : AN10390, AN3286, A. fumigatus Af293 : Afu4g01280, A. niger CBS 513.88 : An12g00980, An11g04090, An06g00150 and A. oryzae RIB40 : AO090138000050, AO090010000179
Afu1g01620	0.621042	0.839281	41.6382	19.2002	22.438	-3.23785	0.239308	-0.353958	0	131.131	Afu1g01620	Ortholog of Aspergillus wentii : Aspwe1_0154177 and Aspergillus fumigatus A1163 : AFUB_002020
Afu6g03450	0.477207	0.838991	24.0572	13.5044	10.5527	2.95172	0.333268	-0.71978	0	114.209	fmpB	N-methyltransferase fmpB
Afu4g03620	0.788854	0.838863	27.6424	5.92449	21.7179	-15.7934	0.162609	0.513626	0	86.3729	Afu4g03620	Ortholog(s) have role in nucleobase-containing compound transport and plasma membrane localization
Afu5g05510	0.784492	0.838811	62.0018	27.3028	34.6989	-7.39613	0.164251	-0.4125	0	145.572	sgv1	Putative cyclin-dependent protein kinase
Afu4g03790	0.483799	0.83868	15.8602	7.06532	8.79487	-1.72955	0.328247	0.487147	0	92.0638	Afu4g03790	Putative serine peptidase, family S28
Afu2g04590	0.203901	0.838627	25.369	13.289	12.08	1.20896	0.625315	-0.229232	0	117.384	Afu2g04590	Has domain(s) with predicted oxidoreductase activity, transferase activity, transferring acyl groups other than amino-acyl groups, zinc ion binding activity and role in oxidation-reduction process
Afu7g04690	2.12023	0.838341	100.511	56.2925	44.2182	12.0742	0.00758173	1.2008	0	195.994	Afu7g04690	Ortholog(s) have protein disulfide isomerase activity, thiol oxidase activity, role in oxidation-reduction process and integral component of endoplasmic reticulum membrane localization
Afu6g03480	0.103743	0.838071	20.757	15.6017	5.15526	10.4464	0.787512	-0.119058	0	120.336	fmpE	Nonribosomal peptide synthetase fmpE
Afu8g01360	0.0623512	0.838015	38.8896	15.465	23.4245	-7.9595	0.866261	-0.115617	0	123.181	Afu8g01360	Has domain(s) with predicted carbon-nitrogen ligase activity, with glutamine as amido-N-donor activity
Afu8g02450	1.5753	0.837955	44.4836	22.1799	22.3037	-0.123748	0.0265891	0.974694	0	139.68	Afu8g02450	hypothetical protein
Afu4g06940	2.63673	0.837944	59.5474	39.4337	20.1137	19.32	0.00230818	1.13948	0	170.709	Afu4g06940	Ortholog(s) have sphingolipid delta-4 desaturase activity, role in cellular response to glucose starvation, hyphal growth, response to heat, sphingosine biosynthetic process and endoplasmic reticulum localization
Afu6g11190	0.0868797	0.837909	22.0706	14.6468	7.42384	7.22297	0.818692	0.0695408	0	115.609	Afu6g11190	Ortholog(s) have protein serine/threonine kinase activity, ubiquitin binding activity
Afu2g11520	0.108683	0.837802	31.0603	15.2618	15.7985	-0.536696	0.778604	-0.108465	0	121.174	Afu2g11520	Monosugar-transporter similar to mstC
Afu2g05050	0.0934335	0.837323	35.7311	18.4207	17.3104	1.11027	0.80643	-0.100672	0	124.799	Afu2g05050	Ortholog of Aspergillus fumigatus A1163 : AFUB_022080
Afu6g03660	0.828444	0.837284	28.6336	16.3842	12.2494	4.13478	0.148442	0.338202	0	120.998	bioDA	Bifunctional dethiobiotin synthetase/adenosylmethionine-8-amino-7-oxononanoate aminotransferase, putative
Afu1g04160	0.876644	0.837272	12.0337	5.82116	6.21251	-0.39135	0.132848	0.715735	0	86.0444	Afu1g04160	Putative aspartate aminotransferase
Afu8g06880	0.182011	0.837179	21.7393	13.2108	8.52847	4.68233	0.657642	-0.323607	0	113.766	pmeA	Pectinesterase A, putative
Afu8g01730	3.569	0.836793	67.9766	29.147	38.8296	-9.68262	0.000269776	2.08994	0	146.293	Afu8g01730	Has domain(s) with predicted transferase activity, transferring glycosyl groups activity
Afu7g04950	2.45483	0.836049	19.1146	11.5037	7.61088	3.89283	0.00350892	2.01454	0	109.274	Afu7g04950	Has domain(s) with predicted triglyceride lipase activity and role in lipid metabolic process
Afu7g06250	0.0549193	0.835926	28.469	13.0969	15.3721	-2.27523	0.881213	0.115828	0	114.138	Afu7g06250	Has domain(s) with predicted protein disulfide oxidoreductase activity
Afu2g01890	2.74262	0.83589	68.6998	42.9634	25.7364	17.227	0.00180874	1.49656	0	171.32	Afu2g01890	Ortholog(s) have 2-octoprenyl-3-methyl-6-methoxy-1,4-benzoquinone hydroxylase activity, role in ubiquinone biosynthetic process and mitochondrial inner membrane localization
Afu3g07640	0.0642406	0.835597	28.4563	17.6075	10.8487	6.75881	0.862501	-0.0498914	0	124.125	pma1	Putative plasma membrane H+ ATPase
Afu1g15970	0.975683	0.835417	26.3777	11.7157	14.662	-2.94625	0.105759	0.663567	0	109.599	Afu1g15970	Putative aldo-keto reductase
Afu5g09200	0.390891	0.835358	28.3549	17.2105	11.1444	6.06605	0.406545	0.162527	0	127.921	Afu5g09200	Ortholog(s) have protein homodimerization activity, ubiquitin protein ligase activity, ubiquitin-protein transferase activity
Afu4g03050	0.170406	0.835313	43.3823	17.0294	26.3529	-9.32345	0.675451	0.108229	0	119.631	pfy1	Profilin
Afu6g14050	0.498709	0.835227	57.694	39.8621	17.8319	22.0302	0.317169	-0.54287	0	165.759	Afu6g14050	Has domain(s) with predicted UDP-N-acetylmuramate dehydrogenase activity, flavin adenine dinucleotide binding activity and role in oxidation-reduction process
Afu8g02120	1.09588	0.835208	37.6188	20.3534	17.2654	3.08797	0.0801904	-0.592962	0	135.158	Afu8g02120	protein of unknown function
Afu3g07360	0.0462309	0.835098	37.3509	21.4508	15.9002	5.55057	0.899019	0.0392222	0	127.294	Afu3g07360	Ortholog(s) have copper ion binding activity, role in copper ion transport, protein complex assembly and mitochondrial inner membrane, plasma membrane localization
Afu2g02740	0.69966	0.835065	10.9249	7.0583	3.86658	3.19172	0.199683	0.586855	0	89.7827	Afu2g02740	Ortholog of Aspergillus fumigatus A1163 : AFUB_019840
Afu1g04120	0.133834	0.834884	40.1915	30.775	9.41648	21.3586	0.734794	-0.124915	0	147.191	Afu1g04120	Has domain(s) with predicted CoA-transferase activity and role in metabolic process
Afu1g01390	0.228474	0.834247	24.6148	8.28804	16.3267	-8.03867	0.590917	0.25709	0	95.7398	Afu1g01390	Ortholog of A. nidulans FGSC A4 : AN8157 and Aspergillus fumigatus A1163 : AFUB_079400
Afu4g04640	1.53062	0.833722	72.8313	44.8984	27.9329	16.9656	0.0294702	-0.874901	0	175.68	Afu4g04640	Has domain(s) with predicted role in ubiquitin-dependent protein catabolic process
Afu6g13460	1.84966	0.833218	32.9951	10.4441	22.551	-12.1068	0.0141363	0.658929	0	102.415	Afu6g13460	Ortholog of A. nidulans FGSC A4 : AN5448, A. niger CBS 513.88 : An08g08850, Neosartorya fischeri NRRL 181 : NFIA_059420, Aspergillus wentii : Aspwe1_0194392 and Aspergillus versicolor : Aspve1_0053254
Afu1g13590	0.020451	0.833195	20.7802	14.1292	6.65097	7.47824	0.954001	0.0131897	0	116.635	Afu1g13590	Ortholog(s) have enzyme inhibitor activity and role in actin cortical patch assembly, negative regulation of catalytic activity, septin cytoskeleton organization
Afu4g10410	0.773307	0.833179	27.062	18.4453	8.61672	9.82861	0.168536	0.334697	0	125.979	Afu4g10410	Putative aspartate aminotransferase
Afu8g05480	0.930574	0.833167	55.1191	28.7307	26.3884	2.34229	0.117335	0.385118	0	154.147	Afu8g05480	Ortholog(s) have role in nuclear-transcribed mRNA catabolic process, meiosis-specific transcripts and NURS complex, nuclear body, nuclear chromatin localization
Afu2g00710	0.808469	0.833116	33.9303	17.8314	16.0989	1.73248	0.155429	-1.32185	0	126.357	Afu2g00710	Ortholog(s) have alpha-amylase activity, role in carbohydrate catabolic process and cell septum, cell wall-bounded periplasmic space, extracellular region, fungal-type cell wall, hyphal septin band, spitzenkorper localization
Afu1g13320	0.122124	0.832997	24.704	9.42837	15.2757	-5.8473	0.754876	0.143484	0	99.1948	Afu1g13320	Has domain(s) with predicted coenzyme binding, oxidoreductase activity, acting on the CH-OH group of donors, NAD or NADP as acceptor, phosphogluconate dehydrogenase (decarboxylating) activity
Afu3g13755	2.51828	0.832983	20.6416	9.40438	11.2372	-1.83278	0.00303191	1.20243	0	97.0581	Afu3g13755	protein of unknown function
Afu4g03530	0.779426	0.832824	40.442	22.0713	18.3707	3.70061	0.166178	-0.613295	0	139.256	Afu4g03530	Ortholog of Neosartorya fischeri NRRL 181 : NFIA_029910 and Aspergillus fumigatus A1163 : AFUB_099520
Afu1g06140	0.335481	0.832722	12.1258	7.80761	4.31816	3.48945	0.461869	0.343384	0	94.3112	Afu1g06140	Ortholog(s) have hydrolase activity, acting on glycosyl bonds activity and role in carbohydrate catabolic process
Afu5g13920	0.0257148	0.832674	43.4481	31.8658	11.5823	20.2835	0.942508	-0.0266896	0	147.966	wos2	Putative Hsp90 binding co-chaperone
Afu8g01860	0.0669786	0.832591	15.2068	8.4438	6.76298	1.68082	0.85708	-0.143182	0	95.9649	Afu8g01860	Ortholog of A. nidulans FGSC A4 : AN0992, A. niger CBS 513.88 : An09g00600, Neosartorya fischeri NRRL 181 : NFIA_095470 and Aspergillus wentii : Aspwe1_0043470, Aspwe1_0044332
Afu1g05510	0.375313	0.832588	27.6647	22.0149	5.64983	16.365	0.421393	0.183863	0	134.163	Afu1g05510	Ortholog of A. nidulans FGSC A4 : AN4074, A. niger CBS 513.88 : An18g04320, A. oryzae RIB40 : AO090009000394, Aspergillus wentii : Aspwe1_0374837 and Aspergillus sydowii : Aspsy1_0057625
Afu1g17000	1.09417	0.832412	28.1485	12.9715	15.177	-2.20545	0.0805065	0.30937	0	109.495	Afu1g17000	Ortholog of A. nidulans FGSC A4 : AN0631, A. niger CBS 513.88 : An01g09850, A. oryzae RIB40 : AO090005000975, Aspergillus wentii : Aspwe1_0068188 and Aspergillus sydowii : Aspsy1_0041402
Afu6g07120	0.162413	0.832303	47.6394	34.7536	12.8858	21.8678	0.687998	-0.146479	0	154.468	nudC	Nuclear movement protein NudC, putative
Afu2g12330	1.42921	0.832275	22.754	9.73977	13.0142	-3.27444	0.0372209	0.396286	0	99.9567	acuM	Transcription activator of gluconeogenesis acuM
Afu7g00390	1.64481	0.832174	36.7303	19.7703	16.96	2.8103	0.0226566	0.99676	0	127.975	Afu7g00390	MFS multidrug transporter
Afu1g15960	0.241702	0.831662	32.4989	19.3803	13.1186	6.26172	0.573189	-0.0849059	0	130.539	glr1	Glutathione reductase, putative
Afu3g09240	2.28705	0.831661	29.3059	14.6118	14.6942	-0.082364	0.00516356	1.67471	0	117.863	Afu3g09240	Has domain(s) with predicted catalytic activity and role in metabolic process
Afu1g17010	0.00192145	0.831634	13.3981	10.1913	3.20676	6.98455	0.995585	-0.00331537	0	100.355	Afu1g17010	Putative glutathione S-transferase
Afu2g11900	0.289858	0.831613	23.8839	16.2191	7.66481	8.55432	0.513029	0.299526	0	117.025	Afu2g11900	Putative pyruvate dehydrogenase kinase
Afu1g13470	0.0742618	0.831181	23.5266	14.5468	8.97982	5.567	0.842826	-0.0339633	0	114.651	phb1	prohibitin, putative
Afu5g11360	0.0396538	0.830802	12.9387	6.94103	5.99769	0.943344	0.912738	0.0174042	0	89.9718	Afu5g11360	Ortholog(s) have role in Golgi to vacuole transport, protein targeting to vacuole and AP-3 adaptor complex localization
Afu7g06510	0.928389	0.830131	20.4113	9.54688	10.8644	-1.31752	0.117926	0.506292	0	105.309	Afu7g06510	Putative acyl coenzyme A dehydrogenase
Afu4g12830	0.235958	0.829916	18.9305	11.6022	7.32832	4.27386	0.580821	0.0884807	0	103.688	Afu4g12830	Ortholog(s) have role in ascospore-type prospore membrane assembly, intracellular protein transport, retrograde transport, endosome to Golgi and cytosol, endosome, prospore membrane, retromer complex localization
Afu2g05190	0.201088	0.829657	29.8451	21.7941	8.05099	13.7431	0.629378	-0.246456	0	130.603	Afu2g05190	Has domain(s) with predicted substrate-specific transmembrane transporter activity, transmembrane transporter activity, role in transmembrane transport and integral component of membrane, membrane localization
Afu2g05990	2.75025	0.829524	88.2911	39.528	48.7631	-9.2351	0.00177725	1.3266	0	169.551	Afu2g05990	Ortholog of A. nidulans FGSC A4 : AN7453, A. niger CBS 513.88 : An02g14270, Aspergillus wentii : Aspwe1_0032863, Aspergillus sydowii : Aspsy1_0090031 and Aspergillus terreus NIH2624 : ATET_06789
Afu1g13430	2.30788	0.82944	79.8985	29.7648	50.1337	-20.3689	0.0049217	0.82692	0	153.85	Afu1g13430	Ortholog of A. nidulans FGSC A4 : AN1574, AN0682, A. fumigatus Af293 : Afu8g05950, A. niger CBS 513.88 : An09g02840 and A. oryzae RIB40 : AO090012000536
Afu1g01250	0.689335	0.829194	19.1259	6.21003	12.9158	-6.70579	0.204487	0.436852	0	87.2199	sedB	Putative tripeptidyl-peptidase of the sedolisin family
Afu5g12940	1.08981	0.829145	22.5094	15.8203	6.68913	9.13113	0.0813192	0.674456	0	118.8	Afu5g12940	Ortholog(s) have cytosol, nucleus localization
Afu1g10610	2.35266	0.828998	29.9817	9.4548	20.5269	-11.0721	0.00443951	1.5288	0	98.369	Afu1g10610	Ortholog of Aspergillus fumigatus A1163 : AFUB_010030
Afu3g06460	0.113719	0.828949	38.2094	20.2195	17.9899	2.22959	0.769628	-0.110963	0	122.739	Afu3g06460	protein of unknown function
Afu5g00840	0.101059	0.828806	24.3331	14.3525	9.98062	4.37189	0.792394	0.260274	0	111.929	Afu5g00840	Ortholog of A. nidulans FGSC A4 : AN5639, AN2587, AN9444, AN7395, A. niger CBS 513.88 : An03g01000, A. oryzae RIB40 : AO090102000018 and Aspergillus wentii : Aspwe1_0065350, Aspwe1_0153928, Aspwe1_0178709
Afu2g09320	0.0642528	0.82854	14.9923	9.098	5.89427	3.20373	0.862476	-0.0495539	0	98.6091	Afu2g09320	Ortholog(s) have peptide alpha-N-acetyltransferase activity, role in N-terminal protein amino acid acetylation and NatC complex, cytosol, nucleus localization
Afu2g03990	1.8462	0.828485	45.3343	31.1079	14.2264	16.8816	0.0142495	1.2374	0	150.587	Afu2g03990	Ortholog of A. nidulans FGSC A4 : AN3791, A. niger CBS 513.88 : An07g08650, A. oryzae RIB40 : AO090005001527, Aspergillus wentii : Aspwe1_0183621 and Aspergillus sydowii : Aspsy1_0150415
Afu6g10380	0.201057	0.828447	43.2684	17.075	26.1934	-9.11836	0.629423	-0.104116	0	124.29	canA	Putative cullin binding protein
Afu5g14230	1.72333	0.828417	24.5453	9.79228	14.753	-4.96073	0.0189092	0.840356	0	104.228	Afu5g14230	Has domain(s) with predicted RNA polymerase II transcription factor activity, sequence-specific DNA binding, transcription factor activity, sequence-specific DNA binding, zinc ion binding activity
Afu3g15240	0.794751	0.828391	34.7618	16.7317	18.0301	-1.29835	0.160417	-1.13427	0	123.67	Afu3g15240	Ortholog of A. niger CBS 513.88 : An04g06280, Neosartorya fischeri NRRL 181 : NFIA_005300, NFIA_061840, Aspergillus versicolor : Aspve1_0309353 and Aspergillus niger ATCC 1015 : 186516-mRNA, 51160-mRNA
Afu3g03720	0.586042	0.828331	41.1131	21.1865	19.9267	1.2598	0.259393	-1.10557	0	131.058	Afu3g03720	protein of unknown function
Afu2g04710	0.566669	0.828097	21.0831	13.3429	7.74016	5.60275	0.271226	0.181299	0	113.373	Afu2g04710	Has domain(s) with predicted heme binding activity
Afu2g07590	1.47279	0.828034	53.1517	19.9665	33.1852	-13.2187	0.0336676	0.779838	0	128.081	Afu2g07590	Ortholog(s) have role in (1->6)-beta-D-glucan biosynthetic process, cellular response to toxic substance, filamentous growth of a population of unicellular organisms in response to biotic stimulus and extracellular region localization
Afu3g12180	0.401628	0.827995	23.9727	16.4244	7.54827	8.87611	0.396618	0.515263	0	120.738	Afu3g12180	Has domain(s) with predicted DNA binding, RNA polymerase II transcription factor activity, sequence-specific DNA binding, zinc ion binding activity and role in regulation of transcription, DNA-templated, transcription, DNA-templated
Afu5g00980	0.229126	0.82793	25.0585	13.6451	11.4133	2.23177	0.59003	0.393655	0	109.235	Afu5g00980	Has domain(s) with predicted role in transmembrane transport and integral component of membrane localization
Afu1g11180	0.488762	0.827732	54.0205	39.4585	14.562	24.8964	0.324517	-0.764209	0	157.939	hsp78	Heat shock protein/chaperonin
Afu3g02520	1.37759	0.827627	44.6958	17.6993	26.9966	-9.29731	0.0419187	1.33288	0	126.076	Afu3g02520	Has domain(s) with predicted role in transmembrane transport and integral component of membrane localization
Afu1g05060	0.833596	0.827545	22.2126	10.0346	12.178	-2.14345	0.146691	0.236462	0	101.336	Afu1g05060	Ortholog(s) have uroporphyrinogen decarboxylase activity, role in heme biosynthetic process and cytosol, nucleus localization
Afu6g05140	1.72671	0.827436	20.497	15.8887	4.60835	11.2803	0.0187623	0.963268	0	116.158	erg3A	Sterol delta 5,6-desaturase ERG3, putative
Afu2g02530	0.60378	0.827319	37.9415	18.7706	19.1708	-0.400191	0.249012	-0.219911	0	126.178	Afu2g02530	Ortholog(s) have protein serine/threonine kinase activity, protein tyrosine kinase activity
Afu3g09680	0.0885141	0.827277	19.7278	13.1672	6.5606	6.60656	0.815616	0.067351	0	108.933	Afu3g09680	Ortholog(s) have fungal-type vacuole membrane localization
Afu3g12990	0.573295	0.827127	10.6544	5.64278	5.01166	0.631125	0.267119	0.286301	0	86.1889	Afu3g12990	Putative methyltransferase
Afu5g00590	0.893509	0.826758	44.3982	17.0071	27.3911	-10.3841	0.127788	0.91488	0	117.001	Afu5g00590	Ortholog of A. niger CBS 513.88 : An15g07140, An13g01800, Neosartorya fischeri NRRL 181 : NFIA_023890, NFIA_041900 and Aspergillus wentii : Aspwe1_0039567, Aspwe1_0040764, Aspwe1_0044902
Afu4g04000	1.44783	0.826458	30.7779	20.1329	10.645	9.48783	0.0356593	0.508465	0	130.686	Afu4g04000	Ortholog of A. nidulans FGSC A4 : AN12072, A. niger CBS 513.88 : An14g00870, Aspergillus wentii : Aspwe1_0115406, Aspergillus sydowii : Aspsy1_0158217 and Aspergillus terreus NIH2624 : ATET_02239
Afu2g04490	1.19927	0.826457	26.0695	9.41436	16.6552	-7.24081	0.063202	0.649553	0	98.6437	Afu2g04490	Has domain(s) with predicted NAD binding, oxidoreductase activity, acting on the CH-OH group of donors, NAD or NADP as acceptor activity and role in oxidation-reduction process
Afu2g08110	0.390891	0.826344	16.8789	7.71851	9.16041	-1.4419	0.406545	0.270785	0	94.1033	Afu2g08110	Has domain(s) with predicted ATP binding, glucose binding, hexokinase activity, phosphotransferase activity, alcohol group as acceptor activity
Afu7g01590	0.0749732	0.826274	30.1924	18.8004	11.392	7.40848	0.841447	-0.0670361	0	125.277	Afu7g01590	Has domain(s) with predicted catalytic activity, pyridoxal phosphate binding activity
Afu1g10430	3.82862	0.826166	55.2175	22.9816	32.2359	-9.25438	0.00014838	0.943075	0	132.156	Afu1g10430	Ortholog of A. nidulans FGSC A4 : AN10168, A. niger CBS 513.88 : An08g02380, Neosartorya fischeri NRRL 181 : NFIA_015240, Aspergillus wentii : Aspwe1_0036585 and Aspergillus zonatus : Aspzo1_0163764
Afu5g00990	0.522444	0.826006	21.0951	11.7677	9.32745	2.44021	0.3003	0.68734	0	102.983	Afu5g00990	Ortholog of Aspergillus fumigatus A1163 : AFUB_049430
Afu6g04750	0.891842	0.825786	59.484	41.9006	17.5835	24.3171	0.12828	-1.02079	0	164.082	fes1	Hsp70 nucleotide exchange factor fes1, putative
Afu6g14410	0.207316	0.825734	26.5974	16.6604	9.93704	6.72333	0.620417	0.332291	0	119.667	Afu6g14410	Ortholog(s) have cytosol localization
Afu7g08540	0.165102	0.82565	26.2975	15.0313	11.2662	3.76512	0.683751	-0.12677	0	117.305	Afu7g08540	Ortholog of Aspergillus fumigatus A1163 : AFUB_097680, AFUB_098040
Afu5g08450	1.4471	0.825373	59.4981	23.1409	36.3571	-13.2162	0.0357187	0.391681	0	137.872	Afu5g08450	Ortholog of A. nidulans FGSC A4 : AN12000, A. niger CBS 513.88 : An03g04710, A. oryzae RIB40 : AO090701000765, Aspergillus wentii : Aspwe1_0023675 and Aspergillus terreus NIH2624 : ATET_08223
Afu8g03870	0.654084	0.825192	23.8578	14.5169	9.34097	5.17588	0.221777	0.384535	0	108.28	Afu8g03870	Ortholog of Aspergillus wentii : Aspwe1_0186049, Aspergillus versicolor : Aspve1_0079412, Aspergillus fumigatus A1163 : AFUB_083710 and Aspergillus zonatus : Aspzo1_0133361
Afu1tP(AGG)1	1.24969	0.824959	27.741	7.24953	20.4914	-13.2419	0.0562741	1.4947	0	89.1053	tP(AGG)1	unspecified product
Afu2g14990	3.53294	0.82487	75.1309	28.2153	46.9157	-18.7004	0.000293132	-0.793869	0	151.718	Afu2g14990	Tubulin alpha-2 subunit
Afu2g04020	0.726835	0.824813	61.2102	38.096	23.1143	14.9817	0.187571	-0.784701	0	159.76	Afu2g04020	Putative alpha, alpha-trehalose phosphate synthase subunit
Afu7g05780	1.1642	0.824753	32.9606	12.9151	20.0455	-7.13031	0.0685175	0.461074	0	107.873	Afu7g05780	Ortholog(s) have role in establishment or maintenance of cell polarity, hyphal growth
Afu3g00150	1.72792	0.824708	17.7993	8.5232	9.27612	-0.752915	0.0187104	0.695172	0	94.8766	Afu3g00150	Has domain(s) with predicted oxidoreductase activity and role in metabolic process
Afu8g07240	0.0566	0.824622	22.4939	7.4485	15.0454	-7.59686	0.877809	-0.122861	0	90.3349	Afu8g07240	Ortholog(s) have role in maltose metabolic process
Afu8g04890	0.01403	0.824377	19.0294	13.4783	5.55105	7.92726	0.968211	0.0114113	0	109.016	Afu8g04890	Ortholog(s) have role in response to salt stress
Afu6g07790	0.475096	0.823856	31.8823	11.1837	20.6987	-9.51499	0.334891	0.427606	0	101.991	Afu6g07790	Ortholog of Aspergillus fumigatus A1163 : AFUB_073750
Afu5g01920	0.0408356	0.823735	9.37929	6.46812	2.91117	3.55696	0.910258	-0.0551068	0	87.4028	Afu5g01920	Ortholog of A. niger CBS 513.88 : An16g01780, A. oryzae RIB40 : AO090003001326, Aspergillus wentii : Aspwe1_0174201, Aspergillus sydowii : Aspsy1_0029040 and Aspergillus terreus NIH2624 : ATET_09813
Afu1g05930	0.0212522	0.823538	18.1414	10.8282	7.31323	3.51494	0.952243	0.0103785	0	101.516	Afu1g05930	Ortholog(s) have protein serine/threonine kinase activity
Afu2g01030	0.0272698	0.823529	20.3771	10.5228	9.85426	0.668555	0.93914	-0.0343279	0	104.413	Afu2g01030	Ortholog(s) have cytosol, nucleus localization
Afu1g10700	0.184916	0.823063	29.6826	17.3961	12.2865	5.10967	0.653257	-0.0704402	0	122.361	Afu1g10700	Ortholog(s) have role in proteasome regulatory particle assembly, proteolysis and cytosol, nucleus, proteasome regulatory particle localization
Afu2g04580	0.124502	0.822942	22.1304	9.91769	12.2127	-2.29502	0.750755	-0.159321	0	101.533	Afu2g04580	Ortholog of Aspergillus fumigatus A1163 : AFUB_021630
Afu3g07390	0.588067	0.822743	18.5344	12.2388	6.29559	5.94325	0.258186	0.86276	0	110.73	Afu3g07390	Ortholog of Aspergillus fumigatus A1163 : AFUB_041690
Afu6g03430	0.145567	0.822736	15.0536	8.76053	6.29311	2.46742	0.715209	-0.160624	0	95.5025	fmpR	C6 finger transcription factor fmpR
Afu2g03220	1.93254	0.822727	67.5803	39.5621	28.0182	11.5438	0.0116804	-0.449604	0	162.958	Afu2g03220	Ortholog of A. nidulans FGSC A4 : AN4508/bxiA, A. niger CBS 513.88 : An07g07670, A. oryzae RIB40 : AO090120000264, Aspergillus wentii : Aspwe1_0172263 and Aspergillus sydowii : Aspsy1_0213187
Afu6g09770	1.39818	0.822639	25.258	8.09471	17.1633	-9.0686	0.0399779	1.08673	0	93.9079	Afu6g09770	Geranylgeranyl diphosphate synthase
Afu2g11840	0.0429044	0.822376	42.708	15.3282	27.3798	-12.0515	0.905932	0.0384807	0	115.95	cyc8	Transcriptional corepressor
Afu3g02820	0.839024	0.822352	17.1464	9.09125	8.05518	1.03607	0.144869	0.70721	0	94.9813	Afu3g02820	Ortholog of Aspergillus fumigatus A1163 : AFUB_045420
Afu2g05870	0.0667978	0.82225	23.2994	14.9839	8.3155	6.66841	0.857437	-0.181671	0	115.448	Afu2g05870	Ortholog of Aspergillus fumigatus A1163 : AFUB_022910
Afu5g09920	1.07163	0.822228	21.9234	8.1096	13.8138	-5.70422	0.0847951	0.651849	0	91.4659	Afu5g09920	Has domain(s) with predicted hydrolase activity and role in metabolic process
Afu1g14300	3.34334	0.821927	38.6622	28.5114	10.1508	18.3606	0.000453589	1.75623	0	146.677	Afu1g14300	Putative fasciclin domain family protein with a predicted role in cell adhesion
Afu6g10160	0.0395869	0.821733	25.2926	14.4249	10.8677	3.55714	0.912879	0.0674747	0	112.938	Afu6g10160	Ortholog of Aspergillus fumigatus A1163 : AFUB_076220
Afu4g06400	1.15015	0.821549	37.839	15.049	22.79	-7.74096	0.0707708	0.3702	0	117.815	Afu4g06400	Ortholog(s) have role in cellular response to lithium ion, cellular response to neutral pH, entry into host and filamentous growth of a population of unicellular organisms in response to pH, more
Afu6g04030	1.24574	0.821168	55.6425	22.2647	33.3777	-11.113	0.0567883	0.563772	0	129.31	Afu6g04030	Ortholog(s) have role in hyphal growth
Afu4g07890	1.44783	0.820769	21.4822	12.5406	8.94161	3.59901	0.0356593	0.677161	0	107.417	Afu4g07890	Ortholog of A. nidulans FGSC A4 : AN3852, A. oryzae RIB40 : AO090023000779, Aspergillus wentii : Aspwe1_0034503, Aspergillus sydowii : Aspsy1_0148826 and Aspergillus terreus NIH2624 : ATET_05409
Afu1g01370	0.91185	0.820639	36.6545	16.9311	19.7234	-2.79221	0.122504	0.854527	0	121.352	Afu1g01370	Predicted glutathione S transferase
Afu6g14130	2.81224	0.820482	51.0504	22.4619	28.5885	-6.12665	0.00154085	-0.740164	0	137.608	Afu6g14130	Ortholog(s) have role in chromatin silencing at silent mating-type cassette
Afu6g06470	0.730542	0.82039	49.4565	35.4166	14.0399	21.3767	0.185976	-1.18637	0	151.796	hsp30	Putative integral plasma membrane heat shock protein
Afu2g07650	0.0688643	0.820035	14.762	9.18641	5.57558	3.61082	0.853367	0.0771304	0	97.1176	Afu2g07650	Ortholog of A. nidulans FGSC A4 : AN10733, Aspergillus glaucus : Aspgl1_0045891, Neosartorya fischeri NRRL 181 : NFIA_083380 and Aspergillus wentii : Aspwe1_0632268
Afu4g08920	1.46501	0.820002	27.1953	15.7845	11.4107	4.37381	0.034276	0.675788	0	118.641	Afu4g08920	Putative protein kinase
Afu2g10920	0.974276	0.819971	37.6663	19.4796	18.1866	1.29298	0.106102	-0.367454	0	128.361	echA	Enoyl-CoA hydratase/isomerase family protein
Afu2g02450	0.621447	0.819704	25.6021	10.3948	15.2073	-4.81243	0.239086	0.182453	0	103.999	Afu2g02450	Ortholog of A. nidulans FGSC A4 : AN10572, A. niger CBS 513.88 : An07g06200, A. oryzae RIB40 : AO090026000558, Aspergillus wentii : Aspwe1_0353125 and Aspergillus sydowii : Aspsy1_0091260
Afu4g13200	0.0549193	0.819624	41.6053	20.0923	21.513	-1.42076	0.881213	-0.0708457	0	120.584	Afu4g13200	Ortholog of A. nidulans FGSC A4 : AN1940, A. niger CBS 513.88 : An01g08880, A. oryzae RIB40 : AO090009000261, Aspergillus wentii : Aspwe1_0166484 and Aspergillus terreus NIH2624 : ATET_03203
Afu5g08390	0.205661	0.819615	39.4069	28.0549	11.3519	16.703	0.622786	-0.212138	0	135.929	ssk1	Response regulator, putative
Afu4g03460	0.186707	0.819603	17.8042	12.8381	4.96614	7.87191	0.650569	0.272578	0	105.18	srbB	Sterol Regulatory Element Binding Protein Family member
Afu2g04262	2.74495	0.819595	52.089	19.1075	32.9816	-13.8741	0.00179909	1.11404	0	123.795	Afu2g04262	Ortholog of A. nidulans FGSC A4 : AN1893/silA, A. niger CBS 513.88 : An11g02150, Aspergillus wentii : Aspwe1_0055076 and Aspergillus sydowii : Aspsy1_0084209, Aspsy1_0138334
Afu5g02700	0.327433	0.81939	23.5466	14.6431	8.90348	5.73962	0.470508	0.890984	0	111.143	Afu5g02700	Putative multidrug resistant protein
Afu5g09230	0.00513129	0.81913	23.4337	11.9306	11.503	0.427609	0.988254	0.00635527	0	104.026	Afu5g09230	Putative transaldolase
Afu3g09650	1.49457	0.81899	49.6776	20.1041	29.5734	-9.46928	0.0320204	1.0728	0	127.988	Afu3g09650	Ortholog(s) have Golgi apparatus localization
Afu4g04190	1.47479	0.818808	47.0451	34.7458	12.2994	22.4464	0.033513	1.52034	0	157.728	Afu4g04190	Ortholog of A. nidulans AN7033
Afu8g04900	0.28891	0.818801	29.3864	23.4808	5.90554	17.5753	0.51415	0.177148	0	124.116	Afu8g04900	Has domain(s) with predicted phosphatidylinositol binding activity and role in cell communication
Afu1g09250	2.06096	0.818668	70.5905	27.1191	43.4714	-16.3523	0.00869037	0.424885	0	143.486	Afu1g09250	Ortholog of A. nidulans FGSC A4 : AN1362, A. niger CBS 513.88 : An08g00770, A. oryzae RIB40 : AO090005001616, Aspergillus wentii : Aspwe1_0024539 and Aspergillus sydowii : Aspsy1_0053010
Afu7g00150	0.127381	0.818642	23.7484	18.393	5.35538	13.0377	0.745794	0.258396	0	116.899	nscC	FAD-dependent monooxygenase nscC
Afu5g01330	0.587744	0.818516	13.7164	7.80233	5.9141	1.88823	0.258378	0.527008	0	89.7448	Afu5g01330	Has domain(s) with predicted acid phosphatase activity, hydrolase activity, metal ion binding activity
Afu5g03830	1.44322	0.818439	29.8326	11.8054	18.0272	-6.22173	0.0360396	1.05273	0	105.834	Afu5g03830	Ortholog of Aspergillus glaucus : Aspgl1_0052417, Neosartorya fischeri NRRL 181 : NFIA_038290, Aspergillus wentii : Aspwe1_0030158 and Aspergillus fumigatus A1163 : AFUB_052340
Afu2g16440	0.786298	0.818318	16.9279	12.0509	4.87693	7.17401	0.163569	0.942999	0	100.801	Afu2g16440	Ortholog of Aspergillus fumigatus A1163 : AFUB_032110
Afu5g11030	1.72216	0.818088	26.2162	18.6812	7.5351	11.1461	0.01896	1.00164	0	124.302	Afu5g11030	Has domain(s) with predicted transferase activity, transferring acyl groups activity and role in metabolic process
Afu6g13470	1.77806	0.817838	30.0169	9.87562	20.1413	-10.2656	0.0166702	0.968312	0	97.6256	Afu6g13470	Has domain(s) with predicted hydrolase activity
Afu8g05580	0.635673	0.817643	17.3028	10.6458	6.65699	3.98878	0.231381	0.640301	0	104.635	coaT	Putative coenzyme A transferase
Afu5g00910	0.54397	0.817468	10.6542	6.06058	4.59366	1.46692	0.285779	0.61134	0	82.0196	Afu5g00910	Ortholog of A. nidulans FGSC A4 : AN1567, Neosartorya fischeri NRRL 181 : NFIA_041260, Aspergillus wentii : Aspwe1_0149298 and Aspergillus versicolor : Aspve1_0045271, Aspve1_0151961
Afu7g04010	2.26776	0.817077	46.1106	17.7153	28.3953	-10.6799	0.0053981	1.37945	0	123.367	Afu7g04010	Ortholog of A. nidulans FGSC A4 : AN4257, A. fumigatus Af293 : Afu6g12230, A. niger CBS 513.88 : An13g00460, An02g13770 and A. oryzae RIB40 : AO090026000813, AO090120000195
Afu1g07480	2.50265	0.817064	56.7827	44.597	12.1857	32.4113	0.00314307	2.26636	0	166.48	hem13	Oxygen-dependent coproporphyrinogen-III oxidase, putative
Afu6g09740	1.68417	0.817015	26.2409	12.1468	14.094	-1.94722	0.0206934	1.12485	0	103.066	gliT	Thioredoxin reductase gliT
Afu1g16240	0.528471	0.816612	17.0085	9.53205	7.47644	2.05561	0.296162	0.313325	0	96.2895	Afu1g16240	Has domain(s) with predicted catalytic activity and role in metabolic process
Afu2g04360	0.0340308	0.816485	17.9912	12.6613	5.32999	7.33126	0.924633	-0.0380872	0	108.527	Afu2g04360	WD repeat protein
Afu5g09980	2.83383	0.816343	33.103	17.4489	15.6541	1.79488	0.00146611	1.73925	0	119.178	Afu5g09980	Has domain(s) with predicted acyl-CoA dehydrogenase activity, oxidoreductase activity, acting on the CH-CH group of donors activity and role in oxidation-reduction process
Afu2g02050	0.784236	0.816019	58.4809	41.7614	16.7195	25.042	0.164348	-0.662501	0	159.399	cyp7	Putative peptidyl-prolyl cis-trans isomerase
Afu7g06790	0.0996197	0.815903	8.51465	6.4845	2.03015	4.45435	0.795024	0.216847	0	83.593	Afu7g06790	Ortholog(s) have endoplasmic reticulum localization
Afu5g02160	0.218174	0.815724	19.0308	7.94499	11.0858	-3.1408	0.605099	0.102491	0	91.6476	Afu5g02160	Ortholog(s) have nucleolus localization
Afu4g04100	1.53557	0.815708	45.5772	11.8527	33.7245	-21.8719	0.0291361	0.418167	0	103.579	Afu4g04100	Ortholog(s) have ubiquitin binding activity
Afu1g05730	0.513828	0.815695	20.6703	6.55158	14.1187	-7.56712	0.306318	0.184385	0	85.9532	Afu1g05730	Ortholog(s) have Golgi apparatus localization
Afu4g01070	1.1693	0.815349	16.841	7.80538	9.03564	-1.23026	0.0677168	1.01116	0	91.6668	Afu4g01070	Putative acid phosphatase, phoB-regulated
Afu4g03340	0.356759	0.815343	16.5817	11.3322	5.24955	6.0826	0.439786	0.322097	0	104.478	Afu4g03340	Ortholog of A. nidulans FGSC A4 : AN3479, AN8495, AN3143, A. fumigatus Af293 : Afu3g01440, Afu3g13940, Afu5g07620 and A. niger CBS 513.88 : An13g02880, An09g04780
Afu1g03720	0.539126	0.814929	30.6953	17.1701	13.5252	3.64493	0.288984	-0.48612	0	113.903	Afu1g03720	Ortholog(s) have endoplasmic reticulum, mitochondrion localization
Afu2g07680	2.86153	0.814915	30.1827	14.1894	15.9933	-1.80385	0.00137552	2.17487	0	105.504	sidA	L-ornithine N5-oxygenase
Afu1g12830	3.31863	0.814856	33.4882	22.981	10.5073	12.4737	0.000480146	2.69223	0	126.124	niaD	Nitrate reductase
Afu6g10210	0.394771	0.814757	13.9947	6.40837	7.58635	-1.17798	0.402929	0.397872	0	83.3684	Afu6g10210	Ortholog(s) have extracellular region localization
Afu3g08070	0.210125	0.81462	10.5033	5.69442	4.80891	0.885509	0.616418	0.260648	0	81.3577	Afu3g08070	Ortholog(s) have role in secondary metabolite biosynthetic process
Afu1g07380	0.0826912	0.814582	10.8591	6.72886	4.13026	2.5986	0.826626	0.0835601	0	87.1175	Afu1g07380	Putative NADH-dependent glutamate synthase
Afu5g11245	1.44783	0.814501	13.3646	6.33587	7.02872	-0.692854	0.0356593	1.05192	0	84.4572	Afu5g11245	Ortholog of Aspergillus niger ATCC 1015 : 170145-mRNA and Aspergillus zonatus : Aspzo1_0130726
Afu2g01850	0.467628	0.81439	15.2727	8.71563	6.55705	2.15858	0.3407	0.181929	0	93.001	Afu2g01850	Ortholog(s) have role in cellular response to drug
Afu5g09350	0.955536	0.814375	47.8474	28.1692	19.6782	8.49103	0.110781	-0.203052	0	140.578	Afu5g09350	Ortholog of A. nidulans FGSC A4 : AN8821, A. niger CBS 513.88 : An07g03630, A. oryzae RIB40 : AO090020000551, Aspergillus wentii : Aspwe1_0048229 and Aspergillus sydowii : Aspsy1_0060977
Afu4g06220	0.645989	0.813684	25.18	18.2608	6.91919	11.3416	0.225949	0.635815	0	112.507	Afu4g06220	Ortholog of A. nidulans FGSC A4 : AN10547, A. oryzae RIB40 : AO090023000968, Neosartorya fischeri NRRL 181 : NFIA_109920, Aspergillus clavatus NRRL 1 : ACLA_045540 and Aspergillus zonatus : Aspzo1_0134944
Afu6g07990	0.614751	0.813513	55.2177	38.4756	16.7421	21.7335	0.2428	-0.545067	0	153.007	alkB	Oxidoreductase, 2OG-Fe(II) oxygenase family family
Afu3g12590	0.235637	0.813223	24.0927	10.2058	13.8869	-3.68112	0.581249	-0.204753	0	98.1944	Afu3g12590	Ortholog(s) have alpha-L-fucosidase activity and role in xyloglucan metabolic process
Afu7g04020	0.346879	0.81273	16.5744	7.79062	8.78376	-0.993147	0.449905	-0.284097	0	90.4112	Afu7g04020	Ortholog of A. niger CBS 513.88 : An13g00480, A. oryzae RIB40 : AO090026000812, Aspergillus wentii : Aspwe1_0429172, Aspergillus sydowii : Aspsy1_0154048 and Aspergillus terreus NIH2624 : ATET_04283
Afu2g03810	0.418216	0.812509	10.4427	6.09913	4.34359	1.75554	0.381754	0.172429	0	81.2723	hosA	Putative histone deacetylase
Afu1g07200	0.148049	0.811855	19.9634	9.78865	10.1748	-0.386127	0.711133	0.139368	0	92.0794	Afu1g07200	Has domain(s) with predicted catalytic activity, heme binding, oxidoreductase activity
Afu2g05450	1.66848	0.811824	31.7087	23.85	7.8587	15.9913	0.0214545	1.00947	0	132.65	Afu2g05450	Mitochondrial NADH dehydrogenase involved in oxidative phosphorylation
Afu2g11790	0.873809	0.811673	39.1708	23.1565	16.0143	7.14223	0.133718	0.46596	0	134.529	Afu2g11790	Ortholog of A. nidulans FGSC A4 : AN6198, A. niger CBS 513.88 : An02g03840, A. oryzae RIB40 : AO090026000463, Aspergillus wentii : Aspwe1_0175598 and Aspergillus sydowii : Aspsy1_0152269
Afu5g12720	1.35868	0.811146	66.1106	23.57	42.5406	-18.9707	0.0437846	-0.65383	0	135.222	Afu5g12720	Putative ABC multidrug transporter
Afu5g14510	1.60583	0.811122	28.6602	17.0403	11.6199	5.42035	0.0247838	1.26047	0	119.329	Afu5g14510	Ortholog of A. niger CBS 513.88 : An06g02470, Aspergillus brasiliensis : Aspbr1_0060254, Neosartorya fischeri NRRL 181 : NFIA_072450 and Aspergillus fumigatus A1163 : AFUB_062190
Afu6g04120	2.74835	0.810858	28.1307	18.2671	9.8636	8.40352	0.00178504	0.479286	0	120.386	Afu6g04120	Has domain(s) with predicted oxidoreductase activity and role in metabolic process
Afu6g00380	0.132904	0.810646	16.2879	7.11914	9.16876	-2.04962	0.73637	-0.163406	0	87.8031	Afu6g00380	Predicted adhesin-like protein
Afu7g00340	0.251163	0.810568	12.8691	7.02707	5.84207	1.185	0.560838	0.517874	0	85.5477	Afu7g00340	Has domain(s) with predicted hydrolase activity
Afu3g07240	0.855842	0.810451	11.391	5.34522	6.04579	-0.700571	0.139366	0.268468	0	78.3483	Afu3g07240	Ortholog of A. nidulans FGSC A4 : AN4832, A. niger CBS 513.88 : An02g13480/atg29, A. oryzae RIB40 : AO090020000200, Aspergillus wentii : Aspwe1_0042020 and Aspergillus sydowii : Aspsy1_0148063
Afu4g09820	1.60374	0.810186	10.9077	4.6573	6.25038	-1.59308	0.0249035	0.631703	0	73.5592	yaf9	Protein AF-9 homolog, putative
Afu1g12840	3.41623	0.809969	41.5253	27.9936	13.5317	14.4619	0.000383507	3.84553	0	135.004	niiA	Putative nitrite reductase
Afu3g15070	0.0746911	0.809911	16.6735	9.79911	6.87443	2.92468	0.841994	0.141823	0	94.4097	Afu3g15070	Ortholog of A. nidulans FGSC A4 : AN6259, Neosartorya fischeri NRRL 181 : NFIA_062010, Aspergillus versicolor : Aspve1_0052545 and Aspergillus fumigatus A1163 : AFUB_034140
Afu6g02190	1.26173	0.809855	31.8693	24.8564	7.01295	17.8434	0.054736	0.74913	0	135.195	Afu6g02190	Ortholog of A. nidulans FGSC A4 : AN8685, A. niger CBS 513.88 : An12g08650, A. oryzae RIB40 : AO090120000104, Aspergillus wentii : Aspwe1_0024128 and Aspergillus sydowii : Aspsy1_0157151
Afu2g09510	0.903573	0.809752	32.5286	16.5382	15.9905	0.547713	0.124861	-0.526927	0	118.237	Afu2g09510	protein of unknown function
Afu7g02340	0.906181	0.809703	27.1162	13.5018	13.6145	-0.112702	0.124114	-0.449727	0	107.978	Afu7g02340	Ortholog(s) have role in isoleucine biosynthetic process, mitochondrial translation and mitochondrial matrix localization
Afu6g03520	0.70236	0.809695	20.2764	7.32415	12.9522	-5.6281	0.198445	0.298486	0	84.9081	Afu6g03520	Putative short-chain dehydrogenase/reductase family protein
Afu5g13450	0.325252	0.80966	24.5691	13.7372	10.8319	2.90532	0.472877	-0.161999	0	107.858	Afu5g13450	Putative triosephosphate isomerase
Afu7g01790	0.740373	0.80941	18.0136	9.64675	8.36687	1.27989	0.181814	-0.698771	0	97.3399	ssu1	Putative sulphite efflux pump
Afu5g10650	2.84928	0.809292	81.2754	42.6617	38.6137	4.04797	0.00141487	1.83501	0	163.362	Afu5g10650	Has domain(s) with predicted FMN binding, oxidoreductase activity, oxidoreductase activity, acting on the CH-NH2 group of donors activity and role in oxidation-reduction process
Afu4g03435	0.597939	0.809283	15.4453	11.0107	4.43454	6.57618	0.252383	-0.670107	0	101.53	Afu4g03435	Has domain(s) with predicted transporter activity, role in transport and membrane localization
Afu4g03450	1.27293	0.809256	35.6503	25.4746	10.1756	15.299	0.0533418	1.21122	0	134.617	Afu4g03450	Ortholog of A. nidulans FGSC A4 : AN9322, A. niger CBS 513.88 : An14g02560, An01g11380, A. oryzae RIB40 : AO090011000213, Aspergillus wentii : Aspwe1_0115377 and Aspergillus sydowii : Aspsy1_0073421
Afu2g17580	0.846517	0.809213	52.4591	19.7849	32.6742	-12.8893	0.142391	-1.15908	0	127.181	arp1	Scytalone dehydratase arp1
Afu1g11800	0.222839	0.80834	14.1803	6.53268	7.64757	-1.11489	0.598634	-0.170363	0	83.9688	Afu1g11800	Has domain(s) with predicted protein dimerization activity
Afu2g05810	1.61235	0.808112	58.2051	26.1117	32.0934	-5.98167	0.0244146	1.1439	0	137.763	Afu2g05810	Putative dienelactone hydrolase
Afu7g06820	0.477949	0.8081	21.06	14.0481	7.01184	7.03627	0.332698	1.24111	0	106.676	Afu7g06820	Has domain(s) with predicted role in cell adhesion
Afu8g05880	0.702368	0.807723	25.5294	13.5064	12.023	1.48333	0.198441	1.37444	0	109.94	Afu8g05880	Has domain(s) with predicted role in protein folding and cytoplasm localization
Afu4g09840	1.00446	0.807605	31.4184	17.8943	13.5241	4.37025	0.0989792	-0.815114	0	121.09	bna5-2	Kynureninase 2, putative
Afu4g03830	1.6823	0.807596	34.6994	8.43904	26.2603	-17.8213	0.0207825	0.988526	0	93.5459	Afu4g03830	Ortholog(s) have extracellular region localization
Afu3g05980	1.56811	0.807594	20.657	11.0092	9.64782	1.36135	0.027033	0.688435	0	100.501	Afu3g05980	Ortholog of A. nidulans FGSC A4 : AN2776, A. niger CBS 513.88 : An11g10620, A. oryzae RIB40 : AO090020000068, Aspergillus wentii : Aspwe1_0173669 and Aspergillus sydowii : Aspsy1_0029855
Afu4g00600	4.41016	0.807569	65.7813	25.7237	40.0575	-14.3338	3.88901e-05	1.96953	0	137.538	Afu4g00600	Ortholog of A. nidulans FGSC A4 : AN6413, AN6419, AN6946, AN5312, AN5664, AN8328, AN3241, AN10369, AN1930, AN2386, AN1738, AN11159, AN8984, AN8951, AN1540, AN8971, AN9387, AN9266, AN9306, AN1317, AN10886, AN7232, AN7774, AN12202
Afu4g09060	0.0240887	0.80751	18.0583	13.0005	5.05778	7.94277	0.946044	0.0341072	0	104.279	Afu4g09060	Putative phosphatidate cytidylyltransferase
Afu2g02030	0.35899	0.807377	13.2394	7.70922	5.5302	2.17902	0.437533	0.275037	0	89.2102	Afu2g02030	Amadoriase (fructosyl amine: oxygen oxidoreductase), isozyme I, FAD-linked enzyme involved in oxidative deglycation of glycated amino acids
Afu7g02470	0.621908	0.806661	22.5547	11.3857	11.169	0.216667	0.238831	-0.173344	0	101.955	Afu7g02470	Ortholog(s) have translation regulator activity and role in mitochondrial respiratory chain complex IV biogenesis, positive regulation of mitochondrial translation
Afu5g10940	0.728455	0.8065	18.2538	8.03822	10.2156	-2.1774	0.186872	0.763562	0	89.4375	Afu5g10940	Ortholog of A. nidulans FGSC A4 : AN8455, A. fumigatus Af293 : Afu5g10960, Neosartorya fischeri NRRL 181 : NFIA_076300, Aspergillus wentii : Aspwe1_0041244 and Aspergillus versicolor : Aspve1_0042580
Afu6g13540	0.120935	0.806438	21.7594	10.7237	11.0358	-0.312123	0.756947	-0.097578	0	98.3482	cp3	Carboxypeptidase Y
Afu4g03520	0.411371	0.806347	30.401	15.5738	14.8273	0.746492	0.387819	-0.321759	0	116.033	Afu4g03520	Ortholog of A. nidulans FGSC A4 : AN9531, AN1600, AN9354, AN4608 and A. fumigatus Af293 : Afu5g14130, Afu7g06920
Afu2g05720	0.31354	0.806173	17.714	9.8	7.91397	1.88604	0.485803	0.318204	0	93.1068	Afu2g05720	Ortholog of A. nidulans FGSC A4 : AN7484, A. niger CBS 513.88 : An02g14170, A. oryzae RIB40 : AO090001000689, Aspergillus wentii : Aspwe1_0046318 and Aspergillus sydowii : Aspsy1_0153479
Afu3g13110	0.0325379	0.806031	28.8406	13.6896	15.1511	-1.4615	0.927816	0.0631224	0	105.228	Afu3g13110	Putative adhesin
Afu8g05985	2.82929	0.805995	79.7542	45.7304	34.0238	11.7066	0.00148151	2.58229	0	168.632	Afu8g05985	Ortholog of A. nidulans FGSC A4 : AN1603, Neosartorya fischeri NRRL 181 : NFIA_098760, NFIA_099140, Aspergillus wentii : Aspwe1_0689083 and Aspergillus versicolor : Aspve1_0037404
Afu2g03770	0.855842	0.805901	21.2625	7.80605	13.4565	-5.65043	0.139366	0.405863	0	84.8779	Afu2g03770	Ortholog(s) have nicotinamidase activity, role in chromatin silencing at rDNA, chromatin silencing at telomere, negative regulation of DNA amplification, replicative cell aging and cytosol, nucleus, peroxisome localization
Afu2g16520	0.723311	0.80576	22.487	11.6901	10.7969	0.893124	0.189099	-0.474916	0	103.064	pld2	Putative phospholipase D
Afu4g07180	0.365824	0.805524	15.4682	5.59132	9.87689	-4.28558	0.430701	0.173318	0	77.4933	Afu4g07180	Ortholog of A. niger CBS 513.88 : An04g01590, A. oryzae RIB40 : AO090023000857, Aspergillus wentii : Aspwe1_0247174, Aspergillus sydowii : Aspsy1_0548380 and Aspergillus terreus NIH2624 : ATET_05493
Afu1g05800	0.0663545	0.805413	32.024	13.1032	18.9208	-5.81762	0.858313	0.0552133	0	105.071	mkk2	Putative mitogen-activated protein kinase kinase (MAPKK)
Afu3g05730	0.515555	0.80522	22.2314	9.97404	12.2574	-2.28334	0.305102	0.284486	0	94.5024	Afu3g05730	Nicotinate mononucleotide pyrophosphorylase
Afu1g12300	1.86944	0.805206	17.9427	8.66177	9.28094	-0.619172	0.0135069	0.632801	0	89.5854	Afu1g12300	Has domain(s) with predicted fatty-acyl-CoA binding activity
Afu2g11600	0.341144	0.80513	8.08692	4.90157	3.18535	1.71622	0.455885	0.250416	0	74.9474	Afu2g11600	Has domain(s) with predicted coenzyme binding, oxidoreductase activity, acting on the CH-OH group of donors, NAD or NADP as acceptor, phosphogluconate dehydrogenase (decarboxylating) activity
Afu6g02480	0.205661	0.804614	6.92791	4.41123	2.51668	1.89455	0.622786	0.183622	0	69.8863	Afu6g02480	Ortholog(s) have carboxylic ester hydrolase activity
Afu2g16560	0.31392	0.804576	23.48	14.4354	9.04463	5.39078	0.485378	-0.32376	0	112.892	Afu2g16560	Ortholog of A. nidulans FGSC A4 : AN10483, AN2809, AN2115, AN0033, AN12460, A. fumigatus Af293 : Afu2g00940, Afu3g15340, Afu7g00460, Afu7g06360 and A. niger CBS 513.88 : An14g02830, An16g00830
Afu1g01400	0.367942	0.80438	27.5871	9.51827	18.0688	-8.55058	0.428605	-0.446843	0	95.0666	Afu1g01400	Ortholog of Aspergillus fumigatus A1163 : AFUB_079390
Afu2g17100	2.57949	0.804377	41.9468	14.0704	27.8764	-13.806	0.00263333	0.876241	0	104.327	Afu2g17100	Putative peroxin with a predicted role in peroxisome biogenesis
Afu2g16920	0.0596274	0.803981	18.6458	11.9694	6.67642	5.29296	0.871711	0.0429229	0	101.87	Afu2g16920	Ortholog(s) have actin filament binding, actin monomer binding activity and role in actin cortical patch organization, actin filament depolymerization, actin filament severing, sequestering of actin monomers
Afu4g00960	0.0523774	0.803895	29.6444	11.9495	17.6949	-5.74541	0.886385	-0.0465085	0	97.0636	pfkA	Putative phosphofructokinase
Afu3g02380	0.399824	0.803855	7.43517	5.30747	2.1277	3.17977	0.398269	0.15685	0	73.7262	Afu3g02380	Ortholog(s) have role in mRNA cis splicing, via spliceosome and U2-type prespliceosome, U2AF, commitment complex, cytosol localization
Afu8g00690	0.721967	0.803187	12.6599	7.80555	4.8543	2.95125	0.189685	0.625315	0	85.821	Afu8g00690	Ortholog of Aspergillus fumigatus A1163 : AFUB_085880
Afu8g06000	1.44616	0.803075	37.1565	8.96281	28.1937	-19.2309	0.0357969	0.880221	0	94.5143	Afu8g06000	Has domain(s) with predicted catalytic activity, oxidoreductase activity
Afu2g05820	0.272026	0.802885	24.645	11.7208	12.9242	-1.20332	0.534532	0.178819	0	96.0281	fmn1	riboflavin kinase, putative
Afu8g06510	0.734112	0.802875	21.2751	11.814	9.46101	2.35303	0.184454	1.21343	0	95.4717	Afu8g06510	Ortholog of A. oryzae RIB40 : AO090103000096, Aspergillus flavus NRRL 3357 : AFL2T_12273, Aspergillus niger ATCC 1015 : 127757-mRNA and Aspergillus terreus NIH2624 : ATET_04327
Afu3g14410	0.168777	0.802605	54.1326	17.001	37.1315	-20.1305	0.677989	-0.100346	0	110.421	Afu3g14410	Ortholog of A. nidulans FGSC A4 : AN2522, A. niger CBS 513.88 : An09g04050, A. oryzae RIB40 : AO090701000592, Aspergillus wentii : Aspwe1_0073746 and Aspergillus sydowii : Aspsy1_0146188
Afu1g13600	0.60651	0.802428	17.2026	9.55353	7.64908	1.90444	0.247452	-0.168181	0	96.3127	Afu1g13600	Ortholog(s) have cyclin-dependent protein kinase activating kinase activity, cyclin-dependent protein serine/threonine kinase regulator activity, protein serine/threonine kinase activity
Afu4g03740	0.632415	0.802241	20.383	16.783	3.60002	13.1829	0.233123	0.531944	0	104.952	Afu4g03740	Has domain(s) with predicted role in transmembrane transport and integral component of membrane localization
Afu5g02990	2.882	0.802201	26.0486	10.3384	15.7103	-5.37189	0.0013122	1.15283	0	93.7077	Afu5g02990	Putative aromatic amino acid aminotransferase
Afu5g14680	2.57786	0.801968	65.9586	43.9693	21.9893	21.98	0.00264327	2.15673	0	166.007	Afu5g14680	Protein with Yap1-dependent induction in response to hydrogen peroxide
Afu3g09480	1.35085	0.801849	24.6479	12.2364	12.4115	-0.175148	0.0445806	1.44268	0	102.038	Afu3g09480	Has domain(s) with predicted oxidoreductase activity and role in metabolic process
Afu2g09570	0.776734	0.801777	13.6319	7.70922	5.92263	1.78659	0.167212	0.29481	0	87.7831	Afu2g09570	Ortholog(s) have role in cell volume homeostasis, cellular calcium ion homeostasis, regulation of resting membrane potential and cortical endoplasmic reticulum localization
Afu2g08900	2.11671	0.800994	68.4251	32.8199	35.6051	-2.7852	0.00764341	-1.27099	0	146.479	Afu2g08900	putative voltage-gated chloride channel
Afu2g06080	0.231984	0.800661	31.3661	9.49925	21.8668	-12.3676	0.58616	0.138146	0	91.8752	Afu2g06080	Ortholog(s) have cytosol, nucleus localization
Afu3g03570	0.344231	0.800654	13.6324	11.1765	2.45592	8.72059	0.452656	0.752674	0	94.7722	Afu3g03570	Has domain(s) with predicted FAD binding, oleate hydratase activity and role in fatty acid metabolic process
Afu7g05010	0.658907	0.800554	17.9344	9.26242	8.67195	0.590477	0.219327	0.704158	0	92.5108	Afu7g05010	Glyoxalase family protein
Afu6g12410	1.3221	0.800469	10.3845	4.61575	5.76872	-1.15297	0.0476324	0.931906	0	71.654	gel7	1,3-beta-glucanosyltransferase, putative
Afu3g06030	0.0664196	0.800457	18.9427	11.2962	7.64644	3.64981	0.858184	-0.0303721	0	98.9524	Afu3g06030	Ortholog(s) have APC-Cdc20 complex activity, protein binding, bridging, ubiquitin binding, ubiquitin conjugating enzyme activity
Afu6g06920	0.68925	0.800279	13.2873	9.471	3.81635	5.65464	0.204527	0.235791	0	94.4916	Afu6g06920	Ortholog(s) have methionyl-tRNA formyltransferase activity, role in conversion of methionyl-tRNA to N-formyl-methionyl-tRNA and mitochondrion localization
Afu6g03420	0.614751	0.80005	13.5754	11.5453	2.03009	9.51518	0.2428	0.829497	0	96.2684	cc9	Putative trehalase phosphorylase with a predicted role in the glucose-1-phosphate pathway
Afu3g08630	0.131357	0.799889	21.9302	15.7517	6.17847	9.57323	0.738998	-0.153846	0	107.375	mbf1	Multiprotein-bridging factor 1, putative
Afu3g11730	0.130195	0.799524	21.4447	16.2877	5.15693	11.1308	0.740977	0.119464	0	107.355	Afu3g11730	Ortholog(s) have mitochondrion localization
Afu7g04740	0.0866938	0.799295	38.0265	19.345	18.6815	0.663526	0.819042	-0.180838	0	111.113	Afu7g04740	Ortholog of A. nidulans FGSC A4 : AN3506, AN7923, AN10467, AN8529, AN11165, AN0364, AN7376 and A. fumigatus Af293 : Afu1g01960, Afu3g01040, Afu3g03315, Afu7g01960, Afu8g05750, Afu5g00135, Afu7g06526
Afu3g08110	0.115506	0.799204	16.7119	8.67039	8.04155	0.628842	0.766468	-0.107909	0	93.3537	Afu3g08110	Putative cell wall protein
Afu2g05980	3.51005	0.799168	46.9947	22.3538	24.6409	-2.2871	0.000308997	1.78865	0	126.286	Afu2g05980	Ortholog of S. cerevisiae : TDA6, A. nidulans FGSC A4 : AN7454, A. niger CBS 513.88 : An02g14280, A. oryzae RIB40 : AO090001000716 and Aspergillus wentii : Aspwe1_0055229
Afu6g10190	0.0668321	0.799071	17.5669	9.15525	8.41167	0.743583	0.857369	-0.162851	0	92.588	Afu6g10190	Ortholog of Aspergillus fumigatus A1163 : AFUB_076250
Afu5g07490	0.696121	0.799014	23.6039	11.2338	12.37	-1.13621	0.201316	-0.710895	0	101.874	Afu5g07490	Ortholog of A. nidulans FGSC A4 : AN4151, AN5421, A. niger CBS 513.88 : An14g01660, An08g09760, An11g00210 and A. oryzae RIB40 : AO090012000034, AO090009000581, AO090012000374
Afu3g02910	0.493997	0.79833	13.5574	7.37621	6.18122	1.19499	0.320629	0.50914	0	82.0121	Afu3g02910	Has domain(s) with predicted catalytic activity and role in metabolic process
Afu2g17320	0.240048	0.798284	13.788	8.22951	5.55847	2.67104	0.575376	0.266268	0	86.9407	Afu2g17320	Ortholog of A. nidulans FGSC A4 : AN7535, A. oryzae RIB40 : AO090023000622, Neosartorya fischeri NRRL 181 : NFIA_092740, Aspergillus wentii : Aspwe1_0022988 and Aspergillus fumigatus A1163 : AFUB_032980
Afu2g01760	0.251968	0.798248	18.4982	9.134	9.36419	-0.230195	0.559799	-0.171808	0	89.6039	Afu2g01760	Ortholog of A. nidulans FGSC A4 : AN0391, AN7222, A. fumigatus Af293 : Afu1g01490, A. niger CBS 513.88 : An03g06670, An15g07300 and A. oryzae RIB40 : AO090010000045/aoiD, AO090102000259
Afu5g09100	0.581096	0.798095	47.2708	36.2593	11.0116	25.2477	0.262364	-0.444744	0	142.173	mpkC	Putative mitogen activated protein kinase (MAPK)
Afu5g06710	0.26797	0.798027	21.2274	12.8992	8.32825	4.57094	0.539548	-0.137599	0	103.581	Afu5g06710	Ortholog(s) have cytosol, nucleus localization
Afu6g13930	0.728673	0.797713	54.5634	37.9758	16.5876	21.3882	0.186779	-1.28384	0	149.222	pyr2	Non-reducing polyketide synthase pyr2
Afu5g00930	0.0403923	0.797697	10.2487	7.23574	3.01292	4.22283	0.911187	0.0670089	0	82.5724	Afu5g00930	Ortholog(s) have L-proline transmembrane transporter activity, role in proline transport and fungal-type vacuole, plasma membrane localization
Afu5g11110	1.28886	0.797609	53.783	39.4997	14.2834	25.2163	0.0514205	-1.00241	0	150.158	Afu5g11110	Ortholog(s) have 8-oxo-dGDP phosphatase activity, thiamine diphosphokinase activity, role in thiamine biosynthetic process and cytosol localization
Afu5g14520	2.37574	0.797401	74.0028	42.61	31.3928	11.2172	0.00420974	1.99117	0	164.199	Afu5g14520	Ortholog of Neosartorya fischeri NRRL 181 : NFIA_072440, Aspergillus fumigatus A1163 : AFUB_062200, Aspergillus clavatus NRRL 1 : ACLA_017360 and Aspergillus zonatus : Aspzo1_0136732
Afu1g15360	0.384558	0.796904	4.04882	2.27761	1.77122	0.506387	0.412517	0.242133	0	58.3398	Afu1g15360	Has domain(s) with predicted FMN binding, oxidoreductase activity, riboflavin reductase (NADPH) activity and role in oxidation-reduction process
Afu1g17310	0.811812	0.796677	38.8027	15.1463	23.6565	-8.51019	0.154237	-0.479279	0	111.282	Afu1g17310	Ortholog(s) have role in cellobiose transport, ethanol biosynthetic process
Afu5g03550	0.288108	0.796674	10.0999	4.63619	5.4637	-0.827506	0.5151	-0.190154	0	74.0694	Afu5g03550	Has domain(s) with predicted ATPase activity, cation-transporting ATPase activity, metal ion binding, nucleotide binding activity, role in ATP biosynthetic process, cation transport and integral component of membrane localization
Afu2g11040	0.884819	0.796508	18.2923	10.9319	7.36037	3.57153	0.130371	0.805366	0	92.3776	Afu2g11040	Has domain(s) with predicted ubiquitin-protein transferase activity, role in protein ubiquitination and ubiquitin ligase complex localization
Afu1g07440	1.80022	0.796407	51.4391	34.0586	17.3804	16.6782	0.015841	-1.04382	0	141.459	hsp70	Molecular chaperone
Afu4g03020	0.0438829	0.795708	15.2236	9.16528	6.05834	3.10693	0.903893	-0.0231291	0	88.6386	Afu4g03020	Ortholog(s) have role in chromatin remodeling and Ino80 complex, cytosol localization
Afu5g04155	1.03336	0.79557	22.9732	16.3321	6.64114	9.69094	0.0926055	0.477805	0	113.72	Afu5g04155	Ortholog of A. nidulans FGSC A4 : AN8267, A. oryzae RIB40 : AO090102000618, Aspergillus wentii : Aspwe1_0116105 and Aspergillus sydowii : Aspsy1_0061914
Afu2g01170	1.70913	0.795566	19.2281	7.25594	11.9721	-4.71618	0.0195377	0.695385	0	83.7889	gel1	1,3-beta-glucanosyltransferase gel1
Afu8g06470	0.066253	0.795448	13.1313	7.02442	6.10683	0.917592	0.858513	0.139442	0	82.219	Afu8g06470	Has domain(s) with predicted aminomethyltransferase activity, oxidoreductase activity, role in glycine catabolic process, oxidation-reduction process and cytoplasm localization
Afu3g04210	1.55627	0.795413	28.5131	22.058	6.45506	15.603	0.0277797	0.710532	0	126.444	Afu3g04210	Fatty acid synthase alpha subunit
Afu6g10370	0.0539463	0.795157	11.297	6.78022	4.51679	2.26343	0.883189	0.0251642	0	82.4845	Afu6g10370	Ortholog(s) have RNA lariat debranching enzyme activity, role in RNA catabolic process, RNA phosphodiester bond hydrolysis, endonucleolytic, mRNA cis splicing, via spliceosome and nucleus localization
Afu4g04590	2.57054	0.79503	33.7829	25.983	7.79996	18.183	0.00268819	1.20812	0	130.841	Afu4g04590	Ortholog(s) have mitochondrion localization
Afu5g10300	0.365425	0.794769	20.8764	6.51363	14.3628	-7.84913	0.431097	0.490452	0	78.3226	Afu5g10300	Ortholog of A. nidulans FGSC A4 : AN11200, Neosartorya fischeri NRRL 181 : NFIA_076960, Aspergillus fumigatus A1163 : AFUB_057880 and Aspergillus sydowii : Aspsy1_0036837
Afu2g08080	0.417671	0.794649	46.723	20.2389	26.484	-6.24509	0.382233	-0.472743	0	112.887	Afu2g08080	Ortholog(s) have role in cellular response to biotic stimulus, filamentous growth of a population of unicellular organisms in response to biotic stimulus, vacuole inheritance
Afu2g03780	0.595749	0.794173	8.89889	5.54272	3.35617	2.18655	0.253659	0.589875	0	75.8864	Afu2g03780	Ortholog of A. nidulans FGSC A4 : AN3808, A. niger CBS 513.88 : An07g08350, Aspergillus wentii : Aspwe1_0051545, Aspergillus sydowii : Aspsy1_0907892 and Aspergillus terreus NIH2624 : ATET_09511
Afu4g03370	0.0818915	0.794144	18.2542	10.0643	8.18999	1.87426	0.828149	0.0744599	0	95.8587	Afu4g03370	Ortholog(s) have gamma-aminobutyric acid:proton symporter activity, putrescine transmembrane transporter activity and role in gamma-aminobutyric acid transport, putrescine transport, transmembrane transport
Afu1g17030	2.05084	0.793873	48.7634	33.5291	15.2343	18.2948	0.00889523	1.77661	0	146.974	Afu1g17030	Putative glycosyl transferase, phoB-regulated
Afu2g04190	0.0602152	0.793843	14.1148	10.7639	3.35094	7.41296	0.870532	0.0749349	0	98.1905	Afu2g04190	Has domain(s) with predicted nucleic acid binding, zinc ion binding activity
Afu6g09505	1.45921	0.793423	20.556	10.636	9.91992	0.716125	0.0347364	1.6586	0	94.1435	Afu6g09505	protein of unknown function
Afu7g05940	1.95263	0.793372	13.6908	5.78023	7.91057	-2.13034	0.0111524	0.441367	0	74.5729	Afu7g05940	Ortholog of A. nidulans FGSC A4 : AN10851, A. niger CBS 513.88 : An07g01650, A. oryzae RIB40 : AO090005000458, Aspergillus wentii : Aspwe1_0291638 and Aspergillus sydowii : Aspsy1_0159486
Afu3g02070	2.45892	0.793262	17.2093	7.11054	10.0988	-2.98821	0.00347604	0.773055	0	83.1108	Afu3g02070	Ortholog(s) have nucleus localization
Afu7g01490	0.874965	0.792981	17.0824	7.91415	9.16821	-1.25405	0.133363	0.610968	0	87.6926	ptr2	Major facilitator superfamily (MFS) peptide transporter
Afu1g06660	0.336482	0.792684	12.6012	6.66889	5.9323	0.736588	0.460805	-0.110974	0	80.4652	Afu1g06660	protein of unknown function
Afu3g14250	0.592179	0.792617	11.9959	7.42656	4.56938	2.85718	0.255753	0.661057	0	83.2345	Afu3g14250	Ortholog(s) have indoleamine 2,3-dioxygenase activity and role in filamentous growth of a population of unicellular organisms in response to chemical stimulus, tryptophan catabolic process to kynurenine
Afu6g13200	0.658393	0.792552	23.7345	8.08868	15.6458	-7.55711	0.219587	0.287863	0	88.6336	atg2	Autophagy regulatory protein
Afu1g03140	0.715901	0.792528	11.3837	4.57966	6.80404	-2.22438	0.192353	0.45242	0	69.0323	Afu1g03140	Glucosyl hydrolase
Afu7g04760	2.69079	0.792023	42.5292	32.6522	9.87704	22.7751	0.00203801	1.35557	0	142.237	Afu7g04760	Gamma-glutamyltranspeptidase
Afu1g17270	0.171261	0.791993	11.5316	7.08402	4.4476	2.63642	0.674124	0.31607	0	82.1046	fre2	Ferric/cupric reductase transmembrane component B, putative
Afu7g03650	1.02377	0.791973	25.5488	12.5129	13.0358	-0.522904	0.0946741	-0.251632	0	103.091	Afu7g03650	Ortholog(s) have cell division site, cytosol, mitotic spindle pole body, nucleus localization
Afu3g08800	0.0560723	0.791447	35.4334	11.8141	23.6193	-11.8053	0.878876	-0.039593	0	96.0535	Afu3g08800	Ortholog(s) have RecQ helicase-Topo III complex localization
Afu2g04010	0.241893	0.791434	40.506	29.9442	10.5619	19.3823	0.572937	-0.152698	0	131.697	tpsB	Putative trehalose-6-phosphate synthase
Afu1g03940	1.11293	0.791131	27.094	16.2029	10.8911	5.31181	0.077103	0.304894	0	109.059	Afu1g03940	Ortholog(s) have role in SRP-dependent cotranslational protein targeting to membrane, translocation and cytosol, nuclear periphery, signal recognition particle, endoplasmic reticulum targeting localization
Afu3g02280	0.0441689	0.790736	6.82678	3.72983	3.09695	0.632879	0.903298	-0.0434967	0	67.4016	treA	Putative alpha,alpha-trehalose glucohydrolase
Afu2g04840	0.193811	0.790674	10.9906	4.76784	6.2228	-1.45496	0.640013	0.0677031	0	72.2557	Afu2g04840	Ortholog of A. nidulans FGSC A4 : AN2082, A. niger CBS 513.88 : An11g04530, A. oryzae RIB40 : AO090003000287, Aspergillus wentii : Aspwe1_0120888 and Aspergillus sydowii : Aspsy1_0127836
Afu1g01790	1.23275	0.790572	37.4736	14.6362	22.8374	-8.20113	0.0585124	0.601277	0	108.289	Afu1g01790	Ortholog of A. nidulans FGSC A4 : AN10070, A. niger CBS 513.88 : An01g06420, A. oryzae RIB40 : AO090005000908, Aspergillus wentii : Aspwe1_0049751 and Aspergillus sydowii : Aspsy1_0144393
Afu2g00690	0.223272	0.790543	10.1832	4.54688	5.63631	-1.08944	0.598037	0.215229	0	70.4007	Afu2g00690	Ortholog(s) have glucan 1,4-alpha-glucosidase activity, role in polysaccharide metabolic process and Golgi apparatus, endoplasmic reticulum, prospore membrane localization
Afu7g05785	0.0896197	0.790493	7.27905	3.90185	3.37719	0.524657	0.813543	0.0509296	0	66.8691	Afu7g05785	Ortholog of A. nidulans FGSC A4 : AN11901, A. niger CBS 513.88 : An07g02120, Neosartorya fischeri NRRL 181 : NFIA_027020 and Aspergillus versicolor : Aspve1_0088350
Afu5g02000	0.600449	0.790464	21.1835	10.0556	11.1279	-1.07226	0.250929	-0.255648	0	94.9766	Afu5g02000	Has domain(s) with predicted proline racemase activity
Afu4g11580	1.65817	0.78977	19.506	8.61544	10.8906	-2.27515	0.0219701	0.392054	0	88.4457	sod2	Putative manganese-superoxide dismutase
Afu6g10720	1.99472	0.789279	13.2082	10.5394	2.66888	7.87047	0.0101224	0.927163	0	94.1343	Afu6g10720	Putative alpha-ketoglutarate-dependent taurine dioxygenase
Afu2g05340	1.17891	0.78927	52.9371	18.72	34.217	-15.497	0.0662347	-0.483744	0	114.094	gel4	1,3-beta-glucanosyltransferase gel4
Afu8g04870	0.152408	0.78892	14.9029	3.60532	11.2976	-7.69226	0.704032	0.158283	0	66.0692	Afu8g04870	Has domain(s) with predicted oxidoreductase activity
Afu5g06260	0.0662104	0.788211	14.2369	8.43634	5.80056	2.63578	0.858598	0.0497934	0	87.2169	ino80	Chromatin-remodeling ATPase INO80, putative
Afu4g08710	0.420241	0.788001	12.1226	5.50455	6.61805	-1.1135	0.379978	0.821506	0	73.8522	Afu4g08710	Putative short chain dehydrogenase
Afu4g13850	1.70969	0.787263	8.0719	5.29557	2.77633	2.51924	0.0195125	1.40708	0	73.1981	Afu4g13850	Has domain(s) with predicted oxidoreductase activity and role in oxidation-reduction process
Afu6g00280	0.493184	0.787252	5.36607	2.22793	3.13814	-0.910214	0.32123	0.539858	0	54.0676	Afu6g00280	Ortholog of A. nidulans FGSC A4 : AN5317, A. oryzae RIB40 : AO090003000248, AO090010000078, Neosartorya fischeri NRRL 181 : NFIA_047440 and Aspergillus versicolor : Aspve1_0031634
Afu1g04610	1.02263	0.787058	10.2961	5.45763	4.83851	0.619128	0.094922	0.302413	0	75.5378	Afu1g04610	Ortholog(s) have nucleolus localization
Afu1g16860	0.232873	0.786776	5.27879	2.18559	3.09321	-0.907624	0.584961	0.361063	0	55.3026	Afu1g16860	Ortholog of A. nidulans FGSC A4 : AN0639, A. niger CBS 513.88 : An01g10020, Neosartorya fischeri NRRL 181 : NFIA_008500, Aspergillus wentii : Aspwe1_0027440 and Aspergillus versicolor : Aspve1_0252372
Afu3g02830	2.09751	0.786755	35.0902	20.596	14.4942	6.10176	0.00798897	1.24073	0	123.943	Afu3g02830	Putative ankyrin repeat protein
Afu4g07440	0.00885113	0.786588	5.5156	3.89285	1.62274	2.27011	0.979826	0.00975	0	65.9122	Afu4g07440	Ortholog of Neosartorya fischeri NRRL 181 : NFIA_108770, Aspergillus wentii : Aspwe1_0034601, Aspergillus terreus NIH2624 : ATET_05461 and Aspergillus tubingensis : Asptu1_0193323
Afu3g08240	0.270634	0.786558	16.3575	9.39551	6.96202	2.43349	0.536249	0.189129	0	91.7028	Afu3g08240	Transcript up-regulated in conidia exposed to neutrophils
Afu6g13450	1.0974	0.785846	16.6676	6.60132	10.0663	-3.46498	0.0799102	0.611701	0	76.7126	Afu6g13450	Has domain(s) with predicted hydrolase activity, acting on carbon-nitrogen (but not peptide) bonds activity and role in nitrogen compound metabolic process
Afu8g06770	0.428293	0.785794	21.3016	10.0301	11.2715	-1.24136	0.372999	-0.280722	0	92.0493	Afu8g06770	Has domain(s) with predicted hydrolase activity and role in metabolic process
Afu6g08950	0.668842	0.785643	25.0134	10.6835	14.33	-3.64648	0.214367	-0.595391	0	95.4086	Afu6g08950	Ortholog of A. nidulans FGSC A4 : AN1756, Neosartorya fischeri NRRL 181 : NFIA_054610, Aspergillus wentii : Aspwe1_0045864 and Aspergillus versicolor : Aspve1_0025102
Afu4g07170	0.00642011	0.785588	28.8425	14.024	14.8184	-0.794354	0.985326	0.00603127	0	99.0705	sts1	Tethering factor for nuclear proteasome sts1, putative
Afu4g13500	0.116983	0.785415	14.8462	8.02234	6.82388	1.19846	0.763866	-0.0560892	0	84.5271	Afu4g13500	Putative aldehyde dehydrogenase
Afu8g01870	0.0948475	0.78536	15.3083	7.47083	7.83745	-0.366623	0.803808	-0.241863	0	79.6255	Afu8g01870	Ortholog of Aspergillus fumigatus A1163 : AFUB_084730
Afu4g11660	1.73847	0.785245	41.0216	23.099	17.9226	5.17638	0.0182611	0.390178	0	128.407	Afu4g11660	Ortholog(s) have methylated histone binding activity
Afu5g04170	2.14195	0.785026	53.1704	34.5946	18.5758	16.0188	0.0072119	-1.29537	0	138.736	hsp90	Heat shock protein
Afu4g04300	0.061093	0.784998	12.1569	7.09568	5.06118	2.0345	0.868774	0.0353316	0	80.4896	Afu4g04300	Ortholog(s) have pyridoxal phosphate binding activity and cytosol, nucleus localization
Afu1g05780	0.278332	0.784783	5.15536	3.10296	2.0524	1.05057	0.526827	0.283067	0	61.9332	Afu1g05780	Ortholog of A. nidulans FGSC A4 : AN4191, A. niger CBS 513.88 : An18g03720, Neosartorya fischeri NRRL 181 : NFIA_018940, Aspergillus wentii : Aspwe1_0170107 and Aspergillus versicolor : Aspve1_0031814
Afu1g01660	0.0491266	0.784292	13.4801	6.99963	6.48048	0.519151	0.893045	0.0821486	0	78.3309	Afu1g01660	Ortholog(s) have rhamnogalacturonan acetylesterase activity and role in pectin catabolic process
Afu2g14530	0.0764792	0.784146	5.85088	3.71676	2.13412	1.58263	0.838534	-0.101587	0	65.8392	faeC	Feruloyl esterase c, putative
Afu2g04570	0.0875417	0.783829	6.33982	2.14917	4.19065	-2.04147	0.817445	0.115058	0	54.1393	Afu2g04570	Ortholog of A. nidulans FGSC A4 : AN2060/abxA, A. fumigatus Af293 : Afu6g12120, A. oryzae RIB40 : AO090003001017 and Neosartorya fischeri NRRL 181 : NFIA_058060, NFIA_081320
Afu6g09340	0.432289	0.783801	11.6789	5.8428	5.83609	0.00671257	0.369582	-0.37512	0	78.1518	Afu6g09340	Ortholog of Aspergillus fumigatus A1163 : AFUB_092750
Afu6g13346	2.08513	0.78361	41.3725	22.4088	18.9637	3.44514	0.00821991	1.10672	0	127.018	Afu6g13346	Ortholog(s) have role in syncytium formation by plasma membrane fusion
Afu3g07260	2.05925	0.783544	29.0975	12.1408	16.9567	-4.81588	0.00872475	1.03833	0	100.221	Afu3g07260	Has domain(s) with predicted hydrolase activity and role in metabolic process
Afu3g12140	0.792941	0.783451	33.4285	17.4294	15.9991	1.43035	0.161086	-0.884949	0	110.625	Afu3g12140	Ortholog of A. nidulans FGSC A4 : AN5026, A. niger CBS 513.88 : An02g08280, A. oryzae RIB40 : AO090003000774, Aspergillus wentii : Aspwe1_0169199 and Aspergillus sydowii : Aspsy1_0087531
Afu1g17340	1.3832	0.783306	8.28721	5.39693	2.89028	2.50665	0.0413805	1.19637	0	72.9491	Afu1g17340	Ortholog of Aspergillus fumigatus A1163 : AFUB_016710
Afu3g06360	2.57443	0.783027	39.64	29.3688	10.2712	19.0975	0.00266421	1.17011	0	134.364	Afu3g06360	Ortholog of A. nidulans FGSC A4 : AN4754, A. niger CBS 513.88 : An11g09980, A. oryzae RIB40 : AO090020000115, Aspergillus wentii : Aspwe1_0029373 and Aspergillus sydowii : Aspsy1_0087864
Afu7g00240	0.184073	0.782852	21.3259	9.39418	11.9318	-2.53757	0.654526	0.260396	0	88.9757	exg14	beta-glucosidase, putative
Afu6g12680	0.17046	0.782836	16.8511	8.754	8.09709	0.656909	0.675367	0.121622	0	83.2639	Afu6g12680	Ortholog(s) have hydrolase activity, role in nucleotide metabolic process and cytosol, nucleus localization
Afu3g12240	1.50272	0.782612	32.985	21.9569	11.028	10.9289	0.0314253	-0.721971	0	123.39	Afu3g12240	Ortholog of A. nidulans FGSC A4 : AN6154, AN5342, A. fumigatus Af293 : Afu2g04510, Afu3g02680, Afu6g14230, Afu8g01830, Afu8g01940 and A. niger CBS 513.88 : An06g01180, An01g03400, An12g05490, An11g05900
Afu4g13250	1.01136	0.782071	22.3182	13.889	8.42915	5.45986	0.097418	-0.260748	0	103.212	Afu4g13250	Ortholog of A. nidulans FGSC A4 : AN1935, A. niger CBS 513.88 : An01g08920, A. oryzae RIB40 : AO090009000259, Aspergillus wentii : Aspwe1_0047246 and Aspergillus sydowii : Aspsy1_0039085
Afu5g12040	0.191272	0.781916	21.485	11.6036	9.8814	1.72224	0.643765	0.194664	0	88.4968	Afu5g12040	Ortholog of A. nidulans FGSC A4 : AN9523, A. niger CBS 513.88 : An18g02305, A. oryzae RIB40 : AO090120000321, Aspergillus wentii : Aspwe1_0445614 and Aspergillus sydowii : Aspsy1_0054923
Afu5g00940	0.395273	0.781905	7.62705	5.17108	2.45597	2.71512	0.402464	0.633048	0	68.8867	Afu5g00940	protein of unknown function
Afu2g16910	0.224165	0.781629	19.485	14.5754	4.90963	9.66573	0.596809	0.15753	0	96.4623	Afu2g16910	Ortholog of A. nidulans FGSC A4 : AN7291, A. oryzae RIB40 : AO090102000654, Aspergillus wentii : Aspwe1_0171092, Aspergillus sydowii : Aspsy1_0027159 and Aspergillus terreus NIH2624 : ATET_10094
Afu6g04920	0.851296	0.781302	3.74751	2.59151	1.15599	1.43552	0.140833	0.788171	0	59.1105	fdh	Putative NAD-dependent formate dehydrogenase
Afu2g04240	0.0898832	0.781223	6.26019	3.50375	2.75644	0.747304	0.813049	-0.212636	0	62.7623	maiA	Maleylacetoacetate isomerase, putative
Afu2g07920	0.0532159	0.78118	10.4315	4.29057	6.14092	-1.85035	0.884676	0.049328	0	67.3609	Afu2g07920	Has domain(s) with predicted electron carrier activity, heme binding, iron ion binding, oxidoreductase activity, acting on paired donors, with incorporation or reduction of molecular oxygen activity and role in oxidation-reduction process
Afu7g04730	1.33551	0.781113	8.86178	4.31362	4.54816	-0.234544	0.0461833	1.64309	0	63.1763	sit2	Putative siderophore transporter
Afu4g09360	3.05656	0.781087	47.542	18.3209	29.2211	-10.9002	0.000877885	0.665971	0	114.047	Afu4g09360	ATP synthase proteolipid P2 with a predicted role in oxidative phosphorylation
Afu7g08530	0.0898832	0.780446	10.4005	5.80867	4.59187	1.21679	0.813049	-0.0820957	0	71.48	Afu7g08530	Ortholog of A. niger CBS 513.88 : An10g00280, Aspergillus tubingensis : Asptu1_0053817, Aspergillus fumigatus A1163 : AFUB_097670, AFUB_098030 and Aspergillus sydowii : Aspsy1_0041373
Afu4g14380	0.428094	0.779688	11.6992	5.59358	6.10559	-0.512012	0.37317	0.488958	0	71.8258	Afu4g14380	protein of unknown function
Afu5g10120	0.251163	0.779115	26.6864	20.2548	6.43152	13.8233	0.560838	-0.214277	0	111.165	Afu5g10120	Putative NRPS-like enzyme
Afu2g16430	2.63442	0.779041	23.9694	13.8183	10.1511	3.66714	0.00232049	1.6408	0	100.926	Afu2g16430	Ortholog of Aspergillus fumigatus A1163 : AFUB_032100 and Aspergillus terreus NIH2624 : ATET_02294
Afu4g08340	0.203879	0.779011	11.775	9.53338	2.24164	7.29174	0.625347	0.100643	0	89.1507	cox10	Protoheme IX farnesyltransferase, mitochondrial, putative
Afu7g04380	0.267109	0.778447	22.6563	11.3537	11.3025	0.051232	0.540619	-0.271081	0	94.2831	alcB	Alcohol dehydrogenase 2, putative
Afu8g05950	0.0310502	0.778407	20.6651	8.34283	12.3223	-3.97943	0.931	0.0417733	0	81.9153	Afu8g05950	Ortholog of A. nidulans FGSC A4 : AN1574, AN0682, A. fumigatus Af293 : Afu1g13430, A. niger CBS 513.88 : An09g02840 and A. oryzae RIB40 : AO090012000536
Afu3g06340	1.20339	0.778394	39.6027	21.5884	18.0142	3.57424	0.0626057	0.523364	0	119.86	Afu3g06340	Ortholog(s) have unfolded protein binding activity, role in mitochondrial respiratory chain complex IV assembly and integral component of membrane, mitochondrial inner membrane, plasma membrane localization
Afu1g07050	0.543768	0.778067	31.6612	14.4905	17.1707	-2.68021	0.285911	-0.21727	0	103.085	Afu1g07050	Ortholog(s) have cytosol, nucleus localization
Afu5g11560	3.16112	0.777741	45.2575	16.8546	28.403	-11.5484	0.000690046	-0.466553	0	114.683	Afu5g11560	Ortholog(s) have ATP binding activity
Afu1g10600	0.569898	0.776982	4.18335	1.74933	2.43402	-0.684688	0.269216	0.196478	0	50.2983	Afu1g10600	Ortholog of A. nidulans FGSC A4 : AN1219, A. niger CBS 513.88 : An08g02600, A. oryzae RIB40 : AO090038000362, Aspergillus wentii : Aspwe1_0095261 and Aspergillus sydowii : Aspsy1_0025527
Afu2g11420	0.246353	0.77639	21.7583	7.11441	14.6439	-7.52946	0.567083	-0.457938	0	79.6789	Afu2g11420	Has domain(s) with predicted role in transmembrane transport and integral component of membrane localization
Afu5g12550	3.09445	0.776162	57.7806	25.8814	31.8992	-6.01781	0.000804539	1.05869	0	128.284	Afu5g12550	Ortholog(s) have endoplasmic reticulum localization
Afu6g02380	0.124761	0.776059	8.89849	4.73786	4.16063	0.577235	0.750307	-0.0435909	0	69.4092	Afu6g02380	Ortholog(s) have ubiquitin-specific protease activity, role in protein deubiquitination and nucleoplasm localization
Afu6g10230	0.537616	0.775668	21.648	6.92567	14.7223	-7.79666	0.28999	0.399879	0	77.5485	Afu6g10230	Ortholog(s) have extracellular region localization
Afu4g09910	1.07771	0.775663	15.5407	12.0791	3.46161	8.61751	0.0836159	0.564859	0	99.7791	Afu4g09910	Has domain(s) with predicted ATP binding, inositol pentakisphosphate 2-kinase activity
Afu8g01638	1.12641	0.775659	15.317	3.93332	11.3837	-7.45036	0.0747465	1.15907	0	64.1208	Afu8g01638	Has domain(s) with predicted carbon-sulfur lyase activity and role in metabolic process
Afu4g03430	0.649493	0.775572	12.3415	8.19732	4.14419	4.05313	0.224133	-0.601893	0	84.8357	Afu4g03430	Ortholog(s) have cytosol localization
Afu7g08510	0.560682	0.775476	5.54469	3.38761	2.15708	1.23053	0.274991	0.612865	0	61.0465	Afu7g08510	Putative alpha-1,3-glucanase
Afu7g05610	0.0484223	0.775464	7.36	4.24997	3.11004	1.13993	0.894495	0.0671468	0	64.5922	exg3	Glucanase, putative
Afu5g07600	1.4999	0.775148	16.595	7.33443	9.26059	-1.92616	0.0316303	0.782787	0	81.4583	Afu5g07600	SH2-containing inositol 5-phosphatase 2 that binds filamin and regulates submembraneous actin
Afu6g13890	0.0786913	0.775058	12.5798	7.69596	4.88384	2.81213	0.834274	-0.0582857	0	78.8998	Afu6g13890	Has domain(s) with predicted RNA polymerase II transcription cofactor activity, role in regulation of transcription from RNA polymerase II promoter and mediator complex localization
Afu5g11760	1.42405	0.774561	19.543	9.3577	10.1853	-0.827617	0.0376662	0.542657	0	84.1705	Afu5g11760	Ortholog(s) have cytoplasm localization
Afu5g09330	0.146091	0.774362	9.51456	5.52212	3.99243	1.52969	0.714347	0.368511	0	71.9588	cipC	CipC-like, hyphal-specific protein
Afu6g04710	0.706831	0.773792	12.6751	3.50218	9.1729	-5.67072	0.196412	0.341033	0	60.0592	Afu6g04710	Has domain(s) with predicted phospholipid binding activity
Afu1g07500	3.77228	0.773105	67.6836	24.2159	43.4677	-19.2518	0.000168937	1.31459	0	125.132	Afu1g07500	Ortholog of A. niger CBS 513.88 : An07g10060, Aspergillus wentii : Aspwe1_0046372, Aspergillus versicolor : Aspve1_0045780 and Aspergillus clavatus NRRL 1 : ACLA_027110
Afu8g04720	1.58554	0.773081	15.3656	6.56707	8.79854	-2.23147	0.0259695	1.09735	0	74.6522	Afu8g04720	Ortholog of Aspergillus glaucus : Aspgl1_0747455, Aspergillus flavus NRRL 3357 : AFL2T_00689, Aspergillus fumigatus A1163 : AFUB_082790 and Aspergillus clavatus NRRL 1 : ACLA_058110
Afu3g05390	0.744912	0.772841	28.0821	16.0667	12.0154	4.05135	0.179924	0.505814	0	107.637	Afu3g05390	Ortholog(s) have cytosol, nucleus localization
Afu1g05980	0.315748	0.772624	9.11459	5.13296	3.98163	1.15133	0.483339	-0.272168	0	70.2774	Afu1g05980	Putative AMP-binding domain protein
Afu3g09660	0.181834	0.772579	20.5892	8.57081	12.0184	-3.44757	0.657909	0.337277	0	80.7855	Afu3g09660	Ortholog of Aspergillus fumigatus A1163 : AFUB_039510
Afu4g02890	0.107716	0.772551	13.2149	7.34747	5.86747	1.48	0.78034	-0.0945886	0	78.24	Afu4g02890	Ortholog of Aspergillus fumigatus A1163 : AFUB_100230
Afu2g16350	0.171052	0.772412	4.82068	2.47427	2.34641	0.127866	0.674447	-0.184316	0	56.8848	Afu2g16350	Ortholog of A. nidulans FGSC A4 : AN7356, A. oryzae RIB40 : AO090102000229, Neosartorya fischeri NRRL 181 : NFIA_091620, Aspergillus wentii : Aspwe1_0182411 and Aspergillus versicolor : Aspve1_0038652
Afu3g12060	1.68396	0.772047	4.84658	2.34228	2.5043	-0.162027	0.0207035	0.544687	0	54.9894	Afu3g12060	Has domain(s) with predicted 5-methyltetrahydropteroyltriglutamate-homocysteine S-methyltransferase activity, zinc ion binding activity and role in methionine biosynthetic process
Afu4g03800	0.324985	0.771763	8.91122	4.04095	4.87027	-0.829327	0.473167	0.265984	0	63.738	Afu4g03800	Has domain(s) with predicted electron carrier activity, heme binding, iron ion binding, monooxygenase activity, oxidoreductase activity and acting on paired donors, more
Afu2g12510	1.23578	0.771141	3.62917	2.37124	1.25793	1.11331	0.0581055	0.621263	0	55.0632	Afu2g12510	Ortholog of Aspergillus fumigatus A1163 : AFUB_028170
Afu8g02440	2.84037	0.770984	48.99	36.3455	12.6445	23.7011	0.0014442	2.74149	0	141.693	erg25	C-4 methyl sterol oxidase, putative
Afu2g12450	0.598008	0.77046	34.8869	10.5201	24.3668	-13.8467	0.252344	-0.28479	0	90.2433	Afu2g12450	Putative hydroxymethylglutaryl-CoA lyase
Afu1g14910	0.264103	0.770235	7.92234	4.88341	3.03894	1.84447	0.544374	-0.134225	0	69.2952	ssh4	SPRY domain-containing protein
Afu6g09350	0.0120757	0.770006	11.6815	8.15426	3.52726	4.62701	0.972578	0.0101343	0	81.1753	Afu6g09350	Ortholog of Aspergillus fumigatus A1163 : AFUB_092740
Afu3g15160	0.0495454	0.769993	8.03965	4.65799	3.38167	1.27632	0.892184	-0.072454	0	67.3144	Afu3g15160	Ortholog of Aspergillus fumigatus A1163 : AFUB_034060
Afu4g03420	3.87079	0.768689	25.9492	8.6991	17.2501	-8.55103	0.000134652	1.51994	0	82.1485	Afu4g03420	protein of unknown function
Afu2g13265	2.0941	0.768664	37.7005	24.807	12.8935	11.9134	0.00805195	1.24031	0	126.179	Afu2g13265	Ortholog of A. niger CBS 513.88 : An02g02070, A. oryzae RIB40 : AO090026000287, Neosartorya fischeri NRRL 181 : NFIA_088440 and Aspergillus wentii : Aspwe1_0044574
Afu4g14600	0.442463	0.768628	6.78395	2.81392	3.97003	-1.15611	0.361025	0.443423	0	58.5318	Afu4g14600	Has domain(s) with predicted ATP binding, phosphotransferase activity, alcohol group as acceptor activity and role in amino sugar metabolic process, peptidoglycan turnover
Afu2g15160	0.0729261	0.767906	6.21911	3.2825	2.93661	0.345896	0.845423	0.0814482	0	59.2027	Afu2g15160	Ortholog(s) have alpha-L-arabinofuranosidase activity, role in L-arabinose metabolic process, hemicellulose catabolic process and extracellular region localization
Afu7g05740	1.26045	0.76748	12.5525	6.01054	6.54194	-0.531403	0.0548967	0.302331	0	70.9391	Afu7g05740	Putative NAD-dependent malate dehydrogenase
Afu3g01290	0.0955504	0.767199	6.71075	4.03703	2.67372	1.36332	0.802508	0.179649	0	65.7394	Afu3g01290	Ortholog(s) have role in NADH oxidation, positive regulation of apoptotic process, regulation of reactive oxygen species metabolic process, response to singlet oxygen and mitochondrion, nucleus localization
Afu3g06610	0.171964	0.76691	4.86956	2.8368	2.03276	0.804047	0.673033	0.055217	0	57.5482	Afu3g06610	Proteasome regulatory particle subunit
Afu6g00412	0.17046	0.766908	4.434	2.61682	1.81719	0.799631	0.675367	0.316629	0	56.3467	Afu6g00412	Ortholog of Aspergillus fumigatus A1163 : AFUB_097110
Afu2g03890	0.604047	0.766899	4.63276	2.69203	1.94073	0.751295	0.248859	0.381193	0	56.3744	ptcE	Protein phosphatase 2C, putative
Afu2g12910	0.383297	0.766744	15.8118	12.3925	3.41926	8.97325	0.413717	0.225507	0	96.645	ptaB	Transcriptional activator ptaB
Afu5g06580	0.23478	0.766544	7.42772	3.69696	3.73075	-0.0337927	0.582398	0.31319	0	61.8558	Afu5g06580	Has domain(s) with predicted role in transmembrane transport and integral component of membrane localization
Afu1g09040	1.08888	0.766498	14.4524	9.86752	4.58484	5.28269	0.0814932	0.375015	0	88.1745	rgsC	Intermediate filament protein (Mdm1), putative
Afu3g03580	1.62549	0.766445	25.3161	20.1665	5.14962	15.0169	0.023687	2.22935	0	109.406	Afu3g03580	Has domain(s) with predicted transferase activity, transferring acyl groups other than amino-acyl groups activity
Afu2g05730	2.34373	0.766373	14.9771	6.11542	8.86166	-2.74625	0.00453182	1.21067	0	74.4495	mirC	Putative siderophore transporter
Afu4g08250	0.729668	0.766291	19.4911	10.9471	8.54397	2.40316	0.186351	0.613166	0	84.5711	Afu4g08250	Has domain(s) with predicted catalytic activity
Afu2g08170	0.126923	0.766128	8.35388	4.46769	3.88618	0.581508	0.746581	-0.079304	0	63.6519	Afu2g08170	Has domain(s) with predicted role in regulation of transcription, DNA-templated and integral component of membrane, nucleus localization
Afu2g11530	0.23579	0.765717	22.9138	5.92108	16.9927	-11.0716	0.581045	0.321445	0	69.0379	Afu2g11530	Ortholog of Aspergillus fumigatus A1163 : AFUB_027280
Afu2g01260	1.70451	0.765595	21.7976	17.9796	3.818	14.1616	0.0197465	0.803856	0	108.046	srbA	Sterol regulatory element binding protein (SREBP)
Afu6g07980	1.9775	0.76539	31.8268	18.4652	13.3616	5.10358	0.0105316	-0.53838	0	107.772	nimX	Cyclin-dependent serine/threonine kinase, putative
Afu2g16320	1.69847	0.765349	21.634	10.4396	11.1944	-0.754743	0.0200232	-0.677935	0	92.6785	Afu2g16320	Putative MFS multidrug transporter
Afu2g00860	1.81729	0.765249	32.9278	12.9322	19.9955	-7.06328	0.0152302	1.55223	0	94.586	Afu2g00860	Ortholog of Aspergillus fumigatus A1163 : AFUB_017940
Afu6g11570	2.9021	0.765249	18.9098	7.341	11.5688	-4.22776	0.00125286	0.888953	0	77.0108	Afu6g11570	Ortholog of A. nidulans FGSC A4 : AN10520, A. niger CBS 513.88 : An13g01940, A. oryzae RIB40 : AO090023000421, Aspergillus wentii : Aspwe1_0471625 and Aspergillus terreus NIH2624 : ATET_05006
Afu6g00200	0.14681	0.76493	7.20584	3.88311	3.32273	0.560381	0.713166	0.145027	0	64.438	Afu6g00200	Has domain(s) with predicted DNA binding, RNA polymerase II transcription factor activity, sequence-specific DNA binding, zinc ion binding activity and role in regulation of transcription, DNA-templated, transcription, DNA-templated
Afu2g09910	0.534074	0.764842	21.6175	8.16037	13.4571	-5.2967	0.292366	-0.179232	0	80.5246	faa4	Putative long chain fatty acid CoA ligase
Afu2g02730	0.228381	0.764778	16.4072	6.91882	9.48835	-2.56954	0.591043	0.207708	0	76.4985	Afu2g02730	Ortholog of A. nidulans FGSC A4 : AN4542, A. niger CBS 513.88 : An07g07060, A. oryzae RIB40 : AO090026000848, Aspergillus wentii : Aspwe1_0168873 and Aspergillus sydowii : Aspsy1_0091100
Afu8g06020	1.90918	0.764618	25.127	15.4681	9.65897	5.80911	0.012326	1.835	0	103.391	Afu8g06020	Glutamate decarboxylase
Afu3g03445	3.45127	0.764268	16.1232	7.9527	8.17052	-0.217818	0.000353778	2.79498	0	75.0989	Afu3g03445	Has domain(s) with predicted oxidoreductase activity and role in metabolic process
Afu3g14580	0.101059	0.763836	7.24671	2.46605	4.78067	-2.31462	0.792394	-0.131337	0	54.5115	Afu3g14580	Has domain(s) with predicted hydrolase activity and role in dUTP metabolic process
Afu4g03390	2.49029	0.763728	53.013	37.9635	15.0495	22.914	0.0032338	2.05348	0	143.923	Afu4g03390	Putative aquaporin
Afu1g11090	0.784583	0.763556	15.2525	9.85943	5.39306	4.46637	0.164217	0.61602	0	85.1354	clrD	Histone-lysine N-methyltransferase, H3 lysine-9 specific, putative
Afu1g07750	0.611796	0.763433	9.48829	5.32795	4.16034	1.16761	0.244458	0.435745	0	71.3422	Afu1g07750	Ortholog(s) have role in chromatin remodeling and Clr6 histone deacetylase complex I'', Rpd3L-Expanded complex, Rpd3S complex localization
Afu3g11000	0.0375209	0.763088	5.13268	2.88942	2.24326	0.646162	0.917232	-0.0197099	0	55.5606	Afu3g11000	Ortholog(s) have structural molecule activity, role in cellular response to drug, conjugation with cellular fusion, histone acetylation, protein complex assembly and SAGA complex, SLIK (SAGA-like) complex, mitochondrion localization
Afu4g03990	0.235378	0.762869	3.58784	2.38817	1.19968	1.18849	0.581597	0.122722	0	52.8885	Afu4g03990	Ortholog(s) have role in protein targeting to mitochondrion and mitochondrial outer membrane, peroxisomal membrane localization
Afu4g06890	1.26489	0.762507	30.0297	21.4595	8.57019	12.8893	0.0543383	1.2217	0	117.095	cyp51A	14-alpha sterol demethylase
Afu3g14890	0.272671	0.76231	4.34372	3.03694	1.30678	1.73015	0.53374	-0.338583	0	57.2808	Afu3g14890	Ortholog of A. nidulans FGSC A4 : AN2537, A. oryzae RIB40 : AO090038000131, Neosartorya fischeri NRRL 181 : NFIA_062360 and Aspergillus versicolor : Aspve1_0524633
Afu6g12310	4.20655	0.762202	38.4262	21.1584	17.2679	3.89046	6.21513e-05	1.24647	0	110.775	Afu6g12310	Ortholog(s) have mitochondrion localization
Afu2g00470	0.637244	0.762193	4.50735	2.85088	1.65647	1.19441	0.230545	0.819385	0	55.3321	Afu2g00470	Has domain(s) with predicted RNA polymerase II transcription factor activity, sequence-specific DNA binding, zinc ion binding activity, role in regulation of transcription, DNA-templated and nucleus localization
Afu2g17210	1.50832	0.762079	13.8986	7.77696	6.12169	1.65527	0.0310226	0.8668	0	79.8436	Afu2g17210	Ortholog of Aspergillus fumigatus A1163 : AFUB_032860
Afu6g14120	1.42948	0.762033	46.7878	13.4157	33.3721	-19.9564	0.0371984	-0.724296	0	94.2974	Afu6g14120	Ortholog of A. nidulans FGSC A4 : AN10664, A. oryzae RIB40 : AO090103000398, Aspergillus wentii : Aspwe1_0100298, Aspergillus sydowii : Aspsy1_0035748 and Aspergillus terreus NIH2624 : ATET_00923
Afu1g11940	0.0185053	0.761944	7.82048	3.18267	4.63782	-1.45515	0.958285	-0.0102514	0	59.3006	Afu1g11940	Ortholog(s) have structural constituent of ribosome activity and mitochondrial large ribosomal subunit, nucleolus localization
Afu2g14840	0.00125903	0.761754	5.10918	3.40411	1.70507	1.69904	0.997105	-0.00140439	0	59.1694	Afu2g14840	Has domain(s) with predicted flavin adenine dinucleotide binding, oxidoreductase activity, acting on CH-OH group of donors activity and role in oxidation-reduction process
Afu5g05950	1.94109	0.761715	33.407	10.2964	23.1106	-12.8142	0.0114528	-0.509582	0	89.8614	Afu5g05950	Ortholog(s) have role in actin filament organization, hyphal growth, mitotic actomyosin contractile ring assembly, positive regulation of GTPase activity and small GTPase mediated signal transduction, more
Afu6g06960	0.179787	0.761706	5.70495	2.40427	3.30067	-0.896399	0.661018	0.203441	0	52.8919	Afu6g06960	Has domain(s) with predicted substrate-specific transmembrane transporter activity, transmembrane transporter activity, role in transmembrane transport and integral component of membrane, membrane localization
Afu5g02090	2.78456	0.761447	55.7772	21.9341	33.8432	-11.9091	0.00164226	0.607774	0	118.283	Afu5g02090	Ortholog(s) have cytosol, nucleus localization
Afu2g15480	3.02439	0.761436	17.9319	10.0568	7.87514	2.18166	0.000945388	1.16752	0	86.8673	Afu2g15480	Ortholog of A. nidulans FGSC A4 : AN7607, A. niger CBS 513.88 : An15g05550, An12g07620, A. oryzae RIB40 : AO090012000281, AO090020000707 and Aspergillus wentii : Aspwe1_0025841, Aspwe1_0037842, Aspwe1_0044672
Afu5g03370	0.534839	0.761256	8.88985	5.32955	3.5603	1.76925	0.291851	-0.209436	0	69.9744	Afu5g03370	Has domain(s) with predicted DNA binding activity, role in telomere maintenance and nuclear chromosome, telomeric region localization
Afu7g06040	1.24366	0.760563	11.7699	5.26777	6.50212	-1.23435	0.0570615	0.816665	0	64.972	Afu7g06040	Ortholog(s) have endoplasmic reticulum localization
Afu3g03350	1.19958	0.760292	40.5177	17.0754	23.4422	-6.36679	0.0631569	-1.03769	0	109.953	sidE	Nonribosomal peptide synthase sidE
Afu3g10210	0.136691	0.760286	13.5806	9.91736	3.66326	6.25409	0.729978	-0.134406	0	85.789	Afu3g10210	Ortholog of Aspergillus fumigatus A1163 : AFUB_038950
Afu1g05350	0.892386	0.76021	5.39681	2.49568	2.90113	-0.40545	0.128119	0.432393	0	54.4083	Afu1g05350	Ortholog of A. nidulans FGSC A4 : AN4061, A. niger CBS 513.88 : An07g05870, An18g04190, A. oryzae RIB40 : AO090009000411, Aspergillus wentii : Aspwe1_0037258 and Aspergillus sydowii : Aspsy1_0201438
Afu7g01570	0.412342	0.760086	3.12716	1.55448	1.57267	-0.0181866	0.386953	0.291414	0	47.2532	Afu7g01570	Ortholog of A. nidulans FGSC A4 : AN9142, Aspergillus wentii : Aspwe1_0029597, Aspergillus sydowii : Aspsy1_0093879 and Aspergillus terreus NIH2624 : ATET_01773
Afu6g10170	0.123222	0.759861	13.5145	6.23967	7.27479	-1.03512	0.752971	-0.25194	0	73.9005	Afu6g10170	Ortholog of Aspergillus fumigatus A1163 : AFUB_076230
Afu3g06350	0.350536	0.759504	14.4562	9.88135	4.57487	5.30648	0.446132	0.364707	0	79.1094	Afu3g06350	Ortholog of Aspergillus fumigatus A1163 : AFUB_042710
Afu6g00230	0.311226	0.759488	14.983	7.18023	7.80278	-0.62255	0.488398	0.367238	0	74.5508	Afu6g00230	Ortholog of A. nidulans FGSC A4 : AN8354, AN9181, AN8970, A. fumigatus Af293 : Afu1g12440, Afu1g12460 and A. niger CBS 513.88 : An12g03270, An10g01010, An01g11070, An11g04060, An16g00990
Afu3g03500	2.26714	0.759466	9.2329	4.29051	4.94239	-0.651886	0.00540578	2.16763	0	61.7891	mdr3	Putative multidrug resistance protein
Afu1g14860	0.205392	0.759253	16.0386	11.3273	4.71131	6.616	0.623172	-0.196517	0	86.004	Afu1g14860	Has domain(s) with predicted sequence-specific DNA binding, transcription factor activity, sequence-specific DNA binding activity and role in regulation of transcription, DNA-templated
Afu3g05800	0.968581	0.759176	8.71833	5.7367	2.98163	2.75507	0.107503	-0.473528	0	72.2718	Afu3g05800	Has domain(s) with predicted arylesterase activity
Afu6g00220	1.39518	0.759133	32.7942	16.5426	16.2516	0.291074	0.0402552	1.1071	0	107.37	Afu6g00220	Has domain(s) with predicted DNA binding, zinc ion binding activity, role in transcription, DNA-templated and nucleus localization
Afu6g07770	0.959622	0.759034	22.1759	17.8136	4.36226	13.4514	0.109743	0.690254	0	105.38	Afu6g07770	Putative alanine aminotransferase
Afu5g14380	2.7395	0.758946	21.442	7.03022	14.4118	-7.3816	0.0018218	0.629419	0	78.4846	aguA	Alpha-glucuronidase
Afu5g03240	0.881531	0.758932	10.2908	8.48742	1.80334	6.68407	0.131362	0.426408	0	82.2675	Afu5g03240	Ortholog(s) have pyruvate dehydrogenase (acetyl-transferring) kinase activity, role in carbon utilization, negative regulation of catalytic activity, peptidyl-serine phosphorylation and mitochondrion localization
Afu4g07110	0.0426054	0.758621	5.93242	3.81574	2.11668	1.69905	0.906556	-0.0222795	0	61.9352	Afu4g07110	Ortholog(s) have SNAP receptor activity, role in Golgi to vacuole transport, vacuole inheritance and Golgi apparatus, endoplasmic reticulum, fungal-type vacuole membrane, late endosome localization
Afu2g03360	0.228228	0.758348	17.2507	8.48593	8.76477	-0.278838	0.591252	0.235809	0	79.8124	Afu2g03360	Ortholog(s) have role in budding cell apical bud growth, cell separation after cytokinesis and cellular bud neck localization
Afu3g13210	1.07637	0.757747	6.77793	3.6041	3.17383	0.430274	0.0838754	0.57237	0	58.7782	Afu3g13210	Has domain(s) with predicted ATP binding, protein kinase activity, protein tyrosine kinase activity and role in protein phosphorylation
Afu2g17870	0.827045	0.75767	13.5045	5.01392	8.49058	-3.47665	0.148921	0.4046	0	70.2724	Afu2g17870	Has domain(s) with predicted oxidoreductase activity and role in metabolic process
Afu5g00730	0.269678	0.757292	15.5511	6.98024	8.57088	-1.59064	0.53743	-0.373941	0	76.4272	Afu5g00730	Has domain(s) with predicted cation-transporting ATPase activity, metal ion binding, nucleotide binding activity, role in cation transport and integral component of membrane localization
Afu1g11930	0.355726	0.7571	27.7815	11.2585	16.523	-5.26458	0.440832	-0.363668	0	83.4202	Afu1g11930	Ortholog(s) have protein kinase activity, role in protein phosphorylation, proteolysis and cytoplasm localization
Afu2g08910	1.92847	0.756554	10.648	3.58224	7.06575	-3.48351	0.0117903	1.40061	0	59.3191	Afu2g08910	Has domain(s) with predicted role in transmembrane transport and integral component of membrane localization
Afu4g13300	2.19681	0.756448	22.7862	10.787	11.9993	-1.21229	0.00635604	0.762601	0	89.1887	Afu4g13300	Ortholog of A. nidulans FGSC A4 : AN1946, A. niger CBS 513.88 : An01g09010, A. oryzae RIB40 : AO090009000247, Aspergillus wentii : Aspwe1_0208317 and Aspergillus sydowii : Aspsy1_0138807
Afu1g15250	0.429099	0.756257	7.66932	3.19342	4.4759	-1.28248	0.372307	-0.112485	0	58.1297	Afu1g15250	Ortholog of A. nidulans FGSC A4 : AN0861, A. oryzae RIB40 : AO090005001206, Aspergillus wentii : Aspwe1_0051149, Aspergillus sydowii : Aspsy1_0122516 and Aspergillus terreus NIH2624 : ATET_00827
Afu4g02830	0.20742	0.755976	6.04738	3.80984	2.23754	1.5723	0.620269	-0.40123	0	60.1506	Afu4g02830	Has domain(s) with predicted oxidoreductase activity, oxidoreductase activity, acting on the aldehyde or oxo group of donors, NAD or NADP as acceptor activity and role in oxidation-reduction process
Afu4g08270	2.06215	0.755803	48.6044	10.9946	37.6098	-26.6151	0.0086667	0.844189	0	87.9211	Afu4g08270	Ortholog of A. nidulans FGSC A4 : AN11888, Aspergillus wentii : Aspwe1_0102345, Aspergillus terreus NIH2624 : ATET_05370 and Aspergillus carbonarius ITEM 5010 : Acar5010_504985
Afu5g11690	0.184588	0.755413	9.64745	4.84244	4.80501	0.0374309	0.65375	0.196476	0	64.1283	pps1	Putative protein tyrosine phosphatase
Afu1g04450	2.78457	0.755364	29.6652	23.7854	5.87982	17.9055	0.00164221	1.31119	0	116.049	sidL	GNAT-type acetyltransferase
Afu1g13690	0.777111	0.755242	20.7835	7.78768	12.9958	-5.2081	0.167066	-0.329071	0	75.4683	Afu1g13690	Ortholog(s) have protein complex binding activity and role in cellular response to calcium ion, cellular response to zinc ion, early endosome to late endosome transport, regulation of protein complex assembly, vacuolar acidification
Afu2g08290	1.08881	0.754499	10.7441	8.91	1.83412	7.07587	0.0815059	0.852381	0	83.1902	Afu2g08290	Ortholog of A. nidulans FGSC A4 : AN6169, A. niger CBS 513.88 : An05g00900, A. oryzae RIB40 : AO090011000875, Aspergillus wentii : Aspwe1_0674836 and Aspergillus sydowii : Aspsy1_0058068
Afu6g03230	1.00623	0.754452	31.5575	17.7849	13.7726	4.01234	0.0985755	-0.707602	0	109.822	crh1	Putative cell wall glucanase
Afu1g01680	1.28398	0.754388	20.2995	7.38708	12.9125	-5.5254	0.0520019	0.662312	0	74.5437	Afu1g01680	Branched-chain amino acid aminotransferase
Afu5g10780	0.925314	0.75437	8.39963	3.71333	4.6863	-0.972963	0.118764	0.308795	0	58.628	uge5	UDP-glucose 4-epimerase
Afu1g06950	2.08195	0.754159	23.6742	13.6245	10.0496	3.57488	0.00828046	0.696633	0	95.9874	Afu1g06950	Ortholog(s) have cytoplasm localization
Afu1g08880	0.483577	0.754014	13.9026	4.62991	9.2727	-4.64279	0.328415	0.278107	0	62.3878	Afu1g08880	Ortholog(s) have copper chaperone activity and role in cellular copper ion homeostasis, cellular iron ion homeostasis, cellular response to oxidative stress, copper ion transport, regulation of iron ion transmembrane transport
Afu4g10120	0.541019	0.753937	14.0404	5.79549	8.24494	-2.44945	0.287727	0.516271	0	68.3065	prtT	Transcriptional activator of proteases prtT
Afu2g04280	0.0277442	0.753788	8.149	3.1225	5.0265	-1.904	0.938114	0.0238581	0	57.1145	Afu2g04280	Has domain(s) with predicted hydrolase activity
Afu1g03360	0.112986	0.753712	7.95278	4.24559	3.70719	0.538394	0.770928	0.180315	0	61.7161	Afu1g03360	Ortholog of Aspergillus fumigatus A1163 : AFUB_003770
Afu7g00230	0.413689	0.753562	16.6888	7.4407	9.24813	-1.80743	0.385754	0.343553	0	74.3609	Afu7g00230	Has domain(s) with predicted role in transmembrane transport and integral component of membrane localization
Afu5g04210	2.57222	0.753451	21.6017	8.35014	13.2516	-4.90145	0.00267783	-0.548738	0	83.2798	Afu5g04210	Putative ubiquinol-cytochrome C reductase complex core protein 2
Afu3g11400	0.117828	0.753405	12.2267	6.47784	5.74887	0.728971	0.762381	0.085988	0	72.8219	pep2	Aspartic acid endopeptidase
Afu4g09900	0.345607	0.753158	15.1551	7.26646	7.88869	-0.622236	0.451225	-0.19949	0	70.9462	Afu4g09900	Ortholog(s) have cytoplasm, nucleus localization
Afu1g09720	0.172046	0.75273	4.83808	1.79672	3.04136	-1.24464	0.672905	0.0939831	0	47.0057	Afu1g09720	Ortholog of A. nidulans FGSC A4 : AN1293, A. niger CBS 513.88 : An08g01500, A. oryzae RIB40 : AO090012000872, Aspergillus wentii : Aspwe1_0103011 and Aspergillus sydowii : Aspsy1_0025452
Afu2g04200	0.54139	0.751933	6.16527	3.6003	2.56496	1.03534	0.287482	-0.90466	0	58.207	hppD	4-hydroxyphenylpyruvate dioxygenase
Afu3g09230	0.0606754	0.751874	2.158	1.49926	0.658746	0.84051	0.86961	-0.0653203	0	45.1877	Afu3g09230	Putative carboxylesterase
Afu2g09690	1.86346	0.751843	23.8944	6.42676	17.4676	-11.0409	0.0136943	0.576634	0	74.1569	Afu2g09690	Ortholog of Aspergillus fumigatus A1163 : AFUB_025540
Afu4g06200	2.30716	0.751728	17.5349	7.80057	9.73433	-1.93377	0.00492988	1.56713	0	76.3577	Afu4g06200	Ortholog of A. nidulans FGSC A4 : AN6683, AN8537, AN5260 and A. niger CBS 513.88 : An12g04370, An11g06510, An14g01260
Afu6g13950	0.0974451	0.751466	2.64472	1.93999	0.704737	1.23525	0.799015	-0.235872	0	47.9818	pyr4	Terpene cyclase pyr4
Afu7g01580	0.16204	0.751281	8.76263	3.00152	5.7611	-2.75958	0.688589	0.125153	0	55.0794	Afu7g01580	Ortholog(s) have nitrate reductase (NADPH) activity and role in molybdopterin cofactor biosynthetic process
Afu2g11270	0.762831	0.751201	4.10544	2.14052	1.96492	0.175608	0.172651	0.475647	0	49.2095	ags2	Putative alpha(1-3) glucan synthase
Afu2g01720	0.229915	0.751162	8.02047	3.19895	4.82152	-1.62257	0.588959	-0.254491	0	55.671	Afu2g01720	Ortholog of A. nidulans FGSC A4 : AN4654, A. niger CBS 513.88 : An07g05260, Aspergillus sydowii : Aspsy1_0155851 and Aspergillus carbonarius ITEM 5010 : Acar5010_208321
Afu4g10990	0.699223	0.751015	17.0476	12.263	4.78456	7.47844	0.199884	-0.343355	0	86.2295	Afu4g10990	Ortholog(s) have inorganic cation transmembrane transporter activity, solute:proton symporter activity
Afu5g07540	1.68417	0.750951	9.5095	4.65659	4.85291	-0.196325	0.0206934	0.806178	0	66.1668	Afu5g07540	Ortholog(s) have endoplasmic reticulum localization
Afu8g00280	0.761267	0.750335	20.2782	10.4991	9.77908	0.719991	0.173274	-0.688851	0	88.4379	Afu8g00280	Putative short chain dehydrogenase
Afu2g14950	0.0752852	0.750326	9.0561	3.71358	5.34252	-1.62894	0.840843	0.0551505	0	57.9864	Afu2g14950	Ortholog(s) have nucleus localization
Afu5g01860	0.198398	0.749452	18.96	8.63512	10.3249	-1.68977	0.633289	-0.095378	0	70.421	arc18	Actin-related protein 2/3 complex subunit 3, putative
Afu5g10270	1.67881	0.749363	19.848	8.51436	11.3336	-2.81925	0.0209501	-1.96661	0	83.6861	Afu5g10270	Ortholog(s) have identical protein binding, mRNA binding, unfolded protein binding activity
Afu3g15330	2.7104	0.749148	41.8215	21.0988	20.7227	0.376077	0.00194805	1.63324	0	113.753	Afu3g15330	Protein of unknown function identified by mass spectrometry
Afu4g07270	2.0112	0.748946	19.9018	9.90539	9.99644	-0.0910458	0.0097454	1.50135	0	85.2147	cp9	Putative serine carboxypeptidase
Afu1g12580	0.0441689	0.748792	15.8372	7.29057	8.54666	-1.25608	0.903298	-0.0497112	0	66.4246	Afu1g12580	Ortholog of A. nidulans FGSC A4 : AN11021, A. oryzae RIB40 : AO090001000219, Neosartorya fischeri NRRL 181 : NFIA_012970 and Aspergillus wentii : Aspwe1_0040414
Afu3g07270	0.0487403	0.748282	17.4152	8.20544	9.20974	-1.0043	0.89384	0.0578905	0	73.3012	Afu3g07270	Ortholog of A. nidulans FGSC A4 : AN4834, A. niger CBS 513.88 : An02g13430, A. oryzae RIB40 : AO090020000197, Aspergillus wentii : Aspwe1_0052406 and Aspergillus sydowii : Aspsy1_0087772
Afu1g04860	0.426069	0.748167	1.66727	1.20384	0.463426	0.740419	0.374913	0.170035	0	41.6358	Afu1g04860	Ortholog of Neosartorya fischeri NRRL 181 : NFIA_019900, Aspergillus wentii : Aspwe1_0037494, Aspergillus versicolor : Aspve1_0048697 and Aspergillus niger ATCC 1015 : 55445-mRNA
Afu2g13000	0.231984	0.747874	23.3076	9.00256	14.305	-5.30244	0.58616	0.169103	0	71.4184	Afu2g13000	Ortholog of A. niger CBS 513.88 : An02g01710, Neosartorya fischeri NRRL 181 : NFIA_088170, Aspergillus kawachii : Aspka1_0172685 and Aspergillus fumigatus A1163 : AFUB_028620
Afu3g01940	0.168364	0.747845	6.89585	4.80689	2.08896	2.71794	0.678635	0.249558	0	64.1817	Afu3g01940	Has domain(s) with predicted role in transmembrane transport and integral component of membrane localization
Afu8g06010	0.208527	0.747835	13.2838	6.93744	6.34637	0.591076	0.61869	-0.294151	0	71.4457	Afu8g06010	Has domain(s) with predicted DNA binding, RNA polymerase II transcription factor activity, sequence-specific DNA binding, zinc ion binding activity and role in regulation of transcription, DNA-templated, transcription, DNA-templated
Afu3g13370	1.55557	0.74751	16.909	5.5962	11.3128	-5.71658	0.0278245	0.328796	0	70.4551	Afu3g13370	Ortholog of A. nidulans FGSC A4 : AN12304, Neosartorya fischeri NRRL 181 : NFIA_063990, Aspergillus wentii : Aspwe1_0038143 and Aspergillus clavatus NRRL 1 : ACLA_041070
Afu3g13770	0.238694	0.747106	9.76644	4.30674	5.4597	-1.15296	0.577172	0.155469	0	60.7069	Afu3g13770	Ortholog(s) have phosphatidylinositol-3-phosphate binding activity and role in Golgi to endosome transport, Golgi to vacuole transport, vacuole inheritance, vesicle docking involved in exocytosis, vesicle fusion
Afu1g14620	0.411697	0.746764	9.85415	4.86769	4.98646	-0.11877	0.387528	0.285782	0	63.5701	Afu1g14620	Ortholog of A. nidulans FGSC A4 : AN0803, A. niger CBS 513.88 : An01g12620, A. oryzae RIB40 : AO090003001568, Aspergillus wentii : Aspwe1_0027658 and Aspergillus sydowii : Aspsy1_0139476
Afu1g12770	0.00911237	0.746644	21.4171	10.4686	10.9485	-0.479947	0.979237	-0.0161297	0	74.831	Afu1g12770	Ortholog of A. nidulans FGSC A4 : AN1001, A. niger CBS 513.88 : An08g05540, A. oryzae RIB40 : AO090012000633, Aspergillus wentii : Aspwe1_0027882 and Aspergillus sydowii : Aspsy1_0191418
Afu3g02920	0.418488	0.746565	8.80477	4.1953	4.60947	-0.414168	0.381515	0.594636	0	58.6679	Afu3g02920	Has domain(s) with predicted RNA polymerase II transcription factor activity, sequence-specific DNA binding, zinc ion binding activity, role in regulation of transcription, DNA-templated and nucleus localization
Afu1g00240	0.0124639	0.746546	7.01611	4.0786	2.93751	1.14108	0.971709	0.0337561	0	57.0533	Afu1g00240	protein of unknown function
Afu2g00450	0.246206	0.746213	33.5245	24.5699	8.95464	15.6152	0.567276	-1.30514	0	111.452	Afu2g00450	Putative hexokinase
Afu6g09870	0.0395502	0.746171	10.0576	4.24193	5.81567	-1.57374	0.912956	-0.0552325	0	60.7839	Afu6g09870	Has domain(s) with predicted DNA binding, RNA polymerase II transcription factor activity, sequence-specific DNA binding, zinc ion binding activity and role in regulation of transcription, DNA-templated, transcription, DNA-templated
Afu1g15680	0.228228	0.746141	6.76658	2.77039	3.99619	-1.2258	0.591252	-0.202203	0	53.4832	Afu1g15680	Has domain(s) with predicted RNA polymerase II transcription factor activity, sequence-specific DNA binding, zinc ion binding activity, role in regulation of transcription, DNA-templated and nucleus localization
Afu6g05210	0.521835	0.745961	11.4598	6.03829	5.42148	0.616803	0.300722	-0.20852	0	67.2056	Afu6g05210	Putative NAD-dependent malate dehydrogenase with a predicted role in the citric acid cycle
Afu4g03350	1.45362	0.745888	22.4344	8.86422	13.5702	-4.70595	0.0351871	-0.851655	0	81.0936	exg10	Pectate lyase superfamily protein
Afu2g17140	1.80471	0.745587	18.4551	8.37611	10.079	-1.70291	0.0156779	-0.530052	0	82.9037	Afu2g17140	protein of unknown function
Afu4g00590	2.63917	0.745487	33.6873	15.0386	18.6488	-3.61021	0.00229523	1.57524	0	100.414	Afu4g00590	Ortholog(s) have role in asperthecin biosynthetic process
Afu8g04910	0.216356	0.745377	6.98553	5.82867	1.15687	4.6718	0.607636	0.147045	0	64.2496	Afu8g04910	Ortholog of A. niger CBS 513.88 : An16g07900, A. oryzae RIB40 : AO090005000649, Aspergillus wentii : Aspwe1_0053737, Aspergillus sydowii : Aspsy1_0046365 and Aspergillus terreus NIH2624 : ATET_00115
Afu3g06220	1.32798	0.745098	6.04651	3.0605	2.98601	0.0744902	0.0469916	0.339664	0	52.6189	Afu3g06220	Ortholog(s) have role in mitochondrial respiratory chain complex I assembly
Afu5g08260	0.355777	0.744761	9.29164	4.51844	4.7732	-0.254757	0.440781	-0.509426	0	65.6613	Afu5g08260	Ortholog of Aspergillus fumigatus A1163 : AFUB_055810
Afu1g10780	0.132792	0.744678	4.98304	2.49204	2.491	0.00104812	0.736559	-0.0967908	0	52.8117	Afu1g10780	Glycine cleavage system T protein
Afu2g13880	1.61291	0.74465	14.3288	11.9694	2.35939	9.61004	0.0243831	0.53005	0	87.3858	Afu2g13880	Has domain(s) with predicted zinc ion binding activity
Afu6g13680	0.14299	0.744297	2.81533	2.00205	0.813282	1.18877	0.719466	0.0771632	0	48.3328	Afu6g13680	Has domain(s) with predicted DNA binding, transcription factor activity, sequence-specific DNA binding activity and role in regulation of transcription, DNA-templated
Afu3g03280	1.99315	0.743751	19.6236	15.4603	4.16327	11.297	0.0101589	2.19451	0	96.5174	Afu3g03280	Putative FAD binding monooxygenase
Afu4g09670	2.26776	0.743707	16.892	3.65551	13.2365	-9.58098	0.0053981	0.529862	0	57.3765	Afu4g09670	Ortholog of A. nidulans FGSC A4 : AN1846, A. oryzae RIB40 : AO090003001272, Aspergillus wentii : Aspwe1_0102762, Aspergillus sydowii : Aspsy1_0026263 and Aspergillus terreus NIH2624 : ATET_00776
Afu3g10320	1.98547	0.743677	28.2179	10.5855	17.6324	-7.04695	0.0103403	0.592623	0	83.4217	Afu3g10320	Has domain(s) with predicted zinc ion binding activity
Afu1g07270	2.25677	0.743174	10.9536	5.33137	5.62224	-0.29087	0.00553637	0.70685	0	65.6499	Afu1g07270	Has domain(s) with predicted protein heterodimerization activity
Afu2g13960	0.452429	0.743126	16.0933	8.45229	7.641	0.811284	0.352834	-0.174866	0	76.6079	Afu2g13960	Ortholog(s) have 1-acylglycerophosphocholine O-acyltransferase activity
Afu6g13500	0.131044	0.742961	18.7175	15.0912	3.6263	11.4649	0.739531	-0.148507	0	89.5503	Afu6g13500	Ortholog of A. nidulans FGSC A4 : AN5446, A. niger CBS 513.88 : An08g08820, A. oryzae RIB40 : AO090103000340, Neosartorya fischeri NRRL 181 : NFIA_059450 and Aspergillus versicolor : Aspve1_0084095
Afu1g17230	0.735584	0.742703	17.4861	9.76151	7.7246	2.03691	0.18383	-0.365324	0	82.7921	rglB	Rhamnogalacturonase B, putative
Afu7g01250	0.162907	0.742023	1.88267	1.09833	0.784342	0.313988	0.687215	0.363439	0	39.8315	Afu7g01250	Ortholog of Aspergillus fumigatus A1163 : AFUB_087830
Afu7g00350	1.1941	0.741825	6.7398	3.77679	2.96302	0.813772	0.0639584	-1.13242	0	58.214	Afu7g00350	Putative NAD-dependent dehydrogenase
Afu3g07980	3.28878	0.741422	41.0889	27.3587	13.7302	13.6285	0.000514303	1.96502	0	122.495	Afu3g07980	Ortholog of A. nidulans FGSC A4 : AN10370, A. niger CBS 513.88 : An16g01990, A. oryzae RIB40 : AO090005001498, Aspergillus wentii : Aspwe1_0173462 and Aspergillus sydowii : Aspsy1_0042585
Afu3g08830	3.53169	0.74132	67.0384	35.8336	31.2048	4.62876	0.000293976	2.17835	0	135.909	Afu3g08830	Ortholog of A. nidulans FGSC A4 : AN3016, A. niger CBS 513.88 : An16g02060, A. oryzae RIB40 : AO090005001385, Aspergillus wentii : Aspwe1_0173356 and Aspergillus sydowii : Aspsy1_0029265
Afu5g05640	1.93638	0.741265	30.885	15.506	15.379	0.12698	0.0115775	1.93318	0	100.441	Afu5g05640	Has domain(s) with predicted role in response to stress and integral component of membrane localization
Afu2g03170	0.228228	0.741243	6.49936	3.26512	3.23424	0.0308717	0.591252	0.159201	0	54.6983	Afu2g03170	Ortholog(s) have role in positive regulation of endo-1,4-beta-xylanase activity and SCF ubiquitin ligase complex, cytoplasm localization
Afu6g08340	0.0224901	0.740887	8.23544	3.96996	4.26547	-0.295512	0.949533	0.0260108	0	60.3868	Afu6g08340	Has domain(s) with predicted role in transmembrane transport and integral component of membrane localization
Afu3g04060	0.351245	0.740803	11.8728	3.01584	8.85696	-5.84112	0.445405	0.118488	0	53.2178	Afu3g04060	Ortholog(s) have role in late endosome to vacuole transport via multivesicular body sorting pathway and endosome localization
Afu5g01990	0.218129	0.740618	9.30819	5.14846	4.15972	0.988743	0.605161	0.38947	0	64.5619	Afu5g01990	BYS1 domain protein
Afu5g02470	0.0206358	0.740544	3.84352	2.57463	1.26889	1.30574	0.953596	0.0191991	0	51.3626	nmt1	Thiamine biosynthesis protein, phoB-regulated
Afu2g00340	1.15018	0.740462	11.0274	6.0343	4.99307	1.04123	0.0707646	-0.724023	0	71.8224	Afu2g00340	protein of unknown function
Afu2g00320	3.04408	0.739994	48.5571	23.8275	24.7296	-0.902088	0.000903481	1.83538	0	118.383	erg3	putative sterol delta 5,6-desaturase
Afu4g09330	0.300488	0.739426	4.29875	2.56598	1.73277	0.833213	0.500624	-0.392781	0	49.7654	Afu4g09330	Ortholog of A. oryzae RIB40 : AO090023000600, AO090138000106, Neosartorya fischeri NRRL 181 : NFIA_106680, Aspergillus versicolor : Aspve1_0079668 and Aspergillus clavatus NRRL 1 : ACLA_048690
Afu5g14020	0.002039	0.73933	27.3317	8.95937	18.3723	-9.41297	0.995316	0.00276812	0	71.733	Afu5g14020	Ortholog(s) have nuclear periphery localization
Afu5g06270	2.9948	0.738998	20.1828	14.0986	6.0842	8.0144	0.00101203	1.19694	0	89.8706	hemA	5-aminolevulinic acid synthase
Afu5g01930	0.0284957	0.738694	3.28106	2.13506	1.146	0.989065	0.936492	-0.0561483	0	45.9402	Afu5g01930	protein of unknown function
Afu2g11740	0.0120757	0.738606	9.77751	6.59496	3.18255	3.41241	0.972578	0.00923121	0	66.2374	pim1	ATP-dependent Lon protease, putative
Afu7g00940	0.254036	0.738566	7.24252	3.65101	3.59151	0.0594972	0.557139	0.338615	0	54.1642	Afu7g00940	Has domain(s) with predicted UDP-N-acetylmuramate dehydrogenase activity, flavin adenine dinucleotide binding, oxidoreductase activity and role in oxidation-reduction process
Afu7g06460	2.31704	0.738553	23.5738	9.97275	13.6011	-3.62832	0.00481906	2.12929	0	82.4994	Afu7g06460	Ortholog of A. nidulans FGSC A4 : AN10379, A. niger CBS 513.88 : An03g05540, Neosartorya fischeri NRRL 181 : NFIA_027750, Aspergillus wentii : Aspwe1_0022967 and Aspergillus versicolor : Aspve1_0056237
Afu2g04220	0.779224	0.738416	6.4261	1.50135	4.92475	-3.4234	0.166255	0.605272	0	42.0835	hmgA	Homogentisate 1,2-dioxygenase hmgA
Afu6g04270	0.126237	0.737769	6.59425	3.21029	3.38396	-0.173667	0.747762	-0.130445	0	53.6042	Afu6g04270	Putative MFS sugar transporter
Afu2g15420	1.21924	0.737556	16.3264	7.29023	9.03618	-1.74594	0.0603613	0.886217	0	75.7638	Afu2g15420	Ortholog(s) have extracellular region localization
Afu4g12700	0.351839	0.737226	10.9473	4.19254	6.75471	-2.56216	0.444796	0.314009	0	60.4178	Afu4g12700	Ortholog of A. nidulans FGSC A4 : AN3606, A. niger CBS 513.88 : An03g02800, A. oryzae RIB40 : AO090009000298, Aspergillus wentii : Aspwe1_0047287 and Aspergillus sydowii : Aspsy1_0090817
Afu2g12870	0.602134	0.73712	8.13034	2.86175	5.26858	-2.40683	0.249958	0.153388	0	51.3269	sec17	Vesicular-fusion protein sec17, putative
Afu5g13300	0.824861	0.737092	1.10039	0.539408	0.560981	-0.021573	0.149671	0.325294	0	32.507	pep1	Putative extracellular aspartic endopeptidase
Afu6g11270	4.13484	0.736675	55.6308	24.4181	31.2127	-6.79456	7.33095e-05	0.901133	0	118.061	Afu6g11270	Ortholog(s) have cell septum, fungal-type vacuole, late endosome, plasma membrane localization
Afu3g12100	2.47146	0.736474	39.0067	29.5977	9.40908	20.1886	0.00337709	2.16413	0	121.019	ccg9	trehalose synthase, putative
Afu4g04130	1.40813	0.736461	25.9962	17.4811	8.51516	8.9659	0.0390727	-0.317145	0	97.3887	Afu4g04130	Ortholog(s) have role in cellular response to oxidative stress, misfolded or incompletely synthesized protein catabolic process, protein import into peroxisome matrix and mitochondrial inner membrane localization
Afu1g05050	0.43743	0.736332	6.97467	4.33728	2.63739	1.69989	0.365233	0.392687	0	58.5249	Afu1g05050	Ortholog(s) have cytosine deaminase activity, role in cytidine metabolic process, cytosine metabolic process, pyrimidine-containing compound salvage and cytoplasm, nucleus localization
Afu1g09290	0.622448	0.735974	15.0288	10.7997	4.22906	6.57064	0.238535	-0.224277	0	79.9764	Afu1g09290	Has domain(s) with predicted catalytic activity and role in biosynthetic process
Afu3g12940	0.243183	0.735849	16.4864	5.72795	10.7585	-5.03055	0.571238	-0.149279	0	65.3251	hasF	C6 transcription factor hasF
Afu5g11510	0.136286	0.735802	2.98239	2.14695	0.835445	1.3115	0.730658	-0.212141	0	46.0537	Afu5g11510	Ortholog of A. niger CBS 513.88 : An18g03270, Neosartorya fischeri NRRL 181 : NFIA_075760, Aspergillus clavatus NRRL 1 : ACLA_014580 and Aspergillus niger ATCC 1015 : 42799-mRNA
Afu2g15970	1.53977	0.735608	13.5962	7.51261	6.08357	1.42904	0.0288556	-0.298516	0	76.1723	Afu2g15970	Phosphatidylethanolamine N-methyltransferase
Afu5g04320	0.00687098	0.735487	8.36027	4.08214	4.27813	-0.195988	0.984303	-0.00287426	0	58.8105	Afu5g04320	Ortholog(s) have GTPase activity and role in ER to Golgi vesicle-mediated transport, Golgi organization, cellular response to drug, negative regulation of G0 to G1 transition, protein secretion
Afu2g16500	0.0373818	0.734649	6.86507	3.88667	2.9784	0.908266	0.917526	0.0402336	0	58.0686	Afu2g16500	Ortholog of A. nidulans FGSC A4 : AN7336, A. niger CBS 513.88 : An15g06925, Aspergillus wentii : Aspwe1_0026944, Aspergillus sydowii : Aspsy1_0054451 and Aspergillus terreus NIH2624 : ATET_02290
Afu4g10000	0.0916611	0.734496	9.94123	5.28152	4.65971	0.621808	0.809727	-0.0540068	0	62.8319	mdr2	ABC multidrug transporter Mdr2, putative
Afu1g04680	1.36193	0.734412	11.9798	7.69575	4.28407	3.41167	0.0434581	0.410648	0	77.0819	Afu1g04680	Ortholog(s) have mitochondrion localization
Afu7g00220	0.573284	0.734335	1.54871	1.19914	0.34957	0.849571	0.267126	0.827341	0	40.141	Afu7g00220	Has domain(s) with predicted transmembrane transporter activity, role in transmembrane transport and integral component of membrane localization
Afu3g14720	0.0824026	0.734254	5.69564	3.8391	1.85653	1.98257	0.827175	-0.0834746	0	58.3079	Afu3g14720	MFS transporter, putative
Afu4g08480	0.764482	0.733719	6.63475	3.24798	3.38677	-0.138793	0.171996	-0.197252	0	54.1254	Afu4g08480	Ortholog(s) have cytosol, nucleus localization
Afu4g06210	2.67774	0.733703	31.4553	13.3993	18.056	-4.65675	0.00210017	1.27055	0	89.4985	Afu4g06210	Ortholog of A. nidulans FGSC A4 : AN10542, A. niger CBS 513.88 : An04g00510, A. oryzae RIB40 : AO090023000969, Aspergillus sydowii : Aspsy1_0094879 and Aspergillus terreus NIH2624 : ATET_05601
Afu6g07880	0.297119	0.733617	25.5551	22.2051	3.34994	18.8552	0.504523	-0.243343	0	99.5598	Afu6g07880	Ortholog(s) have role in actin cortical patch localization and cellular bud neck, mitochondrion localization
Afu4g06820	0.703214	0.733213	16.3642	8.1448	8.21938	-0.074585	0.198055	-0.286761	0	71.7088	ecm33	Cell wall protein ecm33, putative
Afu2g09710	0.548067	0.732722	9.14083	5.10078	4.04004	1.06074	0.283095	-0.134598	0	62.4557	npkA	Putative protein kinase
Afu2g10520	4.01837	0.732554	25.4933	11.7995	13.6938	-1.89435	9.58576e-05	1.49941	0	88.2867	uaZ	Putative urate oxidase
Afu8g04510	1.0567	0.732264	26.5375	19.4128	7.12467	12.2882	0.0877604	-0.923516	0	101.459	Afu8g04510	Ortholog of A. nidulans FGSC A4 : AN1460, A. niger CBS 513.88 : An16g08480, A. oryzae RIB40 : AO090023000335, Aspergillus wentii : Aspwe1_0043882 and Aspergillus sydowii : Aspsy1_0145844
Afu6g05020	2.04533	0.73217	9.11608	4.63552	4.48056	0.15496	0.00900886	0.448537	0	60.6349	Afu6g05020	Has domain(s) with predicted carbon-nitrogen ligase activity, with glutamine as amido-N-donor activity
Afu1g02880	0.27072	0.732034	3.35908	1.67689	1.68219	-0.00530347	0.536143	0.149046	0	43.574	Afu1g02880	Ortholog of A. nidulans FGSC A4 : AN0272, A. niger CBS 513.88 : An01g05030, A. oryzae RIB40 : AO090005000779, Aspergillus wentii : Aspwe1_0025563 and Aspergillus sydowii : Aspsy1_0055099
Afu3g01980	0.0042602	0.731945	7.55577	3.52599	4.02978	-0.503796	0.990238	0.00422229	0	55.6713	Afu3g01980	Has domain(s) with predicted DNA binding, RNA polymerase II transcription factor activity, sequence-specific DNA binding, zinc ion binding activity and role in regulation of transcription, DNA-templated, transcription, DNA-templated
Afu3g07380	0.739351	0.731558	10.021	4.56966	5.45134	-0.881679	0.182242	0.780696	0	57.2346	Afu3g07380	Ortholog(s) have dextrin alpha-glucosidase activity, maltose alpha-glucosidase activity, starch alpha-glucosidase activity, sucrose alpha-glucosidase activity, role in maltose metabolic process and cytosol, nucleus localization
Afu4g07310	2.8099	0.7314	15.9978	6.7127	9.28512	-2.57242	0.00154917	0.920825	0	66.5473	Afu4g07310	Ortholog(s) have ATPase activity, nicotinamide-nucleotide adenylyltransferase activity
Afu1g13050	0.968719	0.730983	7.83698	4.01337	3.82361	0.189764	0.107468	-0.472073	0	58.2753	Afu1g13050	Has domain(s) with predicted nucleic acid binding activity
Afu6g03390	2.38732	0.730606	60.5687	14.8949	45.6738	-30.779	0.00409906	1.60363	0	96.4391	Afu6g03390	Predicted glutathione S transferase
Afu6g05030	0.143799	0.730488	5.43277	2.51822	2.91455	-0.396338	0.718126	-0.1043	0	50.5179	Afu6g05030	Polysaccharide deacetylase family protein
Afu3g01090	1.99445	0.730394	27.3841	13.3115	14.0725	-0.760981	0.0101285	-0.954497	0	92.0851	Afu3g01090	Ortholog of A. nidulans FGSC A4 : AN9167, Neosartorya fischeri NRRL 181 : NFIA_001950, Aspergillus wentii : Aspwe1_0028617 and Aspergillus fumigatus A1163 : AFUB_047320
Afu2g14710	0.457171	0.730377	17.5265	5.3279	12.1986	-6.87067	0.349003	-0.162399	0	61.9924	Afu2g14710	Ortholog(s) have NURS complex, nuclear body, nuclear chromatin localization
Afu3g00230	0.369989	0.730183	8.72016	4.09966	4.62051	-0.52085	0.42659	-0.502346	0	56.1608	Afu3g00230	Has domain(s) with predicted hydrolase activity, hydrolyzing O-glycosyl compounds activity and role in carbohydrate metabolic process
Afu5g14390	0.182011	0.729961	9.77105	2.98158	6.78947	-3.80789	0.657642	0.219196	0	50.802	Afu5g14390	Putative C6 transcription factor
Afu1g12290	0.722084	0.729458	9.9757	4.39953	5.57617	-1.17665	0.189634	-0.272058	0	56.5881	Afu1g12290	Putative NADH-ubiquinone oxidoreductase witha predicted role in oxidative phosphorylation
Afu8g07220	0.161268	0.729139	6.64046	5.17867	1.46178	3.71689	0.689814	-0.321416	0	61.748	Afu8g07220	Ortholog of A. niger CBS 513.88 : An11g09220, Neosartorya fischeri NRRL 181 : NFIA_100030, Aspergillus wentii : Aspwe1_0179921 and Aspergillus niger ATCC 1015 : 39376-mRNA
Afu4g09960	1.27715	0.729071	28.1432	8.90313	19.2401	-10.3369	0.0528258	-0.769754	0	76.0931	mdm34	Mitochondrial distribution and morphology protein 34, putative
Afu5g10790	2.05802	0.728437	66.8009	12.3641	54.4368	-42.0727	0.00874941	0.708401	0	88.6033	Afu5g10790	Ortholog(s) have endoplasmic reticulum, nuclear envelope localization
Afu5g13540	0.735266	0.728265	13.9391	4.75077	9.18829	-4.43751	0.183965	-0.221787	0	59.5238	vac8	Vacuolar protein 8, putative
Afu4g10690	0.112934	0.728105	5.50201	4.82305	0.67896	4.14409	0.771021	0.131196	0	57.1271	isa1	Iron-sulphur cluster assembly accessory protein
Afu2g12640	1.03701	0.728097	19.5905	12.3695	7.22098	5.14853	0.0918304	-1.36112	0	87.4904	gprD	Putative G-protein coupled receptor (GPCR)-like protein
Afu2g13870	2.61904	0.727914	26.8951	13.5373	13.3579	0.179402	0.00240415	1.35416	0	91.036	Afu2g13870	Putative carrier protein
Afu5g00970	0.340719	0.727878	8.11431	4.03617	4.07815	-0.0419819	0.456332	0.611376	0	53.4642	Afu5g00970	protein of unknown function
Afu5g13500	0.00130175	0.72781	5.21297	2.19144	3.02153	-0.83009	0.997007	-0.000876422	0	45.8462	Afu5g13500	Has domain(s) with predicted zinc ion binding activity
Afu5g09860	2.02936	0.727579	30.435	13.5834	16.8516	-3.2682	0.0093463	-0.807085	0	92.815	Afu5g09860	Putative esterase
Afu4g04410	2.17793	0.727288	11.873	3.45945	8.41352	-4.95407	0.00663848	0.559463	0	55.7602	Afu4g04410	Immunoreactive protein
Afu6g11480	0.380071	0.727032	4.0462	2.79412	1.25209	1.54203	0.416802	0.259479	0	50.5621	Afu6g11480	Has domain(s) with predicted FAD binding, oxidoreductase activity and role in metabolic process
Afu2g00440	2.16217	0.72661	9.67072	3.49022	6.1805	-2.69028	0.0068839	1.63568	0	52.7631	Afu2g00440	protein of unknown function
Afu1g06060	0.025726	0.72636	24.6299	8.71328	15.9167	-7.20338	0.942484	-0.0248018	0	67.9158	Afu1g06060	Has domain(s) with predicted RNA polymerase II transcription cofactor activity, role in regulation of transcription from RNA polymerase II promoter and mediator complex localization
Afu1g12620	1.50841	0.726293	33.1212	21.4991	11.6221	9.87705	0.0310165	-0.916806	0	101.186	aflT	Putative toxin efflux pump
Afu3g08060	1.13606	0.72624	6.02368	2.27225	3.75142	-1.47917	0.0731032	0.980863	0	46.3855	Afu3g08060	Ortholog of A. niger CBS 513.88 : An02g11550, A. oryzae RIB40 : AO090005001473, Aspergillus versicolor : Aspve1_0038696 and Aspergillus clavatus NRRL 1 : ACLA_036020
Afu1g14930	0.00296773	0.726162	11.318	7.4028	3.91515	3.48766	0.99319	-0.00568183	0	64.0289	Afu1g14930	Ortholog of A. nidulans FGSC A4 : AN0833, A. oryzae RIB40 : AO090005001239, Aspergillus wentii : Aspwe1_0171773, Aspergillus sydowii : Aspsy1_0139633 and Aspergillus terreus NIH2624 : ATET_00857
Afu6g09420	0.386977	0.725776	6.58331	2.45459	4.12872	-1.67414	0.410225	0.349067	0	46.7138	Afu6g09420	Ortholog of Aspergillus fumigatus A1163 : AFUB_092630
Afu2g00810	0.331566	0.725385	6.43342	4.63708	1.79633	2.84075	0.466052	0.594934	0	57.2834	Afu2g00810	Ortholog(s) have nucleoside:proton symporter activity, role in nucleoside transport and endoplasmic reticulum localization
Afu3g12950	2.93481	0.72516	37.0502	21.9579	15.0923	6.86555	0.00116197	1.4999	0	107.837	hasG	FAD-binding domain protein
Afu1g11540	0.266896	0.724857	21.7299	16.9761	4.75376	12.2224	0.540883	-0.198916	0	89.595	Afu1g11540	Ortholog of A. niger CBS 513.88 : An08g03660, A. oryzae RIB40 : AO090038000270, Aspergillus wentii : Aspwe1_0040553 and Aspergillus sydowii : Aspsy1_0025614
Afu5g14950	0.182847	0.724392	4.60247	2.52933	2.07314	0.45619	0.656376	0.133335	0	43.9521	Afu5g14950	protein of unknown function
Afu1g04540	0.163735	0.724234	11.7122	6.25054	5.46164	0.788899	0.685906	-0.105236	0	60.7871	mcr1	NADH-cytochrome b5 reductase 2, putative
Afu2g09300	0.145545	0.724148	8.20954	6.32605	1.88349	4.44256	0.715246	-0.405408	0	67.2217	Afu2g09300	Ortholog of A. niger CBS 513.88 : An12g05890, Neosartorya fischeri NRRL 181 : NFIA_084810, Aspergillus wentii : Aspwe1_0176189 and Aspergillus versicolor : Aspve1_0150216
Afu3g06130	2.4834	0.724019	24.1132	10.663	13.4501	-2.7871	0.00328552	0.675259	0	84.9168	Afu3g06130	Ortholog(s) have lipid binding activity and endoplasmic reticulum, nucleus-vacuole junction, plasma membrane, ribosome localization
Afu4g13720	1.13178	0.723697	21.1494	7.87101	13.2784	-5.40738	0.0738285	-0.371553	0	74.0724	mpkA	mitogen-activated protein kinase
Afu8g01070	0.229346	0.72356	6.17288	3.67881	2.49407	1.18475	0.589731	0.0955121	0	58.2285	erg3C	Putative C-5 sterol desaturase C-like protein
Afu5g07780	1.29466	0.723482	17.4061	15.1628	2.24337	12.9194	0.050739	1.07828	0	90.5363	erg1	Putative squalene monooxygenase
Afu2g01040	1.33331	0.723426	15.9455	7.9811	7.96439	0.0167061	0.0464182	-0.425637	0	75.9838	Afu2g01040	Putative formaldehyde dehydrogenase
Afu5g03280	0.269353	0.723067	3.08073	1.92396	1.15677	0.767186	0.537833	-0.441205	0	42.8929	rodF	Putative class I hydrophobin
Afu1g15230	2.30689	0.723045	8.53014	5.29537	3.23477	2.0606	0.00493303	1.02948	0	61.4214	Afu1g15230	Ortholog(s) have role in conidiophore development, conidium formation, hyphal growth
Afu1g08820	0.175823	0.722409	7.35639	3.12695	4.22944	-1.10249	0.667078	0.0787425	0	50.4168	Afu1g08820	Ortholog(s) have cytoplasm localization
Afu6g10350	1.67503	0.722351	23.0381	11.5904	11.4477	0.14263	0.0211336	1.22076	0	86.0959	Afu6g10350	Ortholog of Aspergillus fumigatus A1163 : AFUB_076400
Afu1g17390	3.02271	0.722254	29.7377	8.07743	21.6603	-13.5829	0.000949062	1.0686	0	77.3472	Afu1g17390	Ortholog of A. nidulans FGSC A4 : AN10318, Neosartorya fischeri NRRL 181 : NFIA_007950, Aspergillus versicolor : Aspve1_0026539, Aspve1_0038290, Aspve1_0078378 and Aspergillus clavatus NRRL 1 : ACLA_018100
Afu6g09120	0.90434	0.722217	18.3715	7.53185	10.8396	-3.30776	0.124641	0.370653	0	73.6195	Afu6g09120	Ortholog of A. nidulans FGSC A4 : AN1765, A. oryzae RIB40 : AO090001000589, Neosartorya fischeri NRRL 181 : NFIA_054800, Aspergillus wentii : Aspwe1_0705131 and Aspergillus clavatus NRRL 1 : ACLA_083280
Afu5g12020	0.695001	0.722204	10.0412	5.26173	4.77944	0.482282	0.201836	0.27432	0	59.7851	Afu5g12020	Ortholog(s) have protein domain specific binding, transcription regulatory region DNA binding activity
Afu5g00890	0.286051	0.722148	6.62505	3.45061	3.17444	0.276166	0.517547	-0.362979	0	54.9182	Afu5g00890	protein of unknown function
Afu8g05240	1.5516	0.721593	5.24342	2.29851	2.94491	-0.646403	0.0280805	0.513402	0	44.9253	pex5	Peroxisomal targeting signal receptor pex5, putative
Afu3g14550	0.0397388	0.72141	5.92483	4.76125	1.16358	3.59767	0.91256	-0.0388389	0	58.5331	tfb5	General transcription and DNA repair factor IIH subunit tfb5, putative
Afu4g09650	1.10949	0.721285	13.4562	4.17553	9.28063	-5.1051	0.0777152	-0.361831	0	61.4535	rim8	pH-response regulator protein palF/RIM8, putative
Afu7g06960	0.15419	0.721213	2.93773	1.72075	1.21698	0.503777	0.701148	-0.505129	0	41.9695	Afu7g06960	Has domain(s) with predicted FAD binding activity
Afu4g03820	0.143227	0.72094	3.9912	2.35302	1.63818	0.714842	0.719074	-0.0487979	0	46.2895	Afu4g03820	Ortholog of A. nidulans FGSC A4 : AN7101, A. niger CBS 513.88 : An14g01070, A. oryzae RIB40 : AO090011000344, Aspergillus wentii : Aspwe1_0115647 and Aspergillus sydowii : Aspsy1_0048914
Afu3g03630	1.2373	0.720739	18.8869	8.79357	10.0933	-1.29974	0.0579026	0.535366	0	80.3252	Afu3g03630	Ortholog of A. oryzae RIB40 : AO090010000627, Neosartorya fischeri NRRL 181 : NFIA_005860, Aspergillus wentii : Aspwe1_0172575, Aspwe1_0734227 and Aspergillus versicolor : Aspve1_0046771
Afu3g13220	1.05112	0.720474	10.2462	3.28453	6.96167	-3.67714	0.0888962	0.651788	0	53.1773	Afu3g13220	Ortholog of A. nidulans FGSC A4 : AN3182, A. niger CBS 513.88 : An02g09070, A. oryzae RIB40 : AO090012000811, Neosartorya fischeri NRRL 181 : NFIA_064130 and Aspergillus wentii : Aspwe1_0170074
Afu7g08600	0.20372	0.719411	4.12896	2.15854	1.97042	0.188116	0.625577	0.17062	0	45.2897	Afu7g08600	protein of unknown function
Afu2g03980	0.0392807	0.719317	1.91696	1.4211	0.495863	0.925237	0.913523	-0.0684493	0	38.8661	Afu2g03980	alpha-1,3-glucanase
Afu3g14870	0.133347	0.718755	2.78665	1.81676	0.969885	0.846876	0.735619	0.0914246	0	45.8398	Afu3g14870	Ortholog of A. nidulans FGSC A4 : AN2257, A. fumigatus Af293 : Afu5g06570, A. niger CBS 513.88 : An17g01080 and Neosartorya fischeri NRRL 181 : NFIA_036550, NFIA_062380
Afu8g00750	1.57878	0.718277	17.786	5.61181	12.1742	-6.56235	0.0263765	-1.48354	0	67.8567	Afu8g00750	Has domain(s) with predicted DNA binding, RNA polymerase II transcription factor activity, sequence-specific DNA binding, nucleic acid binding, zinc ion binding activity
Afu8g06460	0.75696	0.717636	23.8269	6.72195	17.1049	-10.383	0.175001	-0.739983	0	69.133	Afu8g06460	Has domain(s) with predicted DNA binding, RNA polymerase II transcription factor activity, sequence-specific DNA binding, zinc ion binding activity and role in regulation of transcription, DNA-templated, transcription, DNA-templated
Afu1g16460	0.0484223	0.717526	7.73271	3.88378	3.84893	0.0348588	0.894495	0.0417063	0	51.1605	ADS-4	Putative bZIP transcription factor
Afu7g04795	0.168742	0.717488	10.8226	6.35551	4.46707	1.88845	0.678044	0.114494	0	64.5851	Afu7g04795	Ortholog of A. nidulans FGSC A4 : AN10457, A. niger CBS 513.88 : An13g01320, A. oryzae RIB40 : AO090005000171, Neosartorya fischeri NRRL 181 : NFIA_025730 and Aspergillus clavatus NRRL 1 : ACLA_006450
Afu8g01680	0.583668	0.717053	15.8235	9.62295	6.20053	3.42242	0.260815	-0.850142	0	75.4722	Afu8g01680	protein of unknown function
Afu4g14180	0.168539	0.716946	4.20628	1.9769	2.22938	-0.252479	0.678361	-0.173361	0	43.18	Afu4g14180	Ortholog of Neosartorya fischeri NRRL 181 : NFIA_102120 and Aspergillus clavatus NRRL 1 : ACLA_053090
Afu8g04620	0.0645331	0.716837	3.30934	2.27525	1.0341	1.24115	0.86192	-0.0911458	0	46.4442	Afu8g04620	Ortholog of A. nidulans FGSC A4 : AN1470, A. oryzae RIB40 : AO090023000316, Aspergillus wentii : Aspwe1_0175199, Aspergillus sydowii : Aspsy1_0143191 and Aspergillus terreus NIH2624 : ATET_00086
Afu1g09757	0.218515	0.716403	7.24076	3.23383	4.00694	-0.773106	0.604623	0.125295	0	48.4524	Afu1g09757	Ortholog(s) have copper ion binding activity, role in metal ion transport, mitochondrial respiratory chain complex IV assembly and cytosol, mitochondrial intermembrane space, nucleus localization
Afu2g01740	0.012408	0.715706	4.2698	1.49292	2.77688	-1.28396	0.971834	0.0160171	0	39.5882	Afu2g01740	Ortholog of A. niger CBS 513.88 : An14g03580, A. oryzae RIB40 : AO090011000423, Aspergillus wentii : Aspwe1_0112466, Aspergillus sydowii : Aspsy1_0091287 and Aspergillus terreus NIH2624 : ATET_05746
Afu2g00650	0.499593	0.71563	10.1034	2.96089	7.14253	-4.18165	0.316524	0.744788	0	48.0814	Afu2g00650	Putative secreted arabinosidase
Afu2g08950	1.34919	0.71521	5.14111	1.92856	3.21255	-1.28399	0.0447519	0.48933	0	39.549	Afu2g08950	Putative isochorismatase family hydrolase
Afu2g17640	0.0701935	0.714934	2.45576	1.42507	1.0307	0.39437	0.850759	-0.12984	0	39.3862	Afu2g17640	Ortholog of Aspergillus fumigatus A1163 : AFUB_033330
Afu2g14290	0.289815	0.714931	11.0679	3.59204	7.4759	-3.88386	0.51308	0.242506	0	49.6904	Afu2g14290	Has domain(s) with predicted hydrolase activity and role in cellular metabolic process
Afu2g01370	0.0226849	0.71465	11.3007	10.0555	1.24524	8.81022	0.949107	-0.045575	0	70.7053	Afu2g01370	Ortholog of A. niger CBS 513.88 : An03g05060, A. oryzae RIB40 : AO090701000423, Aspergillus wentii : Aspwe1_0543025 and Aspergillus sydowii : Aspsy1_0077314
Afu3g11450	0.0252643	0.714611	8.46263	3.67841	4.78422	-1.10581	0.943487	0.0222548	0	51.3727	Afu3g11450	Ortholog of A. nidulans FGSC A4 : AN2899, A. niger CBS 513.88 : An02g07290, A. oryzae RIB40 : AO090003000699, Aspergillus wentii : Aspwe1_0150280 and Aspergillus sydowii : Aspsy1_0056343
Afu1g15370	0.0774353	0.714573	8.11685	3.37453	4.74232	-1.36779	0.83669	-0.0659456	0	52.6499	Afu1g15370	Has domain(s) with predicted DNA binding, RNA polymerase II transcription factor activity, sequence-specific DNA binding, zinc ion binding activity and role in regulation of transcription, DNA-templated, transcription, DNA-templated
Afu5g13725	0.246972	0.714263	1.59342	0.637397	0.956023	-0.318626	0.566276	0.155539	0	30.9369	Afu5g13725	Ortholog of A. nidulans FGSC A4 : AN6413, AN6419, AN6946, AN5312, AN5664, AN8328, AN3241, AN10369, AN1930, AN2386, AN1738, AN11159, AN8984, AN8951, AN1540, AN8971, AN9387, AN9266, AN9306, AN1317, AN10886, AN7232, AN7774, AN12202
Afu6g08310	0.83232	0.713866	8.81509	4.35931	4.45578	-0.0964767	0.147123	-0.177183	0	55.926	pre2	Proteasome subunit beta type-5, putative
Afu7g06590	1.2979	0.713855	10.6879	4.00472	6.68316	-2.67844	0.0503612	-0.836187	0	58.0942	Afu7g06590	Ortholog of A. nidulans FGSC A4 : AN7942, AN7872, AN5510, AN3420, AN2700, AN9050, AN8973, AN11222, AN10911, AN1749 and A. fumigatus Af293 : Afu1g12450, Afu2g00880, Afu2g17800, Afu2g17880, Afu5g14720
Afu3g11370	2.55214	0.713139	31.766	17.0647	14.7013	2.3634	0.00280451	0.727725	0	101.892	Afu3g11370	Has domain(s) with predicted structural constituent of ribosome activity, role in translation and ribosome localization
Afu3g06680	3.82902	0.713108	20.8993	6.71125	14.188	-7.4768	0.000148246	0.813795	0	67.6052	Afu3g06680	Ortholog(s) have ligase activity, role in protein lipoylation and mitochondrion localization
Afu3g04130	0.519271	0.712316	10.9624	8.14969	2.81271	5.33698	0.302502	-0.346887	0	67.8698	Afu3g04130	Ortholog(s) have glutaminyl-tRNA synthase (glutamine-hydrolyzing) activity and role in endoplasmic reticulum organization, glutaminyl-tRNAGln biosynthesis via transamidation
Afu2g01230	0.743636	0.71204	7.93526	4.02073	3.91453	0.106202	0.180453	-0.489252	0	58.8925	Afu2g01230	Has domain(s) with predicted catalytic activity, lyase activity and role in metabolic process
Afu5g12780	1.01269	0.71201	13.0447	4.17038	8.87433	-4.70395	0.0971211	0.449142	0	57.3058	Afu5g12780	hypothetical protein
Afu5g07150	1.45704	0.712	11.2382	4.48125	6.75696	-2.27571	0.0349108	-0.271021	0	59.6331	Afu5g07150	Ortholog(s) have phosphatidylinositol-3-phosphate binding, protein transporter activity and role in ascospore-type prospore membrane assembly, intracellular protein transport, retrograde transport, endosome to Golgi
Afu3g12090	0.136637	0.711862	13.747	5.79103	7.95596	-2.16493	0.730068	-0.1765	0	56.4682	Afu3g12090	Ortholog of Aspergillus fumigatus A1163 : AFUB_037090
Afu2g12530	1.19671	0.711654	2.94349	1.65965	1.28384	0.375811	0.0635756	0.512772	0	38.3295	Afu2g12530	Putative carnitine acetyl transferase with a predicted role in acetate metabolism
Afu7g01720	0.0539463	0.711562	4.58711	3.82022	0.766889	3.05333	0.883189	0.0961994	0	52.4131	Afu7g01720	Has domain(s) with predicted catalytic activity
Afu1g11900	2.68457	0.711437	16.4714	9.47657	6.99487	2.4817	0.00206742	1.78808	0	77.0021	gprG	Putative G-protein coupled receptor
Afu6g11220	0.527217	0.711402	10.9114	7.60637	3.30505	4.30132	0.297018	0.298988	0	64.387	Afu6g11220	Has domain(s) with predicted intracellular localization
Afu6g07740	3.58813	0.711137	24.5522	10.1375	14.4147	-4.27729	0.000258148	0.955717	0	79.1043	pex11	Putative peroxisome biogenesis factor
Afu7g00360	1.77999	0.71112	16.8758	5.25992	11.6159	-6.35593	0.0165964	-1.2852	0	62.1897	Afu7g00360	Putative UDP-galactose 4-epimerase
Afu6g10440	1.19643	0.710891	2.16115	1.16532	0.995829	0.169494	0.0636171	0.37068	0	34.765	Afu6g10440	Transcript up-regulated in conidia exposed to neutrophils
Afu3g01440	0.984476	0.710859	4.43445	1.80224	2.63221	-0.829976	0.103639	0.684704	0	39.1485	Afu3g01440	conserved hypothetical protein
Afu2g11550	0.359281	0.710497	10.023	2.94562	7.07738	-4.13176	0.437239	0.181508	0	49.4329	erg28	Putative ergosterol biosynthesis protein
Afu5g00750	0.224081	0.710318	3.01329	1.40117	1.61212	-0.210947	0.596925	0.39116	0	39.1517	Afu5g00750	Ortholog of Aspergillus fumigatus A1163 : AFUB_049220
Afu1g09510	0.00330397	0.71005	4.22814	1.96809	2.26005	-0.291959	0.992421	-0.00437204	0	43.0377	Afu1g09510	Putative GPI-anchored protein
Afu5g03070	1.73682	0.710036	19.7168	4.96847	14.7484	-9.7799	0.0183308	-0.522747	0	62.9932	Afu5g03070	Ortholog(s) have cytosol, nucleus localization
Afu4g03090	0.565017	0.710015	3.34635	1.6655	1.68085	-0.0153489	0.272259	0.196256	0	40.9475	Afu4g03090	Ortholog of A. nidulans FGSC A4 : AN2473, A. niger CBS 513.88 : An16g01740, An14g02280, A. oryzae RIB40 : AO090102000258, AO090003001331 and Aspergillus wentii : Aspwe1_0030474, Aspwe1_0115648
Afu7g05770	0.901659	0.709898	13.8939	8.73864	5.15524	3.5834	0.125413	-0.564295	0	75.2155	Afu7g05770	Ortholog of A. nidulans FGSC A4 : AN6719, A. oryzae RIB40 : AO090005000440, Aspergillus wentii : Aspwe1_0167865, Aspergillus sydowii : Aspsy1_0049271 and Aspergillus terreus NIH2624 : ATET_06356
Afu5g07310	0.724878	0.709801	4.84665	0.823091	4.02356	-3.20047	0.188418	0.546359	0	32.5051	Afu5g07310	protein of unknown function
Afu2g02250	0.242412	0.709248	5.52987	1.98465	3.54522	-1.56057	0.572253	0.149741	0	43.6839	Afu2g02250	Ortholog(s) have allantoinase activity and role in allantoin assimilation pathway, purine nucleobase catabolic process
Afu3g10970	1.33449	0.709113	5.51011	2.56961	2.94051	-0.370902	0.0462924	0.548493	0	44.8288	ptpB	protein-tyrosine phosphatase 2, putative
Afu5g06380	0.114636	0.708828	4.31627	1.60231	2.71396	-1.11165	0.768006	0.0480737	0	40.0249	Afu5g06380	Ortholog of A. nidulans FGSC A4 : AN2273, A. niger CBS 513.88 : An17g01340, A. oryzae RIB40 : AO090009000618, Aspergillus wentii : Aspwe1_0146932 and Aspergillus sydowii : Aspsy1_0026850
Afu7g00770	0.186392	0.708534	4.40143	1.9203	2.48114	-0.560838	0.65104	-0.166605	0	41.4417	Afu7g00770	Has domain(s) with predicted RNA polymerase II transcription factor activity, sequence-specific DNA binding, transcription factor activity, sequence-specific DNA binding, zinc ion binding activity
Afu2g17230	1.5387	0.708337	1.79123	1.12957	0.661658	0.467917	0.0289265	0.981485	0	38.205	Afu2g17230	Ortholog of Neosartorya fischeri NRRL 181 : NFIA_092610 and Aspergillus fumigatus A1163 : AFUB_032880
Afu7g06000	0.00828458	0.708308	1.8672	0.850257	1.01695	-0.166691	0.981105	-0.00797669	0	34.5652	Afu7g06000	Ortholog of Aspergillus fumigatus A1163 : AFUB_091580
Afu1g03200	0.644539	0.708147	9.62372	6.44964	3.17409	3.27555	0.226705	1.10523	0	64.2921	mfsC	Putative major facilitator superfamily (MFS) transporter
Afu2g03060	1.22466	0.707534	33.3464	16.3663	16.9801	-0.613767	0.0596134	-1.02702	0	88.3454	Afu2g03060	Ortholog(s) have role in mRNA cis splicing, via spliceosome and mitochondrion, nuclear telomeric heterochromatin localization
Afu8g05690	0.320167	0.707462	7.14752	3.3129	3.83461	-0.521714	0.478446	0.248055	0	48.7219	Afu8g05690	Has domain(s) with predicted N-acetyltransferase activity
Afu6g04265	3.01023	0.707426	11.6958	3.38556	8.31025	-4.92469	0.000976727	0.92805	0	50.0434	Afu6g04265	Ortholog of A. nidulans FGSC A4 : AN6613, A. niger CBS 513.88 : An15g01490, A. oryzae RIB40 : AO090701000146, Aspergillus wentii : Aspwe1_0322074 and Aspergillus sydowii : Aspsy1_0164382
Afu6g08360	0.0570476	0.706778	5.96605	3.2742	2.69185	0.58235	0.876905	0.0522014	0	45.1097	thiA	Thiazole biosynthesis enzyme
Afu4g08030	0.424128	0.705909	6.68136	3.39098	3.29038	0.100599	0.376592	-0.118083	0	49.6747	Afu4g08030	Protein of unknown function identified by mass spectrometry
Afu3g13010	0.93249	0.705811	4.20177	1.56935	2.63242	-1.06307	0.116818	-0.488994	0	42.466	Afu3g13010	Has domain(s) with predicted hydrolase activity
Afu4g12270	0.263803	0.70573	18.0109	12.7949	5.21597	7.57893	0.544749	-0.242132	0	79.3484	Afu4g12270	Has domain(s) with predicted zinc ion binding activity
Afu1g01600	3.40396	0.705669	44.8858	23.6259	21.2599	2.36606	0.000394492	1.61854	0	110.233	Afu1g01600	Putative deoxyribodipyrimidine photolyase
Afu1g11460	1.32879	0.705645	11.3879	5.00214	6.38579	-1.38366	0.0469036	-0.339119	0	57.6122	bgt1	Putative 1,3-beta-glucanosyltransferase
Afu6g11320	0.871096	0.705523	5.31869	1.78237	3.53631	-1.75394	0.134556	0.95744	0	40.8497	Afu6g11320	Has domain(s) with predicted role in transmembrane transport and integral component of membrane localization
Afu4g09220	0.73474	0.705504	3.90841	1.95437	1.95404	0.000329552	0.184187	0.637883	0	43.2453	Afu4g09220	Ortholog of A. nidulans FGSC A4 : AN8351, AN1611, A. niger CBS 513.88 : An04g04270, A. oryzae RIB40 : AO090023000614 and Aspergillus wentii : Aspwe1_0101354
Afu3g06600	1.84304	0.705389	20.3762	14.0127	6.36356	7.6491	0.0143534	0.868328	0	88.8003	Afu3g06600	Ortholog(s) have uroporphyrin-III C-methyltransferase activity and role in cellular response to drug, methionine biosynthetic process, siroheme biosynthetic process
Afu8g02430	0.157893	0.705128	7.77331	5.85815	1.91516	3.94299	0.695195	-0.285776	0	60.1616	Afu8g02430	Putative alcohol dehydrogenase
Afu1g04970	2.2579	0.705049	25.8662	20.1873	5.67887	14.5085	0.00552205	0.925549	0	100.614	Afu1g04970	Ortholog(s) have triglyceride lipase activity, role in triglyceride mobilization and cytoplasm localization
Afu6g03770	2.45245	0.70497	24.3691	14.5003	9.86877	4.63154	0.00352814	0.986951	0	87.5765	Afu6g03770	Ortholog(s) have role in reciprocal meiotic recombination and cytosol, endoplasmic reticulum, nucleus localization
Afu6g02430	0.203761	0.704874	2.50312	1.54168	0.961442	0.580237	0.625516	-0.167816	0	40.1058	Afu6g02430	Ortholog of A. nidulans FGSC A4 : AN8703, A. niger CBS 513.88 : An12g07820, Aspergillus glaucus : Aspgl1_0057388, Neosartorya fischeri NRRL 181 : NFIA_048690 and Aspergillus wentii : Aspwe1_0313741
Afu2g13400	0.114722	0.704803	5.80393	3.61456	2.18938	1.42518	0.767853	0.0809309	0	53.9533	Afu2g13400	Ortholog(s) have fungal-type vacuole membrane localization
Afu6g00300	0.773307	0.704683	19.9201	5.07335	14.8468	-9.77345	0.168536	-0.381575	0	57.9352	Afu6g00300	Serine palmitoyltransferase 1
Afu2g13150	0.102299	0.704349	7.37799	3.44131	3.93668	-0.495379	0.790134	0.160694	0	47.4922	Afu2g13150	Ortholog of Aspergillus fumigatus A1163 : AFUB_028780
Afu4g06020	0.0122864	0.703015	11.7648	2.95662	8.80816	-5.85153	0.972106	0.0125284	0	45.7936	phoC	Putative cyclin dependent kinase inhibitor, phoB-regulated
Afu2g01630	0.195271	0.702897	2.91032	1.52611	1.38421	0.141892	0.637866	0.139105	0	38.2765	Afu2g01630	Ortholog of A. nidulans FGSC A4 : AN10983, A. niger CBS 513.88 : An03g04810, A. oryzae RIB40 : AO090701000784, Aspergillus wentii : Aspwe1_0135351 and Aspergillus sydowii : Aspsy1_0046214
Afu2g13320	1.29338	0.702848	6.01473	2.72644	3.28829	-0.561857	0.0508886	-0.323443	0	46.7727	fis1	Mitochondrial fission 1 protein, putative
Afu3g09540	0.309065	0.702551	1.95478	0.854689	1.10009	-0.245397	0.490835	-0.295077	0	33.7703	Afu3g09540	Has domain(s) with predicted FAD binding, oxidoreductase activity and role in metabolic process
Afu5g14300	1.59731	0.702301	5.36681	2.31163	3.05518	-0.743549	0.0252752	1.63951	0	43.2249	tpsD	Putative trehalose-6-phosphate synthase
Afu1g11910	0.914596	0.702281	6.29707	3.0779	3.21917	-0.141266	0.121732	0.705782	0	50.8117	Afu1g11910	Histidine-rich protein of unknown function
Afu3g00820	0.916959	0.702189	7.18063	3.59903	3.5816	0.0174277	0.121071	0.997434	0	52.3696	Afu3g00820	Has domain(s) with predicted poly(beta-D-mannuronate) lyase activity, role in alginic acid catabolic process and periplasmic space localization
Afu4g04650	0.0475528	0.70148	2.61422	1.26594	1.34828	-0.0823368	0.896287	0.0639786	0	35.9853	Afu4g04650	Ortholog of A. nidulans FGSC A4 : AN10872, A. niger CBS 513.88 : An14g00190, A. oryzae RIB40 : AO090206000024, Aspergillus wentii : Aspwe1_0114521 and Aspergillus sydowii : Aspsy1_0158439
Afu2g04500	1.13025	0.701431	4.55371	1.8179	2.73581	-0.917913	0.0740885	-1.07453	0	43.2096	Afu2g04500	Ortholog of Aspergillus fumigatus A1163 : AFUB_021530
Afu3g02080	1.3419	0.701279	15.4031	4.84382	10.5593	-5.71545	0.0455088	0.763487	0	58.3093	Afu3g02080	Has domain(s) with predicted role in transmembrane transport and integral component of membrane localization
Afu2g02860	0.423496	0.701091	27.5848	6.65449	20.9303	-14.2758	0.377141	-0.376403	0	60.855	Afu2g02860	Ortholog of A. nidulans FGSC A4 : AN4535, A. niger CBS 513.88 : An07g07240, A. oryzae RIB40 : AO090026000635, Aspergillus wentii : Aspwe1_0024863 and Aspergillus sydowii : Aspsy1_0091094
Afu2g01250	0.249621	0.700898	2.95167	1.79443	1.15724	0.63719	0.562832	-0.33658	0	41.2221	Afu2g01250	Putative serine peptidase
Afu3g00650	0.0426054	0.700786	2.9252	2.16745	0.75775	1.4097	0.906556	-0.0961671	0	43.966	lap2	Putative aminopeptidase Y
Afu5g08150	1.1002	0.699717	7.15843	2.37461	4.78382	-2.40921	0.0793957	-0.54646	0	46.2243	Afu5g08150	Ortholog(s) have role in secondary metabolite biosynthetic process
Afu4g03000	1.67881	0.699699	28.7431	18.2092	10.5339	7.6753	0.0209501	-0.812276	0	87.6889	nte1	Lysophospholipase nte1, putative
Afu4g08610	0.773289	0.699669	4.32872	1.87519	2.45353	-0.578342	0.168543	0.411415	0	39.8511	Afu4g08610	Putative calcium homeostasis protein regucalcin
Afu4g13590	2.75966	0.699649	32.4858	8.05883	24.427	-16.3681	0.00173915	1.20731	0	70.224	Afu4g13590	Transcript up-regulated in conidia exposed to neutrophils
Afu6g08680	3.06519	0.699527	25.815	9.7484	16.0666	-6.31823	0.000860618	0.94971	0	76.3798	Afu6g08680	Ortholog(s) have cytosol, nucleus localization
Afu1g04750	0.0989125	0.699424	3.70555	1.34751	2.35804	-1.01054	0.79632	-0.206563	0	36.7889	pcl1	Putative G1/S cyclin
Afu7g05920	1.00184	0.699023	8.2182	7.51755	0.700649	6.8169	0.0995779	0.69596	0	63.8533	Afu7g05920	Ortholog(s) have stearoyl-CoA 9-desaturase activity
Afu8g07090	0.108822	0.698984	3.93388	2.3439	1.58998	0.753924	0.778356	0.0913034	0	44.7751	Afu8g07090	Predicted adhesin-like protein, ortholog of A. nidulans AN3258
Afu2g14630	0.296035	0.698873	4.04088	1.84781	2.19308	-0.34527	0.505784	-0.331043	0	40.7089	yteR	Putative cell wall glycosyl hydrolase
Afu1g05520	0.0885129	0.698691	1.66504	0.89837	0.766669	0.1317	0.815619	-0.0683461	0	31.9529	Afu1g05520	Ortholog(s) have galactonate dehydratase activity and role in cellular carbohydrate catabolic process
Afu3g14640	0.814557	0.698456	2.4256	1.1842	1.2414	-0.0572033	0.153265	-0.815486	0	36.4144	ssu2	C4-dicarboxylate transporter/malic acid transport protein, putative
Afu3g01950	0.0257148	0.698148	3.12099	1.25647	1.86452	-0.608048	0.942508	0.0726361	0	35.3015	Afu3g01950	Ortholog(s) have intracellular localization
Afu8g01840	0.665868	0.697891	3.51908	1.92611	1.59297	0.33314	0.21584	0.377679	0	41.0719	Afu8g01840	protein of unknown function
Afu2g14350	2.37574	0.697848	6.00501	1.21005	4.79496	-3.58491	0.00420974	0.975127	0	35.9583	Afu2g14350	Has domain(s) with predicted DNA binding, sequence-specific DNA binding, transcription factor activity, sequence-specific DNA binding activity and role in regulation of transcription, DNA-templated
Afu3g03315	0.0885129	0.697319	0.951135	0.558145	0.39299	0.165155	0.815619	0.126957	0	28.4931	Afu3g03315	Ortholog(s) have RNA polymerase II core promoter proximal region sequence-specific DNA binding, transcriptional activator activity, RNA polymerase II core promoter proximal region sequence-specific binding activity
Afu2g15710	2.25581	0.696681	49.2407	11.2381	38.0026	-26.7646	0.00554871	0.906511	0	80.5314	Afu2g15710	Ortholog of A. nidulans FGSC A4 : AN10271, A. niger CBS 513.88 : An15g05960, A. oryzae RIB40 : AO090012000254, Aspergillus clavatus NRRL 1 : ACLA_074660 and Aspergillus niger ATCC 1015 : 200760-mRNA
Afu4g00770	0.493004	0.695769	3.5837	1.52096	2.06274	-0.541783	0.321363	-0.554028	0	36.4706	Afu4g00770	Ortholog of A. nidulans FGSC A4 : AN6410, A. oryzae RIB40 : AO090020000611, Neosartorya fischeri NRRL 181 : NFIA_044880, Aspergillus wentii : Aspwe1_0116251 and Aspergillus clavatus NRRL 1 : ACLA_078300
Afu6g14300	0.262074	0.695181	3.84703	2.48191	1.36512	1.11679	0.546923	0.108463	0	46.3211	Afu6g14300	Has domain(s) with predicted UDP-N-acetylmuramate dehydrogenase activity, flavin adenine dinucleotide binding activity and role in oxidation-reduction process
Afu3g09960	0.143799	0.694996	8.9477	3.40785	5.53985	-2.132	0.718126	-0.170142	0	47.1736	aurA	Putative aureobasidin resistance protein
Afu4g14230	0.169686	0.694667	2.68332	1.83141	0.851909	0.979503	0.676572	-0.11104	0	41.7138	Afu4g14230	Has domain(s) with predicted role in transmembrane transport and integral component of membrane localization
Afu6g10240	0.0741815	0.694241	13.207	3.67159	9.53541	-5.86382	0.842982	-0.0790927	0	49.2195	fos-1	Sensor histidine kinase/response regulator Fos-1/TcsA, putative
Afu6g01950	2.09407	0.693578	27.0146	21.9982	5.01647	16.9817	0.00805251	1.7503	0	101.607	Afu6g01950	Transcript up-regulated in conidia exposed to neutrophils
Afu4g04670	0.664371	0.692997	8.56618	7.54053	1.02565	6.51488	0.216585	0.449698	0	68.1922	Afu4g04670	Ortholog(s) have calcium:proton antiporter activity, potassium:proton antiporter activity, sodium:proton antiporter activity and role in hydrogen transport, potassium ion transport, sodium ion transport
Afu7g01260	0.65365	0.692925	4.70338	4.27393	0.429448	3.84448	0.221999	0.702211	0	50.9816	Afu7g01260	Ortholog of A. nidulans FGSC A4 : AN3374, A. niger CBS 513.88 : An12g01920, A. oryzae RIB40 : AO090010000200, Aspergillus sydowii : Aspsy1_0146393 and Aspergillus terreus NIH2624 : ATET_08690
Afu2g14160	0.812656	0.692814	3.68267	1.97793	1.70473	0.273198	0.153937	0.277255	0	40.6255	atg20	Autophagy-related protein 20, putative
Afu2g02110	0.0124291	0.691431	2.39942	1.03642	1.363	-0.326586	0.971787	0.0109557	0	32.5444	Afu2g02110	Sugar transporter
Afu4g06620	2.41796	0.691149	6.00729	3.77671	2.23058	1.54612	0.00381981	1.93936	0	49.4468	Afu4g06620	Glutamate/Leucine/Phenylalanine/Valine dehydrogenase
Afu7g01430	0.666557	0.690918	8.20173	5.52463	2.6771	2.84752	0.215498	0.920191	0	63.0076	nopA	Putative bacterial rhodopsin Family G-protein coupled receptor (GPCR)-like protein
Afu8g05290	1.13826	0.690431	9.67284	2.62265	7.05019	-4.42754	0.0727337	-0.286971	0	47.5083	Afu8g05290	Ortholog of A. nidulans FGSC A4 : AN1520, A. niger CBS 513.88 : An16g07440, A. oryzae RIB40 : AO090005000620, Aspergillus wentii : Aspwe1_0045135 and Aspergillus sydowii : Aspsy1_0145694
Afu1g12440	0.735396	0.690144	4.71805	3.01421	1.70384	1.31038	0.18391	-0.339274	0	49.9559	Afu1g12440	Has domain(s) with predicted NAD binding, oxidoreductase activity, acting on the aldehyde or oxo group of donors, NAD or NADP as acceptor activity and role in cellular amino acid metabolic process, oxidation-reduction process
Afu2g14420	2.02976	0.690026	2.66319	1.20943	1.45376	-0.244335	0.00933772	1.40584	0	34.8231	Afu2g14420	Putative cutinase with a predicted role in cutin degradation
Afu3g09110	0.197335	0.689994	2.54333	1.40845	1.13489	0.273561	0.634841	-0.20604	0	36.7741	Afu3g09110	Ortholog(s) have cytoplasm, nucleus localization
Afu3g15250	1.11074	0.689502	21.2686	5.70261	15.566	-9.86336	0.0774925	-1.76235	0	61.6214	Afu3g15250	MFS drug efflux transporter, putative
Afu5g13640	0.853722	0.689265	5.91332	4.81655	1.09677	3.71979	0.140048	0.571997	0	48.8275	Afu5g13640	Has domain(s) with predicted role in cell redox homeostasis
Afu6g13710	0.0984115	0.689216	3.27659	1.48047	1.79613	-0.315662	0.797239	0.129168	0	36.0741	Afu6g13710	Ortholog of Aspergillus fumigatus A1163 : AFUB_001030
Afu4g00630	1.04341	0.689166	5.03619	2.38542	2.65076	-0.26534	0.0904879	0.391422	0	41.6134	Afu4g00630	Has domain(s) with predicted catalytic activity, pyridoxal phosphate binding activity and role in biosynthetic process
Afu4g04230	2.98427	0.689109	26.4411	8.78532	17.6558	-8.87044	0.00103689	1.39404	0	71.291	Afu4g04230	Ortholog of A. nidulans FGSC A4 : AN7026, A. niger CBS 513.88 : An14g00600, A. oryzae RIB40 : AO090206000070, Aspergillus wentii : Aspwe1_0030288 and Aspergillus sydowii : Aspsy1_0092867
Afu2g00360	1.14385	0.688342	10.4152	6.56436	3.85088	2.71347	0.071804	0.391477	0	64.381	Afu2g00360	Has domain(s) with predicted DNA binding, RNA polymerase II transcription factor activity, sequence-specific DNA binding, sequence-specific DNA binding and transcription factor activity, more
Afu6g06460	1.34806	0.688279	6.96711	4.09546	2.87165	1.22382	0.0448686	-0.784658	0	54.3521	Afu6g06460	Has domain(s) with predicted catalytic activity and role in metabolic process
Afu8g01600	0.25201	0.688134	1.56268	0.944949	0.617732	0.327217	0.559745	0.638997	0	31.5054	Afu8g01600	protein of unknown function
Afu8g07140	1.95864	0.688092	6.04206	2.4807	3.56136	-1.08066	0.010999	0.788341	0	41.053	acoC	Aconitase family protein
Afu7g06060	2.93366	0.688027	4.64079	2.02431	2.61648	-0.592162	0.00116503	2.79567	0	37.4571	sit1	Putative siderophore transporter
Afu5g08030	1.20734	0.687716	6.08324	3.46316	2.62008	0.843078	0.0620377	0.567591	0	50.8579	Afu5g08030	Ortholog(s) have spore wall localization
Afu6g14360	0.571275	0.687652	6.62697	4.07935	2.54763	1.53172	0.268364	0.820857	0	51.3748	Afu6g14360	Has domain(s) with predicted electron carrier activity, heme binding, iron ion binding, oxidoreductase activity, acting on paired donors, with incorporation or reduction of molecular oxygen activity and role in oxidation-reduction process
Afu8g02820	0.0823196	0.68761	8.56137	2.29609	6.26527	-3.96918	0.827333	0.0474664	0	38.3326	Afu8g02820	Ortholog(s) have role in intra-S DNA damage checkpoint, mitotic DNA replication checkpoint, mitotic G2 DNA damage checkpoint and nuclear chromatin localization
Afu4g03470	0.351245	0.687258	3.87214	1.37411	2.49803	-1.12392	0.445405	-0.269846	0	37.6281	Afu4g03470	Ortholog of A. nidulans FGSC A4 : AN9203, A. fumigatus Af293 : Afu7g06720, A. niger CBS 513.88 : An10g00950, An04g04430, An02g00350, An08g09800 and A. oryzae RIB40 : AO090103000074, AO090023000047
Afu6g06840	2.58892	0.686592	15.1937	13.1085	2.08527	11.0232	0.0025768	1.36408	0	77.9454	Afu6g06840	Transcript up-regulated in conidia exposed to neutrophils
Afu7g00320	0.621447	0.686342	1.5522	0.796859	0.755343	0.0415166	0.239086	0.52556	0	29.7982	Afu7g00320	Ortholog of A. nidulans FGSC A4 : AN3042, A. niger CBS 513.88 : An13g02670, A. oryzae RIB40 : AO090005001314 and Neosartorya fischeri NRRL 181 : NFIA_112860
Afu5g01480	0.353871	0.686086	1.92674	0.850572	1.07616	-0.225591	0.44272	-0.313055	0	31.5988	Afu5g01480	Ortholog of A. nidulans FGSC A4 : AN10795, AN6721, A. fumigatus Af293 : Afu2g13300, A. niger CBS 513.88 : An16g00890 and A. oryzae RIB40 : AO090011000070, AO090026000292
Afu5g03770	1.16278	0.685924	10.347	4.56801	5.77903	-1.21102	0.0687415	0.710174	0	58.6904	Afu5g03770	Ortholog(s) have cytosol, nucleus localization
Afu3g11970	0.290713	0.685404	8.08959	3.54921	4.54038	-0.991178	0.51202	-0.32653	0	48.7431	pacC	C2H2 finger domain transcription factor
Afu8g01900	1.30928	0.685012	4.07813	2.25263	1.8255	0.427134	0.0490591	1.08564	0	46.0493	Afu8g01900	Ortholog of A. nidulans FGSC A4 : AN3529, AN4144, AN8311, AN9211, AN4846 and A. fumigatus Af293 : Afu1g17260, Afu4g07950, Afu4g09380, Afu6g00560, Afu6g12140
Afu6g07750	1.22753	0.684965	14.4336	4.74108	9.69251	-4.95144	0.0592198	-0.597591	0	58.4917	Afu6g07750	Ortholog(s) have glycerophosphodiester transmembrane transporter activity and role in glycerophosphodiester transport
Afu3g04220	1.08882	0.684776	5.24171	4.44467	0.797031	3.64764	0.0815049	0.501922	0	51.8936	Afu3g04220	Putative fatty acid synthase beta subunit
Afu1g05360	0.480452	0.684047	7.65498	3.83093	3.82405	0.00687472	0.330787	-0.378275	0	52.0036	Afu1g05360	Has domain(s) with predicted catalytic activity and role in metabolic process
Afu5g07620	0.38019	0.68402	1.91566	1.00471	0.910948	0.0937601	0.416687	0.230066	0	29.9745	Afu5g07620	Ortholog of A. nidulans FGSC A4 : AN3479, AN8495, AN3143, A. fumigatus Af293 : Afu3g01440, Afu3g13940, Afu4g03340 and A. niger CBS 513.88 : An13g02880, An09g04780
Afu1g09780	2.43927	0.684006	20.4735	6.03801	14.4355	-8.39751	0.00363692	-0.408157	0	61.0634	Afu1g09780	Ortholog(s) have mitochondrial membrane localization
Afu2g17460	1.32826	0.683976	7.11838	2.87273	4.24564	-1.37291	0.0469614	-1.70222	0	49.8096	Afu2g17460	Has domain(s) with predicted oxidoreductase activity, oxidoreductase activity, acting on the aldehyde or oxo group of donors, NAD or NADP as acceptor activity and role in oxidation-reduction process
Afu4g07430	0.011777	0.683639	2.69368	1.27718	1.4165	-0.139321	0.973247	-0.00657122	0	35.4066	Afu4g07430	Ortholog of A. nidulans FGSC A4 : AN4450, A. niger CBS 513.88 : An04g01810, Aspergillus wentii : Aspwe1_0034603, Aspergillus sydowii : Aspsy1_0163077 and Aspergillus terreus NIH2624 : ATET_05464
Afu1g05320	1.44348	0.68345	12.0343	6.99529	5.03899	1.9563	0.0360183	-0.668623	0	64.36	Afu1g05320	Has domain(s) with predicted electron carrier activity, protein disulfide oxidoreductase activity and role in cell redox homeostasis, glycerol ether metabolic process
Afu2g14830	0.482606	0.683038	2.57289	1.49251	1.08038	0.412128	0.32915	-0.305981	0	36.85	Afu2g14830	Ortholog of A. oryzae RIB40 : AO090026000792, Neosartorya fischeri NRRL 181 : NFIA_090060, Aspergillus wentii : Aspwe1_0176545 and Aspergillus clavatus NRRL 1 : ACLA_072650
Afu4g09540	0.289744	0.68293	7.70617	2.05563	5.65054	-3.59491	0.513164	0.348563	0	37.5244	Afu4g09540	Has domain(s) with predicted N-acetyltransferase activity
Afu3g12130	0.789888	0.682821	11.8581	7.73229	4.12586	3.60643	0.162223	-0.772725	0	64.9525	Afu3g12130	Ortholog of S. cerevisiae : YEL023C, A. nidulans FGSC A4 : AN1725, AN5027, A. fumigatus Af293 : Afu2g14400 and A. niger CBS 513.88 : An11g08400, An02g07940, An12g01310, An02g00780
Afu7g05720	0.195491	0.682771	2.41555	1.3262	1.08935	0.236852	0.637542	0.07281	0	33.5843	Afu7g05720	Pyruvate dehydrogenase complex, dihydrolipoamide acetyltransferase component
Afu4g10610	0.456847	0.682607	3.02493	1.03307	1.99186	-0.958785	0.349264	0.503273	0	30.908	Afu4g10610	Ortholog of A. nidulans FGSC A4 : AN1979, A. niger CBS 513.88 : An04g06070, Aspergillus wentii : Aspwe1_0022830, Aspergillus sydowii : Aspsy1_0053917 and Aspergillus terreus NIH2624 : ATET_04005
Afu6g06660	0.0421429	0.682488	2.30322	1.08382	1.2194	-0.135575	0.907522	0.0403846	0	32.3923	lacC	beta-galactosidase C, putative
Afu3g12850	0.665195	0.682429	1.9625	0.848356	1.11414	-0.265786	0.216175	0.234376	0	30.0972	Afu3g12850	Ortholog(s) have role in hyphal growth
Afu5g11020	0.285987	0.682269	0.867019	0.573623	0.293396	0.280226	0.517622	0.297944	0	26.7125	Afu5g11020	Has domain(s) with predicted ammonium transmembrane transporter activity, role in ammonium transport and membrane localization
Afu7g06360	2.3666	0.681884	3.87623	1.96035	1.91588	0.044469	0.0042993	1.28698	0	37.2569	Afu7g06360	Ortholog of A. nidulans FGSC A4 : AN10483, AN2809, AN2115, AN0033, AN12460, A. fumigatus Af293 : Afu2g00940, Afu2g16560, Afu3g15340, Afu7g00460 and A. niger CBS 513.88 : An14g02830, An16g00830
Afu2g14570	2.12803	0.681665	7.16488	5.8369	1.32798	4.50893	0.00744682	0.843	0	57.2229	Afu2g14570	Ortholog(s) have zinc ion transmembrane transporter activity, role in cellular zinc ion homeostasis, filamentous growth and fungal-type vacuole localization
Afu6g06830	4.01048	0.681633	30.8408	13.4064	17.4344	-4.02803	9.76147e-05	1.2927	0	81.8754	srb5	RNA polymerase II mediator complex subunit
Afu1g11590	0.335481	0.681341	1.40975	0.851903	0.55785	0.294053	0.461869	0.264338	0	30.2877	Afu1g11590	Ortholog(s) have quinate 3-dehydrogenase (NAD+) activity, shikimate 3-dehydrogenase (NADP+) activity and role in quinate catabolic process
Afu1g02960	0.705716	0.681165	2.36438	1.76214	0.602233	1.15991	0.196917	0.478785	0	40.1086	Afu1g02960	Ortholog of Aspergillus fumigatus A1163 : AFUB_003340
Afu1g13670	1.0567	0.6811	2.9064	1.64298	1.26342	0.379557	0.0877604	0.540618	0	39.1354	ccpA	Conidial cell wall protein A
Afu1g11715	0.148199	0.680997	1.56417	0.813743	0.750432	0.0633113	0.710888	-0.148733	0	29.9787	Afu1g11715	Ortholog of Neosartorya fischeri NRRL 181 : NFIA_013830, Aspergillus fumigatus A1163 : AFUB_011150 and Aspergillus clavatus NRRL 1 : ACLA_023930
Afu5g13030	1.34956	0.680569	10.7807	5.02299	5.7577	-0.734714	0.0447139	0.406906	0	57.0598	Afu5g13030	Ortholog of A. nidulans FGSC A4 : AN6854, A. oryzae RIB40 : AO090120000423, Neosartorya fischeri NRRL 181 : NFIA_074070, Aspergillus wentii : Aspwe1_0026749 and Aspergillus versicolor : Aspve1_0211277
Afu5g11920	2.68719	0.68039	16.6714	4.25529	12.4161	-8.1608	0.00205499	-0.398037	0	55.1536	Afu5g11920	Has domain(s) with predicted ATPase activity, coupled to transmembrane movement of substances activity
Afu6g13010	0.0370339	0.679473	0.519429	0.296764	0.222666	0.0740981	0.918261	-0.0222854	0	23.312	Afu6g13010	Has domain(s) with predicted GTP binding activity and role in barrier septum assembly
Afu2g09090	0.124704	0.678034	8.02903	4.09713	3.9319	0.165224	0.750406	-0.0590079	0	43.445	Afu2g09090	Ortholog(s) have role in mitochondrion inheritance, negative regulation of proteolysis, protein folding, replicative cell aging and mitochondrial inner membrane, peroxisomal importomer complex, plasma membrane localization
Afu3g05880	1.49543	0.677969	4.56874	2.00396	2.56478	-0.560815	0.0319574	0.433222	0	39.0776	Afu3g05880	Ortholog(s) have cytosol localization
Afu3g05960	0.920526	0.677856	3.18203	1.632	1.55003	0.081963	0.120081	-0.253162	0	37.9651	Afu3g05960	Ortholog(s) have nuclear periphery, spindle pole body localization
Afu3g04010	1.28931	0.677399	4.53681	1.1794	3.35741	-2.17802	0.0513683	1.16693	0	34.8111	Afu3g04010	Has domain(s) with predicted role in transmembrane transport and integral component of membrane localization
Afu6g02220	0.405149	0.677125	7.45375	4.08226	3.37149	0.710767	0.393415	0.814333	0	48.4686	Afu6g02220	Major facilitator superfamily (MFS) toxin efflux pump
Afu7g08590	1.82032	0.677049	12.2519	7.23256	5.01935	2.21321	0.0151243	0.939344	0	66.7279	Afu7g08590	Ortholog of Aspergillus fumigatus A1163 : AFUB_097740
Afu2g10150	0.0368584	0.676665	2.61436	1.05186	1.5625	-0.510636	0.918632	0.024449	0	33.2662	pex1	Putative peroxisome biosynthesis protein
Afu7g04670	1.36636	0.676045	2.68276	1.28545	1.39731	-0.111854	0.0430169	0.361735	0	32.9757	Afu7g04670	Ortholog(s) have unfolded protein binding activity, role in mitochondrial proton-transporting ATP synthase complex assembly and mitochondrion localization
Afu5g08960	1.05088	0.675631	4.08483	3.11756	0.967274	2.15029	0.0889439	0.264143	0	49.0264	Afu5g08960	Ortholog(s) have sterol esterase activity, role in cellular lipid metabolic process, sterol metabolic process and fungal-type vacuole, integral component of membrane, lipid particle localization
Afu3g06300	1.2357	0.675591	4.91426	2.36045	2.55381	-0.193355	0.0581165	0.294801	0	42.6633	racA	Small Rho-type GTPase
Afu6g02130	2.21454	0.675083	16.0742	7.75124	8.32299	-0.571749	0.00610176	-0.704436	0	64.4498	Afu6g02130	Ortholog(s) have Rab GTPase binding, Rab geranylgeranyltransferase activity and role in ER to Golgi vesicle-mediated transport, activation of GTPase activity, protein geranylgeranylation, protein targeting to membrane
Afu4g03750	0.195709	0.674866	3.18202	2.21019	0.971834	1.23835	0.637222	-0.297053	0	41.6137	Afu4g03750	Has domain(s) with predicted role in transmembrane transport and integral component of membrane localization
Afu4g01400	0.069297	0.674612	1.64877	1.05347	0.595304	0.458163	0.852517	-0.0709167	0	33.3854	Afu4g01400	ThiJ/PfpI family protein
Afu3g14620	0.359281	0.674567	3.17847	1.25564	1.92283	-0.667194	0.437239	-0.742541	0	34.0179	abnA	Predicted adhesin-like protein
Afu5g13715	2.30312	0.674261	18.4159	14.5036	3.91226	10.5914	0.00497598	1.597	0	80.9328	Afu5g13715	Ortholog of A. nidulans FGSC A4 : AN3395, AN7406, A. niger CBS 513.88 : An02g14300, An14g03530, Aspergillus versicolor : Aspve1_0038904 and Aspergillus clavatus NRRL 1 : ACLA_076630
Afu6g09110	0.618374	0.673486	1.11332	0.709277	0.404047	0.305231	0.240783	-0.315414	0	28.4671	Afu6g09110	Ortholog(s) have L-asparagine transmembrane transporter activity, L-isoleucine transmembrane transporter activity, L-lysine transmembrane transporter activity
Afu2g09480	1.89036	0.673278	14.4626	4.53057	9.93199	-5.40143	0.0128718	0.782734	0	55.815	Afu2g09480	Ortholog of A. nidulans FGSC A4 : AN5765, A. oryzae RIB40 : AO090011000718, Aspergillus flavus NRRL 3357 : AFL2T_05450 and Neosartorya fischeri NRRL 181 : NFIA_084970
Afu1g03660	0.0402989	0.672639	2.23387	0.667318	1.56655	-0.899236	0.911383	0.0431455	0	27.4304	Afu1g03660	Has domain(s) with predicted hydrolase activity
Afu6g13330	2.58858	0.67215	20.9264	13.8498	7.07656	6.77324	0.00257881	1.88851	0	82.8222	Afu6g13330	Putative RNA binding protein of unknown function
Afu6g00180	1.36422	0.67176	12.8272	3.95304	8.87417	-4.92113	0.0432297	-1.67261	0	53.2877	Afu6g00180	Fibrinogen-binding protein of unknown function
Afu8g00920	1.2836	0.671589	5.53054	2.55111	2.97943	-0.428317	0.052048	1.054	0	44.9208	ugd2	UDP-glucose dehydrogenase
Afu2g12680	1.02129	0.671223	2.70714	1.19253	1.5146	-0.322071	0.0952156	1.37933	0	33.8918	Afu2g12680	Ortholog of A. nidulans FGSC A4 : AN7941, A. fumigatus Af293 : Afu7g00370, A. niger CBS 513.88 : An03g01770, Aspergillus sydowii : Aspsy1_0156290 and Aspergillus terreus NIH2624 : ATET_07370
Afu3g07510	0.190251	0.671127	20.4519	4.39112	16.0608	-11.6697	0.645281	-0.279086	0	46.7609	Afu3g07510	Ortholog of A. nidulans FGSC A4 : AN10603, A. niger CBS 513.88 : An02g13190, A. oryzae RIB40 : AO090020000145, Neosartorya fischeri NRRL 181 : NFIA_069680 and Aspergillus wentii : Aspwe1_0029255
Afu1g03910	0.623597	0.67098	1.31922	0.751111	0.568112	0.182999	0.237904	0.355122	0	27.474	Afu1g03910	Ortholog(s) have phosphoprotein phosphatase activity and role in negative regulation of phosphatidate phosphatase activity, nuclear envelope organization, protein dephosphorylation
Afu2g15440	1.77555	0.670458	15.9682	3.48882	12.4793	-8.99052	0.0167668	1.03549	0	49.4524	Afu2g15440	Ortholog of A. oryzae RIB40 : AO090005001100, Aspergillus glaucus : Aspgl1_0125786, Aspergillus flavus NRRL 3357 : AFL2T_11935 and Neosartorya fischeri NRRL 181 : NFIA_090680
Afu2g07860	0.155638	0.669909	0.452271	0.229153	0.223117	0.00603625	0.698815	0.227641	0	19.8561	Afu2g07860	Ortholog of Aspergillus fumigatus A1163 : AFUB_023880
Afu4g12540	2.74801	0.669853	4.98745	1.50449	3.48295	-1.97846	0.00178644	0.939353	0	33.1435	Afu4g12540	Ortholog of A. nidulans FGSC A4 : AN10460, A. niger CBS 513.88 : An01g08020, Neosartorya fischeri NRRL 181 : NFIA_103760, Aspergillus wentii : Aspwe1_0100481 and Aspergillus clavatus NRRL 1 : ACLA_051540
Afu7g08650	0.347836	0.668564	0.843208	0.555486	0.287723	0.267763	0.448915	0.237644	0	27.666	Afu7g08650	Has domain(s) with predicted ATP binding activity
Afu7g04115	0.0700905	0.668415	3.56343	2.32719	1.23624	1.09095	0.850961	-0.131519	0	40.1687	Afu7g04115	unspecified product
Afu1g05840	0.594186	0.668243	1.53634	1.03385	0.502486	0.531365	0.254574	-0.328761	0	30.606	Afu1g05840	Ortholog of A. nidulans FGSC A4 : AN4112, A. niger CBS 513.88 : An18g03610, A. oryzae RIB40 : AO090009000350, Aspergillus wentii : Aspwe1_0038192 and Aspergillus sydowii : Aspsy1_0089097
Afu4g10710	0.0465142	0.66772	2.11426	1.25367	0.860598	0.393068	0.898433	-0.0210442	0	35.71	Afu4g10710	Ortholog(s) have SNAP receptor activity and role in Golgi to vacuole transport, intra-Golgi vesicle-mediated transport, vacuole fusion, non-autophagic, vesicle fusion
Afu5g00920	1.01476	0.667468	4.18904	1.64325	2.54579	-0.902538	0.0966579	-0.876451	0	38.775	Afu5g00920	Ortholog(s) have intracellular localization
Afu1g15850	0.314817	0.667356	4.4055	1.69034	2.71516	-1.02482	0.484376	0.337479	0	32.9234	Afu1g15850	Has domain(s) with predicted DNA binding, RNA polymerase II transcription factor activity, sequence-specific DNA binding, zinc ion binding activity and role in regulation of transcription, DNA-templated, transcription, DNA-templated
Afu1g05580	0.879941	0.666981	3.7551	1.8871	1.868	0.0190944	0.131844	0.538382	0	33.2361	Afu1g05580	Ortholog(s) have glycogenin glucosyltransferase activity and role in glycogen metabolic process
Afu6g02100	2.82929	0.666792	25.406	15.688	9.71796	5.97003	0.00148151	1.03331	0	86.3815	Afu6g02100	Has domain(s) with predicted magnesium ion transmembrane transporter activity, role in magnesium ion transport and integral component of membrane localization
Afu1g13820	3.37845	0.666181	6.91066	2.12563	4.78503	-2.65941	0.00041836	2.4374	0	39.0566	Afu1g13820	Ortholog of Aspergillus glaucus : Aspgl1_0038114, Neosartorya fischeri NRRL 181 : NFIA_011700 and Aspergillus fumigatus A1163 : AFUB_013300
Afu2g15550	0.887406	0.665696	7.44268	3.17574	4.26695	-1.09121	0.129597	-0.265683	0	46.6801	Afu2g15550	Ortholog(s) have nitrate reductase (NADPH) activity and role in Mo-molybdopterin cofactor biosynthetic process
Afu6g12230	0.827826	0.665399	4.93252	1.45192	3.48059	-2.02867	0.148653	0.353958	0	35.8436	Afu6g12230	Ortholog of A. nidulans FGSC A4 : AN4257, A. fumigatus Af293 : Afu7g04010, A. niger CBS 513.88 : An13g00460, An02g13770 and A. oryzae RIB40 : AO090026000813, AO090120000195
Afu5g13840	1.63375	0.664806	14.458	5.45644	9.00155	-3.54511	0.0232405	0.959373	0	59.2963	Afu5g13840	Ortholog(s) have hydrolase activity, role in glycolytic process, nucleotide catabolic process, penicillin biosynthetic process, sterigmatocystin biosynthetic process and cytosol localization
Afu7g01340	0.293902	0.664581	2.92927	1.20169	1.72758	-0.525886	0.508274	0.273758	0	32.1246	Afu7g01340	Putative RPEL repeat protein
Afu6g10890	0.0765571	0.664149	1.63328	0.484547	1.14873	-0.664186	0.838384	0.0381951	0	23.1115	Afu6g10890	Ortholog(s) have role in receptor-mediated endocytosis and actin cortical patch localization
Afu8g07235	0.632606	0.663983	4.28694	1.90681	2.38013	-0.473328	0.23302	-0.570007	0	38.4754	Afu8g07235	Ortholog of A. niger CBS 513.88 : An01g01475, A. oryzae RIB40 : AO090023000051, Neosartorya fischeri NRRL 181 : NFIA_100080, Aspergillus wentii : Aspwe1_0170039 and Aspergillus versicolor : Aspve1_0045698
Afu5g01640	0.272288	0.663935	0.565783	0.288359	0.277425	0.0109338	0.53421	0.525993	0	20.1065	Afu5g01640	Ortholog of Neosartorya fischeri NRRL 181 : NFIA_040440, Aspergillus fumigatus A1163 : AFUB_050180 and Aspergillus clavatus NRRL 1 : ACLA_003640
Afu2g11750	0.726875	0.663709	13.4365	9.46793	3.96853	5.4994	0.187554	-0.32398	0	62.4528	Afu2g11750	Ortholog(s) have mitochondrion localization
Afu4g10340	0.578315	0.663636	7.89811	3.47418	4.42393	-0.949748	0.26405	0.312747	0	49.9504	Afu4g10340	C6 zinc-finger domain protein
Afu4g06760	0.228474	0.663619	2.41826	2.14718	0.271078	1.8761	0.590917	0.154549	0	34.1975	Afu4g06760	Ortholog(s) have role in lipid homeostasis, mitochondrion organization and integral component of mitochondrial membrane, mitochondrial inner membrane localization
Afu8g01480	1.60469	0.663544	3.27041	1.92056	1.34985	0.57071	0.024849	1.08671	0	40.4016	Afu8g01480	Has domain(s) with predicted potassium channel activity, role in potassium ion transmembrane transport and membrane localization
Afu4g13580	0.962624	0.663319	3.35972	1.35366	2.00606	-0.652398	0.108987	0.637755	0	30.7123	Afu4g13580	Gamma-glutamyltranspeptidase
Afu6g12470	0.64892	0.662862	1.44093	0.994431	0.446501	0.547929	0.22443	0.231385	0	29.8447	cog6	Conserved oligomeric Golgi complex subunit 6, putative
Afu4g12850	0.428497	0.662856	11.3342	9.05308	2.28108	6.77199	0.372823	-0.357617	0	62.5662	clxA	putative calnexin
Afu1g05960	0.510866	0.662635	2.47939	1.2134	1.26598	-0.0525785	0.308414	-0.242377	0	32.8391	Afu1g05960	Peptidase family M28 family protein
Afu1g05280	0.238694	0.662629	1.63809	0.968964	0.669123	0.299841	0.577172	-0.123221	0	27.5155	Afu1g05280	Ortholog(s) have GTPase binding, protein anchor activity and role in late endosome to vacuole transport via multivesicular body sorting pathway, protein targeting to vacuole
Afu2g16200	0.154582	0.662539	2.69055	1.41005	1.28049	0.129561	0.700516	0.142263	0	32.1647	Afu2g16200	Ortholog(s) have cytosol, nucleus localization
Afu1g12350	0.203983	0.662479	1.99958	1.05684	0.942747	0.114089	0.625198	0.130331	0	30.3137	Afu1g12350	Putative extracellular fruiting body protein
Afu7g02220	2.65536	0.662442	32.3821	16.8672	15.5149	1.35238	0.00221128	2.05859	0	85.7612	Afu7g02220	Ortholog of A. nidulans FGSC A4 : AN9091, A. niger CBS 513.88 : An12g00440, Aspergillus wentii : Aspwe1_0042339, Aspergillus sydowii : Aspsy1_0120658 and Aspergillus terreus NIH2624 : ATET_01854
Afu1g07130	1.51691	0.662441	4.14404	1.4996	2.64445	-1.14485	0.0304151	0.373443	0	34.8163	Afu1g07130	Ortholog(s) have mitochondrion localization
Afu1g06590	0.0735321	0.662181	1.31523	0.927252	0.387981	0.539271	0.844244	0.0644917	0	29.7641	Afu1g06590	Ortholog of A. fumigatus Af293 : Afu7g06750, A. niger CBS 513.88 : An15g07520, A. oryzae RIB40 : AO090011000051 and Aspergillus wentii : Aspwe1_0046559, Aspwe1_0170184
Afu3g14330	0.470466	0.662086	7.31682	5.72206	1.59476	4.1273	0.33848	-0.424362	0	54.1818	preB	Putative pheromone receptor, G-protein coupled receptor type
Afu1g13500	0.165102	0.661752	4.5376	1.77542	2.76218	-0.986763	0.683751	0.113808	0	34.3688	tktA	Putative transketolase
Afu2g13890	0.0321658	0.661673	1.3318	0.677501	0.654295	0.0232055	0.928612	0.0470596	0	25.0945	anxc3.2	Putative annexin
Afu1g09300	0.17384	0.661419	3.81956	3.09946	0.720099	2.37936	0.670131	0.353844	0	41.7307	Afu1g09300	Ortholog of A. nidulans FGSC A4 : AN1356, A. niger CBS 513.88 : An08g00850, A. oryzae RIB40 : AO090005001593, Aspergillus wentii : Aspwe1_0127273 and Aspergillus sydowii : Aspsy1_0025389
Afu2g05120	1.2162	0.661376	12.267	9.94239	2.3246	7.61779	0.0607854	0.764406	0	69.1806	Afu2g05120	Has domain(s) with predicted GTP binding, GTPase activity
Afu4g13660	2.92493	0.660934	7.34257	2.07796	5.26461	-3.18664	0.00118869	1.41296	0	36.6882	Afu4g13660	Ortholog(s) have drug transmembrane transporter activity, polyamine transmembrane transporter activity
Afu4g04060	2.23962	0.660834	14.4888	10.5111	3.9777	6.53342	0.00575946	1.01344	0	68.4563	Afu4g04060	Ortholog of A. nidulans FGSC A4 : AN7042, A. niger CBS 513.88 : An14g00810, A. oryzae RIB40 : AO090206000108, Aspergillus wentii : Aspwe1_0043276 and Aspergillus sydowii : Aspsy1_0048943
Afu5g07000	1.1971	0.660732	7.77295	3.79165	3.9813	-0.189651	0.0635192	-0.486816	0	50.2556	Afu5g07000	Puttaive NAD binding Rossmann fold oxidoreductase
Afu6g10990	1.41063	0.660432	10.6037	6.65969	3.94398	2.71571	0.0388478	0.430205	0	60.392	cprA	putative NADPH-cytochrome P450 reductase
Afu5g14410	2.44481	0.659785	6.21707	1.6922	4.52487	-2.83268	0.00359079	2.73723	0	33.8542	Afu5g14410	Putative cysteine dioxygenase
Afu3g10200	0.644539	0.65969	2.37029	1.80408	0.566207	1.23787	0.226705	0.255574	0	33.072	Afu3g10200	Ortholog of A. nidulans FGSC A4 : AN10620, A. oryzae RIB40 : AO090003000556, Aspergillus wentii : Aspwe1_0025004, Aspergillus zonatus : Aspzo1_0012301 and Aspergillus sydowii : Aspsy1_0146861
Afu3g13080	0.82168	0.659553	7.53321	3.44501	4.0882	-0.643189	0.150772	0.561575	0	47.5258	Afu3g13080	Transcript up-regulated in conidia exposed to neutrophils
Afu8g06560	0.877883	0.659049	6.59283	2.21356	4.37927	-2.16572	0.13247	-0.64267	0	41.2667	Afu8g06560	Has domain(s) with predicted role in transmembrane transport and integral component of membrane localization
Afu1g07550	1.43977	0.658784	2.57566	0.752691	1.82297	-1.07027	0.0363272	0.497856	0	25.785	Afu1g07550	Has domain(s) with predicted zinc ion binding activity
Afu6g00370	2.47994	0.658256	14.1897	3.21536	10.9744	-7.75902	0.00331174	-0.870549	0	48.0201	Afu6g00370	Has domain(s) with predicted catalytic activity, pyridoxal phosphate binding activity and role in biosynthetic process
Afu2g10840	0.249872	0.657824	14.6455	12.366	2.27947	10.0866	0.562507	-0.358331	0	70.0027	Afu2g10840	Has domain(s) with predicted role in response to stress and integral component of membrane localization
Afu1g01670	1.11724	0.657169	2.31187	1.27046	1.04141	0.229058	0.0763422	0.783154	0	30.5411	Afu1g01670	Has domain(s) with predicted oxidoreductase activity and role in oxidation-reduction process
Afu3g09030	0.013369	0.657127	4.27061	1.77309	2.49752	-0.724426	0.969686	0.0104878	0	34.5885	Afu3g09030	Ortholog(s) have translation activator activity, role in aerobic respiration, penicillin biosynthetic process, positive regulation of mitochondrial translation and mitochondrial matrix localization
Afu3g15340	0.571868	0.65691	4.33429	1.88371	2.45058	-0.566873	0.267999	0.444128	0	34.0859	Afu3g15340	Ortholog of A. nidulans FGSC A4 : AN10483, AN2809, AN2115, AN0033, AN12460, A. fumigatus Af293 : Afu2g00940, Afu2g16560, Afu7g00460, Afu7g06360 and A. niger CBS 513.88 : An14g02830, An16g00830
Afu1g05040	1.43342	0.656832	23.8473	18.0998	5.74747	12.3523	0.0368619	-0.826952	0	79.0619	Afu1g05040	Ortholog(s) have ATPase activator activity, unfolded protein binding activity
Afu2g11590	0.186596	0.656792	1.07756	0.718416	0.359146	0.359269	0.650735	0.151169	0	26.2684	Afu2g11590	Has domain(s) with predicted transferase activity, transferring hexosyl groups activity and role in metabolic process
Afu2g12850	0.224165	0.656715	2.2084	1.15693	1.05147	0.105456	0.596809	0.421108	0	30.6226	gel3	1,3-beta-glucanosyltransferase gel3, putative
Afu7g04735	3.35737	0.656445	34.9071	21.2946	13.6125	7.68205	0.00043917	1.80857	0	94.3361	Afu7g04735	Has domain(s) with predicted ATP binding, protein kinase activity and role in protein phosphorylation
Afu2g03290	1.85718	0.656148	10.9119	4.58242	6.32945	-1.74703	0.0138937	-0.317694	0	53.1358	artA	14-3-3 family protein
Afu5g03750	0.0793872	0.656135	2.32309	1.4605	0.862584	0.59792	0.832938	0.119837	0	32.8743	Afu5g03750	Putative WW domain protein
Afu2g01200	1.24288	0.656027	13.5662	2.67434	10.8919	-8.21754	0.0571641	-0.350695	0	45.0659	Afu2g01200	Ortholog(s) have cell division site, cell tip localization
Afu2g08670	0.331118	0.656006	4.42969	3.58577	0.843928	2.74184	0.466533	0.371274	0	39.826	Afu2g08670	Ortholog(s) have acetyl-CoA carboxylase activity, biotin carboxylase activity and role in long-chain fatty acid biosynthetic process, protein import into nucleus
Afu3g04150	3.72873	0.655793	24.477	11.3781	13.0989	-1.72085	0.000186755	0.938275	0	72.5265	Afu3g04150	Ortholog(s) have enoyl-[acyl-carrier-protein] reductase activity, role in aerobic respiration, fatty acid biosynthetic process and mitochondrion localization
Afu4g11810	1.64275	0.655524	7.08926	2.52666	4.5626	-2.03595	0.022764	1.01511	0	41.0378	Afu4g11810	Ortholog of A. nidulans FGSC A4 : AN10678, A. oryzae RIB40 : AO090003001035, Aspergillus wentii : Aspwe1_0033965, Aspergillus sydowii : Aspsy1_0043963 and Aspergillus terreus NIH2624 : ATET_03902
Afu1g07195	0.539126	0.653942	5.26066	3.81986	1.4408	2.37907	0.288984	-0.214012	0	45.7253	Afu1g07195	Ortholog of A. nidulans FGSC A4 : AN0337, A. niger CBS 513.88 : An07g09780, A. oryzae RIB40 : AO090012000973, Aspergillus wentii : Aspwe1_0028307 and Aspergillus sydowii : Aspsy1_0047732
Afu6g08560	0.979401	0.653888	11.9689	8.11268	3.85618	4.2565	0.104857	-0.615132	0	62.6763	Afu6g08560	Protein similar to nonribosomal peptide synthases (NRPS-like), encoded in a predicted secondary metabolite gene cluster
Afu5g04050	1.92969	0.653834	15.4355	7.59293	7.84257	-0.249641	0.0117574	-0.609582	0	61.3966	Afu5g04050	Ortholog(s) have mitochondrion localization
Afu1g10360	2.04729	0.653681	2.58555	1.38099	1.20456	0.176433	0.00896821	0.581415	0	33.6505	iml2	Mitochondrial outer membrane protein IML2, putative
Afu2g16180	0.531009	0.653655	0.58112	0.376311	0.204809	0.171503	0.294436	0.296832	0	20.1253	Afu2g16180	Ortholog of A. oryzae RIB40 : AO090012000180, Aspergillus wentii : Aspwe1_0026915, Aspergillus terreus NIH2624 : ATET_02325 and Aspergillus carbonarius ITEM 5010 : Acar5010_211034
Afu6g03530	1.3052	0.65319	2.84469	1.12709	1.7176	-0.590515	0.049522	0.407635	0	26.8043	Afu6g03530	Putative glutamine synthetase
Afu6g09590	0.958502	0.653148	7.98985	3.56459	4.42526	-0.860673	0.110027	0.680692	0	43.8965	Afu6g09590	Alcohol dehydrogenase, zinc-containing, putative
Afu6g05120	0.68277	0.652687	5.86266	2.71434	3.14832	-0.433981	0.207601	0.34641	0	39.4913	Afu6g05120	Ortholog(s) have protein serine/threonine kinase activity, protein serine/threonine/tyrosine kinase activity, protein tyrosine kinase activity
Afu3g10490	2.73297	0.652031	27.7262	2.68521	25.041	-22.3558	0.00184938	0.587686	0	44.0284	Afu3g10490	Ortholog(s) have enzyme activator activity, heme binding activity, role in ergosterol biosynthetic process, regulation of ergosterol biosynthetic process and endoplasmic reticulum, endosome localization
Afu6g08050	0.442006	0.651905	2.18093	1.21902	0.961903	0.257121	0.361405	0.20458	0	31.0878	gnd1	6-phosphogluconate dehydrogenase
Afu2g05060	0.750489	0.651835	1.75792	1.63479	0.123131	1.51166	0.177628	0.976381	0	31.6008	aox	alternative oxidase
Afu5g08310	0.0826075	0.651684	1.64723	0.767974	0.879255	-0.111281	0.826785	-0.0364559	0	27.2118	Afu5g08310	Has domain(s) with predicted nucleic acid binding, nucleotide binding activity
Afu2g05635	2.01387	0.651579	4.63749	1.65717	2.98032	-1.32315	0.00968561	1.4307	0	36.0137	Afu2g05635	Ortholog of Neosartorya fischeri NRRL 181 : NFIA_082360 and Aspergillus fumigatus A1163 : AFUB_022660
Afu4g09640	1.15915	0.651428	1.82868	0.917616	0.911061	0.00655529	0.0693191	0.746507	0	26.3396	Afu4g09640	Ortholog(s) have double-stranded DNA binding activity, role in reciprocal meiotic recombination and condensed nuclear chromosome, cytosol, nuclear chromatin localization
Afu6g07870	1.86269	0.650901	19.6921	12.7184	6.97373	5.74466	0.0137186	-0.699887	0	70.137	gem1	Mitochondrial Rho GTPase 1, putative
Afu2g02260	1.15515	0.650854	1.39782	0.643601	0.754218	-0.110618	0.0699598	0.626375	0	26.6115	Afu2g02260	Ortholog(s) have siRNA binding activity, role in chromatin silencing at centromere outer repeat region, chromatin silencing by small RNA, conversion of ds siRNA to ss siRNA involved in RNA interference and ARC complex, cytosol localization
Afu5g14310	0.134953	0.650564	1.08425	0.694245	0.390003	0.304243	0.732904	0.190882	0	26.3245	Afu5g14310	Has domain(s) with predicted oxidoreductase activity and role in metabolic process
Afu3g07720	0.481329	0.650535	5.73776	4.09132	1.64644	2.44488	0.33012	0.372058	0	48.6301	Afu3g07720	Ortholog of A. nidulans FGSC A4 : AN4866, A. oryzae RIB40 : AO090020000412, Aspergillus wentii : Aspwe1_0173493 and Aspergillus sydowii : Aspsy1_0056549
Afu3g02670	2.55699	0.650422	1.61936	0.730918	0.888441	-0.157523	0.0027734	1.45384	0	26.0443	Afu3g02670	Protein similar to nonribosomal peptide synthases (NRPS-like), encoded in a predicted secondary metabolite gene cluster
Afu1g10190	0.0126739	0.649935	2.41904	0.973077	1.44596	-0.472884	0.971239	-0.00655716	0	29.2239	Afu1g10190	Ortholog(s) have role in mRNA cis splicing, via spliceosome and U4/U6 x U5 tri-snRNP complex localization
Afu8g05410	1.22466	0.649256	4.54878	1.05005	3.49874	-2.44869	0.0596134	-0.671287	0	31.6617	Afu8g05410	Putative glycosylphosphatidylinositol (GPI)-linked protein
Afu8g00900	0.129339	0.648944	0.625147	0.505865	0.119282	0.386584	0.742439	0.194426	0	23.4789	Afu8g00900	Ortholog of A. nidulans FGSC A4 : AN8368, AN2952, A. fumigatus Af293 : Afu3g07900, Afu4g14080, A. niger CBS 513.88 : An02g11330, An03g05560 and A. oryzae RIB40 : AO090120000471
Afu3g01370	0.807714	0.648583	1.61557	0.684552	0.931019	-0.246468	0.155699	0.897056	0	25.8302	Afu3g01370	Has domain(s) with predicted role in transmembrane transport and integral component of membrane localization
Afu5g02460	1.25237	0.647811	0.909152	0.399049	0.510103	-0.111054	0.0559279	0.572288	0	21.7757	Afu5g02460	Ortholog of A. nidulans FGSC A4 : AN5465, A. niger CBS 513.88 : An02g10330, An07g05030, A. oryzae RIB40 : AO090102000359, Aspergillus wentii : Aspwe1_0114453 and Aspergillus sydowii : Aspsy1_0156722
Afu5g00352	1.12532	0.647606	1.69594	1.08894	0.607001	0.481935	0.0749334	1.41036	0	33.8432	Afu5g00352	Has domain(s) with predicted catalytic activity and role in metabolic process
Afu4g14085	0.241827	0.647457	3.44735	1.67736	1.77	-0.0926363	0.573024	0.272303	0	34.8102	Afu4g14085	Ortholog of A. nidulans FGSC A4 : AN8367, A. niger CBS 513.88 : An12g10420, Neosartorya fischeri NRRL 181 : NFIA_102230 and Aspergillus zonatus : Aspzo1_0100142
Afu3g10870	1.84336	0.647347	4.73413	1.61573	3.11841	-1.50268	0.0143431	1.09433	0	34.4617	Afu3g10870	Predicted adhesin-like protein
Afu1g09110	0.198356	0.647194	0.471293	0.315496	0.155797	0.159699	0.633351	0.0965265	0	19.3949	Afu1g09110	Ortholog(s) have triglyceride lipase activity and role in triglyceride mobilization
Afu6g11530	0.464847	0.646849	7.14571	5.63169	1.51402	4.11766	0.342889	-1.54162	0	52.9175	Afu6g11530	Has domain(s) with predicted carbon-sulfur lyase activity and role in metabolic process
Afu3g10440	0.603369	0.64682	0.685023	0.275301	0.409722	-0.134421	0.249248	0.232315	0	18.3137	Afu3g10440	Ortholog of A. nidulans FGSC A4 : AN4944, Aspergillus flavus NRRL 3357 : AFL2T_02410, Aspergillus wentii : Aspwe1_0025030 and Aspergillus versicolor : Aspve1_0884593
Afu1g11570	0.0115493	0.645239	2.39754	0.893693	1.50385	-0.610152	0.973757	0.0223714	0	26.9681	Afu1g11570	Ortholog(s) have role in cellular response to drug
Afu6g08270	1.01579	0.645003	2.7922	1.05201	1.7402	-0.688194	0.0964292	-0.437482	0	30.7759	Afu6g08270	Ortholog of Aspergillus fumigatus A1163 : AFUB_074230
Afu2g13840	0.777107	0.644889	4.26206	1.23068	3.03138	-1.8007	0.167068	0.564049	0	33.0778	Afu2g13840	Ortholog of Aspergillus fumigatus A1163 : AFUB_029470
Afu2g09720	0.0662726	0.644589	1.14232	0.578881	0.563442	0.0154392	0.858475	-0.0686408	0	23.939	Afu2g09720	Ortholog of A. niger CBS 513.88 : An16g05500, Neosartorya fischeri NRRL 181 : NFIA_085180, Aspergillus wentii : Aspwe1_0682039 and Aspergillus versicolor : Aspve1_0040894
Afu8g05790	1.80262	0.64402	12.7958	3.78683	9.00895	-5.22212	0.0157536	0.646357	0	45.8828	Afu8g05790	Ortholog of A. oryzae RIB40 : AO090023000396, Aspergillus flavus NRRL 3357 : AFL2T_04248, Neosartorya fischeri NRRL 181 : NFIA_098550 and Aspergillus fumigatus A1163 : AFUB_081760
Afu5g03520	1.0444	0.643684	4.74727	2.30477	2.4425	-0.137733	0.0902816	-0.468153	0	36.0695	Afu5g03520	Immunoreactive secreted protein
Afu8g05140	3.00286	0.643517	15.4179	12.4604	2.95756	9.5028	0.000993427	2.40047	0	69.4305	Afu8g05140	Ortholog(s) have protein disulfide isomerase activity, protein disulfide oxidoreductase activity, role in protein folding and endoplasmic reticulum membrane localization
Afu6g08850	3.87148	0.643304	19.4155	11.0274	8.38813	2.63927	0.000134438	1.23328	0	67.1151	Afu6g08850	Ubiquinone biosynthesis methlytransferase
Afu3g01970	1.51503	0.642643	3.38438	1.2939	2.09047	-0.796569	0.0305473	0.618544	0	34.915	Afu3g01970	Ortholog of Aspergillus fumigatus A1163 : AFUB_046440
Afu4g09150	1.63823	0.642428	1.20477	0.601486	0.603284	-0.00179808	0.023002	0.63692	0	25.8568	Afu4g09150	Ortholog(s) have xenobiotic-transporting ATPase activity, role in secondary metabolite biosynthetic process, xenobiotic transport and plasma membrane localization
Afu1g03120	0.153052	0.641597	1.525	0.992769	0.532228	0.460541	0.702988	-0.0713949	0	27.8385	Afu1g03120	Ortholog of A. niger CBS 513.88 : An01g04910, A. oryzae RIB40 : AO090005000771, Aspergillus wentii : Aspwe1_0169581 and Aspergillus terreus NIH2624 : ATET_02526
Afu4g00540	0.0774353	0.641556	5.84596	1.67931	4.16665	-2.48734	0.83669	-0.356685	0	29.6549	Afu4g00540	Has domain(s) with predicted GTP binding, GTPase activity
Afu6g12400	0.407714	0.641299	16.3333	3.84856	12.4847	-8.63614	0.391098	-0.27729	0	40.5463	fks1	1,3-beta-D-glucan synthase, putative
Afu3g09740	1.04341	0.641077	2.48265	1.06062	1.42203	-0.361404	0.0904879	-0.313161	0	29.7302	Afu3g09740	Ortholog(s) have role in GPI anchor biosynthetic process, fungal-type cell wall organization and cellular bud neck, cellular bud tip, endoplasmic reticulum, integral component of plasma membrane localization
Afu2g02550	2.23308	0.640705	2.19735	0.927672	1.26967	-0.342003	0.0058468	0.522219	0	25.9839	Afu2g02550	Ortholog(s) have G-protein beta/gamma-subunit complex binding, actin binding activity, role in positive regulation of transcription from RNA polymerase II promoter by pheromones, protein folding and cytoplasm localization
Afu5g09430	0.078412	0.640408	3.02076	1.45645	1.56431	-0.107862	0.834811	0.0621528	0	31.0356	Afu5g09430	Ortholog(s) have DNA nucleotidylexotransferase activity, DNA-directed RNA polymerase activity, RNA-directed RNA polymerase activity and role in production of siRNA involved in RNA interference
Afu7g04110	0.599983	0.63984	6.81266	2.77384	4.03882	-1.26498	0.251198	0.562548	0	39.7468	Afu7g04110	Ortholog(s) have alpha-1,4-glucosidase activity, role in polysaccharide biosynthetic process, protein N-linked glycosylation and endoplasmic reticulum lumen, glucosidase II complex localization
Afu4g06590	0.0451902	0.639626	0.630625	0.472444	0.158181	0.314262	0.901176	-0.0802213	0	19.2858	Afu4g06590	Ortholog of Neosartorya fischeri NRRL 181 : NFIA_109600 and Aspergillus fumigatus A1163 : AFUB_063670
Afu5g02770	0.230013	0.638881	6.83796	4.95828	1.87968	3.0786	0.588826	-0.31108	0	49.3678	Afu5g02770	Ortholog of A. nidulans FGSC A4 : AN8116, A. niger CBS 513.88 : An02g09830, A. oryzae RIB40 : AO090102000396, Aspergillus wentii : Aspwe1_0029998 and Aspergillus sydowii : Aspsy1_0050460
Afu8g06870	3.84178	0.638599	22.1991	8.24716	13.9519	-5.70478	0.000143953	2.46663	0	62.5382	Afu8g06870	Has domain(s) with predicted substrate-specific transmembrane transporter activity, transmembrane transporter activity, role in transmembrane transport and integral component of membrane, membrane localization
Afu2g03910	0.171261	0.638339	4.56694	2.07371	2.49322	-0.419512	0.674124	0.185233	0	32.007	Afu2g03910	Ortholog(s) have role in cellular response to UV, double-strand break repair via homologous recombination, postreplication repair and mitotic spindle pole body, nucleus localization
Afu4g10400	1.48895	0.638307	5.38371	2.27045	3.11326	-0.842812	0.0324376	0.474084	0	38.1176	Afu4g10400	Ortholog of A. nidulans FGSC A4 : AN1995, A. niger CBS 513.88 : An04g06400, A. oryzae RIB40 : AO090003001177, Aspergillus wentii : Aspwe1_0022851 and Aspergillus sydowii : Aspsy1_0053931
Afu1g07450	1.8462	0.637848	18.3663	6.91262	11.4536	-4.54103	0.0142495	0.619194	0	59.8955	Afu1g07450	Ortholog(s) have guanine nucleotide transmembrane transporter activity and role in cellular iron ion homeostasis, guanine nucleotide transport, mitochondrial genome maintenance, transmembrane transport
Afu3g13240	1.04787	0.637679	3.65164	1.13442	2.51722	-1.38281	0.089563	-0.271727	0	31.2456	Afu3g13240	Aldose 1-epimerase
Afu4g11340	0.00702119	0.636837	1.68946	1.00646	0.683005	0.323454	0.983963	0.00533268	0	26.9453	lys9	Saccharopine dehydrogenase
Afu8g01820	1.61225	0.636607	1.97939	0.424617	1.55478	-1.13016	0.0244201	1.334	0	21.65	Afu8g01820	protein of unknown function
Afu3g06490	0.0265733	0.636119	1.33713	0.72309	0.614042	0.109048	0.940647	0.0184269	0	24.6263	Afu3g06490	Ortholog of A. nidulans FGSC A4 : AN10591, A. niger CBS 513.88 : An11g09850, A. oryzae RIB40 : AO090020000099, Aspergillus wentii : Aspwe1_0042123 and Aspergillus sydowii : Aspsy1_0087851
Afu1g06960	2.21724	0.635836	6.68715	2.04561	4.64154	-2.59593	0.00606407	-0.404904	0	37.7171	Afu1g06960	Putative pyruvate dehydrogenase complex subunit alpha
Afu6g03252	0.958703	0.635797	3.08907	0.882541	2.20653	-1.32399	0.109976	1.19297	0	24.0572	Afu6g03252	Has domain(s) with predicted ATP binding, protein kinase activity, protein tyrosine kinase activity and role in protein phosphorylation
Afu1g12650	0.0220873	0.635427	1.10989	0.674437	0.435456	0.238981	0.950414	0.0221061	0	22.9969	kat1	3-ketoacyl-CoA ketothiolase, putative
Afu4g00360	0.844299	0.634002	2.15326	0.969161	1.1841	-0.214943	0.14312	0.417267	0	28.0151	Afu4g00360	Ortholog of Neosartorya fischeri NRRL 181 : NFIA_045280 and Aspergillus fumigatus A1163 : AFUB_100890
Afu7g05450	1.28066	0.633722	8.95338	2.69544	6.25795	-3.56251	0.0524012	-0.423863	0	38.4343	sun1	Secreted beta-glucosidase sun1
Afu6g09317	0.754237	0.633348	1.2383	0.787947	0.450349	0.337598	0.176102	0.413018	0	25.7411	Afu6g09317	Has domain(s) with predicted role in cell wall macromolecule catabolic process
Afu3g03250	0.699065	0.633219	3.12169	1.19652	1.92517	-0.728643	0.199956	-0.461958	0	30.8334	Afu3g03250	Has domain(s) with predicted oxidoreductase activity, oxidoreductase activity, acting on the aldehyde or oxo group of donors, NAD or NADP as acceptor activity and role in oxidation-reduction process
Afu7g00330	0.315891	0.632958	1.8993	1.01568	0.883619	0.132063	0.48318	-0.321507	0	28.9615	Afu7g00330	Ortholog of A. nidulans FGSC A4 : AN6239, AN6793, AN4948, A. fumigatus Af293 : Afu3g03390/sidJ, Afu3g10390, A. niger CBS 513.88 : An03g03530, An16g04320 and A. oryzae RIB40 : AO090103000170, AO090701000114
Afu3g01330	0.78859	0.632475	5.55375	2.8319	2.72185	0.110047	0.162708	0.677899	0	38.3737	Afu3g01330	Class II aldolase/adducin domain protein
Afu2g16470	2.65288	0.632364	8.96787	2.19425	6.77362	-4.57938	0.00222392	0.92538	0	33.7958	Afu2g16470	Has domain(s) with predicted acid-amino acid ligase activity
Afu6g09830	2.98044	0.631376	1.83437	0.89316	0.941209	-0.0480489	0.00104608	1.12339	0	27.2418	Afu6g09830	Ortholog of A. nidulans FGSC A4 : AN7528, Neosartorya fischeri NRRL 181 : NFIA_055550, Aspergillus wentii : Aspwe1_0176933 and Aspergillus versicolor : Aspve1_0789753
Afu3g14990	0.583853	0.631028	3.53957	1.62714	1.91243	-0.285283	0.260704	-0.316102	0	29.7437	Afu3g14990	Ortholog(s) have cytoplasm localization
Afu1g05750	0.0463156	0.631006	4.36034	1.51644	2.8439	-1.32747	0.898844	0.071082	0	29.5457	Afu1g05750	Has domain(s) with predicted sequence-specific DNA binding, transcription factor activity, sequence-specific DNA binding activity and role in regulation of transcription, DNA-templated
Afu6g06800	2.54411	0.630457	11.2539	3.82748	7.42643	-3.59895	0.00285687	1.14482	0	46.014	Afu6g06800	Putative peptidase
Afu7g01010	1.41238	0.630319	7.74032	2.34058	5.39975	-3.05917	0.0386923	-2.39348	0	41.717	adh1	Putative alcohol dehydrogenase
Afu2g17820	0.10171	0.63015	1.15357	0.574994	0.578579	-0.00358439	0.791207	0.0731314	0	22.8522	Afu2g17820	Has domain(s) with predicted O-methyltransferase activity
Afu4g07030	2.8225	0.630095	5.57951	2.9515	2.62801	0.323497	0.00150489	1.23048	0	42.5337	Afu4g07030	Transcript up-regulated in conidia exposed to neutrophils
Afu4g10190	0.270046	0.628987	1.26641	0.698051	0.568355	0.129695	0.536975	-0.340651	0	24.8792	Afu4g10190	putative oxidoreductase
Afu2g12490	2.42029	0.628762	4.32328	1.54981	2.77347	-1.22366	0.00379935	-0.662241	0	35.0291	Afu2g12490	Has domain(s) with predicted hydrolase activity and role in metabolic process
Afu3g11220	0.0891962	0.628254	2.08138	0.631302	1.45008	-0.818779	0.814336	-0.0593313	0	23.4424	rny1	Ribonuclease T2-like, putative
Afu5g07330	0.285481	0.628126	1.75927	1.11052	0.648743	0.461781	0.518225	-0.550242	0	28.8334	cp1	Putative carboxypeptidase S1
Afu6g07110	0.0487403	0.627433	5.32615	2.18054	3.14561	-0.965067	0.89384	-0.0353676	0	31.8646	Afu6g07110	Ortholog of A. nidulans FGSC A4 : AN5180, A. niger CBS 513.88 : An07g09380, Aspergillus wentii : Aspwe1_0110754, Aspergillus sydowii : Aspsy1_0033482 and Aspergillus terreus NIH2624 : ATET_03720
Afu5g12950	3.80697	0.627119	24.1526	12.2155	11.9372	0.278277	0.000155967	1.74663	0	71.0507	Afu5g12950	Has domain(s) with predicted substrate-specific transmembrane transporter activity, transmembrane transporter activity, role in transmembrane transport and integral component of membrane, membrane localization
Afu2g03830	0.775879	0.627042	4.73672	2.03585	2.70088	-0.665026	0.167541	-0.336899	0	33.094	aspf4	Allergen Asp f 4
Afu2g07780	0.290487	0.626775	1.9848	0.93222	1.05258	-0.120359	0.512286	-0.189154	0	27.1733	Afu2g07780	Has domain(s) with predicted catalytic activity and role in metabolic process
Afu3g09160	1.8348	0.626494	1.63255	0.520086	1.11246	-0.592378	0.0146287	0.764801	0	21.2109	Afu3g09160	Ortholog of Neosartorya fischeri NRRL 181 : NFIA_067990 and Aspergillus fumigatus A1163 : AFUB_039970
Afu7g03880	0.131682	0.625766	0.654216	0.228717	0.425499	-0.196782	0.738444	0.10736	0	17.5122	Afu7g03880	Ortholog(s) have endoplasmic reticulum localization
Afu2g10120	2.13547	0.625726	29.2295	4.6341	24.5954	-19.9613	0.00732037	0.712503	0	49.9738	Afu2g10120	Ortholog(s) have ATP-dependent NAD(P)H-hydrate dehydratase activity, role in nicotinamide nucleotide metabolic process and cytosol localization
Afu4g14300	0.715895	0.625362	1.52458	0.609905	0.914676	-0.304771	0.192356	0.275284	0	21.8463	Afu4g14300	Has domain(s) with predicted GTP binding, GTPase activity
Afu4g03540	0.472194	0.625147	0.160205	0.11567	0.044535	0.0711351	0.337137	0.451155	0	14.2767	Afu4g03540	Ortholog of Neosartorya fischeri NRRL 181 : NFIA_029900 and Aspergillus fumigatus A1163 : AFUB_099510
Afu1g04670	1.79418	0.624668	5.42749	3.26354	2.16394	1.0996	0.0160627	0.574567	0	43.9568	Afu1g04670	Putative PSP1 domain protein
Afu3g08940	2.75046	0.624507	13.1848	4.85481	8.32997	-3.47517	0.00177639	0.407063	0	50.3556	rpnL	Proteasome regulatory particle subunit (RpnL), putative
Afu5g13830	0.00246447	0.623102	0.707793	0.452213	0.255579	0.196634	0.994341	-0.00585299	0	20.3894	aglA	Putative alpha-galactosidase
Afu2g01400	2.53407	0.623007	5.44057	1.57889	3.86168	-2.28279	0.0029237	0.921063	0	33.5366	Afu2g01400	Has domain(s) with predicted oxidoreductase activity and role in metabolic process
Afu3g12255	1.47128	0.622999	3.3857	0.976282	2.40942	-1.43314	0.0337846	0.607403	0	24.0289	Afu3g12255	Ortholog of A. nidulans FGSC A4 : AN2844, A. niger CBS 513.88 : An02g08130, A. oryzae RIB40 : AO090003000790, Neosartorya fischeri NRRL 181 : NFIA_065040 and Aspergillus versicolor : Aspve1_0080524
Afu8g02460	0.300114	0.622604	2.18909	1.33274	0.856351	0.476393	0.501055	0.349125	0	29.3229	Afu8g02460	Putative MFS transporter
Afu5g14340	0.338561	0.622194	0.930778	0.470973	0.459805	0.0111683	0.458605	-0.248063	0	21.055	Afu5g14340	Has domain(s) with predicted oxidoreductase activity and role in metabolic process
Afu1g11120	0.046538	0.622085	1.43789	1.02471	0.413183	0.611524	0.898384	0.0210584	0	26.4198	Afu1g11120	Has domain(s) with predicted cytoplasm, nucleus localization
Afu1g09520	0.30839	0.621444	0.197322	0.120756	0.0765661	0.0441902	0.491598	0.178198	0	14.8512	Afu1g09520	Ortholog of A. nidulans FGSC A4 : AN10183, A. niger CBS 513.88 : An08g01080, A. oryzae RIB40 : AO090012000920, Neosartorya fischeri NRRL 181 : NFIA_016090 and Aspergillus wentii : Aspwe1_0103125
Afu4g00760	0.734633	0.621432	1.87258	0.733186	1.13939	-0.406202	0.184233	-1.08818	0	22.2512	Afu4g00760	Ortholog of A. nidulans FGSC A4 : AN6409, A. oryzae RIB40 : AO090020000610, Aspergillus flavus NRRL 3357 : AFL2T_10736 and Neosartorya fischeri NRRL 181 : NFIA_044890
Afu1g04910	1.23937	0.620895	1.53415	0.667303	0.866849	-0.199546	0.0576276	0.504527	0	21.911	Afu1g04910	Has domain(s) with predicted myosin binding activity
Afu8g05460	0.147213	0.620803	7.09473	2.92415	4.17059	-1.24644	0.712503	-0.244511	0	36.9339	Afu8g05460	Putative bZIP transcription factor
Afu8g05930	0.380703	0.620245	3.72446	1.12449	2.59997	-1.47548	0.416196	-0.230564	0	23.9106	Afu8g05930	Ortholog of A. fumigatus Af293 : Afu5g10210, A. niger CBS 513.88 : An14g04490, A. oryzae RIB40 : AO090010000532 and Neosartorya fischeri NRRL 181 : NFIA_077050, NFIA_098690
Afu2g15255	0.127726	0.620074	0.500509	0.38216	0.118349	0.263811	0.745202	0.129714	0	17.3388	Afu2g15255	Has domain(s) with predicted DNA binding, RNA polymerase II transcription factor activity, sequence-specific DNA binding, zinc ion binding activity and role in regulation of transcription, DNA-templated, transcription, DNA-templated
Afu3g13780	0.90621	0.619525	3.38978	1.53772	1.85206	-0.314343	0.124105	-0.524234	0	33.3733	Afu3g13780	Predicted adhesin-like protein
Afu2g08680	0.197902	0.61911	5.18045	1.96742	3.21303	-1.2456	0.634013	-0.434311	0	30.1113	Afu2g08680	Ortholog of Aspergillus fumigatus A1163 : AFUB_024600
Afu1g06550	0.395259	0.618466	1.21341	0.5873	0.626107	-0.0388069	0.402476	0.224823	0	22.7906	Afu1g06550	Has domain(s) with predicted role in transmembrane transport and integral component of membrane localization
Afu1g12660	0.0973613	0.61818	1.60799	0.563109	1.04488	-0.481772	0.799169	0.0579311	0	22.9812	Afu1g12660	Ortholog of A. nidulans FGSC A4 : AN1027, A. niger CBS 513.88 : An08g05410, A. oryzae RIB40 : AO090012000716, Aspergillus wentii : Aspwe1_0040406 and Aspergillus sydowii : Aspsy1_0038316
Afu2g00330	2.24638	0.618057	10.5075	5.18188	5.32562	-0.143733	0.00567047	1.52305	0	48.4808	Afu2g00330	Has domain(s) with predicted hydrolase activity, hydrolase activity, acting on carbon-nitrogen (but not peptide) bonds, in linear amidines activity and role in metabolic process
Afu1g15780	0.381493	0.617261	3.35949	1.93025	1.42924	0.501014	0.415439	-0.266009	0	32.8706	leu2A	3-isopropylmalate dehydrogenase, putative
Afu3g02050	1.43728	0.617022	6.34711	1.45921	4.88791	-3.4287	0.0365361	1.28741	0	30.5186	Afu3g02050	Ortholog of A. nidulans FGSC A4 : AN1754, AN8607, A. niger CBS 513.88 : An11g06690, An18g01930, A. oryzae RIB40 : AO090001000144 and Aspergillus wentii : Aspwe1_0028029, Aspwe1_0705658
Afu3g13440	1.3325	0.616853	6.47415	5.40209	1.07206	4.33002	0.0465051	1.17362	0	49.6328	Afu3g13440	Stomatin family protein
Afu6g06510	0.455526	0.616797	1.75583	1.01473	0.741102	0.273624	0.350327	-0.260184	0	26.196	Afu6g06510	Has domain(s) with predicted triglyceride lipase activity and role in lipid metabolic process
Afu5g03760	0.1732	0.615945	2.8574	1.28856	1.56884	-0.280286	0.671119	-0.178407	0	28.2513	chiA1	Putative class III chitinase
Afu3g06700	1.17009	0.615932	0.6864	0.23264	0.453759	-0.221119	0.0675942	0.227368	0	16.6467	Afu3g06700	Ortholog(s) have role in SCF-dependent proteasomal ubiquitin-dependent protein catabolic process, cellular response to DNA damage stimulus, cleistothecium development and developmental growth, more
Afu2g17840	0.152494	0.615821	1.24715	0.835905	0.411243	0.424662	0.703892	0.183172	0	22.5293	Afu2g17840	Has domain(s) with predicted role in transmembrane transport and integral component of membrane localization
Afu5g04230	0.186105	0.615817	1.30641	0.684302	0.622103	0.0621987	0.651471	0.0833537	0	22.9628	cit1	Putative citrate synthase
Afu8g01960	2.28897	0.615181	8.56559	6.90883	1.65676	5.25207	0.00514075	1.43919	0	53.5083	Afu8g01960	Ortholog of A. nidulans FGSC A4 : AN6764, AN2660, AN7798 and A. niger CBS 513.88 : An15g04120, An11g05430, An01g12050, An11g03480, An01g01140
Afu2g12520	2.65354	0.615051	10.5325	1.92997	8.60253	-6.67256	0.00222054	-0.626523	0	36.3483	Afu2g12520	Ortholog of A. nidulans FGSC A4 : AN6280, A. niger CBS 513.88 : An02g04750, A. oryzae RIB40 : AO090026000847, Aspergillus wentii : Aspwe1_0044488 and Aspergillus sydowii : Aspsy1_0150855
Afu1g04640	0.146468	0.61483	0.545955	0.399374	0.146581	0.252793	0.713727	0.0497393	0	19.3553	Afu1g04640	Ortholog(s) have cell division site, cell tip, mitotic spindle pole body, nucleus localization
Afu8g00670	0.165916	0.613993	1.8139	1.28491	0.52899	0.755917	0.682471	0.325324	0	27.0323	Afu8g00670	Ortholog of A. niger CBS 513.88 : An03g02850, A. oryzae RIB40 : AO090010000618, Neosartorya fischeri NRRL 181 : NFIA_094110 and Aspergillus clavatus NRRL 1 : ACLA_044870
Afu5g12440	1.66774	0.613968	0.913411	0.584665	0.328746	0.255919	0.021491	0.451252	0	22.1542	Afu5g12440	Ortholog(s) have nucleolus localization
Afu2g03690	0.616919	0.613906	0.867834	0.335925	0.531909	-0.195984	0.241591	0.595338	0	18.0231	Afu2g03690	Ortholog of A. nidulans FGSC A4 : AN3818, A. niger CBS 513.88 : An07g08250, A. oryzae RIB40 : AO090120000218, Aspergillus wentii : Aspwe1_0172305 and Aspergillus sydowii : Aspsy1_0176097
Afu1g03610	2.03643	0.612444	8.80773	8.14386	0.663871	7.47999	0.00919531	1.54535	0	52.7377	Afu1g03610	protein of unknown function
Afu5g01750	1.15053	0.611658	1.39107	0.670733	0.720334	-0.0496011	0.0707084	-0.590991	0	22.1013	Afu5g01750	Has domain(s) with predicted ubiquitinyl hydrolase activity, zinc ion binding activity and role in protein deubiquitination, ubiquitin-dependent protein catabolic process
Afu4g10150	0.379608	0.610931	0.916184	0.528927	0.387257	0.141669	0.417246	0.320914	0	20.1556	Afu4g10150	Ortholog(s) have alpha-1,4-glucosidase activity, glucosyltransferase activity, maltose alpha-glucosidase activity, starch alpha-glucosidase activity
Afu6g02530	1.60284	0.610891	5.85366	4.42194	1.43172	2.99022	0.0249549	0.767734	0	45.5126	Afu6g02530	Ortholog(s) have 3' overhang single-stranded DNA endodeoxyribonuclease activity
Afu6g09880	0.0589502	0.610736	1.4518	1.19788	0.25392	0.943958	0.873071	0.102791	0	25.5073	Afu6g09880	Has domain(s) with predicted role in transmembrane transport and integral component of membrane localization
Afu2g16330	0.127183	0.610584	0.291878	0.127376	0.164502	-0.0371268	0.746134	-0.100585	0	14.2463	Afu2g16330	Putative hexokinase
Afu4g10850	0.0375209	0.609584	0.241061	0.178081	0.0629796	0.115102	0.917232	-0.0383595	0	14.7881	Afu4g10850	Ortholog of A. nidulans FGSC A4 : AN1960, A. oryzae RIB40 : AO090003001126, Aspergillus wentii : Aspwe1_0022807, Aspergillus sydowii : Aspsy1_0026393 and Aspergillus terreus NIH2624 : ATET_03985
Afu2g10910	1.22083	0.609524	20.25	10.7381	9.51191	1.22618	0.0601403	-2.49721	0	62.5526	Afu2g10910	Putative maltose permease
Afu6g09900	0.0500932	0.609391	0.406946	0.22955	0.177396	0.0521536	0.89106	-0.0455465	0	17.382	Afu6g09900	Has domain(s) with predicted oxidoreductase activity and role in oxidation-reduction process
Afu5g12740	0.0478747	0.609286	0.54656	0.292942	0.253619	0.0393231	0.895623	-0.0764339	0	18.319	Afu5g12740	Putative MFS multidrug transporter
Afu6g07070	1.17788	0.608813	0.688443	0.398	0.290443	0.107557	0.0663933	0.649411	0	17.9888	cbhA	Putative cellulose 1,4-beta-cellobiosidase
Afu2g15140	0.270169	0.608407	1.00399	0.518153	0.485842	0.0323112	0.536823	0.203869	0	21.4265	Afu2g15140	Putative MSF drug transporter
Afu4g07790	0.134352	0.608169	1.91302	0.568798	1.34422	-0.775424	0.733918	0.114779	0	20.3496	Afu4g07790	Has domain(s) with predicted RNA polymerase II transcription factor activity, sequence-specific DNA binding, transcription factor activity, sequence-specific DNA binding, zinc ion binding activity
Afu2g09282	0.841591	0.607398	0.502194	0.283484	0.21871	0.0647737	0.144016	0.598289	0	17.3615	Afu2g09282	Has domain(s) with predicted metal ion transmembrane transporter activity, role in metal ion transport, transmembrane transport and membrane localization
Afu2g17490	0.0501384	0.60714	0.407721	0.208969	0.198752	0.0102162	0.890967	-0.131905	0	15.7422	Afu2g17490	Ortholog of A. nidulans FGSC A4 : AN1877, AN7228, A. niger CBS 513.88 : An04g09550, A. oryzae RIB40 : AO090102000061 and Neosartorya fischeri NRRL 181 : NFIA_092910
Afu8g06750	2.86341	0.60705	14.8904	6.27657	8.61383	-2.33726	0.00136957	2.75925	0	52.9859	Afu8g06750	Has domain(s) with predicted transferase activity, transferring hexosyl groups activity and role in lipid glycosylation, metabolic process
Afu5g03290	3.40995	0.606419	14.9679	10.1462	4.82166	5.32458	0.000389091	1.82785	0	61.6845	Afu5g03290	Ortholog of A. nidulans FGSC A4 : AN8197, A. niger CBS 513.88 : An09g05540, A. oryzae RIB40 : AO090102000532, Aspergillus wentii : Aspwe1_0115831 and Aspergillus sydowii : Aspsy1_0211779
Afu6g14240	0.0702423	0.605767	1.7791	1.2531	0.525997	0.727103	0.850663	-0.0448983	0	28.0269	ncsA	Calcium sensor (NCS-1), putative
Afu3g08000	0.00162186	0.605055	3.69234	0.926576	2.76577	-1.83919	0.996272	0.00165137	0	25.3537	pex6	Peroxisomal ATPase pex6, putative
Afu5g10670	0.845895	0.605011	1.44834	0.786869	0.661471	0.125398	0.142595	0.588714	0	22.3288	Afu5g10670	Has domain(s) with predicted iron ion binding, oxidoreductase activity and role in fatty acid biosynthetic process, oxidation-reduction process
Afu4g13120	0.0779106	0.604785	0.548335	0.336037	0.212298	0.123739	0.835775	-0.0584037	0	18.3263	glnA	Glutamine synthetase
Afu4g13290	1.43881	0.60384	2.13833	1.0932	1.04513	0.0480693	0.0364072	0.382796	0	28.979	Afu4g13290	Ortholog(s) have cytoplasm, nucleus localization
Afu6g12560	0.567576	0.603294	2.37297	2.07827	0.294702	1.78356	0.27066	0.193158	0	32.907	Afu6g12560	Ortholog(s) have role in endocytic recycling, filamentous growth and hyphal tip localization
Afu2g02130	3.0048	0.602774	8.65	5.22576	3.42424	1.80152	0.000989018	1.01754	0	49.1791	Afu2g02130	Ortholog(s) have oxidoreductase activity, acting on paired donors, with incorporation or reduction of molecular oxygen activity and role in glucosylceramide biosynthetic process, pathogenesis, plasma membrane organization
Afu2g08350	0.00991811	0.602162	5.11467	4.55571	0.558961	3.99675	0.977422	0.0217792	0	41.2483	Afu2g08350	Ortholog(s) have Golgi apparatus, cell division site, cell tip, endoplasmic reticulum localization
Afu6g06550	0.4787	0.601614	0.812456	0.355412	0.457044	-0.101632	0.332124	0.236365	0	17.3109	Afu6g06550	Ortholog(s) have nucleus localization
Afu5g14290	0.251008	0.600781	1.9442	0.894805	1.04939	-0.15459	0.561037	-0.309778	0	25.4298	Afu5g14290	Has domain(s) with predicted DNA binding, RNA polymerase II transcription factor activity, sequence-specific DNA binding, zinc ion binding activity and role in regulation of transcription, DNA-templated, transcription, DNA-templated
Afu2g00830	1.39871	0.600716	0.260915	0.0932415	0.167673	-0.0744318	0.0399291	0.912622	0	12.4511	Afu2g00830	Has domain(s) with predicted oxidoreductase activity and role in metabolic process
Afu2g04600	0.00420829	0.600414	0.643053	0.390913	0.25214	0.138773	0.990357	-0.00850519	0	17.4218	Afu2g04600	Putative regulator of sugar utilization
Afu5g03300	3.53148	0.599621	14.0997	11.3147	2.78497	8.52974	0.000294118	2.4811	0	61.5581	Afu5g03300	Ortholog of A. nidulans FGSC A4 : AN11597, A. niger CBS 513.88 : An09g05625, Neosartorya fischeri NRRL 181 : NFIA_038810, Aspergillus wentii : Aspwe1_0114897 and Aspergillus versicolor : Aspve1_0203178
Afu6g12380	0.0260129	0.599385	0.996772	0.431315	0.565457	-0.134142	0.941862	0.0295944	0	19.8656	scw4	Cell wall glucanase Scw4, putative
Afu1g04920	0.196258	0.599114	0.275707	0.207474	0.0682332	0.139241	0.636418	-0.0870622	0	14.7793	sha1	Putative calmodulin-binding protein
Afu4g09050	0.0754572	0.598068	1.11539	0.617783	0.497609	0.120174	0.84051	0.0691885	0	19.8422	atg1	Putative serine/threonine-protein kinase
Afu3g00810	0.918114	0.597393	1.40695	0.909617	0.49733	0.412286	0.12075	0.652439	0	23.7351	hyd1	Putative cholestenol delta-isomerase
Afu1g14610	3.23794	0.59713	6.52463	4.4805	2.04413	2.43638	0.000578177	1.35932	0	44.546	Afu1g14610	Ortholog(s) have role in endoplasmic reticulum organization, nucleus organization and cytosol localization
Afu8g00790	1.30123	0.597016	9.37154	3.76752	5.60402	-1.83651	0.0499767	1.04905	0	41.1654	Afu8g00790	Ortholog of A. oryzae RIB40 : AO090026000110 and Neosartorya fischeri NRRL 181 : NFIA_094250
Afu1g12610	2.38002	0.596353	13.4749	8.02251	5.45236	2.57015	0.00416855	-0.958275	0	53.2417	hsp88	Hsp70 chaperone
Afu3g12290	0.00100149	0.595803	5.86612	5.02341	0.842707	4.18071	0.997697	0.00152508	0	40.3706	dim1	Spliceosomal protein DIB1, putative
Afu8g01390	2.2777	0.595408	8.80143	5.08894	3.71249	1.37645	0.0052759	3.07246	0	45.5257	Afu8g01390	Has domain(s) with predicted catalytic activity, hydrolase activity, hydrolyzing O-glycosyl compounds activity and role in polysaccharide metabolic process
Afu1g17180	0.423703	0.595193	1.27047	1.16451	0.105963	1.05854	0.376962	1.06983	0	20.4505	Afu1g17180	Putative pyridine nucleotide-disulphide oxidoreductase
Afu8g06100	0.271761	0.595186	1.73321	0.673589	1.05962	-0.386029	0.534859	0.723077	0	21.6323	Afu8g06100	Ortholog of A. nidulans FGSC A4 : AN3303, AN3346, AN3348, AN2044, AN8727 and A. fumigatus Af293 : Afu4g10080, Afu7g00420, Afu4g01242
Afu6g09307	0.935603	0.595099	0.48782	0.342761	0.145058	0.197703	0.115984	0.561219	0	15.929	Afu6g09307	Has domain(s) with predicted catalytic activity, chitin binding, chitinase activity, hydrolase activity, hydrolyzing O-glycosyl compounds activity and role in carbohydrate metabolic process, chitin catabolic process
Afu3g01250	0.773308	0.595085	2.28554	1.81793	0.467608	1.35032	0.168536	0.769215	0	34.636	Afu3g01250	Has domain(s) with predicted oxidoreductase activity and role in metabolic process
Afu4g06410	3.96422	0.59461	29.3441	14.2313	15.1128	-0.881486	0.000108588	2.266	0	72.5847	Afu4g06410	Ortholog of Neosartorya fischeri NRRL 181 : NFIA_109740, Aspergillus wentii : Aspwe1_0023328, Aspergillus fumigatus A1163 : AFUB_063530 and Aspergillus clavatus NRRL 1 : ACLA_045720
Afu5g11950	0.358383	0.594596	3.13408	2.06444	1.06964	0.994797	0.438144	0.449011	0	29.1182	Afu5g11950	Has domain(s) with predicted ubiquitin-specific protease activity, role in ubiquitin-dependent protein catabolic process and intracellular localization
Afu2g15520	0.0462309	0.592894	0.657742	0.326005	0.331737	-0.00573269	0.899019	-0.0280952	0	16.585	Afu2g15520	Has domain(s) with predicted FAD binding, oxidoreductase activity and role in metabolic process
Afu3g07520	1.45854	0.591914	2.24251	1.43932	0.803189	0.636134	0.0347904	0.754566	0	30.0055	exg7	Exo-beta-1,3-glucanase, putative
Afu8g02650	0.345758	0.591529	3.42174	2.45729	0.964447	1.49285	0.451068	-0.486321	0	33.3327	Afu8g02650	Putative ABC multidrug transporter
Afu5g09180	3.09046	0.591241	1.51423	0.781688	0.732543	0.0491459	0.000811975	1.11085	0	23.2229	Afu5g09180	Ortholog(s) have extracellular region localization
Afu6g07090	1.25303	0.590553	1.55363	0.447828	1.1058	-0.657976	0.0558432	0.695582	0	17.4118	Afu6g07090	Putative maleylacetate reductase
Afu7g02350	0.228365	0.590191	1.5414	1.31411	0.227296	1.08681	0.591064	0.133546	0	26.737	Afu7g02350	Ortholog(s) have role in conidium formation, syncytium formation by plasma membrane fusion and cell division site, cell tip, cytosol localization
Afu3g09290	0.388821	0.588499	4.02792	2.3671	1.66083	0.70627	0.408488	-0.177748	0	32.7035	Afu3g09290	Putative 2,3-bisphosphoglycerate-independent phosphoglycerate mutase
Afu5g12930	4.34979	0.5882	8.11762	2.85259	5.26503	-2.41244	4.46896e-05	1.74997	0	38.434	Afu5g12930	Has domain(s) with predicted RNA polymerase II transcription factor activity, sequence-specific DNA binding, zinc ion binding activity, role in regulation of transcription, DNA-templated and nucleus localization
Afu3g14160	0.1449	0.587876	0.571212	0.144638	0.426574	-0.281936	0.716309	0.14702	0	13.4735	Afu3g14160	protein of unknown function
Afu1g16700	0.96903	0.587827	2.21004	1.25417	0.95587	0.298304	0.107392	0.462538	0	25.5299	Afu1g16700	Ortholog(s) have beta-galactosidase activity and role in carbohydrate metabolic process
Afu5g08900	0.491947	0.587446	5.11479	4.47094	0.643855	3.82708	0.322146	-0.481742	0	43.24	Afu5g08900	Putative d-arabitinol dehydrogenase
Afu7g02390	0.887895	0.587136	1.77281	0.645326	1.12749	-0.482163	0.129451	-0.748428	0	22.9536	Afu7g02390	Transcript up-regulated in conidia exposed to neutrophils
Afu4g12940	1.28152	0.58674	1.09234	0.481674	0.610667	-0.128993	0.0522971	-1.09361	0	18.5641	Afu4g12940	Ortholog of A. nidulans FGSC A4 : AN3585, A. niger CBS 513.88 : An01g08510, A. oryzae RIB40 : AO090009000293, Neosartorya fischeri NRRL 181 : NFIA_103400 and Aspergillus versicolor : Aspve1_0862034
Afu4g11620	0.29012	0.586388	4.56041	3.92269	0.637722	3.28497	0.51272	-0.342399	0	37.9764	psf3	DNA replication complex GINS protein psf3, putative
Afu2g17730	0.262074	0.586388	1.25426	0.362482	0.891775	-0.529293	0.546923	0.31497	0	18.1969	Afu2g17730	Has domain(s) with predicted role in transmembrane transport and integral component of membrane localization
Afu4g09370	0.344332	0.586327	2.50869	0.785018	1.72367	-0.938655	0.452551	0.396391	0	19.6028	Afu4g09370	Ortholog of A. nidulans FGSC A4 : AN0698, AN9272, A. fumigatus Af293 : Afu1g13610, A. niger CBS 513.88 : An08g06690, An07g08670, A. oryzae RIB40 : AO090012000513 and Aspergillus wentii : Aspwe1_0171952
Afu7g05910	3.38908	0.585994	3.00839	1.87785	1.13054	0.747309	0.000408246	1.18031	0	29.6247	uapC	Purine transporter
Afu1g11060	2.75032	0.585132	13.0745	3.70796	9.36649	-5.65854	0.00177696	0.836495	0	44.8135	Afu1g11060	Ortholog of A. nidulans FGSC A4 : AN1173, A. niger CBS 513.88 : An08g03320, Aspergillus wentii : Aspwe1_0024838, Aspergillus sydowii : Aspsy1_0038077 and Aspergillus terreus NIH2624 : ATET_00305
Afu3g01650	2.68457	0.584678	1.34032	0.237464	1.10286	-0.865396	0.00206742	1.39529	0	15.1956	Afu3g01650	Ortholog of A. nidulans FGSC A4 : AN7870, A. fumigatus Af293 : Afu6g11970, Neosartorya fischeri NRRL 181 : NFIA_002730, NFIA_057640 and Aspergillus versicolor : Aspve1_0204208
Afu1g12450	1.46092	0.584658	3.11662	0.644288	2.47234	-1.82805	0.0346006	-0.425956	0	23.7883	Afu1g12450	Ortholog of A. nidulans FGSC A4 : AN7942, AN7872, AN5510, AN3420, AN2700, AN9050, AN8973, AN11222, AN10911, AN1749 and A. fumigatus Af293 : Afu2g00880, Afu2g17800, Afu2g17880, Afu5g14720, Afu7g06590
Afu3g02500	0.218781	0.584426	0.232081	0.0962746	0.135806	-0.0395314	0.604253	0.288829	0	10.943	Afu3g02500	Putative protein kinase
Afu2g14470	0.194453	0.5843	0.293401	0.19399	0.0994111	0.0945787	0.639068	-0.28116	0	14.8085	Afu2g14470	Ortholog(s) have extracellular region localization
Afu1g09760	0.310411	0.584124	0.374018	0.257132	0.116886	0.140246	0.489315	0.124719	0	14.5721	npr3	Nitrogen permease regulator 3, putative
Afu5g13630	0.0595878	0.583854	5.03257	4.603	0.429569	4.17343	0.871791	0.0853154	0	36.9651	Afu5g13630	Has domain(s) with predicted calcium ion binding activity
Afu4g13570	0.446552	0.583486	0.63373	0.265759	0.367971	-0.102212	0.357641	0.2585	0	14.4294	Afu4g13570	Has domain(s) with predicted S-adenosylmethionine-dependent methyltransferase activity
Afu3g08380	0.274509	0.582834	2.84812	1.85937	0.988748	0.870621	0.531485	-0.110148	0	30.4466	ipp1	Putative inorganic diphosphatase
Afu1g11640	0.0484223	0.582548	0.878682	0.256259	0.622423	-0.366163	0.894495	-0.0509224	0	16.7099	Afu1g11640	Ortholog(s) have copper ion binding, superoxide dismutase activity and role in cellular response to superoxide, evasion or tolerance by symbiont of host-produced reactive oxygen species, pathogenesis, superoxide metabolic process
Afu2g14060	0.807332	0.582155	0.647963	0.293133	0.35483	-0.0616976	0.155836	0.262086	0	16.5316	cbr1	NADH-cytochrome b5 reductase 1, putative
Afu7g05950	0.751737	0.581791	3.83507	1.56285	2.27222	-0.709373	0.177118	-0.338947	0	21.9385	Afu7g05950	Ortholog(s) have calcium ion binding activity and role in mitotic actomyosin contractile ring assembly actin filament organization, protein localization to medial cortex, regulation of cell cycle, spore germination
Afu2g02090	1.23599	0.58152	1.31851	0.225119	1.09339	-0.868273	0.0580784	0.528574	0	16.2484	agt	O6-alkylguanine DNA alkyltransferase
Afu6g03850	0.0277764	0.581231	0.888758	0.386762	0.501996	-0.115234	0.938045	0.0161927	0	17.669	Afu6g03850	Ortholog(s) have GTP binding, signal recognition particle binding activity, role in protein targeting to ER and cytosol, nucleus, signal recognition particle receptor complex localization
Afu2g17620	1.26125	0.580933	1.72199	0.58364	1.13836	-0.554716	0.0547957	-0.791262	0	21.9316	Afu2g17620	Putative cellobiose dehydrogenase CDH cytochrome superfamily, secreted
Afu2g10660	0.00108593	0.58054	0.51872	0.435945	0.0827755	0.353169	0.997503	0.00117461	0	15.9442	mpdA	Putative mannitol-1-phosphate dehydrogenase
Afu3g01410	0.251901	0.579944	0.682268	0.326588	0.35568	-0.029092	0.559885	-0.25707	0	18.0428	Afu3g01410	Putative polyketide synthase
Afu3g02257	3.48234	0.578933	8.10262	3.1921	4.91052	-1.71842	0.000329349	2.16612	0	38.7514	Afu3g02257	Has domain(s) with predicted hydrolase activity
Afu8g06340	0.135706	0.578913	1.25181	0.795112	0.456696	0.338416	0.731634	-0.155068	0	20.8911	Afu8g06340	Ortholog of A. nidulans FGSC A4 : AN9501, A. niger CBS 513.88 : An16g02390, Neosartorya fischeri NRRL 181 : NFIA_076900 and Aspergillus clavatus NRRL 1 : ACLA_017440
Afu6g12730	2.31642	0.578862	4.13646	2.24589	1.89057	0.355317	0.00482587	1.1001	0	33.74	Afu6g12730	Ortholog(s) have role in regulation of cell size and endoplasmic reticulum localization
Afu4g03110	3.04431	0.57825	1.91646	0.972161	0.944298	0.0278627	0.000902996	1.10623	0	21.7131	Afu4g03110	putative monosaccharide transporter
Afu6g13400	0.158878	0.577933	0.174147	0.118543	0.0556041	0.062939	0.693621	0.0856529	0	11.8602	Afu6g13400	Ortholog of A. nidulans FGSC A4 : AN6362, A. oryzae RIB40 : AO090005001331, Neosartorya fischeri NRRL 181 : NFIA_059360, Aspergillus wentii : Aspwe1_0102326 and Aspergillus versicolor : Aspve1_0648560
Afu6g07280	0.675783	0.577668	2.43705	1.2699	1.16715	0.10275	0.210968	0.361228	0	28.254	Afu6g07280	Putative ABC transporter family protein
Afu8g01890	0.501611	0.577593	0.252664	0.153275	0.0993889	0.0538864	0.315057	0.425416	0	13.9854	Afu8g01890	Has domain(s) with predicted solute:proton antiporter activity, role in cation transport, transmembrane transport and integral component of membrane localization
Afu2g12260	1.90896	0.576841	1.88642	0.995563	0.890859	0.104704	0.012332	0.485632	0	23.6233	cox11	Cytochrome c oxidase assembly protein Cox11, putative
Afu4g12380	0.739664	0.576583	0.547933	0.151826	0.396107	-0.244281	0.182111	-0.321759	0	13.7191	Afu4g12380	Ortholog of A. nidulans FGSC A4 : AN3670, A. niger CBS 513.88 : An01g07790, A. oryzae RIB40 : AO090009000446, Aspergillus wentii : Aspwe1_0166560 and Aspergillus sydowii : Aspsy1_0032623
Afu4g09660	0.61121	0.576452	1.91865	0.776068	1.14258	-0.366516	0.244788	-0.261191	0	19.8667	Afu4g09660	Ortholog(s) have unfolded protein binding activity
Afu1g06000	2.11666	0.576252	1.48279	0.517034	0.965758	-0.448724	0.00764441	0.922547	0	20.8456	Afu1g06000	Has domain(s) with predicted hydrolase activity
Afu6g10040	2.38732	0.57548	3.64302	1.16243	2.4806	-1.31817	0.00409906	0.852769	0	27.364	FAOX-II	Fructosyl-amino acid oxidase
Afu2g00230	0.0345877	0.575235	1.6149	1.09323	0.521664	0.57157	0.923448	0.0869098	0	25.3046	Afu2g00230	Ortholog(s) have mitochondrion localization
Afu3g06370	1.05513	0.574919	1.56815	0.907669	0.660482	0.247187	0.0880777	0.346469	0	20.2046	Afu3g06370	Ortholog of Aspergillus fumigatus A1163 : AFUB_042690
Afu4g08330	2.27302	0.574839	4.03131	2.39044	1.64086	0.749579	0.00533309	0.809118	0	35.0306	Afu4g08330	Ortholog(s) have aspartate-tRNA ligase activity, role in mitochondrial aspartyl-tRNA aminoacylation and mitochondrion localization
Afu3g10350	0.969325	0.57428	0.770015	0.294001	0.476014	-0.182014	0.107319	-0.252939	0	16.0362	Afu3g10350	Ortholog of A. nidulans FGSC A4 : AN4952, A. niger CBS 513.88 : An16g04260, A. oryzae RIB40 : AO090003000585, Aspergillus wentii : Aspwe1_0358461 and Aspergillus sydowii : Aspsy1_0029588
Afu7g05830	0.228381	0.573849	0.169728	0.0794329	0.0902951	-0.0108622	0.591043	0.215519	0	10.5926	Afu7g05830	Ortholog(s) have plasma membrane localization
Afu8g04310	0.134953	0.57352	0.5657	0.233358	0.332342	-0.0989843	0.732904	0.184296	0	13.0697	Afu8g04310	Ortholog of A. nidulans FGSC A4 : AN1443, A. niger CBS 513.88 : An16g08760, A. oryzae RIB40 : AO090103000048, Aspergillus wentii : Aspwe1_0118145 and Aspergillus sydowii : Aspsy1_0028793
Afu1g09820	0.0727238	0.573233	1.5737	0.542847	1.03085	-0.488006	0.845817	0.0489566	0	16.4938	Afu1g09820	Ortholog(s) have cytosol localization
Afu1g10250	1.21177	0.572899	0.637205	0.213028	0.424177	-0.211148	0.0614087	1.33265	0	14.7627	Afu1g10250	Ortholog of Aspergillus fumigatus A1163 : AFUB_009660
Afu8g02500	1.15765	0.572378	1.10578	0.347332	0.758449	-0.411117	0.0695586	-1.31168	0	17.2842	Afu8g02500	Predicted glutathione S transferase
Afu4g14250	1.95577	0.572089	9.41921	8.07625	1.34295	6.7333	0.0110722	1.09991	0	51.8477	Afu4g14250	Ortholog of Aspergillus glaucus : Aspgl1_0079685, Aspergillus flavus NRRL 3357 : AFL2T_04060, Aspergillus versicolor : Aspve1_0080228 and Aspergillus fumigatus A1163 : AFUB_071410
Afu2g06150	0.181834	0.572079	0.367287	0.095257	0.27203	-0.176773	0.657909	-0.115391	0	11.5824	pdiA	Putative protein disulfide isomerase
Afu3g02900	0.0780999	0.571608	0.514585	0.300327	0.214257	0.0860698	0.835411	0.127721	0	15.86	Afu3g02900	Putative oxidoreductase, short chain dehydrogenase/reductase family protein
Afu5g05850	0.761322	0.57141	1.19992	0.992731	0.207188	0.785543	0.173252	0.248974	0	23.6453	Afu5g05850	Ortholog of A. nidulans FGSC A4 : AN8841, A. niger CBS 513.88 : An17g02070, A. oryzae RIB40 : AO090009000680, Aspergillus wentii : Aspwe1_0101449 and Aspergillus sydowii : Aspsy1_0159430
Afu5g02300	0.36345	0.571317	1.58031	0.398882	1.18143	-0.78255	0.433062	-0.950777	0	17.8941	Afu5g02300	Has domain(s) with predicted peroxidase activity
Afu5g14060	0.0438965	0.570419	0.0734075	0.0570022	0.0164053	0.0405969	0.903865	-0.0264083	0	9.56595	rho4	Putative Rho-type GTPase
Afu2g09960	2.60941	0.570419	16.3068	6.76974	9.53709	-2.76735	0.00245803	-0.816825	0	44.9301	ssc70	Putative mitochondrial Hsp70 chaperone
Afu3g01810	2.37086	0.570411	5.23882	1.05189	4.18692	-3.13503	0.00425739	-1.22246	0	26.2921	Afu3g01810	Ortholog of A. nidulans FGSC A4 : AN7086, A. niger CBS 513.88 : An12g02960, An11g03400, Aspergillus wentii : Aspwe1_0122152 and Aspergillus clavatus NRRL 1 : ACLA_006850
Afu8g01370	0.167743	0.569248	3.21199	1.26815	1.94384	-0.675687	0.679605	0.565776	0	22.5875	Afu8g01370	Ortholog of Aspergillus fumigatus A1163 : AFUB_085240
Afu2g00460	0.0834508	0.569097	5.19178	4.01369	1.17809	2.8356	0.825181	-0.211902	0	38.1042	Afu2g00460	Has domain(s) with predicted oxidoreductase activity and role in metabolic process
Afu5g11400	0.836785	0.568804	2.26121	0.784423	1.47678	-0.692359	0.145618	-0.184858	0	22.4794	Afu5g11400	Ortholog(s) have cytosol, nucleus localization
Afu8g00680	0.190368	0.568312	1.71806	0.482711	1.23535	-0.752643	0.645107	-0.270631	0	18.3788	Afu8g00680	Ortholog of A. nidulans FGSC A4 : AN8444/celA, A. fumigatus Af293 : Afu3g03620, A. niger CBS 513.88 : An03g05740, A. oryzae RIB40 : AO090138000033, AO090701000186 and Aspergillus wentii : Aspwe1_0040565
Afu2g03180	1.22693	0.568257	0.580916	0.311424	0.269492	0.0419315	0.0593025	-0.890172	0	16.8678	Afu2g03180	Has domain(s) with predicted RNA polymerase II transcription factor activity, sequence-specific DNA binding, zinc ion binding activity, role in regulation of transcription, DNA-templated and nucleus localization
Afu5g12480	1.21945	0.567653	3.54278	0.979198	2.56358	-1.58438	0.0603321	-0.654286	0	22.9182	Afu5g12480	Has domain(s) with predicted oxidoreductase activity and role in metabolic process
Afu2g10050	0.459574	0.567548	0.204212	0.071057	0.133155	-0.0620983	0.347077	0.219973	0	10.1873	Afu2g10050	Ortholog of A. niger CBS 513.88 : An16g05010, Aspergillus wentii : Aspwe1_0176254, Aspergillus versicolor : Aspve1_0027922, Aspergillus zonatus : Aspzo1_0016385 and Aspergillus sydowii : Aspsy1_0089379
Afu1g02570	0.240048	0.567059	1.84588	1.38232	0.46356	0.918762	0.575376	0.284538	0	21.8161	erdS	Ergosteryl-3beta-O-aspartate synthase
Afu5g07450	0.335532	0.566954	1.39569	0.81424	0.581453	0.232787	0.461815	-0.193153	0	18.5121	Afu5g07450	Ortholog of A. nidulans FGSC A4 : AN5372, AN7785, A. fumigatus Af293 : Afu6g14060, A. niger CBS 513.88 : An08g08280, An15g02880, An12g10360 and A. oryzae RIB40 : AO090103000388, AO090701000652, AO090010000610
Afu6g13590	0.20059	0.566317	0.833432	0.604141	0.229291	0.37485	0.6301	-0.218334	0	21.2521	Afu6g13590	3-isopropylmalate dehydrogenase
Afu1g10210	1.28902	0.566208	2.77842	1.46472	1.3137	0.151015	0.0514024	0.57573	0	26.7078	Afu1g10210	Ortholog of A. nidulans FGSC A4 : AN1258, A. niger CBS 513.88 : An08g02080, A. oryzae RIB40 : AO090038000405, Aspergillus wentii : Aspwe1_0103837 and Aspergillus sydowii : Aspsy1_0083479
Afu3g08820	0.145392	0.566125	1.27661	0.949509	0.327105	0.622404	0.715498	0.0893645	0	23.2906	Afu3g08820	Ortholog(s) have steryl-beta-glucosidase activity, role in ergosteryl 3-beta-D-glucoside catabolic process and cytosol localization
Afu1g10370	2.71494	0.565965	0.839377	0.451459	0.387918	0.0635403	0.00192777	1.70625	0	17.3082	Afu1g10370	Putative MFS multidrug transporter
Afu2g08240	0.0382876	0.565802	0.93917	0.457231	0.481939	-0.0247081	0.915614	-0.0436641	0	16.784	Afu2g08240	Ortholog(s) have sequence-specific DNA binding activity and nucleus localization
Afu5g11290	1.61497	0.565164	5.39982	1.53231	3.86751	-2.3352	0.0242676	0.875898	0	29.4473	Afu5g11290	Ortholog(s) have D-amino-acid oxidase activity and role in D-alanine metabolic process, D-valine metabolic process
Afu4g06100	0.810924	0.564839	0.851318	0.471696	0.379622	0.0920747	0.154552	0.297904	0	15.0524	pex20	Peroxisome biogenesis protein pex20, putative
Afu8g04840	0.926565	0.564621	0.492874	0.209908	0.282966	-0.0730587	0.118423	0.334343	0	14.3607	hrdA	ERAD-associated E3 ubiquitin-protein ligase HrdA, putative
Afu1g16190	0.744398	0.563586	1.82493	1.08684	0.738081	0.348763	0.180136	0.725988	0	25.7021	aspf9	Cell wall glucanase
Afu1g07400	1.38346	0.563328	6.0917	3.77639	2.31532	1.46107	0.0413561	0.952817	0	39.0166	Afu1g07400	Has domain(s) with predicted role in anaphase-promoting complex-dependent proteasomal ubiquitin-dependent protein catabolic process, regulation of mitotic metaphase/anaphase transition and anaphase-promoting complex localization
Afu3g08740	4.31627	0.563125	14.9173	6.96972	7.94761	-0.977887	4.82761e-05	1.24189	0	51.0432	Afu3g08740	Ortholog(s) have role in cellular response to oxidative stress and cytosol, mitochondrion, nucleus localization
Afu7g00540	0.0764671	0.56286	0.898323	0.559004	0.339319	0.219684	0.838558	-0.111873	0	17.1481	Afu7g00540	Has domain(s) with predicted peptidase activity
Afu2g17830	0.00330397	0.562715	0.440135	0.355839	0.0842958	0.271543	0.992421	-0.00549291	0	12.09	Afu2g17830	Ortholog of A. nidulans FGSC A4 : AN6413, AN6419, AN6946, AN5312, AN5664, AN8328, AN3241, AN10369, AN1930, AN2386, AN1738, AN11159, AN8984, AN8951, AN1540, AN8971, AN9387, AN9266, AN9306, AN1317, AN10886, AN7232, AN7774, AN12202
Afu4g06840	0.116983	0.562531	2.65607	2.11375	0.542318	1.57143	0.763866	-0.0513387	0	27.8992	Afu4g06840	Has domain(s) with predicted nucleic acid binding, nucleotide binding activity
Afu7g06110	0.855713	0.562335	0.468496	0.0394408	0.429055	-0.389614	0.139408	0.471865	0	9.1725	Afu7g06110	Has domain(s) with predicted hydrolase activity, hydrolyzing O-glycosyl compounds activity and role in carbohydrate metabolic process
Afu3g11490	0.167743	0.562186	0.0689718	0.0483471	0.0206247	0.0277224	0.679606	0.234893	0	8.59291	Afu3g11490	Ortholog of A. nidulans FGSC A4 : AN8198, A. niger CBS 513.88 : An01g03200, An02g00240, A. oryzae RIB40 : AO090011000240 and Aspergillus wentii : Aspwe1_0060276, Aspwe1_0062284, Aspwe1_0152042
Afu1g14850	0.0302237	0.56203	0.267745	0.198402	0.0693427	0.129059	0.932774	-0.0170678	0	12.0878	cybS	acyl-CoA dehydrogenase, putative
Afu2g01140	0.568175	0.561921	1.56584	0.634106	0.931729	-0.297623	0.270287	0.431549	0	17.3671	Afu2g01140	Predicted adhesin-like protein
Afu2g04470	1.4563	0.561289	2.04462	1.05325	0.991367	0.0618867	0.0349702	0.536752	0	23.1553	Afu2g04470	Ortholog of A. nidulans FGSC A4 : AN1871, A. niger CBS 513.88 : An11g03160, A. oryzae RIB40 : AO090003000240, Aspergillus wentii : Aspwe1_0177180 and Aspergillus sydowii : Aspsy1_0140729
Afu5g06230	0.349052	0.560889	1.30128	0.502533	0.798751	-0.296219	0.44766	0.411207	0	16.2679	Afu5g06230	Putative GABA permease
Afu4g09110	0.67916	0.560601	0.293211	0.183724	0.109487	0.0742374	0.209334	-0.340646	0	11.9435	ccp1	Putative cytochrome c peroxidase
Afu3g01320	0.00426238	0.560256	1.67818	0.768606	0.909577	-0.140971	0.990234	0.00364744	0	17.4607	Afu3g01320	Has domain(s) with predicted S-adenosylmethionine-homocysteine S-methyltransferase activity
Afu2g08410	0.504619	0.560239	0.333047	0.201608	0.131439	0.0701694	0.312882	0.241803	0	12.061	pex8	Peroxisomal biogenesis factor 8, putative
Afu2g11680	0.659783	0.559908	1.20147	0.619449	0.582024	0.0374245	0.218885	0.279909	0	18.5299	Afu2g11680	Ortholog(s) have cytosol, nucleus localization
Afu2g00660	0.427805	0.559861	4.53356	2.50252	2.03104	0.471482	0.373418	-0.50595	0	32.6081	tcsB	Two-component system protein B, putative
Afu1g03950	2.08721	0.559325	5.59715	1.3333	4.26385	-2.93056	0.00818072	-0.631962	0	23.3746	erg5	Cytochrome P450 sterol C-22 desaturase, putative
Afu1g05790	1.19258	0.558871	1.61923	1.05433	0.564903	0.489422	0.0641824	0.642389	0	21.5942	Afu1g05790	Putative GPI-anchored protein
Afu5g05910	0.318154	0.55851	0.540637	0.486408	0.0542287	0.432179	0.480669	0.162691	0	18.32	Afu5g05910	Ortholog of A. nidulans FGSC A4 : AN11127, A. oryzae RIB40 : AO090009000671, Neosartorya fischeri NRRL 181 : NFIA_037220, Aspergillus wentii : Aspwe1_0179073 and Aspergillus clavatus NRRL 1 : ACLA_009170
Afu5g11240	0.607633	0.558194	0.724769	0.241581	0.483188	-0.241607	0.246812	0.170507	0	14.2512	Afu5g11240	Ortholog(s) have carbonyl reductase (NADPH) activity, serine 3-dehydrogenase activity and cytosol, nucleus, ribosome localization
Afu1g02650	1.43675	0.557157	1.54345	0.470852	1.07259	-0.601742	0.0365803	0.451489	0	19.1909	Afu1g02650	Ortholog of A. nidulans FGSC A4 : AN10065, Aspergillus flavus NRRL 3357 : AFL2T_00810, AFL2T_12550, Neosartorya fischeri NRRL 181 : NFIA_021950 and Aspergillus kawachii : Aspka1_0173715
Afu4g13740	1.94817	0.556565	17.7499	2.69155	15.0583	-12.3668	0.0112676	0.454064	0	36.9023	Afu4g13740	Has domain(s) with predicted role in metal ion transport, vacuolar transport
Afu6g12480	0.169905	0.55564	0.292795	0.229625	0.06317	0.166455	0.676231	0.0768712	0	12.6057	nif3	NGG1 interacting factor
Afu1g04940	1.86346	0.55525	1.41612	0.627833	0.788283	-0.16045	0.0136943	-0.461999	0	17.2794	sar1	Small COPII coat GTPase sar1, putative
Afu3g03670	0.16523	0.554537	0.281192	0.240721	0.0404707	0.20025	0.683549	0.526046	0	13.1387	Afu3g03670	ABC multidrug transporter with a predicted role in iron metabolism
Afu8g04702	0.198115	0.554241	0.578453	0.217475	0.360978	-0.143503	0.633702	-0.228369	0	15.3812	Afu8g04702	Ortholog(s) have cell cortex localization
Afu2g05690	1.40813	0.554149	1.61637	0.371117	1.24526	-0.874138	0.0390727	-0.699142	0	17.38	Afu2g05690	Ortholog of A. nidulans AN7482
Afu2g15130	0.212659	0.554143	0.460628	0.204126	0.256503	-0.0523772	0.612831	0.252275	0	13.484	abcA	ABC multidrug transporter A-2, putative
Afu5g13750	3.00286	0.554035	17.2294	8.67469	8.55476	0.119928	0.000993427	2.95269	0	54.2906	Afu5g13750	Has domain(s) with predicted calcium ion binding activity
Afu6g08570	0.198014	0.553122	0.689433	0.171847	0.517586	-0.345739	0.633849	-0.0951884	0	12.5913	Afu6g08570	Ortholog(s) have role in error-prone translesion synthesis and mitotic spindle, nucleolus, site of double-strand break localization
Afu1g17430	0.0665193	0.5528	1.87841	1.72829	0.150114	1.57818	0.857987	0.236947	0	24.699	tyr1	Monophenol monooxygenase, putative
Afu2g04720	0.0609181	0.552773	0.991113	0.51931	0.471803	0.0475067	0.869124	-0.041024	0	16.1507	Afu2g04720	Ortholog(s) have ubiquitin-specific protease activity
Afu4g05855	1.52325	0.552353	0.612868	0.213918	0.39895	-0.185032	0.0299744	0.29784	0	12.5936	Afu4g05855	Has domain(s) with predicted role in ER to Golgi vesicle-mediated transport and intracellular localization
Afu6g04460	2.94953	0.552242	2.90159	0.633706	2.26788	-1.63417	0.00112323	-0.639816	0	20.5829	Afu6g04460	Ortholog(s) have cardiolipin synthase activity, role in cellular ion homeostasis, lipid biosynthetic process, mitochondrial genome maintenance, mitochondrial membrane organization and mitochondrion localization
Afu3g11640	0.0487403	0.551866	1.12671	0.778735	0.347971	0.430764	0.89384	-0.0355342	0	19.4497	Afu3g11640	Homoserine dehydrogenase
Afu3g01880	2.07255	0.551471	1.8162	0.564933	1.25127	-0.686333	0.00846157	-0.898679	0	21.2304	Afu3g01880	Has domain(s) with predicted DNA binding, RNA polymerase II transcription factor activity, sequence-specific DNA binding, transcription factor activity, sequence-specific DNA binding, zinc ion binding activity
Afu4g03440	0.0416572	0.551237	0.141249	0.105804	0.035445	0.0703585	0.908537	0.0628165	0	10.131	Afu4g03440	Ortholog of Neosartorya fischeri NRRL 181 : NFIA_030010, NFIA_099980, Aspergillus wentii : Aspwe1_0030370, Aspergillus versicolor : Aspve1_0140627 and Aspergillus fumigatus A1163 : AFUB_099610
Afu2g16540	0.0124291	0.550639	0.1989	0.144869	0.0540305	0.0908386	0.971787	-0.0267267	0	11.9567	Afu2g16540	Ortholog of A. nidulans FGSC A4 : AN7330, A. niger CBS 513.88 : An15g07080, A. oryzae RIB40 : AO090102000189, Aspergillus wentii : Aspwe1_0067784 and Aspergillus sydowii : Aspsy1_0140355
Afu2g12500	2.58416	0.55013	2.75849	1.50599	1.2525	0.253488	0.0026052	1.7943	0	24.561	Afu2g12500	Has domain(s) with predicted role in transmembrane transport and integral component of membrane localization
Afu2g08000	0.254557	0.550064	1.83428	0.391797	1.44248	-1.05068	0.556472	0.160364	0	14.645	Afu2g08000	Ortholog of A. nidulans FGSC A4 : AN5847, A. niger CBS 513.88 : An05g00550, Neosartorya fischeri NRRL 181 : NFIA_083670 and Aspergillus wentii : Aspwe1_0175059, Aspwe1_0670697
Afu6g03110	0.839033	0.549919	0.602931	0.1278	0.475132	-0.347332	0.144866	0.331074	0	11.7667	Afu6g03110	Has domain(s) with predicted DNA binding, RNA polymerase II transcription factor activity, sequence-specific DNA binding, zinc ion binding activity and role in regulation of transcription, DNA-templated, transcription, DNA-templated
Afu3g03260	0.763627	0.548973	0.35564	0.104228	0.251412	-0.147185	0.172335	-0.828596	0	12.2287	Afu3g03260	protein of unknown function
Afu6g10010	1.07141	0.548475	0.402069	0.183763	0.218306	-0.0345438	0.0848377	0.369894	0	13.7541	Afu6g10010	Has domain(s) with predicted DNA binding, RNA polymerase II transcription factor activity, sequence-specific DNA binding, zinc ion binding activity and role in regulation of transcription, DNA-templated, transcription, DNA-templated
Afu2g10240	2.57526	0.548148	6.99023	3.37929	3.61094	-0.231649	0.00265916	-1.42561	0	36.7261	Afu2g10240	Has domain(s) with predicted oxidoreductase activity and role in oxidation-reduction process
Afu8g07360	0.425324	0.547807	0.181091	0.0591245	0.121966	-0.0628417	0.375557	-0.360074	0	10.5508	Afu8g07360	Has domain(s) with predicted DNA binding, RNA polymerase II transcription factor activity, sequence-specific DNA binding, zinc ion binding activity and role in regulation of transcription, DNA-templated, transcription, DNA-templated
Afu4g06770	0.228569	0.547561	0.73603	0.346274	0.389757	-0.0434826	0.590788	0.10782	0	15.8242	Afu4g06770	Ortholog(s) have 2 iron, 2 sulfur cluster binding, ferrous iron binding, iron-sulfur transferase activity
Afu3g11660	0.00182973	0.54746	0.386847	0.172732	0.214115	-0.0413833	0.995796	0.0013983	0	11.3164	Afu3g11660	Ortholog of A. nidulans AN2880
Afu7g04350	0.43455	0.54681	0.161379	0.11322	0.0481583	0.0650622	0.367663	-0.314318	0	11.224	Afu7g04350	Ortholog(s) have mannonate dehydratase activity and role in cellular carbohydrate catabolic process
Afu8g05960	2.27124	0.545423	6.29368	1.52777	4.76591	-3.23814	0.00535499	0.994848	0	26.9779	Afu8g05960	Ortholog of A. oryzae RIB40 : AO090102000021, Neosartorya fischeri NRRL 181 : NFIA_098740, Aspergillus fumigatus A1163 : AFUB_081570 and Aspergillus clavatus NRRL 1 : ACLA_059370
Afu6g09335	2.79217	0.544549	0.901538	0.214205	0.687334	-0.473129	0.00161373	0.641117	0	13.3583	Afu6g09335	Has domain(s) with predicted DNA binding, protein dimerization activity
Afu4g07850	0.244906	0.543934	0.206467	0.148019	0.0584476	0.0895714	0.568976	0.314265	0	12.2406	Afu4g07850	Ortholog of A. oryzae RIB40 : AO090023000787, Aspergillus glaucus : Aspgl1_0066820, Aspergillus flavus NRRL 3357 : AFL2T_04596 and Neosartorya fischeri NRRL 181 : NFIA_108320
Afu4g01470	1.99227	0.543825	0.444295	0.147754	0.296541	-0.148787	0.0101796	1.9315	0	11.8269	Afu4g01470	Has domain(s) with predicted RNA polymerase II transcription factor activity, sequence-specific DNA binding, zinc ion binding activity, role in regulation of transcription, DNA-templated and nucleus localization
Afu2g03670	0.135773	0.543762	0.90264	0.478438	0.424202	0.0542359	0.731521	0.166308	0	14.7849	Afu2g03670	Ortholog of Neosartorya fischeri NRRL 181 : NFIA_036020 and Aspergillus fumigatus A1163 : AFUB_020740
Afu6g01930	1.37419	0.542708	1.20841	0.459054	0.74936	-0.290306	0.0422488	0.933089	0	17.327	Afu6g01930	Has domain(s) with predicted role in transmembrane transport and integral component of membrane localization
Afu7g01770	0.487578	0.542207	0.798491	0.144851	0.65364	-0.508788	0.325403	-0.385057	0	12.8483	Afu7g01770	Ortholog of A. nidulans FGSC A4 : AN6944, Neosartorya fischeri NRRL 181 : NFIA_114500, Aspergillus wentii : Aspwe1_0181920 and Aspergillus versicolor : Aspve1_0123814
Afu1g14490	0.76065	0.542017	2.0848	0.780057	1.30474	-0.524687	0.17352	0.363977	0	18.3531	Afu1g14490	Ortholog(s) have 2-aminoadipate transaminase activity and cytoplasm, nucleus localization
Afu6g07520	1.25191	0.541198	2.46662	1.44011	1.02652	0.413587	0.0559873	0.513495	0	24.9252	pil1	Putative cell wall integrity signaling protein
Afu5g07265	0.734382	0.540794	2.46008	1.0949	1.36519	-0.270287	0.184339	-0.281361	0	25.1762	Afu5g07265	Ortholog of A. nidulans FGSC A4 : AN2234, A. niger CBS 513.88 : An17g00700, A. oryzae RIB40 : AO090701000229, Aspergillus wentii : Aspwe1_0035000 and Aspergillus sydowii : Aspsy1_0039713
Afu4g12050	0.0920958	0.540147	1.91964	1.70357	0.216069	1.4875	0.808917	0.159376	0	23.9268	Afu4g12050	Thermoresistant gluconokinase
Afu6g11300	0.0173646	0.539311	0.223512	0.0952286	0.128283	-0.0330547	0.960805	0.0211679	0	9.76658	trp2	Putative transient receptor potential Ca2+ channel family protein
Afu1g17200	0.17046	0.537448	1.08739	0.431053	0.656335	-0.225282	0.675367	0.198309	0	14.2822	sidC	Fusarinine C non-ribosomal peptide synthetase (NRPS), putative
Afu6g06780	0.785931	0.53742	2.12201	0.870268	1.25174	-0.381475	0.163708	-0.213142	0	15.3572	rpt4	Proteasome regulatory particle subunit
Afu6g02340	1.49597	0.537282	0.308137	0.106289	0.201848	-0.0955593	0.0319176	0.497861	0	9.97073	Afu6g02340	Ortholog of A. nidulans FGSC A4 : AN8695, Neosartorya fischeri NRRL 181 : NFIA_048600, Aspergillus wentii : Aspwe1_0035776 and Aspergillus versicolor : Aspve1_0055004
Afu5g14880	0.304875	0.537254	0.612346	0.382013	0.230333	0.15168	0.495593	0.13893	0	15.6166	Afu5g14880	Ortholog(s) have mitochondrion localization
Afu3g11710	1.55524	0.537197	1.15209	0.36658	0.785514	-0.418934	0.0278459	0.470419	0	15.5836	lys1	Saccharopine dehydrogenase [NAD(+), L-lysine-forming], putative
Afu5g09390	1.1929	0.53716	0.48591	0.105062	0.380847	-0.275785	0.064135	0.283304	0	9.62211	Afu5g09390	Ortholog of A. nidulans FGSC A4 : AN12435, A. niger CBS 513.88 : An07g03590, A. oryzae RIB40 : AO090020000556, Aspergillus wentii : Aspwe1_0102396 and Aspergillus sydowii : Aspsy1_0093274
Afu2g01080	1.81965	0.537066	0.814399	0.346418	0.467981	-0.121563	0.0151478	0.798135	0	11.9537	Afu2g01080	Ortholog of A. nidulans FGSC A4 : AN7651, A. niger CBS 513.88 : An10g00470, A. oryzae RIB40 : AO090701000377, Aspergillus wentii : Aspwe1_0113772 and Aspergillus sydowii : Aspsy1_1029216
Afu1g12050	0.786298	0.537036	0.700144	0.149299	0.550845	-0.401547	0.163569	0.379269	0	11.627	Afu1g12050	Ortholog(s) have Golgi apparatus, endoplasmic reticulum localization
Afu2g13480	0.480261	0.536811	0.139809	0.0713271	0.0684818	0.00284533	0.330932	0.20459	0	9.44207	Afu2g13480	Ortholog of A. nidulans FGSC A4 : AN10799, A. niger CBS 513.88 : An02g02390, A. oryzae RIB40 : AO090026000326, Aspergillus wentii : Aspwe1_0045443 and Aspergillus sydowii : Aspsy1_0151451
Afu4g12770	3.38793	0.536422	9.69082	4.97808	4.71274	0.265345	0.000409324	1.59909	0	42.2918	Afu4g12770	Ortholog of A. nidulans FGSC A4 : AN11716, A. niger CBS 513.88 : An01g08290, Neosartorya fischeri NRRL 181 : NFIA_103550, Aspergillus wentii : Aspwe1_0215732 and Aspergillus clavatus NRRL 1 : ACLA_051750
Afu3g06280	0.231988	0.535046	2.96329	0.765185	2.1981	-1.43292	0.586154	0.179113	0	16.4714	rgd1	Putative Rho GTPase activator
Afu5g10590	2.17485	0.534878	12.4109	9.18687	3.22404	5.96283	0.00668579	1.42514	0	52.676	Afu5g10590	Ortholog(s) have plasma membrane localization
Afu1g14260	0.103954	0.534723	0.323326	0.171967	0.15136	0.0206072	0.787129	-0.0498324	0	9.37475	Afu1g14260	Ortholog of A. nidulans FGSC A4 : AN0763/vps3, A. niger CBS 513.88 : An01g12300, Aspergillus wentii : Aspwe1_0132860, Aspergillus sydowii : Aspsy1_0144683 and Aspergillus terreus NIH2624 : ATET_00628
Afu1g15640	4.40937	0.53463	18.7094	9.52601	9.18337	0.342643	3.89612e-05	2.43839	0	53.9588	Afu1g15640	Mss4-like superfamily protein, putative
Afu5g11160	0.435629	0.534092	0.259354	0.055752	0.203602	-0.14785	0.366751	0.324479	0	8.54015	Afu5g11160	Has domain(s) with predicted oxidoreductase activity, acting on paired donors, with incorporation or reduction of molecular oxygen, 2-oxoglutarate as one donor, and incorporation of one atom each of oxygen into both donors activity
Afu7g05400	0.510866	0.530284	0.772603	0.302366	0.470237	-0.167871	0.308414	0.192021	0	14.202	Afu7g05400	Ortholog of A. niger CBS 513.88 : An07g02800, A. oryzae RIB40 : AO090005000380, Aspergillus wentii : Aspwe1_0286844, Aspergillus sydowii : Aspsy1_0093167 and Aspergillus terreus NIH2624 : ATET_06417
Afu2g10260	1.33676	0.530269	4.24456	2.41664	1.82792	0.588717	0.0460512	-0.372471	0	30.9598	Afu2g10260	Ortholog of A. nidulans FGSC A4 : AN5983, A. niger CBS 513.88 : An16g04730, A. oryzae RIB40 : AO090011000610, Aspergillus wentii : Aspwe1_0053775 and Aspergillus sydowii : Aspsy1_0152032
Afu5g03810	2.9931	0.529703	1.47776	0.158483	1.31927	-1.16079	0.00101601	1.14871	0	11.7475	Afu5g03810	Ortholog of A. nidulans FGSC A4 : AN11068, A. niger CBS 513.88 : An09g06360, Aspergillus wentii : Aspwe1_0602984, Aspergillus sydowii : Aspsy1_0094439 and Aspergillus terreus NIH2624 : ATET_08030
Afu7g01270	0.160905	0.529433	0.272679	0.249082	0.0235961	0.225486	0.69039	0.207885	0	11.8487	Afu7g01270	Ortholog(s) have role in mitotic DNA damage checkpoint, translesion synthesis and cytosol, nuclear chromatin localization
Afu2g15830	1.08881	0.528447	0.553131	0.249834	0.303297	-0.0534631	0.0815059	0.27903	0	13.8008	Afu2g15830	Has domain(s) with predicted ubiquitin-protein transferase activity, zinc ion binding activity and role in protein ubiquitination
Afu2g13070	1.34357	0.527211	5.43302	2.00765	3.42537	-1.41771	0.0453344	-0.287419	0	30.6551	Afu2g13070	Ortholog(s) have cytosol, nucleus localization
Afu1g12040	1.00788	0.526672	0.937987	0.480207	0.45778	0.0224278	0.0982017	0.330424	0	19.149	chs7	Chitin biosynthesis protein
Afu1g13440	0.40492	0.526611	0.141199	0.0393673	0.101831	-0.062464	0.393623	-0.242958	0	8.62105	Afu1g13440	Has domain(s) with predicted copper ion binding, primary amine oxidase activity, quinone binding activity and role in amine metabolic process, oxidation-reduction process
Afu8g02190	0.0795877	0.526164	0.66668	0.408123	0.258557	0.149566	0.832554	-0.22869	0	13.878	Afu8g02190	Ortholog of Aspergillus fumigatus A1163 : AFUB_084420
Afu3g00440	0.728315	0.526039	0.155588	0.0941375	0.0614505	0.032687	0.186933	0.447858	0	10.3359	Afu3g00440	Ortholog of A. nidulans FGSC A4 : AN2353, Neosartorya fischeri NRRL 181 : NFIA_000980 and Aspergillus versicolor : Aspve1_0080505, Aspve1_0083549, Aspve1_0143452
Afu4g06320	0.0273429	0.525313	2.77836	2.25448	0.523882	1.7306	0.938982	-0.0340393	0	25.1731	Afu4g06320	Ortholog of A. nidulans FGSC A4 : AN4340, A. niger CBS 513.88 : An04g00650, Neosartorya fischeri NRRL 181 : NFIA_109830 and Aspergillus versicolor : Aspve1_0085213
Afu2g14240	0.0737101	0.524579	0.167314	0.0876389	0.0796747	0.00796419	0.843898	0.0452253	0	8.87147	Afu2g14240	Ortholog of A. nidulans FGSC A4 : AN10801, A. niger CBS 513.88 : An02g01250, A. oryzae RIB40 : AO090023000105, Aspergillus wentii : Aspwe1_0142014 and Aspergillus sydowii : Aspsy1_0132641
Afu1g04330	0.0837203	0.524257	0.296184	0.239265	0.0569184	0.182347	0.824669	0.0750538	0	10.8357	Afu1g04330	Ortholog of A. niger CBS 513.88 : An09g03740, An01g03170, A. oryzae RIB40 : AO090005000043, AO090003000916, Neosartorya fischeri NRRL 181 : NFIA_020430 and Aspergillus wentii : Aspwe1_0036717, Aspwe1_0105302
Afu3g04070	2.27672	0.523601	1.36294	0.385024	0.977916	-0.592891	0.0052878	0.711434	0	15.6589	hacA	Transcriptional activator hacA, putative
Afu3g10860	0.386469	0.523136	0.491104	0.380794	0.11031	0.270485	0.410706	0.744596	0	13.4537	Afu3g10860	Ortholog of A. nidulans FGSC A4 : AN12332, A. niger CBS 513.88 : An03g00300, Neosartorya fischeri NRRL 181 : NFIA_001770, NFIA_066390 and Aspergillus wentii : Aspwe1_0589758
Afu5g10290	0.300537	0.522836	0.386338	0.0954267	0.290912	-0.195485	0.500567	0.510792	0	8.79124	Afu5g10290	Putative fructose-bisphosphate aldolase
Afu4g11330	1.63656	0.52206	10.0923	6.84943	3.24285	3.60658	0.0230909	-0.787917	0	41.1805	Afu4g11330	Ortholog(s) have ATPase activator activity, chaperone binding activity, role in cellular response to heat, positive regulation of ATPase activity, protein folding and cytosol localization
Afu4g01000	1.04638	0.521994	0.415023	0.135449	0.279574	-0.144125	0.089871	-0.539699	0	11.7554	Afu4g01000	Has domain(s) with predicted role in transmembrane transport and integral component of membrane localization
Afu2g01160	0.731177	0.521069	0.107931	0.0474736	0.060457	-0.0129834	0.185705	0.406999	0	7.00273	Afu2g01160	Has domain(s) with predicted iron ion binding, oxidoreductase activity and role in fatty acid biosynthetic process, oxidation-reduction process
Afu1g06130	2.06096	0.520745	1.2252	0.275749	0.94945	-0.673701	0.00869037	0.860307	0	14.7243	Afu1g06130	Ortholog(s) have rhamnogalacturonan acetylesterase activity and role in pectin catabolic process
Afu4g04075	1.61596	0.519756	2.61825	1.02453	1.59372	-0.569195	0.0242128	-0.604315	0	16.8482	Afu4g04075	Has domain(s) with predicted deaminase activity
Afu7g06550	0.0567995	0.517911	0.511023	0.0737372	0.437286	-0.363549	0.877406	-0.0544679	0	9.28054	Afu7g06550	Has domain(s) with predicted DNA binding, zinc ion binding activity, role in transcription, DNA-templated and nucleus localization
Afu6g06930	0.108653	0.51729	0.649369	0.13026	0.519109	-0.388849	0.778659	0.0700433	0	10.2737	Afu6g06930	Has domain(s) with predicted oxidoreductase activity and role in metabolic process
Afu3g03440	1.11283	0.516147	1.92515	1.60067	0.324479	1.27619	0.0771214	1.86931	0	11.6884	mirD	Putative siderophore transporter
Afu2g10640	0.0477453	0.514675	0.717073	0.610431	0.106642	0.50379	0.89589	-0.0285081	0	16.6761	adaB	Transcriptional adapter 2-alpha
Afu6g02120	1.93047	0.514639	2.97053	0.656003	2.31453	-1.65852	0.0117362	-0.6315	0	16.8368	gfsA	Galactofuranosyltransferase, putative
Afu1g13510	1.63896	0.514518	2.70337	0.367741	2.33563	-1.96789	0.0229636	-0.56808	0	14.7145	facB	Putative Zn(II)2Cys6 transcription factor
Afu3g08810	0.318437	0.514118	1.49995	0.581517	0.918429	-0.336912	0.480356	-0.127044	0	15.5875	Afu3g08810	Ortholog(s) have cytosol localization
Afu6g03320	0.0642778	0.513114	0.238101	0.192546	0.0455551	0.146991	0.862427	-0.103819	0	8.75565	Afu6g03320	Has domain(s) with predicted role in transmembrane transport and integral component of membrane localization
Afu1g12530	1.48769	0.512871	0.774552	0.598905	0.175647	0.423257	0.0325317	0.747915	0	16.4633	Afu1g12530	Ortholog(s) have delta12-fatty acid dehydrogenase activity and role in asexual sporulation resulting in formation of a cellular spore, unsaturated fatty acid biosynthetic process
Afu2g09110	0.0175432	0.512835	0.0234747	0.0147303	0.00874445	0.00598581	0.96041	-0.0151021	0	6.55488	Afu2g09110	Has domain(s) with predicted ammonia-lyase activity, role in L-phenylalanine catabolic process, biosynthetic process and cytoplasm localization
Afu3g02840	0.197779	0.51283	0.119379	0.0978944	0.021485	0.0764094	0.634192	0.268589	0	10.6787	Afu3g02840	Has domain(s) with predicted oxidoreductase activity and role in oxidation-reduction process
Afu4g12370	0.274227	0.512816	0.112038	0.0768568	0.0351816	0.0416751	0.53183	-0.1341	0	9.00571	Afu4g12370	Ortholog of Aspergillus fumigatus A1163 : AFUB_069330
Afu1g03890	2.01431	0.511691	1.15271	0.214366	0.938345	-0.72398	0.00967595	-0.472695	0	13.1	Afu1g03890	Ortholog(s) have Golgi apparatus, endoplasmic reticulum localization
Afu4g12880	0.363964	0.510622	0.473391	0.2265	0.246891	-0.0203905	0.43255	0.133968	0	10.2983	Afu4g12880	Transcript up-regulated in conidia exposed to neutrophils
Afu5g10250	0.326252	0.509284	0.126944	0.058856	0.0680876	-0.00923157	0.471789	0.336144	0	7.85767	Afu5g10250	Ortholog of Aspergillus wentii : Aspwe1_0588334, Aspergillus versicolor : Aspve1_0025765, Aspergillus fumigatus A1163 : AFUB_057840 and Aspergillus sydowii : Aspsy1_0084799
Afu2g10990	1.65472	0.509092	2.34743	0.986611	1.36082	-0.374212	0.0221455	0.430939	0	20.6851	Afu2g10990	Ortholog(s) have role in chromatin remodeling and Ino80 complex, cytosol localization
Afu1g13800	2.90084	0.508777	0.592402	0.313795	0.278607	0.0351882	0.00125649	1.83106	0	10.5719	mdrA	MFS multidrug transporter
Afu1g14140	0.0224901	0.508461	0.0422597	0.0132215	0.0290382	-0.0158168	0.949533	0.0338287	0	5.40804	Afu1g14140	Has domain(s) with predicted dolichyl-phosphate-mannose-glycolipid alpha-mannosyltransferase activity and role in GPI anchor biosynthetic process
Afu3g00175	1.09583	0.507756	0.863254	0.152612	0.710642	-0.55803	0.0801988	-0.989566	0	11.255	Afu3g00175	Ortholog of Aspergillus fumigatus A1163 : AFUB_048260
Afu3g04020	0.620144	0.507605	0.594406	0.283889	0.310518	-0.0266292	0.239804	0.28996	0	11.3311	Afu3g04020	Ortholog of A. nidulans FGSC A4 : AN12386, A. oryzae RIB40 : AO090124000070, Aspergillus wentii : Aspwe1_0041008 and Aspergillus sydowii : Aspsy1_0150607
Afu2g15770	0.935421	0.507181	2.1365	0.669002	1.4675	-0.798496	0.116032	0.402691	0	16.7268	gto1	Putative glutathione S-transferase
Afu4g03360	2.55812	0.507064	7.03559	3.64464	3.39095	0.253685	0.0027662	1.59996	0	33.7879	Afu4g03360	Ortholog of A. nidulans FGSC A4 : AN3215, AN7166, AN8609, A. fumigatus Af293 : Afu3g14210, Afu4g12510 and A. niger CBS 513.88 : An09g04200, An14g01840
Afu1g14270	1.62639	0.506707	0.386619	0.139088	0.247532	-0.108444	0.0236382	0.448103	0	10.5463	Afu1g14270	Has domain(s) with predicted catalytic activity, catechol 1,2-dioxygenase activity, ferric iron binding, iron ion binding and oxidoreductase activity, more
Afu2g13630	0.500664	0.504024	0.86693	0.318889	0.548041	-0.229152	0.315745	0.313804	0	11.7606	aro8	Putative amino transferase
Afu7g00800	0.256426	0.50395	0.402184	0.193518	0.208666	-0.015148	0.554081	-0.219154	0	10.8445	Afu7g00800	Has domain(s) with predicted acid phosphatase activity, hydrolase activity, metal ion binding activity
Afu2g09990	0.724464	0.503142	0.393752	0.252822	0.14093	0.111892	0.188598	0.391384	0	12.4493	Afu2g09990	Ortholog(s) have cytosol, nucleus localization
Afu5g10050	0.423638	0.50285	0.179929	0.112153	0.0677762	0.044377	0.377018	0.448005	0	8.93726	Afu5g10050	Putative cytochrome P450 monooxygenase
Afu2g03020	0.1081	0.502111	0.49373	0.160114	0.333616	-0.173502	0.779651	-0.105169	0	10.237	Afu2g03020	Has domain(s) with predicted DNA binding, chromatin binding activity
Afu2g14330	1.02194	0.501938	0.180707	0.0687722	0.111935	-0.0431628	0.0950729	0.845234	0	8.28334	Afu2g14330	Ortholog of Aspergillus fumigatus A1163 : AFUB_029950
Afu3g11810	1.70657	0.501683	2.7092	1.11498	1.59422	-0.479243	0.0196532	0.443214	0	22.7876	Afu3g11810	Ortholog of A. nidulans FGSC A4 : AN10373, A. niger CBS 513.88 : An02g07640, A. oryzae RIB40 : AO090003000743, Aspergillus wentii : Aspwe1_0104946 and Aspergillus sydowii : Aspsy1_0778921
Afu2g04230	0.0885129	0.500049	0.131302	0.0999949	0.0313072	0.0686877	0.815619	0.185024	0	8.5866	fahA	Fumarylacetoacetase, putative
Afu2g05180	0.392369	0.499362	0.0267759	0.0230694	0.00370648	0.019363	0.405164	0.565768	0	5.38722	Afu2g05180	Has domain(s) with predicted nucleic acid binding, transcription factor activity, sequence-specific DNA binding, zinc ion binding activity, role in regulation of transcription, DNA-templated and nucleus localization
Afu1g02100	1.42287	0.497835	0.229934	0.115197	0.114737	0.000459471	0.0377687	0.771261	0	8.71414	Afu1g02100	Ortholog of A. niger CBS 513.88 : An01g06160, Neosartorya fischeri NRRL 181 : NFIA_022550, Aspergillus wentii : Aspwe1_0169700 and Aspergillus versicolor : Aspve1_0067312
Afu3g03420	0.25743	0.497697	1.71243	1.6032	0.109232	1.49397	0.552802	0.980327	0	11.2827	sidD	Nonribosomal peptide synthetase 4
Afu3g03410	0.200362	0.496465	1.63679	1.56268	0.0741133	1.48856	0.630432	0.686336	0	11.6995	sidH	Enoyl-CoA hydratase/isomerase family protein
Afu1g03630	0.0391319	0.495663	0.790683	0.452722	0.337961	0.114761	0.913836	0.0331161	0	12.6956	Afu1g03630	Putative glycosylphosphatidylinositol (GPI)-linked protein
Afu8g00830	1.27581	0.493539	0.25427	0.0648104	0.189459	-0.124649	0.0529897	0.953584	0	8.52266	Afu8g00830	Ortholog of Neosartorya fischeri NRRL 181 : NFIA_094280, Aspergillus versicolor : Aspve1_0077671, Aspergillus fumigatus A1163 : AFUB_085740 and Aspergillus sydowii : Aspsy1_0587124
Afu4g01600	0.70224	0.492334	0.092199	0.0446955	0.0475035	-0.00280803	0.1985	-0.581592	0	7.29086	Afu4g01600	Ortholog of Aspergillus fumigatus A1163 : AFUB_102100
Afu4g07710	1.78579	0.491802	0.249298	0.0633282	0.18597	-0.122642	0.016376	0.578528	0	8.11756	Afu4g07710	Putative pyruvate carboxylase
Afu3g03030	1.34874	0.491428	0.921468	0.262146	0.659322	-0.397176	0.0447977	0.919408	0	10.2136	Afu3g03030	Has domain(s) with predicted catalytic activity, catechol 1,2-dioxygenase activity, ferric iron binding, iron ion binding and oxidoreductase activity, more
Afu5g09770	2.01143	0.491057	1.0561	0.203145	0.852951	-0.649807	0.0097402	1.18858	0	12.2217	Afu5g09770	protein of unknown function
Afu4g03760	0.197466	0.489774	0.216137	0.0759905	0.140147	-0.0641564	0.63465	0.205544	0	8.46417	Afu4g03760	Putative glycine dehydrogenase
Afu6g04645	3.1096	0.488715	4.0864	1.77588	2.31052	-0.534643	0.00077696	1.48346	0	24.9021	Afu6g04645	protein of unknown function
Afu2g13990	1.00238	0.488641	0.982815	0.754101	0.228714	0.525387	0.0994528	0.656173	0	16.6047	Afu2g13990	Ortholog of A. nidulans FGSC A4 : AN6372, A. niger CBS 513.88 : An02g04970, A. oryzae RIB40 : AO090026000161, Neosartorya fischeri NRRL 181 : NFIA_089190 and Aspergillus wentii : Aspwe1_0176628
Afu6g01980	0.158169	0.488335	0.052029	0.0359381	0.0160909	0.0198472	0.694753	-0.184145	0	6.19659	Afu6g01980	Has domain(s) with predicted integral component of membrane localization
Afu5g12875	0.492636	0.488171	2.44303	2.18789	0.255139	1.93276	0.321635	-0.59764	0	27.2699	Afu5g12875	unspecified product
Afu7g00780	0.174188	0.487886	0.134744	0.0491893	0.085555	-0.0363657	0.669595	-0.13509	0	6.74246	Afu7g00780	Has domain(s) with predicted role in transmembrane transport and integral component of membrane localization
Afu3g12660	2.36207	0.487635	0.411824	0.125366	0.286457	-0.161091	0.00434443	0.494782	0	8.81832	Afu3g12660	Has domain(s) with predicted RNA polymerase II transcription factor activity, sequence-specific DNA binding, zinc ion binding activity, role in regulation of transcription, DNA-templated and nucleus localization
Afu4g07070	0.112006	0.487518	0.0311173	0.0173416	0.0137757	0.00356581	0.77267	-0.0801647	0	5.9344	Afu4g07070	Ortholog of A. nidulans FGSC A4 : AN10554, A. oryzae RIB40 : AO090023000869, Aspergillus wentii : Aspwe1_0248748, Aspergillus sydowii : Aspsy1_0547613 and Aspergillus terreus NIH2624 : ATET_05504
Afu4g03660	2.85469	0.485382	1.52017	0.286436	1.23374	-0.9473	0.00139737	0.880409	0	13.6786	Afu4g03660	Putative acid phosphatase, phoB-regulated
Afu2g14510	0.728455	0.484925	0.294108	0.0792572	0.21485	-0.135593	0.186872	0.254319	0	7.59581	Afu2g14510	Ortholog of A. nidulans FGSC A4 : AN2391, A. niger CBS 513.88 : An02g00660, An07g03040, A. oryzae RIB40 : AO090023000055, AO090026000077, AO090020000644 and Aspergillus wentii : Aspwe1_0163838
Afu7g06170	0.954843	0.484838	0.160383	0.069108	0.091275	-0.0221669	0.110957	-1.05079	0	8.19271	Afu7g06170	Has domain(s) with predicted hydrolase activity
Afu2g09040	0.537852	0.484771	0.936292	0.296526	0.639766	-0.34324	0.289833	0.212323	0	9.96177	vtc4	Vacuolar transporter chaperone 4, putative
Afu3g14490	2.04274	0.484095	0.37388	0.109249	0.264631	-0.155382	0.00906271	-1.28464	0	8.51957	Afu3g14490	Putative ketol acid reductoisomerase
Afu2g00670	0.131847	0.483192	1.71748	1.64026	0.077221	1.56303	0.738164	0.191751	0	20.3365	Afu2g00670	Putative protein kinase
Afu3g03430	1.18389	0.483005	2.10988	1.84891	0.260968	1.58795	0.0654801	2.25379	0	11.0796	sitT	ABC multidrug transporter SitT, putative
Afu3g12930	1.71953	0.482405	0.790548	0.173505	0.617043	-0.443538	0.0190753	1.09696	0	9.48337	hasE	7-dimethylallyl tryptophan synthase
Afu8g00710	1.16222	0.482012	1.11094	0.0925259	1.01841	-0.925889	0.0688309	1.05154	0	9.58026	Afu8g00710	Has domain(s) with predicted role in defense response, negative regulation of growth
Afu5g12770	1.99125	0.481088	5.9609	2.29909	3.66181	-1.36272	0.0102035	0.710013	0	29.4546	Afu5g12770	metallo-beta-lactamase superfamily protein
Afu4g03510	0.924286	0.480875	0.238669	0.0752892	0.16338	-0.0880906	0.119046	-0.484789	0	8.80294	Afu4g03510	Ortholog of A. nidulans FGSC A4 : AN7150, A. niger CBS 513.88 : An14g02590, A. oryzae RIB40 : AO090011000238, Aspergillus wentii : Aspwe1_0115640 and Aspergillus sydowii : Aspsy1_0034579
Afu3g03852	0.159644	0.480342	0.170843	0.0573239	0.113519	-0.0561951	0.692398	-0.208595	0	7.58638	Afu3g03852	Has domain(s) with predicted nucleic acid binding, zinc ion binding activity
Afu6g11340	0.0637263	0.479998	0.186482	0.0590108	0.127471	-0.0684601	0.863523	0.0426453	0	7.5572	Afu6g11340	Has domain(s) with predicted catalytic activity and role in metabolic process
Afu2g04620	0.391881	0.478741	1.58102	1.32855	0.252474	1.07608	0.40562	-0.387046	0	19.2135	bipA	Hsp70 chaperone
Afu6g10710	0.0755437	0.477442	0.90171	0.864878	0.0368313	0.828047	0.840343	-0.146555	0	15.1239	Afu6g10710	Ortholog of A. niger CBS 513.88 : An11g00590, Neosartorya fischeri NRRL 181 : NFIA_056480, Aspergillus wentii : Aspwe1_0182542 and Aspergillus versicolor : Aspve1_0025598
Afu2g02080	0.263524	0.474913	0.0250217	0.0202019	0.00481983	0.0153821	0.545099	0.413392	0	4.81541	Afu2g02080	protein of unknown function
Afu2g05880	1.15397	0.474224	0.270421	0.0954806	0.17494	-0.0794598	0.0701498	1.0859	0	8.59839	meaA	Putative ammonium transporter
Afu5g07760	3.28482	0.474069	6.15024	1.32404	4.8262	-3.50216	0.000519013	1.29925	0	22.7561	Afu5g07760	Has domain(s) with predicted role in transmembrane transport and integral component of membrane localization
Afu2g14910	0.0463156	0.473075	0.0603575	0.0176584	0.0426991	-0.0250407	0.898844	0.0248976	0	5.36427	Afu2g14910	Ortholog(s) have alpha-1,6-mannosyltransferase activity and role in ascospore formation, barrier septum assembly, cell wall mannoprotein biosynthetic process, protein N-linked glycosylation
Afu1g04630	2.47165	0.472974	4.75113	1.67372	3.07741	-1.40368	0.00337559	1.64582	0	24.211	Afu1g04630	Ortholog of Aspergillus fumigatus A1163 : AFUB_004980
Afu3g01930	0.0682653	0.472116	0.323859	0.303531	0.0203276	0.283204	0.854545	0.158559	0	11.8038	Afu3g01930	Ortholog of A. nidulans FGSC A4 : AN10998, AN10969, A. fumigatus Af293 : Afu2g01150, A. niger CBS 513.88 : An09g03620, An05g01520 and A. oryzae RIB40 : AO090012000323, AO090701000385
Afu5g14660	2.20277	0.471484	1.2092	0.165301	1.0439	-0.878598	0.00626952	-0.509017	0	10.5095	Afu5g14660	Ortholog of A. nidulans FGSC A4 : AN3345, AN3347, A. fumigatus Af293 : Afu5g00710, A. niger CBS 513.88 : An16g06090, An12g10000/gabA and A. oryzae RIB40 : AO090166000026, AO090005000509, AO090005001081
Afu2g17470	2.1158	0.471435	0.622158	0.219437	0.40272	-0.183283	0.00765955	-1.70033	0	10.2196	Afu2g17470	L-PSP endoribonuclease family protein
Afu1g11880	2.84278	0.468642	1.3518	0.449572	0.90223	-0.452658	0.00143621	0.756553	0	14.5641	Afu1g11880	Has domain(s) with predicted acetoacetate-CoA ligase activity, catalytic activity and role in lipid metabolic process, metabolic process
Afu8g07180	0.567576	0.468526	0.264174	0.183995	0.0801792	0.103816	0.27066	0.281739	0	9.37522	Afu8g07180	Ortholog(s) have sequence-specific DNA binding, transcription factor activity, sequence-specific DNA binding activity and role in response to xenobiotic stimulus
[truncated: 190 more rows]

## Sheet: ME2
gene	GS	kme	kTotal	kWithin	kOut	kDiff	DE.padj	log2FoldChange	degree_at_TOM_95p	total_adjacency_within_module	Gene Name or Symbol	Product Description
[truncated: 1,530 more rows]

[truncated: 19 more sheets: ME3, ME4, ME5, ME6, ME7, ME8, ME9, ME10, ME11, ME12, ME13, ME14, ME15, ME16, ME17, ME18, ME19, ME20, ME7_TxnFactors]
