# Supplementary material for: A ceramide synthase is important for filamentous fungal biofilm morphology and antifungal drug susceptibility
Source: mBio. 2026 May 14;17(6):e03487-25. doi: 10.1128/mbio.03487-25 (PMC13251461; doi:10.1128/mbio.03487-25)
Supplement: Table S5 — Enrichment analysis of biofilm-specific MEs. [file mbio.03487-25-s0005.xlsx]

## Sheet: README
	Table S5: Enrichment analysis of biofilm specific MEs. Analysis results are in tabs. Yellow highlight indicated adjusted p-value is less than 0.05

## Sheet: ME3_funcat
ont_id	description	ont_class	sel_genes_n	bg_genes_n	pvalue	adj_pvalue	sel_genes_per_cat	sel_genes_per_input	intersect_ids
14.04	protein targeting, sorting and translocation	FunCat	32	300	0.000345797	0.100683	0.106667	0.0924855	AFUA_1G06420, AFUA_1G07680, AFUA_1G14010, AFUA_1G15400, AFUA_2G01050, AFUA_2G01590, AFUA_2G02610, AFUA_2G07600, AFUA_2G17180, AFUA_3G05340, AFUA_3G08770, AFUA_3G10740, AFUA_4G06090, AFUA_4G06290, AFUA_4G08040, AFUA_4G09520, AFUA_4G11000, AFUA_4G12950, AFUA_4G13490, AFUA_5G03220, AFUA_5G03260, AFUA_5G08740, AFUA_5G11640, AFUA_6G04760, AFUA_6G07630, AFUA_6G10630, AFUA_6G12430, AFUA_6G13020, AFUA_7G…
02.11.07	regulation of electron transport and membrane-associated energy conservation	FunCat	4	8	0.000580308	0.100683	0.5	0.0115607	AFUA_5G01440, AFUA_5G02490, AFUA_7G02400, AFUA_8G01420
01.20.35.01	metabolism of phenylpropanoids	FunCat	5	20	0.00425162	0.409538	0.25	0.0144509	AFUA_2G10160, AFUA_5G09450, AFUA_5G12510, AFUA_5G14270, AFUA_6G00510
20.03.02.03	antiporter	FunCat	6	29	0.00484707	0.409538	0.206897	0.017341	AFUA_1G15490, AFUA_2G16930, AFUA_4G09170, AFUA_6G03860, AFUA_6G07050, AFUA_6G11140
16.19.05	GTP binding	FunCat	14	117	0.00590112	0.409538	0.119658	0.0404624	AFUA_1G06730, AFUA_1G07680, AFUA_1G16970, AFUA_2G04630, AFUA_2G07600, AFUA_3G10740, AFUA_4G00290, AFUA_4G08040, AFUA_5G12580, AFUA_6G07630, AFUA_6G08290, AFUA_6G10630, AFUA_7G00250, AFUA_7G02540
01.20.17.01	metabolism of nonprotein amino acids	FunCat	4	16	0.0105279	0.573424	0.25	0.0115607	AFUA_2G11490, AFUA_4G07190, AFUA_4G09140, AFUA_5G08120
01.20.01	metabolism of primary metabolic sugar derivatives	FunCat	3	9	0.0115676	0.573424	0.333333	0.00867052	AFUA_2G08430, AFUA_3G11510, AFUA_6G02460
02.25	oxidation of fatty acids	FunCat	8	58	0.0153148	0.617448	0.137931	0.0231214	AFUA_2G11350, AFUA_4G10950, AFUA_5G02610, AFUA_5G04310, AFUA_5G07300, AFUA_6G07270, AFUA_7G04080, AFUA_7G06090
20.01.17	nucleotide/nucleoside/nucleobase transport	FunCat	5	27	0.0160145	0.617448	0.185185	0.0144509	AFUA_1G13210, AFUA_2G14980, AFUA_4G09990, AFUA_4G12340, AFUA_5G04310
20.09.07	vesicular transport (Golgi network, etc.)	FunCat	18	188	0.019059	0.661346	0.0957447	0.0520231	AFUA_1G07680, AFUA_1G09680, AFUA_1G14010, AFUA_1G16970, AFUA_2G16640, AFUA_3G06660, AFUA_3G12110, AFUA_4G06090, AFUA_4G08040, AFUA_4G09520, AFUA_4G10020, AFUA_4G11000, AFUA_4G13490, AFUA_5G03260, AFUA_6G08290, AFUA_6G13020, AFUA_7G02540, AFUA_7G03640
01.01.05.03	metabolism of urea (urea cycle)	FunCat	4	20	0.0234638	0.740177	0.2	0.0115607	AFUA_2G11490, AFUA_4G07190, AFUA_4G09140, AFUA_8G05040
20.09.13	vacuolar/lysosomal transport	FunCat	15	154	0.0267734	0.754935	0.0974026	0.0433526	AFUA_1G06420, AFUA_1G14010, AFUA_2G02610, AFUA_2G11330, AFUA_2G17180, AFUA_3G05340, AFUA_3G10740, AFUA_3G13490, AFUA_4G08040, AFUA_4G10020, AFUA_5G09300, AFUA_6G04760, AFUA_6G04780, AFUA_6G07630, AFUA_6G14530
16.21.03	molybdopterin binding	FunCat	2	5	0.0282829	0.754935	0.4	0.00578035	AFUA_3G07370, AFUA_5G10420
01.01.03.05.01	biosynthesis of arginine	FunCat	4	22	0.0324335	0.803888	0.181818	0.0115607	AFUA_2G11490, AFUA_4G07190, AFUA_5G08120, AFUA_6G00290
20.01.10	protein transport	FunCat	20	233	0.0395649	0.834053	0.0858369	0.0578035	AFUA_1G06420, AFUA_1G07680, AFUA_1G15400, AFUA_1G16970, AFUA_2G01050, AFUA_2G01590, AFUA_2G07600, AFUA_2G17180, AFUA_3G05340, AFUA_3G10740, AFUA_4G06090, AFUA_4G08040, AFUA_4G11000, AFUA_4G12950, AFUA_5G03260, AFUA_5G04310, AFUA_5G11640, AFUA_6G06590, AFUA_7G05790, AFUA_8G04260
14.07	protein modification	FunCat	16	176	0.0396121	0.834053	0.0909091	0.0462428	AFUA_1G03790, AFUA_1G06730, AFUA_1G09600, AFUA_1G12630, AFUA_1G16970, AFUA_2G15040, AFUA_3G09330, AFUA_3G14060, AFUA_4G09520, AFUA_5G04060, AFUA_5G04120, AFUA_5G13210, AFUA_6G02460, AFUA_6G03710, AFUA_6G08290, AFUA_6G12710
42.22	endosome	FunCat	2	6	0.0408614	0.834053	0.333333	0.00578035	AFUA_3G10740, AFUA_4G08040
14.13.04	lysosomal and vacuolar protein degradation	FunCat	5	37	0.0548043	0.941106	0.135135	0.0144509	AFUA_3G05340, AFUA_3G07040, AFUA_3G09330, AFUA_3G12210, AFUA_7G05790
11.06	RNA modification	FunCat	2	7	0.0551089	0.941106	0.285714	0.00578035	AFUA_5G07640, AFUA_6G08610
38.03	transposons	FunCat	1	1	0.056361	0.941106	1	0.00289017	AFUA_5G13730
01.06.05	fatty acid metabolism	FunCat	13	142	0.0569545	0.941106	0.0915493	0.0375723	AFUA_1G11010, AFUA_1G15400, AFUA_2G11350, AFUA_3G00750, AFUA_4G10950, AFUA_5G02610, AFUA_5G04310, AFUA_5G10420, AFUA_6G07270, AFUA_6G11210, AFUA_7G04080, AFUA_7G04980, AFUA_7G06090
42.25	vacuole or lysosome	FunCat	6	52	0.0706884	0.975226	0.115385	0.017341	AFUA_1G16970, AFUA_3G05340, AFUA_3G14060, AFUA_4G11000, AFUA_5G08740, AFUA_7G05790
01.01.05	metabolism of urea cycle, creatine and polyamines	FunCat	2	8	0.0707983	0.975226	0.25	0.00578035	AFUA_2G09355, AFUA_4G07190
01.20.05.03	metabolism of alkanes, alkenes, alkanals, alkanols	FunCat	2	8	0.0707983	0.975226	0.25	0.00578035	AFUA_1G01690, AFUA_6G08460
20.09.16.07	non-vesicular cellular export	FunCat	2	8	0.0707983	0.975226	0.25	0.00578035	AFUA_3G11760, AFUA_5G01520
20.09.07.06	post Golgi transport	FunCat	3	18	0.0773055	0.975226	0.166667	0.00867052	AFUA_4G13490, AFUA_6G13020, AFUA_7G03640
01.01.03	assimilation of ammonia, metabolism of the glutamate group	FunCat	4	29	0.0775771	0.975226	0.137931	0.0115607	AFUA_3G02310, AFUA_3G07140, AFUA_5G10420, AFUA_6G00290
20.01.26	neurotransmitter transport	FunCat	5	41	0.0786925	0.975226	0.121951	0.0144509	AFUA_1G07680, AFUA_2G16640, AFUA_3G14060, AFUA_5G08740, AFUA_8G00840
20.01.15	electron transport	FunCat	23	300	0.0823645	0.981929	0.0766667	0.066474	AFUA_1G11390, AFUA_2G03140, AFUA_2G04290, AFUA_2G11330, AFUA_2G12400, AFUA_3G01180, AFUA_3G08770, AFUA_3G09330, AFUA_4G05910, AFUA_4G13060, AFUA_5G02080, AFUA_5G02490, AFUA_5G02610, AFUA_5G07300, AFUA_5G10420, AFUA_5G12260, AFUA_5G13580, AFUA_6G02960, AFUA_6G14280, AFUA_7G02400, AFUA_7G04180, AFUA_7G06090, AFUA_8G01420
20.09.07.25	vesicle formation	FunCat	4	30	0.0857246	0.981929	0.133333	0.0115607	AFUA_1G07680, AFUA_1G14010, AFUA_4G06090, AFUA_7G03640
32.05.01.01	antibiotic resistance	FunCat	2	9	0.0877228	0.981929	0.222222	0.00578035	AFUA_1G07300, AFUA_5G01520
20.09.03	peroxisomal transport	FunCat	3	20	0.0995361	0.999973	0.15	0.00867052	AFUA_1G15400, AFUA_5G04310, AFUA_6G06590
01.02.02	nitrogen metabolism	FunCat	4	32	0.103202	0.999973	0.125	0.0115607	AFUA_2G10360, AFUA_3G01180, AFUA_4G09140, AFUA_7G04180
20.09.07.03	ER to Golgi transport	FunCat	7	71	0.103916	0.999973	0.0985915	0.0202312	AFUA_1G07680, AFUA_1G08830, AFUA_1G16970, AFUA_4G06090, AFUA_4G06290, AFUA_4G09520, AFUA_5G03260
01.06.10	regulation of lipid, fatty acid and isoprenoid metabolism	FunCat	4	33	0.112505	0.999973	0.121212	0.0115607	AFUA_4G00920, AFUA_5G05880, AFUA_6G07270, AFUA_7G06760
02.13.03	aerobic respiration	FunCat	8	88	0.122088	0.999973	0.0909091	0.0231214	AFUA_1G12110, AFUA_2G12400, AFUA_3G08770, AFUA_3G13000, AFUA_4G04750, AFUA_5G02080, AFUA_6G02960, AFUA_8G04610
02.45.15	energy generation (e.g. ATP synthase)	FunCat	3	22	0.123994	0.999973	0.136364	0.00867052	AFUA_2G02275, AFUA_2G11330, AFUA_2G12400
16.21.07	NAD/NADP binding	FunCat	15	193	0.128976	0.999973	0.0777202	0.0433526	AFUA_1G04150, AFUA_1G06800, AFUA_1G09750, AFUA_1G11030, AFUA_1G16490, AFUA_3G02310, AFUA_3G02950, AFUA_3G08770, AFUA_5G02080, AFUA_5G02490, AFUA_6G02960, AFUA_6G10090, AFUA_6G14280, AFUA_7G02400, AFUA_8G01420
34.01.01	homeostasis of cations	FunCat	5	48	0.131651	0.999973	0.104167	0.0144509	AFUA_1G04870, AFUA_2G08070, AFUA_3G13490, AFUA_5G09830, AFUA_5G12870
01.01.03.02.01	biosynthesis of glutamate	FunCat	4	35	0.132165	0.999973	0.114286	0.0115607	AFUA_3G02310, AFUA_3G07140, AFUA_5G09300, AFUA_6G00290
01.01.09.04.01	biosynthesis of phenylalanine	FunCat	4	35	0.132165	0.999973	0.114286	0.0115607	AFUA_2G10160, AFUA_5G12510, AFUA_5G14270, AFUA_6G00290
20.03.01.01	ion channels	FunCat	3	23	0.13696	0.999973	0.130435	0.00867052	AFUA_1G14250, AFUA_3G13490, AFUA_7G04850
02.11.05	accessory proteins of electron transport and membrane-associated energy conservation	FunCat	5	49	0.140277	0.999973	0.102041	0.0144509	AFUA_3G08770, AFUA_4G04750, AFUA_5G02080, AFUA_5G07300, AFUA_6G02960
42.09	intracellular transport vesicles	FunCat	4	36	0.142491	0.999973	0.111111	0.0115607	AFUA_1G14010, AFUA_4G06090, AFUA_4G13490, AFUA_7G03640
01.20.15.03	metabolism of ubiquinone	FunCat	2	12	0.14411	0.999973	0.166667	0.00578035	AFUA_2G09355, AFUA_4G10370
14.07.02.01	O-directed glycosylation, deglycosylation	FunCat	2	12	0.14411	0.999973	0.166667	0.00578035	AFUA_1G03790, AFUA_1G12630
20.09.18.09.01.01	receptor-mediated endocytosis	FunCat	2	12	0.14411	0.999973	0.166667	0.00578035	AFUA_1G16970, AFUA_3G14060
14.07.11.01	autoproteolytic processing	FunCat	3	24	0.150364	0.999973	0.125	0.00867052	AFUA_2G10900, AFUA_3G05340, AFUA_4G12950
20.01.01.07	anion transport	FunCat	4	37	0.153123	0.999973	0.108108	0.0115607	AFUA_1G04870, AFUA_2G16930, AFUA_4G00920, AFUA_4G09170
02.07.03	pentose-phosphate pathway non oxidative branch	FunCat	1	3	0.159757	0.999973	0.333333	0.00289017	AFUA_5G02530
20.09.07.26	vesicle docking	FunCat	1	3	0.159757	0.999973	0.333333	0.00289017	AFUA_4G09520
30.01.05.01.01	JAK-STAT cascade	FunCat	1	3	0.159757	0.999973	0.333333	0.00289017	AFUA_2G03350
34.01.03	homeostasis of anions	FunCat	1	3	0.159757	0.999973	0.333333	0.00289017	AFUA_1G04870
20.09.18.09.01	endocytosis	FunCat	9	109	0.161014	0.999973	0.0825688	0.0260116	AFUA_1G14010, AFUA_2G16640, AFUA_3G10740, AFUA_3G14060, AFUA_4G00920, AFUA_4G08040, AFUA_4G13490, AFUA_6G13020, AFUA_7G03640
01.01.06.06.02	degradation of lysine	FunCat	2	13	0.164258	0.999973	0.153846	0.00578035	AFUA_3G01180, AFUA_6G04800
20.01.01.01.01	heavy metal ion transport (Cu+, Fe3+, etc.)	FunCat	6	66	0.166697	0.999973	0.0909091	0.017341	AFUA_1G12090, AFUA_2G08070, AFUA_4G03940, AFUA_5G09830, AFUA_7G04970, AFUA_8G04010
32.07.01	detoxification involving cytochrome P450	FunCat	5	52	0.167561	0.999973	0.0961538	0.0144509	AFUA_1G11390, AFUA_2G04290, AFUA_2G14440, AFUA_3G01010, AFUA_7G06030
01.06	lipid, fatty acid and isoprenoid metabolism	FunCat	38	577	0.181597	0.999973	0.0658579	0.109827	AFUA_1G01690, AFUA_1G05870, AFUA_1G09600, AFUA_1G13250, AFUA_1G13270, AFUA_1G16490, AFUA_2G01600, AFUA_2G04290, AFUA_2G10900, AFUA_2G11350, AFUA_2G14850, AFUA_2G17400, AFUA_3G00750, AFUA_3G01270, AFUA_3G02950, AFUA_3G14060, AFUA_4G03321, AFUA_4G06290, AFUA_4G10950, AFUA_4G12040, AFUA_4G13400, AFUA_5G02610, AFUA_5G04310, AFUA_5G05880, AFUA_5G07300, AFUA_5G08740, AFUA_5G08810, AFUA_6G02460, AFUA_6G…
30.01.05.05.01	small GTPase mediated signal transduction	FunCat	8	98	0.187231	0.999973	0.0816327	0.0231214	AFUA_1G07680, AFUA_1G16970, AFUA_3G10740, AFUA_4G08040, AFUA_6G08290, AFUA_6G10630, AFUA_7G02540, AFUA_7G05790
20.01.07	amino acid/amino acid derivatives transport	FunCat	8	99	0.194449	0.999973	0.0808081	0.0231214	AFUA_1G10770, AFUA_2G11220, AFUA_4G12340, AFUA_5G09300, AFUA_5G09440, AFUA_5G09830, AFUA_6G14530, AFUA_8G00840
20.09.14	cytoskeleton-dependent transport	FunCat	4	41	0.198363	0.999973	0.097561	0.0115607	AFUA_1G04850, AFUA_3G05340, AFUA_3G10700, AFUA_6G07630
02.01.01	glycolysis methylglyoxal bypass	FunCat	1	4	0.207137	0.999973	0.25	0.00289017	AFUA_3G02250
16.11	amino acid/amino acid derivatives binding	FunCat	1	4	0.207137	0.999973	0.25	0.00289017	AFUA_3G09330
14.07.11	protein processing (proteolytic)	FunCat	8	101	0.209224	0.999973	0.0792079	0.0231214	AFUA_2G03400, AFUA_3G07040, AFUA_3G11300, AFUA_3G12840, AFUA_4G04210, AFUA_5G03220, AFUA_5G05800, AFUA_6G08960
01.03.01	purin nucleotide/nucleoside/nucleobase metabolism	FunCat	9	117	0.214023	0.999973	0.0769231	0.0260116	AFUA_1G07680, AFUA_1G16970, AFUA_2G09150, AFUA_3G10740, AFUA_4G00970, AFUA_4G08040, AFUA_5G05560, AFUA_5G12870, AFUA_6G07630
20.09.16	cellular export and secretion	FunCat	13	181	0.221895	0.999973	0.0718232	0.0375723	AFUA_1G13620, AFUA_1G14250, AFUA_1G15490, AFUA_2G01590, AFUA_2G08070, AFUA_2G16640, AFUA_3G11760, AFUA_5G01520, AFUA_5G03260, AFUA_5G09830, AFUA_5G11640, AFUA_6G03860, AFUA_7G05752
02.07	pentose-phosphate pathway	FunCat	4	43	0.222347	0.999973	0.0930233	0.0115607	AFUA_3G06590, AFUA_3G11690, AFUA_5G02530, AFUA_6G10090
16.07	structural protein binding	FunCat	5	58	0.227518	0.999973	0.0862069	0.0144509	AFUA_2G12400, AFUA_3G10700, AFUA_4G06090, AFUA_4G10020, AFUA_7G00250
43.01.03	fungal and other eukaryotic cell type differentiation	FunCat	10	136	0.2376	0.999973	0.0735294	0.0289017	AFUA_1G01730, AFUA_1G06420, AFUA_1G10140, AFUA_3G00700, AFUA_3G01620, AFUA_3G07140, AFUA_3G08670, AFUA_3G11300, AFUA_3G12530, AFUA_6G00640
16.17.01	calcium binding	FunCat	6	74	0.237747	0.999973	0.0810811	0.017341	AFUA_1G02930, AFUA_1G13250, AFUA_2G03490, AFUA_4G11160, AFUA_5G12260, AFUA_7G04180
41.01	fungal/microorganismic development	FunCat	3	30	0.237779	0.999973	0.1	0.00867052	AFUA_1G03560, AFUA_1G14040, AFUA_2G03400
20.09.04	mitochondrial transport	FunCat	8	106	0.247942	0.999973	0.0754717	0.0231214	AFUA_2G01050, AFUA_2G12400, AFUA_2G14980, AFUA_2G16930, AFUA_4G12340, AFUA_5G04310, AFUA_5G09830, AFUA_6G12900
01.01.06.06.01	biosynthesis of lysine	FunCat	2	17	0.248292	0.999973	0.117647	0.00578035	AFUA_6G04800, AFUA_8G05040
01.20.35.01.01	metabolism of melanins	FunCat	2	17	0.248292	0.999973	0.117647	0.00578035	AFUA_1G11010, AFUA_7G04980
01.03.16	polynucleotide degradation	FunCat	5	60	0.248775	0.999973	0.0833333	0.0144509	AFUA_1G07350, AFUA_1G10020, AFUA_4G12670, AFUA_5G14250, AFUA_7G00870
14.13.01.01	proteasomal degradation (ubiquitin/proteasomal pathway)	FunCat	12	170	0.251823	0.999973	0.0705882	0.0346821	AFUA_2G03400, AFUA_2G08770, AFUA_2G15040, AFUA_3G11300, AFUA_4G06090, AFUA_5G04060, AFUA_5G07260, AFUA_5G13350, AFUA_6G08960, AFUA_6G12710, AFUA_7G04320, AFUA_8G03900
01.01.03.03	metabolism of proline	FunCat	1	5	0.251853	0.999973	0.2	0.00289017	AFUA_4G09140
01.20.01.01	metabolism of secondary monosaccharides	FunCat	1	5	0.251853	0.999973	0.2	0.00289017	AFUA_1G11030
02.16.11	propionate fermentation	FunCat	1	5	0.251853	0.999973	0.2	0.00289017	AFUA_4G13510
16.13.03	fatty acid binding (e.g. acyl-carrier protein)	FunCat	1	5	0.251853	0.999973	0.2	0.00289017	AFUA_6G07270
40.02.03.05	growth factors	FunCat	1	5	0.251853	0.999973	0.2	0.00289017	AFUA_2G09150
32.05	disease, virulence and defense	FunCat	5	61	0.259591	0.999973	0.0819672	0.0144509	AFUA_1G10140, AFUA_3G08670, AFUA_5G01440, AFUA_6G00640, AFUA_7G02540
14.07.07	modification by ubiquitin-related proteins	FunCat	4	46	0.259607	0.999973	0.0869565	0.0115607	AFUA_2G03350, AFUA_2G03400, AFUA_3G05340, AFUA_5G07260
16.21.08	Fe/S binding	FunCat	3	32	0.268677	0.999973	0.09375	0.00867052	AFUA_4G13060, AFUA_5G02080, AFUA_6G02960
30.05.02.24	G-protein coupled receptor signalling pathway	FunCat	3	32	0.268677	0.999973	0.09375	0.00867052	AFUA_1G06730, AFUA_5G07880, AFUA_6G02840
32.07.07	oxygen and radical detoxification	FunCat	3	33	0.284299	0.999973	0.0909091	0.00867052	AFUA_2G03140, AFUA_4G07870, AFUA_5G01440
42.04.05	microtubule cytoskeleton	FunCat	6	79	0.28614	0.999973	0.0759494	0.017341	AFUA_1G03830, AFUA_1G04850, AFUA_2G15040, AFUA_4G11160, AFUA_5G02730, AFUA_7G00250
11.04.03.05	3'-end processing	FunCat	2	19	0.291031	0.999973	0.105263	0.00578035	AFUA_1G02810, AFUA_5G07640
16.01.01	receptor binding	FunCat	2	19	0.291031	0.999973	0.105263	0.00578035	AFUA_1G06730, AFUA_5G08460
16.21.01	heme binding	FunCat	5	64	0.292646	0.999973	0.078125	0.0144509	AFUA_1G11390, AFUA_2G04290, AFUA_2G14440, AFUA_5G10420, AFUA_7G04180
01.08.04	regulation of the metabolism of intercellular mediators	FunCat	1	6	0.294053	0.999973	0.166667	0.00289017	AFUA_8G03900
20.01.01.07.09	chloride transport	FunCat	1	6	0.294053	0.999973	0.166667	0.00289017	AFUA_4G09170
01.01.11	metabolism of the pyruvate family (alanine, isoleucine, leucine, valine) and D-alanine	FunCat	2	20	0.312312	0.999973	0.1	0.00578035	AFUA_1G04150, AFUA_2G13600
20.01.09	peptide transport	FunCat	2	20	0.312312	0.999973	0.1	0.00578035	AFUA_1G13620, AFUA_3G00540
01.01.09.04.02	degradation of phenylalanine	FunCat	3	35	0.315734	0.999973	0.0857143	0.00867052	AFUA_2G10160, AFUA_5G12510, AFUA_5G14270
02.13	respiration	FunCat	6	83	0.326256	0.999973	0.0722892	0.017341	AFUA_2G02275, AFUA_2G03490, AFUA_2G12400, AFUA_5G07300, AFUA_5G09490, AFUA_5G13580
01.05	C-compound and carbohydrate metabolism	FunCat	52	858	0.326706	0.999973	0.0606061	0.150289	AFUA_1G02140, AFUA_1G04150, AFUA_1G06800, AFUA_1G09600, AFUA_1G09750, AFUA_1G11010, AFUA_1G11030, AFUA_1G11560, AFUA_1G15530, AFUA_1G16490, AFUA_2G01390, AFUA_2G05290, AFUA_2G08430, AFUA_2G10160, AFUA_2G11020, AFUA_2G16640, AFUA_3G00450, AFUA_3G00750, AFUA_3G01180, AFUA_3G02250, AFUA_3G02950, AFUA_3G11510, AFUA_3G11690, AFUA_3G14270, AFUA_4G00290, AFUA_4G03321, AFUA_4G08410, AFUA_4G13030, AFUA_4G…
01.05.05	C-1 compound metabolism	FunCat	1	7	0.33388	0.999973	0.142857	0.00289017	AFUA_5G08460
01.20.05	metabolism of acetic acid derivatives	FunCat	1	7	0.33388	0.999973	0.142857	0.00289017	AFUA_6G10090
02.13.05	regulation of respiration	FunCat	1	7	0.33388	0.999973	0.142857	0.00289017	AFUA_5G01440
12.04.03	translation termination	FunCat	1	7	0.33388	0.999973	0.142857	0.00289017	AFUA_4G10430
20.09.07.29	vesicle recycling	FunCat	1	7	0.33388	0.999973	0.142857	0.00289017	AFUA_2G16640
30.01.11	ligand-dependent nuclear receptors	FunCat	1	7	0.33388	0.999973	0.142857	0.00289017	AFUA_5G08460
32.01.04	pH stress response	FunCat	1	7	0.33388	0.999973	0.142857	0.00289017	AFUA_3G02250
40.01.03	directional cell growth (morphogenesis)	FunCat	5	68	0.337721	0.999973	0.0735294	0.0144509	AFUA_1G01730, AFUA_3G00700, AFUA_3G12530, AFUA_3G14910, AFUA_8G02730
02.16.01	alcohol fermentation	FunCat	3	37	0.347233	0.999973	0.0810811	0.00867052	AFUA_1G06800, AFUA_5G03930, AFUA_6G00510
20.01.11	amine / polyamine transport	FunCat	4	54	0.363066	0.999973	0.0740741	0.0115607	AFUA_1G04870, AFUA_1G13210, AFUA_3G11760, AFUA_8G00840
20.01.01.01	cation transport (H+, Na+, K+, Ca2+ , NH4+, etc.)	FunCat	9	137	0.368362	0.999973	0.0656934	0.0260116	AFUA_1G04870, AFUA_1G13250, AFUA_1G14250, AFUA_2G08070, AFUA_2G11330, AFUA_2G12400, AFUA_3G13490, AFUA_5G09830, AFUA_6G00440
01.01.03.03.01	biosynthesis of proline	FunCat	1	8	0.371466	0.999973	0.125	0.00289017	AFUA_3G02310
01.01.09.03.02	degradation of cysteine	FunCat	1	8	0.371466	0.999973	0.125	0.00289017	AFUA_5G10420
01.03.04.01	pyrimidine nucleotide/nucleoside/nucleobase catabolism	FunCat	1	8	0.371466	0.999973	0.125	0.00289017	AFUA_2G13470
01.05.11	aromate metabolism	FunCat	1	8	0.371466	0.999973	0.125	0.00289017	AFUA_8G07300
30.01.09	second messenger mediated signal transduction	FunCat	1	8	0.371466	0.999973	0.125	0.00289017	AFUA_1G13250
34.01.03.05	homeostasis of chloride	FunCat	1	8	0.371466	0.999973	0.125	0.00289017	AFUA_4G09170
01.03.07	deoxyribonucleotide metabolism	FunCat	2	23	0.375118	0.999973	0.0869565	0.00578035	AFUA_1G09090, AFUA_3G06590
34.03.01	synaptic transmission	FunCat	2	23	0.375118	0.999973	0.0869565	0.00578035	AFUA_1G04850, AFUA_2G16640
32.05.01.03	chemical agent resistance	FunCat	3	39	0.378588	0.999973	0.0769231	0.00867052	AFUA_1G12020, AFUA_3G10480, AFUA_4G06800
01.01.03.01.01	biosynthesis of glutamine	FunCat	1	9	0.406937	0.999973	0.111111	0.00289017	AFUA_3G07140
10.03.04.01	centromere/kinetochore complex maturation	FunCat	1	9	0.406937	0.999973	0.111111	0.00289017	AFUA_5G03720
18.02.01.02.03	protease inhibitor	FunCat	1	9	0.406937	0.999973	0.111111	0.00289017	AFUA_4G08120
42.05	centrosome	FunCat	1	9	0.406937	0.999973	0.111111	0.00289017	AFUA_4G11160
10.03.04.03	chromosome condensation	FunCat	2	25	0.415681	0.999973	0.08	0.00578035	AFUA_3G05360, AFUA_3G06070
14.07.02.02	N-directed glycosylation, deglycosylation	FunCat	3	42	0.424959	0.999973	0.0714286	0.00867052	AFUA_1G03790, AFUA_1G12630, AFUA_5G13210
32.07.03	detoxification by modification	FunCat	3	42	0.424959	0.999973	0.0714286	0.00867052	AFUA_1G09090, AFUA_3G02250, AFUA_6G14280
20.01.25	vitamine/cofactor transport	FunCat	4	59	0.427962	0.999973	0.0677966	0.0115607	AFUA_2G14980, AFUA_4G00920, AFUA_5G04310, AFUA_8G04470
20.09.18	cellular import	FunCat	16	265	0.42874	0.999973	0.0603774	0.0462428	AFUA_1G13210, AFUA_1G14010, AFUA_1G14700, AFUA_2G08070, AFUA_2G11220, AFUA_3G00540, AFUA_4G00920, AFUA_4G03940, AFUA_4G08040, AFUA_4G10020, AFUA_5G09830, AFUA_6G13020, AFUA_7G03640, AFUA_7G04970, AFUA_8G00840, AFUA_8G04480
02.01	glycolysis and gluconeogenesis	FunCat	6	94	0.438758	0.999973	0.0638298	0.017341	AFUA_2G11020, AFUA_3G11690, AFUA_4G13510, AFUA_6G00510, AFUA_6G02600, AFUA_6G10090
01.01.03.03.02	degradation of proline	FunCat	1	10	0.440412	0.999973	0.1	0.00289017	AFUA_3G02310
01.01.03.05.02	degradation of arginine	FunCat	1	10	0.440412	0.999973	0.1	0.00289017	AFUA_4G09140
01.01.06.04.02	degradation of threonine	FunCat	1	10	0.440412	0.999973	0.1	0.00289017	AFUA_4G13510
01.03.01.01	purine nucleotide /nucleoside/nucleobase catabolism	FunCat	1	10	0.440412	0.999973	0.1	0.00289017	AFUA_2G09150
10.03.04.07	nuclear division	FunCat	1	10	0.440412	0.999973	0.1	0.00289017	AFUA_6G02840
18.02.07	regulator of receptor activity	FunCat	1	10	0.440412	0.999973	0.1	0.00289017	AFUA_5G08460
20.09.05	non-vesicular ER transport	FunCat	1	10	0.440412	0.999973	0.1	0.00289017	AFUA_8G04260
30.01.09.09	fatty acid derivatives mediated signal transduction	FunCat	1	10	0.440412	0.999973	0.1	0.00289017	AFUA_1G13250
43.01.03.07	development of conidia	FunCat	1	10	0.440412	0.999973	0.1	0.00289017	AFUA_6G03210
11.04	RNA processing	FunCat	4	60	0.440768	0.999973	0.0666667	0.0115607	AFUA_2G16360, AFUA_5G07640, AFUA_6G08610, AFUA_7G00870
01.07.01	biosynthesis of vitamins, cofactors, and prosthetic groups	FunCat	11	182	0.452643	0.999973	0.0604396	0.0317919	AFUA_2G10360, AFUA_2G13200, AFUA_2G16360, AFUA_3G02250, AFUA_3G07370, AFUA_3G13120, AFUA_3G13550, AFUA_4G03321, AFUA_4G10370, AFUA_5G07630, AFUA_5G12870
16.09	lipid binding	FunCat	4	61	0.45349	0.999973	0.0655738	0.0115607	AFUA_2G17180, AFUA_3G13820, AFUA_4G08120, AFUA_4G12950
14.13	protein/peptide degradation	FunCat	13	218	0.461075	0.999973	0.059633	0.0375723	AFUA_2G10360, AFUA_3G05340, AFUA_3G09330, AFUA_3G12210, AFUA_4G04210, AFUA_4G08120, AFUA_4G12950, AFUA_5G04060, AFUA_6G03710, AFUA_6G08960, AFUA_6G11500, AFUA_6G12710, AFUA_8G03900
01.05.13	transfer of activated C-1 groups	FunCat	3	45	0.470083	0.999973	0.0666667	0.00867052	AFUA_2G11490, AFUA_5G08460, AFUA_6G08610
34.11	cellular sensing and response to external stimulus	FunCat	3	45	0.470083	0.999973	0.0666667	0.00867052	AFUA_3G12530, AFUA_4G03940, AFUA_6G13210
01.02	nitrogen, sulfur and selenium metabolism	FunCat	10	167	0.470836	0.999973	0.0598802	0.0289017	AFUA_1G04850, AFUA_3G01010, AFUA_3G07040, AFUA_3G07140, AFUA_4G09140, AFUA_5G10420, AFUA_6G00290, AFUA_6G03710, AFUA_7G06030, AFUA_8G05220
01.01.05.01	metabolism of polyamines	FunCat	1	11	0.472002	0.999973	0.0909091	0.00289017	AFUA_6G14280
01.01.09.02.02	degradation of serine	FunCat	1	11	0.472002	0.999973	0.0909091	0.00289017	AFUA_5G10420
01.01.09.05.01	biosynthesis of tyrosine	FunCat	1	11	0.472002	0.999973	0.0909091	0.00289017	AFUA_6G00290
20.03.01.05	nuclear pore forming protein	FunCat	1	11	0.472002	0.999973	0.0909091	0.00289017	AFUA_4G06090
34.03.03	regulation, generation and propagation of action potential	FunCat	1	11	0.472002	0.999973	0.0909091	0.00289017	AFUA_1G04850
34.11.01	photoperception and response	FunCat	2	28	0.473913	0.999973	0.0714286	0.00578035	AFUA_2G03400, AFUA_6G13210
01.01.06.06.01.01	diaminopimelic acid pathway	FunCat	1	12	0.501814	0.999973	0.0833333	0.00289017	AFUA_8G05040
01.01.06.06.01.03	aminoadipic acid pathway	FunCat	1	12	0.501814	0.999973	0.0833333	0.00289017	AFUA_1G04150
16.13	C-compound binding	FunCat	1	12	0.501814	0.999973	0.0833333	0.00289017	AFUA_4G13400
32.07.07.07	superoxide metabolism	FunCat	1	12	0.501814	0.999973	0.0833333	0.00289017	AFUA_5G08810
41.01.03.01	fruit body development (sexually or asexually derived spores)	FunCat	1	12	0.501814	0.999973	0.0833333	0.00289017	AFUA_1G11390
01.03.04	pyrimidine nucleotide/nucleoside/nucleobase metabolism	FunCat	4	66	0.515483	0.999973	0.0606061	0.0115607	AFUA_1G13210, AFUA_2G13470, AFUA_2G16360, AFUA_6G02460
34.11.03.13	osmosensing and response	FunCat	4	66	0.515483	0.999973	0.0606061	0.0115607	AFUA_1G09750, AFUA_3G00750, AFUA_3G12530, AFUA_6G12890
34.01.01.01	homeostasis of metal ions (Na, K, Ca etc.)	FunCat	10	173	0.516495	0.999973	0.0578035	0.0289017	AFUA_1G14250, AFUA_2G08070, AFUA_4G03940, AFUA_5G01440, AFUA_5G09830, AFUA_5G12870, AFUA_6G07050, AFUA_7G04850, AFUA_7G04970, AFUA_8G04010
01.02.07	regulation of nitrogen, sulfur and selenium metabolism	FunCat	2	31	0.528508	0.999973	0.0645161	0.00578035	AFUA_4G00920, AFUA_6G01970
30.01.09.03	Ca2+ mediated signal transduction	FunCat	2	31	0.528508	0.999973	0.0645161	0.00578035	AFUA_1G02930, AFUA_2G03490
30.01.09.11	polyphosphoinositol mediated signal transduction	FunCat	2	31	0.528508	0.999973	0.0645161	0.00578035	AFUA_1G13250, AFUA_2G16640
01.01.09.06.02	degradation of tryptophan	FunCat	1	13	0.529947	0.999973	0.0769231	0.00289017	AFUA_2G10360
20.01.27	drug/toxin transport	FunCat	9	158	0.538407	0.999973	0.056962	0.0260116	AFUA_1G07300, AFUA_1G15490, AFUA_2G03400, AFUA_2G05200, AFUA_3G11760, AFUA_5G01520, AFUA_6G03860, AFUA_6G11140, AFUA_7G04180
10.01.05	DNA recombination and DNA repair	FunCat	4	68	0.539366	0.999973	0.0588235	0.0115607	AFUA_1G07350, AFUA_2G03140, AFUA_3G05360, AFUA_3G14260
01.06.02.02	glycolipid metabolism	FunCat	2	32	0.545836	0.999973	0.0625	0.00578035	AFUA_4G06290, AFUA_5G13210
20.09	transport routes	FunCat	2	32	0.545836	0.999973	0.0625	0.00578035	AFUA_3G00540, AFUA_8G04260
14.07.04	modification by acetylation, deacetylation	FunCat	4	69	0.551083	0.999973	0.057971	0.0115607	AFUA_1G09600, AFUA_3G09940, AFUA_4G12650, AFUA_6G03710
20.01.23	allantoin and allantoate transport	FunCat	3	51	0.555063	0.999973	0.0588235	0.00867052	AFUA_1G13210, AFUA_1G14700, AFUA_8G04470
01.01.06.01.02	degradation of aspartate	FunCat	1	14	0.556496	0.999973	0.0714286	0.00289017	AFUA_6G00290
01.01.09.01.02	degradation of glycine	FunCat	1	14	0.556496	0.999973	0.0714286	0.00289017	AFUA_3G01180
01.01.09.07.01	biosynthesis of histidine	FunCat	1	14	0.556496	0.999973	0.0714286	0.00289017	AFUA_6G04700
32.05.01.03.03	inorganic chemical agent resistance (e.g. heavy metals)	FunCat	1	14	0.556496	0.999973	0.0714286	0.00289017	AFUA_2G08070
40.01.03.01	regulation of directional cell growth	FunCat	1	14	0.556496	0.999973	0.0714286	0.00289017	AFUA_3G08770
20.01.01.01.01.01	siderophore-iron transport	FunCat	2	33	0.562714	0.999973	0.0606061	0.00578035	AFUA_4G03940, AFUA_7G04970
42.19	peroxisome	FunCat	2	33	0.562714	0.999973	0.0606061	0.00578035	AFUA_1G03560, AFUA_3G01180
16.21.17	pyridoxal phosphate binding	FunCat	3	52	0.568423	0.999973	0.0576923	0.00867052	AFUA_2G10360, AFUA_4G09140, AFUA_6G00290
14.07.05	modification by ubiquitination, deubiquitination	FunCat	8	144	0.570684	0.999973	0.0555556	0.0231214	AFUA_2G03350, AFUA_2G08770, AFUA_2G15040, AFUA_3G05340, AFUA_5G04060, AFUA_5G13350, AFUA_6G12710, AFUA_8G03900
01.05.13.01	S-adenosyl-methionine - homocysteine cycle	FunCat	2	34	0.57914	0.999973	0.0588235	0.00578035	AFUA_2G01390, AFUA_5G08460
02.45	energy conversion and regeneration	FunCat	2	34	0.57914	0.999973	0.0588235	0.00578035	AFUA_1G01690, AFUA_6G08460
02.10	tricarboxylic-acid pathway (citrate cycle, Krebs cycle, TCA cycle)	FunCat	3	53	0.581535	0.999973	0.0566038	0.00867052	AFUA_4G00290, AFUA_4G13030, AFUA_5G13580
30.05	transmembrane signal transduction	FunCat	3	53	0.581535	0.999973	0.0566038	0.00867052	AFUA_2G09150, AFUA_2G14900, AFUA_3G12530
10.03.05.03	cell cycle dependent actin filament reorganization	FunCat	1	15	0.58155	0.999973	0.0666667	0.00289017	AFUA_1G04850
16.21	complex cofactor/cosubstrate/vitamine binding	FunCat	1	15	0.58155	0.999973	0.0666667	0.00289017	AFUA_5G05880
20.03.01	channel / pore class transport	FunCat	1	15	0.58155	0.999973	0.0666667	0.00289017	AFUA_7G04850
30.05.01.10	two-component signal transduction system (sensor kinase component)	FunCat	1	15	0.58155	0.999973	0.0666667	0.00289017	AFUA_3G12530
20.01.01	ion transport	FunCat	3	54	0.594393	0.999973	0.0555556	0.00867052	AFUA_2G11330, AFUA_4G09170, AFUA_5G09830
32.07	detoxification	FunCat	10	184	0.596634	0.999973	0.0543478	0.0289017	AFUA_1G12020, AFUA_1G15490, AFUA_2G08070, AFUA_3G10770, AFUA_3G11760, AFUA_4G07870, AFUA_5G01520, AFUA_5G08810, AFUA_6G03860, AFUA_6G11140
01.07	metabolism of vitamins, cofactors, and prosthetic groups	FunCat	8	148	0.602256	0.999973	0.0540541	0.0231214	AFUA_1G11030, AFUA_3G01180, AFUA_3G02250, AFUA_3G07370, AFUA_5G12870, AFUA_6G02460, AFUA_6G13210, AFUA_8G04610
01.01.03.02	metabolism of glutamate	FunCat	1	16	0.605192	0.999973	0.0625	0.00289017	AFUA_2G11490
14.07.02	modification with sugar residues (e.g. glycosylation, deglycosylation)	FunCat	3	55	0.606992	0.999973	0.0545455	0.00867052	AFUA_4G08410, AFUA_4G13400, AFUA_5G13210
14.07.09	posttranslational modification of amino acids (e.g. hydroxylation, methylation)	FunCat	3	55	0.606992	0.999973	0.0545455	0.00867052	AFUA_1G16770, AFUA_4G10370, AFUA_5G08460
32.05.03	defense related proteins	FunCat	3	55	0.606992	0.999973	0.0545455	0.00867052	AFUA_1G02040, AFUA_6G07630, AFUA_6G13940
34.01.01.03	homeostasis of protons	FunCat	3	55	0.606992	0.999973	0.0545455	0.00867052	AFUA_2G11330, AFUA_2G12400, AFUA_6G07050
20.03.22	transport ATPases	FunCat	5	93	0.608975	0.999973	0.0537634	0.0144509	AFUA_2G11330, AFUA_2G12400, AFUA_3G10770, AFUA_3G13000, AFUA_7G05752
01.05.02.04	sugar, glucoside, polyol and carboxylate anabolism	FunCat	5	94	0.618546	0.999973	0.0531915	0.0144509	AFUA_1G11030, AFUA_3G14910, AFUA_4G08410, AFUA_5G03840, AFUA_5G13210
14.01	protein folding and stabilization	FunCat	7	132	0.622529	0.999973	0.0530303	0.0202312	AFUA_1G03830, AFUA_4G12360, AFUA_5G01890, AFUA_5G12260, AFUA_5G13350, AFUA_6G06590, AFUA_8G04610
20.09.16.09.03	exocytosis	FunCat	2	37	0.625678	0.999973	0.0540541	0.00578035	AFUA_2G16640, AFUA_4G09520
01.01.06	metabolism of the aspartate family	FunCat	1	17	0.627502	0.999973	0.0588235	0.00289017	AFUA_6G00290
20.01.03.03	C4-dicarboxylate transport (e.g. malate, succinate, fumarate)	FunCat	1	17	0.627502	0.999973	0.0588235	0.00289017	AFUA_2G16930
20.09.14.01	tubulin dependent transport	FunCat	1	17	0.627502	0.999973	0.0588235	0.00289017	AFUA_1G04850
34.11.03.11	pH response	FunCat	1	17	0.627502	0.999973	0.0588235	0.00289017	AFUA_2G14900
32.01.01	oxidative stress response	FunCat	5	96	0.63727	0.999973	0.0520833	0.0144509	AFUA_2G03140, AFUA_3G02250, AFUA_4G07870, AFUA_5G01440, AFUA_6G14280
20.09.18.07	non-vesicular cellular import	FunCat	10	190	0.637638	0.999973	0.0526316	0.0289017	AFUA_1G13210, AFUA_1G14700, AFUA_2G11220, AFUA_3G00540, AFUA_3G05660, AFUA_4G09170, AFUA_5G09440, AFUA_8G04010, AFUA_8G04470, AFUA_8G04480
01.05.13.03	tetrahydrofolate-dependent C-1-transfer	FunCat	1	18	0.648554	0.999973	0.0555556	0.00289017	AFUA_3G01180
34.07	cell adhesion	FunCat	1	18	0.648554	0.999973	0.0555556	0.00289017	AFUA_1G16970
34.11.10	response to biotic stimulus	FunCat	1	18	0.648554	0.999973	0.0555556	0.00289017	AFUA_6G07630
40.10	cell death	FunCat	1	18	0.648554	0.999973	0.0555556	0.00289017	AFUA_4G06290
42.02	eukaryotic plasma membrane	FunCat	1	18	0.648554	0.999973	0.0555556	0.00289017	AFUA_2G10900
18.02.09	regulator of transcription factor	FunCat	5	99	0.664276	0.999973	0.0505051	0.0144509	AFUA_2G03350, AFUA_2G03400, AFUA_3G08770, AFUA_5G07260, AFUA_5G08460
11.04.02	tRNA processing	FunCat	3	60	0.666015	0.999973	0.05	0.00867052	AFUA_1G09690, AFUA_1G16556, AFUA_2G02890
01.05.09	aminosaccharide metabolism	FunCat	1	19	0.66842	0.999973	0.0526316	0.00289017	AFUA_6G02460
14.13.04.02	vacuolar protein degradation	FunCat	1	19	0.66842	0.999973	0.0526316	0.00289017	AFUA_3G12210
32.07.07.03	glutathione conjugation reaction	FunCat	1	19	0.66842	0.999973	0.0526316	0.00289017	AFUA_4G07870
34.05.02	motor activity	FunCat	1	19	0.66842	0.999973	0.0526316	0.00289017	AFUA_1G04850
43.01.03.06	hyphae formation	FunCat	1	19	0.66842	0.999973	0.0526316	0.00289017	AFUA_3G12530
02.16	fermentation	FunCat	2	41	0.681397	0.999973	0.0487805	0.00578035	AFUA_1G09750, AFUA_7G04850
32.01	stress response	FunCat	14	272	0.68174	0.999973	0.0514706	0.0404624	AFUA_1G03790, AFUA_1G12630, AFUA_2G02540, AFUA_2G03140, AFUA_2G03400, AFUA_3G11300, AFUA_4G06800, AFUA_4G12360, AFUA_5G04060, AFUA_5G12260, AFUA_5G12490, AFUA_5G13580, AFUA_6G06590, AFUA_6G08960
01.01.09.02.01	biosynthesis of serine	FunCat	1	20	0.687166	0.999973	0.05	0.00289017	AFUA_6G10090
36.20.18	plant hormonal regulation	FunCat	1	20	0.687166	0.999973	0.05	0.00289017	AFUA_3G12530
42.10.05	nuclear membrane	FunCat	1	20	0.687166	0.999973	0.05	0.00289017	AFUA_4G06090
32.01.03	osmotic and salt stress response	FunCat	4	82	0.687538	0.999973	0.0487805	0.0115607	AFUA_1G09750, AFUA_3G02250, AFUA_4G02970, AFUA_6G12890
02.11	electron transport and membrane-associated energy conservation	FunCat	5	102	0.689946	0.999973	0.0490196	0.0144509	AFUA_1G12110, AFUA_2G12400, AFUA_4G05910, AFUA_5G02080, AFUA_6G02960
01.05.02.07	sugar, glucoside, polyol and carboxylate catabolism	FunCat	11	219	0.700654	0.999973	0.0502283	0.0317919	AFUA_1G02140, AFUA_1G09750, AFUA_1G11030, AFUA_2G03230, AFUA_3G11690, AFUA_3G14270, AFUA_4G00290, AFUA_4G08410, AFUA_5G03840, AFUA_5G11410, AFUA_8G04710
01.01.09.06.01	biosynthesis of tryptophan	FunCat	1	21	0.704856	0.999973	0.047619	0.00289017	AFUA_6G00290
16.06	motor protein binding	FunCat	1	21	0.704856	0.999973	0.047619	0.00289017	AFUA_1G04850
01.01.13	regulation of amino acid metabolism	FunCat	2	43	0.706623	0.999973	0.0465116	0.00578035	AFUA_2G13600, AFUA_7G01650
20.03	transport facilities	FunCat	23	445	0.709043	0.999973	0.0516854	0.066474	AFUA_1G13620, AFUA_1G14700, AFUA_1G15490, AFUA_2G09355, AFUA_2G14980, AFUA_3G00540, AFUA_3G05660, AFUA_3G08670, AFUA_3G11760, AFUA_4G00920, AFUA_4G05910, AFUA_4G09170, AFUA_4G12340, AFUA_5G09300, AFUA_5G13230, AFUA_6G00640, AFUA_6G03860, AFUA_6G11140, AFUA_6G12900, AFUA_8G00840, AFUA_8G04260, AFUA_8G04470, AFUA_8G04480
34.11.03	chemoperception and response	FunCat	2	44	0.7186	0.999973	0.0454545	0.00578035	AFUA_5G01440, AFUA_6G14280
01.01.09.04	metabolism of phenylalanine	FunCat	1	22	0.721547	0.999973	0.0454545	0.00289017	AFUA_7G04850
01.01.11.04.01	biosynthesis of leucine	FunCat	1	22	0.721547	0.999973	0.0454545	0.00289017	AFUA_1G04150
10.01.05.03.03	somatic / mitotic recombination	FunCat	1	22	0.721547	0.999973	0.0454545	0.00289017	AFUA_5G07740
16.13.01	sugar binding	FunCat	1	22	0.721547	0.999973	0.0454545	0.00289017	AFUA_1G09600
11.06.02	tRNA modification	FunCat	2	45	0.730164	0.999973	0.0444444	0.00578035	AFUA_2G13200, AFUA_2G16360
20.01.13	lipid/fatty acid transport	FunCat	6	128	0.737003	0.999973	0.046875	0.017341	AFUA_3G10770, AFUA_3G13820, AFUA_6G07270, AFUA_6G12900, AFUA_7G06760, AFUA_8G00840
01.06.06.11	tetracyclic and pentacyclic triterpenes (cholesterin, steroids and hopanoids) metabolism	FunCat	5	108	0.737192	0.999973	0.0462963	0.0144509	AFUA_1G16490, AFUA_2G04290, AFUA_2G17400, AFUA_4G12040, AFUA_6G13210
01.20.19.01	metabolism of porphyrins	FunCat	1	23	0.737298	0.999973	0.0434783	0.00289017	AFUA_3G13120
18.02.01.01.05	kinase activator	FunCat	1	23	0.737298	0.999973	0.0434783	0.00289017	AFUA_6G12890
42.10	nucleus	FunCat	1	23	0.737298	0.999973	0.0434783	0.00289017	AFUA_6G06590
41.01.01	mating (fertilization)	FunCat	2	46	0.741323	0.999973	0.0434783	0.00578035	AFUA_2G16640, AFUA_6G06590
42.04.03	actin cytoskeleton	FunCat	5	109	0.744533	0.999973	0.0458716	0.0144509	AFUA_1G03830, AFUA_1G04850, AFUA_1G06650, AFUA_1G16970, AFUA_3G10700
42.16	mitochondrion	FunCat	7	150	0.75076	0.999973	0.0466667	0.0202312	AFUA_1G12065, AFUA_2G01050, AFUA_2G08520, AFUA_2G16930, AFUA_3G13000, AFUA_5G09490, AFUA_5G11830
01.03.10	metabolism of cyclic and unusual nucleotides	FunCat	1	24	0.75216	0.999973	0.0416667	0.00289017	AFUA_2G16360
01.05.09.04	aminosaccharide anabolism	FunCat	1	24	0.75216	0.999973	0.0416667	0.00289017	AFUA_6G02460
14.07.01	modification with fatty acids (e.g. myristylation, palmitylation, farnesylation)	FunCat	2	48	0.762462	0.999973	0.0416667	0.00578035	AFUA_3G14060, AFUA_5G08740
01.03.16.01	RNA degradation	FunCat	3	70	0.764076	0.999973	0.0428571	0.00867052	AFUA_1G10020, AFUA_2G11800, AFUA_7G00870
18.01.07	regulation by binding / dissociation	FunCat	5	112	0.76565	0.999973	0.0446429	0.0144509	AFUA_2G03350, AFUA_2G03400, AFUA_3G08770, AFUA_5G07880, AFUA_5G08460
01.02.07.01	regulation of nitrogen metabolism	FunCat	1	25	0.766183	0.999973	0.04	0.00289017	AFUA_6G01970
01.20.15	metabolism of derivatives of dehydroquinic acid, shikimic acid and chorismic acid	FunCat	1	25	0.766183	0.999973	0.04	0.00289017	AFUA_1G11560
10.03.02	meiosis	FunCat	5	113	0.772389	0.999973	0.0442478	0.0144509	AFUA_2G03490, AFUA_3G05360, AFUA_3G10480, AFUA_3G11300, AFUA_7G00250
20.01.03	C-compound and carbohydrate transport	FunCat	11	233	0.773895	0.999973	0.0472103	0.0317919	AFUA_1G04870, AFUA_2G16930, AFUA_3G05660, AFUA_3G08670, AFUA_4G00920, AFUA_5G13230, AFUA_6G00640, AFUA_6G12900, AFUA_8G00840, AFUA_8G04470, AFUA_8G04480
32.01.09	DNA damage response	FunCat	6	134	0.77585	0.999973	0.0447761	0.017341	AFUA_2G15040, AFUA_3G05360, AFUA_3G14910, AFUA_4G06800, AFUA_4G12670, AFUA_5G07740
01.01.09.01.01	biosynthesis of glycine	FunCat	1	26	0.779415	0.999973	0.0384615	0.00289017	AFUA_3G01180
01.01.09.06	metabolism of tryptophan	FunCat	1	26	0.779415	0.999973	0.0384615	0.00289017	AFUA_2G10360
01.05.06.07	C-2 compound and organic acid catabolism	FunCat	1	26	0.779415	0.999973	0.0384615	0.00289017	AFUA_4G13510
01.05.09.07	aminosaccharide catabolism	FunCat	1	26	0.779415	0.999973	0.0384615	0.00289017	AFUA_6G02460
14.13.01	cytoplasmic and nuclear protein degradation	FunCat	6	135	0.781888	0.999973	0.0444444	0.017341	AFUA_3G07040, AFUA_3G12210, AFUA_5G04060, AFUA_6G08960, AFUA_6G12710, AFUA_6G13210
11.02.03.01	general transcription activities	FunCat	6	136	0.787802	0.999973	0.0441176	0.017341	AFUA_2G07460, AFUA_2G16390, AFUA_3G05910, AFUA_3G05940, AFUA_5G03660, AFUA_6G01970
10.03.05.01	spindle pole body/centrosome and microtubule cycle	FunCat	2	51	0.791361	0.999973	0.0392157	0.00578035	AFUA_3G12110, AFUA_4G11160
30.01.05	enzyme mediated signal transduction	FunCat	2	51	0.791361	0.999973	0.0392157	0.00578035	AFUA_2G03400, AFUA_5G07260
12.04.02	translation elongation	FunCat	1	27	0.7919	0.999973	0.037037	0.00289017	AFUA_2G04630
32.10.07	degradation / modification of foreign (exogenous) polysaccharides	FunCat	1	27	0.7919	0.999973	0.037037	0.00289017	AFUA_5G11410
34.01	homeostasis	FunCat	1	27	0.7919	0.999973	0.037037	0.00289017	AFUA_4G09170
01.03	nucleotide/nucleoside/nucleobase metabolism	FunCat	4	96	0.798696	0.999973	0.0416667	0.0115607	AFUA_4G12150, AFUA_5G05560, AFUA_5G12870, AFUA_6G08290
32.05.05	virulence, disease factors	FunCat	4	96	0.798696	0.999973	0.0416667	0.0115607	AFUA_1G02040, AFUA_1G10140, AFUA_3G08670, AFUA_6G00640
34.05.01	cell migration	FunCat	2	52	0.800283	0.999973	0.0384615	0.00578035	AFUA_1G03560, AFUA_1G15400
01.01.09.05	metabolism of tyrosine	FunCat	1	28	0.803681	0.999973	0.0357143	0.00289017	AFUA_7G04850
16.17	metal binding	FunCat	18	376	0.804412	0.999973	0.0478723	0.0520231	AFUA_1G02810, AFUA_1G03560, AFUA_1G11030, AFUA_1G13250, AFUA_1G14060, AFUA_2G03350, AFUA_2G04290, AFUA_2G11330, AFUA_3G07370, AFUA_4G13060, AFUA_5G08460, AFUA_5G08740, AFUA_5G12870, AFUA_6G02840, AFUA_6G03710, AFUA_6G12710, AFUA_7G04180, AFUA_8G03900
11.02.03.04.03	transcription repression	FunCat	4	98	0.811633	0.999973	0.0408163	0.0115607	AFUA_1G06730, AFUA_2G03350, AFUA_3G08770, AFUA_5G08460
32.01.07	unfolded protein response (e.g. ER quality control)	FunCat	3	78	0.824564	0.999973	0.0384615	0.00867052	AFUA_1G09690, AFUA_2G01050, AFUA_6G06590
01.20.17.03	metabolism of amines	FunCat	1	30	0.825284	0.999973	0.0333333	0.00289017	AFUA_7G04180
10.01.05.03.01	meiotic recombination	FunCat	1	30	0.825284	0.999973	0.0333333	0.00289017	AFUA_3G10480
20.09.07.05	intra Golgi transport	FunCat	1	30	0.825284	0.999973	0.0333333	0.00289017	AFUA_4G09520
34.05	cell motility	FunCat	1	30	0.825284	0.999973	0.0333333	0.00289017	AFUA_1G16970
12.01.01	ribosomal proteins	FunCat	7	165	0.831363	0.999973	0.0424242	0.0202312	AFUA_1G04400, AFUA_1G12065, AFUA_2G08520, AFUA_4G07640, AFUA_5G09490, AFUA_5G11830, AFUA_6G12960
20.09.07.27	vesicle fusion	FunCat	1	31	0.835179	0.999973	0.0322581	0.00289017	AFUA_4G09520
10.03.01.03	cell cycle checkpoints (checkpoints of morphogenesis, DNA-damage,-replication, mitotic phase and spindle)	FunCat	3	80	0.837448	0.999973	0.0375	0.00867052	AFUA_3G05360, AFUA_4G12670, AFUA_5G07740
18.02.01.01	enzyme activator	FunCat	2	58	0.847032	0.999973	0.0344828	0.00578035	AFUA_2G02510, AFUA_6G12890
40.10.02	apoptosis (type I programmed cell death)	FunCat	3	82	0.849509	0.999973	0.0365854	0.00867052	AFUA_3G08770, AFUA_4G07750, AFUA_4G10430
16.03	nucleic acid binding	FunCat	7	170	0.853161	0.999973	0.0411765	0.0202312	AFUA_1G02810, AFUA_1G10020, AFUA_1G14060, AFUA_1G16564, AFUA_2G03350, AFUA_3G11300, AFUA_4G13060
01.20.05.11	metabolism of polyketides	FunCat	1	34	0.861637	0.999973	0.0294118	0.00289017	AFUA_4G03321
20.09.01	nuclear transport	FunCat	3	85	0.866143	0.999973	0.0352941	0.00867052	AFUA_4G06090, AFUA_6G11460, AFUA_6G12430
01.01	amino acid metabolism	FunCat	8	195	0.868496	0.999973	0.0410256	0.0231214	AFUA_2G03140, AFUA_2G11490, AFUA_2G13600, AFUA_4G09140, AFUA_5G08120, AFUA_6G00290, AFUA_6G04700, AFUA_6G10090
01.25.01	extracellular polysaccharide degradation	FunCat	1	35	0.869478	0.999973	0.0285714	0.00289017	AFUA_2G06160
01.06.02.01	phospholipid metabolism	FunCat	4	109	0.871131	0.999973	0.0366972	0.0115607	AFUA_1G13250, AFUA_2G01600, AFUA_2G16640, AFUA_5G05880
16.05	polysaccharide binding	FunCat	1	36	0.876877	0.999973	0.0277778	0.00289017	AFUA_2G06160
10.01.05.03	DNA recombination	FunCat	3	88	0.88114	0.999973	0.0340909	0.00867052	AFUA_3G05360, AFUA_3G06070, AFUA_4G12670
30.01	cellular signalling	FunCat	11	262	0.883464	0.999973	0.0419847	0.0317919	AFUA_1G02930, AFUA_1G07680, AFUA_1G10140, AFUA_1G13250, AFUA_2G03490, AFUA_3G08670, AFUA_3G12530, AFUA_4G08040, AFUA_4G13060, AFUA_5G01440, AFUA_6G00640
40.20	cell aging	FunCat	1	37	0.883857	0.999973	0.027027	0.00289017	AFUA_4G06290
16.21.05	FAD/FMN binding	FunCat	4	112	0.884256	0.999973	0.0357143	0.0115607	AFUA_5G02080, AFUA_5G10420, AFUA_6G02960, AFUA_6G14280
20.03.02.03.01	proton driven antiporter	FunCat	1	38	0.890443	0.999973	0.0263158	0.00289017	AFUA_6G14530
16.17.09	heavy metal binding (Cu, Fe, Zn)	FunCat	20	447	0.893291	0.999973	0.0447427	0.0578035	AFUA_1G02810, AFUA_1G03560, AFUA_1G06800, AFUA_1G11030, AFUA_1G14060, AFUA_1G16564, AFUA_2G03350, AFUA_2G04290, AFUA_4G13060, AFUA_5G02490, AFUA_5G03930, AFUA_5G08460, AFUA_5G08740, AFUA_6G00510, AFUA_6G12710, AFUA_7G02400, AFUA_7G04180, AFUA_7G04970, AFUA_8G01420, AFUA_8G03900
02.19	metabolism of energy reserves (e.g. glycogen, trehalose)	FunCat	2	66	0.893915	0.999973	0.030303	0.00578035	AFUA_1G02140, AFUA_2G01840
11.04.03	mRNA processing (splicing, 5'-, 3'-end processing)	FunCat	5	138	0.896783	0.999973	0.0362319	0.0144509	AFUA_1G02810, AFUA_1G09690, AFUA_2G11800, AFUA_2G12020, AFUA_4G10420
40.01	cell growth / morphogenesis	FunCat	9	225	0.896846	0.999973	0.04	0.0260116	AFUA_1G01730, AFUA_1G04550, AFUA_1G06650, AFUA_1G16970, AFUA_2G02510, AFUA_2G14400, AFUA_2G16640, AFUA_4G10020, AFUA_4G12650
34.11.12	perception of nutrients and nutritional adaptation	FunCat	2	68	0.903349	0.999973	0.0294118	0.00578035	AFUA_1G10770, AFUA_4G08120
01.06.06	isoprenoid metabolism	FunCat	1	41	0.908048	0.999973	0.0243902	0.00289017	AFUA_2G04290
18.02.01	enzymatic activity regulation / enzyme regulator	FunCat	6	164	0.908292	0.999973	0.0365854	0.017341	AFUA_2G03140, AFUA_2G03400, AFUA_5G07260, AFUA_6G02840, AFUA_6G12890, AFUA_7G05790
32.01.11	nutrient starvation response	FunCat	1	42	0.913265	0.999973	0.0238095	0.00289017	AFUA_2G10900
30.01.05.01	protein kinase	FunCat	2	71	0.916044	0.999973	0.028169	0.00578035	AFUA_2G03490, AFUA_6G02840
11.02.03.04.01	transcription activation	FunCat	6	167	0.916777	0.999973	0.0359281	0.017341	AFUA_3G11300, AFUA_4G12650, AFUA_5G08460, AFUA_5G08840, AFUA_6G01970, AFUA_7G01310
11.02.03.01.01	transcription initiation	FunCat	1	43	0.918187	0.999973	0.0232558	0.00289017	AFUA_6G01970
32.01.05	heat shock response	FunCat	1	43	0.918187	0.999973	0.0232558	0.00289017	AFUA_3G02250
01.05.11.07.01	aerobic aromate catabolism	FunCat	1	45	0.927212	0.999973	0.0222222	0.00289017	AFUA_6G14280
42.04	cytoskeleton/structural proteins	FunCat	4	125	0.928569	0.999973	0.032	0.0115607	AFUA_1G01730, AFUA_1G03830, AFUA_2G14400, AFUA_2G16640
32.07.05	detoxification by export	FunCat	4	127	0.933833	0.999973	0.0314961	0.0115607	AFUA_2G08070, AFUA_3G11760, AFUA_5G01520, AFUA_6G11140
30.01.05.05	G-protein mediated signal transduction	FunCat	1	47	0.935243	0.999973	0.0212766	0.00289017	AFUA_7G02540
43.01.03.09	development of asco- basidio- or zygospore	FunCat	6	175	0.936149	0.999973	0.0342857	0.017341	AFUA_1G06420, AFUA_3G07140, AFUA_3G11300, AFUA_3G11760, AFUA_3G12530, AFUA_4G06090
14.10	assembly of protein complexes	FunCat	9	243	0.937996	0.999973	0.037037	0.0260116	AFUA_1G14010, AFUA_3G10700, AFUA_3G13000, AFUA_4G13490, AFUA_5G03720, AFUA_5G04060, AFUA_5G07300, AFUA_7G02030, AFUA_7G03640
30.01.05.01.06	serine/threonine kinase	FunCat	2	79	0.942668	0.999973	0.0253165	0.00578035	AFUA_2G03490, AFUA_6G02840
18.01.01	regulation by modification	FunCat	5	155	0.943111	0.999973	0.0322581	0.0144509	AFUA_2G03140, AFUA_2G03400, AFUA_2G03490, AFUA_5G07260, AFUA_6G02840
14.07.03	modification by phosphorylation, dephosphorylation, autophosphorylation	FunCat	9	247	0.944911	0.999973	0.0364372	0.0260116	AFUA_1G03790, AFUA_1G12630, AFUA_2G03400, AFUA_2G03490, AFUA_2G13600, AFUA_2G16640, AFUA_3G12530, AFUA_5G07260, AFUA_6G02840
10.03	cell cycle	FunCat	3	107	0.945899	0.999973	0.0280374	0.00867052	AFUA_2G02180, AFUA_3G05360, AFUA_4G11160
10.03.01.01.03	G1/S transition of mitotic cell cycle	FunCat	1	52	0.951664	0.999973	0.0192308	0.00289017	AFUA_3G05910
42.01	cell wall	FunCat	9	257	0.959325	0.999973	0.0350195	0.0260116	AFUA_1G01730, AFUA_3G00700, AFUA_3G12530, AFUA_4G08410, AFUA_4G11160, AFUA_5G08120, AFUA_6G00510, AFUA_6G02460, AFUA_7G06760
01.20	secondary metabolism	FunCat	39	870	0.960192	0.999973	0.0448276	0.112717	AFUA_1G01690, AFUA_1G01730, AFUA_1G04730, AFUA_1G06800, AFUA_1G09750, AFUA_1G10020, AFUA_1G10770, AFUA_1G11390, AFUA_1G15530, AFUA_2G04290, AFUA_2G13295, AFUA_2G14440, AFUA_2G15860, AFUA_3G00700, AFUA_3G05660, AFUA_3G11760, AFUA_3G13550, AFUA_3G14270, AFUA_4G04380, AFUA_4G06290, AFUA_4G12040, AFUA_5G02610, AFUA_5G07230, AFUA_5G09450, AFUA_5G12510, AFUA_5G12520, AFUA_5G14240, AFUA_6G03350, AFUA_6G…
10.01.03	DNA synthesis and replication	FunCat	4	144	0.96623	0.999973	0.0277778	0.0115607	AFUA_4G12430, AFUA_5G03720, AFUA_5G07740, AFUA_6G08210
16.03.01	DNA binding	FunCat	17	438	0.967322	0.999973	0.0388128	0.0491329	AFUA_1G04550, AFUA_1G13790, AFUA_1G14060, AFUA_2G03350, AFUA_2G12020, AFUA_3G05360, AFUA_3G05940, AFUA_3G06070, AFUA_4G06800, AFUA_4G12430, AFUA_4G12650, AFUA_4G13060, AFUA_5G07740, AFUA_5G08460, AFUA_6G01970, AFUA_6G08210, AFUA_7G00870
01.05.02	sugar, glucoside, polyol and carboxylate metabolism	FunCat	2	94	0.972508	0.999973	0.0212766	0.00578035	AFUA_1G11030, AFUA_4G13400
12.04.01	translation initiation	FunCat	1	62	0.97309	0.999973	0.016129	0.00289017	AFUA_8G02730
10.01.09.05	DNA conformation modification (e.g. chromatin)	FunCat	9	279	0.979874	0.999973	0.0322581	0.0260116	AFUA_1G13790, AFUA_2G03350, AFUA_4G12650, AFUA_4G13060, AFUA_5G03720, AFUA_5G04120, AFUA_5G07740, AFUA_5G08460, AFUA_7G00870
20.01.21	RNA transport	FunCat	1	68	0.981072	0.999973	0.0147059	0.00289017	AFUA_4G06090
11.02.01	rRNA synthesis	FunCat	1	70	0.983168	0.999973	0.0142857	0.00289017	AFUA_1G07350
42.10.03	organization of chromosome structure	FunCat	8	262	0.983871	0.999973	0.0305344	0.0231214	AFUA_1G13790, AFUA_2G03350, AFUA_3G05360, AFUA_4G12650, AFUA_4G13060, AFUA_5G07740, AFUA_5G08460, AFUA_7G00870
11.02.03.04	transcriptional control	FunCat	23	601	0.987215	0.999973	0.0382696	0.066474	AFUA_1G04550, AFUA_1G13790, AFUA_1G16556, AFUA_1G17360, AFUA_2G01380, AFUA_2G02540, AFUA_2G03350, AFUA_2G03400, AFUA_2G07460, AFUA_2G12020, AFUA_2G16390, AFUA_3G05910, AFUA_3G06070, AFUA_4G12650, AFUA_4G13060, AFUA_5G04120, AFUA_5G07260, AFUA_5G08460, AFUA_6G01970, AFUA_6G02840, AFUA_7G00870, AFUA_7G01310, AFUA_8G01940
11.04.03.01	splicing	FunCat	5	196	0.988339	0.999973	0.0255102	0.0144509	AFUA_1G02810, AFUA_1G14060, AFUA_2G12020, AFUA_4G10420, AFUA_6G13210
10.01.05.01	DNA repair	FunCat	7	249	0.989278	0.999973	0.0281124	0.0202312	AFUA_2G15040, AFUA_3G05360, AFUA_4G06800, AFUA_4G12670, AFUA_5G05560, AFUA_5G07740, AFUA_5G14250
12.07	translational control	FunCat	1	80	0.990646	0.999973	0.0125	0.00289017	AFUA_4G10430
18.02	regulation of protein activity	FunCat	2	117	0.991431	0.999973	0.017094	0.00578035	AFUA_2G03490, AFUA_6G02840
10.03.01.01.11	M phase	FunCat	1	82	0.991684	0.999973	0.0121951	0.00289017	AFUA_4G11160
16.19	nucleotide/nucleoside/nucleobase binding	FunCat	13	399	0.991838	0.999973	0.0325815	0.0375723	AFUA_1G07680, AFUA_1G16970, AFUA_2G03490, AFUA_2G04630, AFUA_2G14980, AFUA_3G10740, AFUA_4G08040, AFUA_4G12150, AFUA_5G12580, AFUA_6G02840, AFUA_6G07630, AFUA_6G10630, AFUA_7G02540
20.03.25	ABC transporters	FunCat	1	84	0.992607	0.999973	0.0119048	0.00289017	AFUA_5G01520
16.17.07	magnesium binding	FunCat	2	121	0.993031	0.999973	0.0165289	0.00578035	AFUA_1G10020, AFUA_6G02840
01.05.03	polysaccharide metabolism	FunCat	6	235	0.993086	0.999973	0.0255319	0.017341	AFUA_1G02140, AFUA_2G03230, AFUA_2G06160, AFUA_5G11410, AFUA_5G13210, AFUA_8G04710
32.05.01	resistance proteins	FunCat	1	86	0.993428	0.999973	0.0116279	0.00289017	AFUA_2G03400
10.03.01	mitotic cell cycle and cell cycle control	FunCat	10	336	0.993533	0.999973	0.0297619	0.0289017	AFUA_1G09600, AFUA_2G02180, AFUA_2G03490, AFUA_4G00920, AFUA_4G08120, AFUA_4G11160, AFUA_5G02730, AFUA_6G02460, AFUA_6G02840, AFUA_7G00250
10.01.02	DNA topology	FunCat	1	87	0.993803	0.999973	0.0114943	0.00289017	AFUA_3G05360
01.05.25	regulation of C-compound and carbohydrate metabolism	FunCat	4	187	0.994654	0.999973	0.0213904	0.0115607	AFUA_1G06420, AFUA_2G16930, AFUA_4G00920, AFUA_7G01310
16.01	protein binding	FunCat	66	1499	0.995536	0.999973	0.0440294	0.190751	AFUA_1G03560, AFUA_1G03830, AFUA_1G04850, AFUA_1G09600, AFUA_1G12020, AFUA_1G14010, AFUA_1G15400, AFUA_1G16970, AFUA_2G01050, AFUA_2G01600, AFUA_2G02510, AFUA_2G03350, AFUA_2G03400, AFUA_2G03490, AFUA_2G07600, AFUA_2G08770, AFUA_2G09150, AFUA_2G15040, AFUA_2G16640, AFUA_2G17180, AFUA_3G05340, AFUA_3G05360, AFUA_3G05940, AFUA_3G07370, AFUA_3G08770, AFUA_3G10480, AFUA_3G10700, AFUA_3G10740, AFUA_3G…
10.03.03	cytokinesis (cell division) /septum formation and hydrolysis	FunCat	3	163	0.995844	0.999973	0.0184049	0.00867052	AFUA_4G00920, AFUA_4G08470, AFUA_4G11160
16.03.03	RNA binding	FunCat	8	308	0.997042	0.999973	0.025974	0.0231214	AFUA_1G02810, AFUA_2G11800, AFUA_2G12020, AFUA_2G16360, AFUA_2G16640, AFUA_5G07740, AFUA_6G13210, AFUA_8G02730
43.01.03.05	budding, cell polarity and filament formation	FunCat	6	262	0.997718	0.999973	0.0229008	0.017341	AFUA_1G01730, AFUA_1G06650, AFUA_2G14400, AFUA_3G00700, AFUA_3G10700, AFUA_4G03160
12.04	translation	FunCat	3	177	0.997899	0.999973	0.0169492	0.00867052	AFUA_2G04630, AFUA_5G11830, AFUA_5G12580
11.02	RNA synthesis	FunCat	3	178	0.998	0.999973	0.0168539	0.00867052	AFUA_2G03350, AFUA_4G13060, AFUA_5G08460
11.02.03	mRNA synthesis	FunCat	1	114	0.99874	0.999973	0.00877193	0.00289017	AFUA_2G11800
11.04.01	rRNA processing	FunCat	3	188	0.998781	0.999973	0.0159574	0.00867052	AFUA_1G07350, AFUA_2G11800, AFUA_2G12020
12.01	ribosome biogenesis	FunCat	2	182	0.999731	0.999973	0.010989	0.00578035	AFUA_4G13060, AFUA_5G11830
01.04	phosphate metabolism	FunCat	15	549	0.999762	0.999973	0.0273224	0.0433526	AFUA_1G07680, AFUA_1G16556, AFUA_1G16970, AFUA_2G02890, AFUA_2G03490, AFUA_2G13600, AFUA_2G16640, AFUA_3G10740, AFUA_3G13000, AFUA_4G08040, AFUA_5G02530, AFUA_5G05560, AFUA_5G12870, AFUA_6G02840, AFUA_6G07630
16.19.03	ATP binding	FunCat	15	606	0.999973	0.999973	0.0247525	0.0433526	AFUA_1G06730, AFUA_1G09690, AFUA_2G03490, AFUA_2G08770, AFUA_2G12400, AFUA_2G15040, AFUA_3G13000, AFUA_4G00290, AFUA_4G03160, AFUA_4G07190, AFUA_5G02530, AFUA_5G04060, AFUA_5G13350, AFUA_6G02840, AFUA_8G03900

## Sheet: ME3_GO
ont_id	description	ont_class	sel_genes_n	bg_genes_n	pvalue	adj_pvalue	sel_genes_per_cat	sel_genes_per_input	intersect_ids
GO:0003674	molecular_function	Molecular Function	423	4583	8.91958e-10	1.20504e-06	0.0922976	0.556579	Afu1g01350, Afu1g01530, Afu1g02200, Afu1g02340, Afu1g03030, Afu1g03160, Afu1g03580, Afu1g03790, Afu1g04100, Afu1g04220, Afu1g04300, Afu1g04310, Afu1g04550, Afu1g04575, Afu1g04690, Afu1g05000, Afu1g05380, Afu1g05690, Afu1g05820, Afu1g05870, Afu1g05910, Afu1g06420, Afu1g06510, Afu1g06650, Afu1g06670, Afu1g06730, Afu1g06762, Afu1g07300, Afu1g07310, Afu1g07670, Afu1g08830, Afu1g09140, Afu1g09680, Afu…
GO:0008080	N-acetyltransferase activity	Molecular Function	17	47	1.09382e-08	5.65596e-06	0.361702	0.0223684	Afu1g09600, Afu1g16760, Afu2g00570, Afu2g01380, Afu2g17520, Afu3g00760, Afu3g01610, Afu3g07750, Afu3g09940, Afu4g09300, Afu4g09550, Afu4g12650, Afu4g14730, Afu6g02460, Afu6g03350, Afu7g00380, Afu7g00850
GO:0008150	biological_process	Biological Process	407	4456	1.25595e-08	5.65596e-06	0.0913375	0.535526	Afu1g01350, Afu1g01530, Afu1g01730, Afu1g02200, Afu1g02340, Afu1g02930, Afu1g03030, Afu1g03160, Afu1g03580, Afu1g03790, Afu1g04100, Afu1g04220, Afu1g04300, Afu1g04310, Afu1g04550, Afu1g04575, Afu1g04690, Afu1g05000, Afu1g05380, Afu1g05690, Afu1g05910, Afu1g06080, Afu1g06510, Afu1g06650, Afu1g06670, Afu1g06730, Afu1g06762, Afu1g07310, Afu1g08830, Afu1g09140, Afu1g09890, Afu1g10012, Afu1g10020, Afu…
GO:0005575	cellular_component	Cellular Component	498	5959	9.20769e-05	0.031099	0.0835711	0.655263	Afu1g01350, Afu1g01530, Afu1g01690, Afu1g01730, Afu1g02140, Afu1g02200, Afu1g02340, Afu1g02930, Afu1g03030, Afu1g03160, Afu1g03580, Afu1g03790, Afu1g04100, Afu1g04150, Afu1g04220, Afu1g04300, Afu1g04310, Afu1g04550, Afu1g04575, Afu1g04690, Afu1g04730, Afu1g05000, Afu1g05270, Afu1g05380, Afu1g05690, Afu1g05910, Afu1g06510, Afu1g06650, Afu1g06670, Afu1g06730, Afu1g06762, Afu1g06800, Afu1g07310, Afu…
GO:0045047	protein targeting to ER	Biological Process	5	10	0.000351382	0.0624026	0.5	0.00657895	Afu2g01990, Afu2g07600, Afu3g12840, Afu5g03220, Afu5g05800
GO:0008999	peptide-alanine-alpha-N-acetyltransferase activity	Molecular Function	3	3	0.000369519	0.0624026	1	0.00394737	Afu2g00570, Afu3g09940, Afu7g00850
GO:0017198	N-terminal peptidyl-serine acetylation	Biological Process	3	3	0.000369519	0.0624026	1	0.00394737	Afu1g09600, Afu2g00570, Afu7g00850
GO:1990189	peptide-serine-alpha-N-acetyltransferase activity	Molecular Function	3	3	0.000369519	0.0624026	1	0.00394737	Afu1g09600, Afu2g00570, Afu7g00850
GO:0005777	peroxisome	Cellular Component	14	76	0.000919193	0.137981	0.184211	0.0184211	Afu1g04850, Afu1g15400, Afu2g11350, Afu2g14850, Afu4g00860, Afu4g07870, Afu4g10950, Afu4g13510, Afu5g01440, Afu6g07270, Afu6g11490, Afu6g12180, Afu7g04080, Afu7g06090
GO:0005787	signal peptidase complex	Cellular Component	3	4	0.00139872	0.171789	0.75	0.00394737	Afu3g12840, Afu5g03220, Afu5g05800
GO:0045263	proton-transporting ATP synthase complex, coupling factor F(o)	Cellular Component	3	4	0.00139872	0.171789	0.75	0.00394737	Afu2g02275, AfuMt00040, AfuMt00100
GO:0006623	protein targeting to vacuole	Biological Process	7	27	0.0023979	0.269964	0.259259	0.00921053	Afu1g06420, Afu2g17180, Afu3g10740, Afu4g08040, Afu4g12950, Afu6g13020, Afu7g03640
GO:0003988	acetyl-CoA C-acyltransferase activity	Molecular Function	3	5	0.00330977	0.2981	0.6	0.00394737	Afu2g11350, Afu4g10950, Afu7g04080
GO:0008677	2-dehydropantoate 2-reductase activity	Molecular Function	3	5	0.00330977	0.2981	0.6	0.00394737	Afu3g00740, Afu3g13550, Afu4g13960
GO:0010124	phenylacetate catabolic process	Biological Process	3	5	0.00330977	0.2981	0.6	0.00394737	Afu2g11350, Afu4g10950, Afu7g04080
GO:0009117	nucleotide metabolic process	Biological Process	4	10	0.00391141	0.326506	0.4	0.00526316	Afu2g09150, Afu4g00970, Afu4g12150, Afu5g05560
GO:0015851	nucleobase transport	Biological Process	2	2	0.00515475	0.326506	1	0.00263158	Afu1g13210, Afu4g09990
GO:0034220	monoatomic ion transmembrane transport	Biological Process	2	2	0.00515475	0.326506	1	0.00263158	Afu2g11330, Afu4g02970
GO:0034424	Vps55/Vps68 complex	Cellular Component	2	2	0.00515475	0.326506	1	0.00263158	Afu6g04760, Afu6g04780
GO:0042653	mitochondrial respiratory chain complex I, membrane segment	Cellular Component	2	2	0.00515475	0.326506	1	0.00263158	Afu1g05820, Afu3g08770
GO:0103045	methione N-acyltransferase activity	Molecular Function	2	2	0.00515475	0.326506	1	0.00263158	Afu2g11490, Afu5g08120
GO:0006635	fatty acid beta-oxidation	Biological Process	5	17	0.00565168	0.326506	0.294118	0.00657895	Afu2g11350, Afu2g14850, Afu4g10950, Afu7g04080, Afu7g06090
GO:0005769	early endosome	Cellular Component	4	11	0.00580025	0.326506	0.363636	0.00526316	Afu1g12020, Afu3g10740, Afu4g08040, Afu4g12950
GO:0005782	peroxisomal matrix	Cellular Component	4	11	0.00580025	0.326506	0.363636	0.00526316	Afu1g15400, Afu4g10950, Afu4g13510, Afu7g06090
GO:0016405	CoA-ligase activity	Molecular Function	3	6	0.00626679	0.338658	0.5	0.00394737	Afu2g10160, Afu5g12510, Afu5g14270
GO:0032511	late endosome to vacuole transport via multivesicular body sorting pathway	Biological Process	4	12	0.00821158	0.350351	0.333333	0.00526316	Afu3g10740, Afu4g11000, Afu6g04760, Afu6g04780
GO:0006465	signal peptide processing	Biological Process	3	7	0.0103847	0.350351	0.428571	0.00394737	Afu3g12840, Afu5g03220, Afu5g05800
GO:0009298	GDP-mannose biosynthetic process	Biological Process	3	7	0.0103847	0.350351	0.428571	0.00394737	Afu3g11510, Afu3g12110, Afu4g08410
GO:0050464	nitrate reductase (NADPH) activity	Molecular Function	3	7	0.0103847	0.350351	0.428571	0.00394737	Afu1g16375, Afu3g07370, Afu5g10420
GO:0000775	chromosome, centromeric region	Cellular Component	5	21	0.0146339	0.350351	0.238095	0.00657895	Afu2g12320, Afu2g13330, Afu3g06330, Afu4g12650, Afu5g11350
GO:0005770	late endosome	Cellular Component	5	21	0.0146339	0.350351	0.238095	0.00657895	Afu1g12020, Afu2g02610, Afu3g10740, Afu4g08040, Afu6g04780
GO:0032981	mitochondrial respiratory chain complex I assembly	Biological Process	5	21	0.0146339	0.350351	0.238095	0.00657895	Afu1g05820, Afu2g14905, Afu4g04750, Afu4g05910, Afu4g10920
GO:0004042	acetyl-CoA:L-glutamate N-acetyltransferase activity	Molecular Function	2	3	0.0147254	0.350351	0.666667	0.00263158	Afu2g11490, Afu5g08120
GO:0004170	dUTP diphosphatase activity	Molecular Function	2	3	0.0147254	0.350351	0.666667	0.00263158	Afu5g05560, Afu7g04990
GO:0006474	N-terminal protein amino acid acetylation	Biological Process	2	3	0.0147254	0.350351	0.666667	0.00263158	Afu1g09600, Afu3g09940
GO:0006592	ornithine biosynthetic process	Biological Process	2	3	0.0147254	0.350351	0.666667	0.00263158	Afu2g11490, Afu5g08120
GO:0015205	nucleobase transmembrane transporter activity	Molecular Function	2	3	0.0147254	0.350351	0.666667	0.00263158	Afu1g13210, Afu4g09990
GO:0019008	molybdopterin synthase complex	Cellular Component	2	3	0.0147254	0.350351	0.666667	0.00263158	Afu1g16375, Afu3g07370
GO:0030123	AP-3 adaptor complex	Cellular Component	2	3	0.0147254	0.350351	0.666667	0.00263158	Afu6g13020, Afu7g03640
GO:0031262	Ndc80 complex	Cellular Component	2	3	0.0147254	0.350351	0.666667	0.00263158	Afu2g13330, Afu5g11350
GO:0036010	protein localization to endosome	Biological Process	2	3	0.0147254	0.350351	0.666667	0.00263158	Afu3g10740, Afu4g12950
GO:0044088	regulation of vacuole organization	Biological Process	2	3	0.0147254	0.350351	0.666667	0.00263158	Afu4g08040, Afu7g02540
GO:0000786	nucleosome	Cellular Component	3	8	0.015737	0.350351	0.375	0.00394737	Afu1g13790, Afu3g05360, Afu3g06070
GO:0009277	fungal-type cell wall	Cellular Component	20	170	0.0199863	0.350351	0.117647	0.0263158	Afu1g03580, Afu1g05270, Afu1g09890, Afu1g13550, Afu1g13790, Afu2g01730, Afu2g11330, Afu2g12400, Afu2g15290, Afu3g07050, Afu3g09830, Afu3g11690, Afu3g14260, Afu4g00860, Afu5g13100, Afu5g14210, Afu6g02800, Afu6g03210, Afu6g12450, Afu7g02020
GO:0005525	GTP binding	Molecular Function	14	107	0.0208248	0.350351	0.130841	0.0184211	Afu1g07680, Afu1g16970, Afu2g04630, Afu2g07600, Afu3g10740, Afu3g11510, Afu3g12110, Afu4g08040, Afu5g12580, Afu6g07630, Afu6g08290, Afu6g10630, Afu7g00250, Afu7g02540
GO:0006526	arginine biosynthetic process	Biological Process	3	9	0.0223623	0.350351	0.333333	0.00394737	Afu2g11490, Afu4g07190, Afu5g08120
GO:0015940	pantothenate biosynthetic process	Biological Process	3	9	0.0223623	0.350351	0.333333	0.00394737	Afu3g00740, Afu3g13550, Afu4g13960
GO:0006261	DNA-templated DNA replication	Biological Process	4	16	0.0239974	0.350351	0.25	0.00526316	Afu1g07310, Afu4g12430, Afu6g08210, Afu6g10560
GO:0008324	monoatomic cation transmembrane transporter activity	Molecular Function	4	16	0.0239974	0.350351	0.25	0.00526316	Afu1g12090, Afu5g01520, Afu5g09830, Afu6g00440
GO:0015986	proton motive force-driven ATP synthesis	Biological Process	4	16	0.0239974	0.350351	0.25	0.00526316	Afu2g02275, Afu2g12400, AfuMt00040, AfuMt00100
GO:0046933	proton-transporting ATP synthase activity, rotational mechanism	Molecular Function	4	16	0.0239974	0.350351	0.25	0.00526316	Afu2g02275, Afu2g12400, AfuMt00040, AfuMt00100
GO:0015031	protein transport	Biological Process	10	69	0.0248944	0.350351	0.144928	0.0131579	Afu1g09680, Afu1g12020, Afu1g14010, Afu3g05340, Afu4g12950, Afu5g03580, Afu5g10710, Afu6g12430, Afu6g13020, Afu7g03640
GO:0016192	vesicle-mediated transport	Biological Process	11	79	0.0251854	0.350351	0.139241	0.0144737	Afu1g09680, Afu1g14010, Afu3g05690, Afu4g06090, Afu4g09520, Afu4g10020, Afu4g13040, Afu4g13490, Afu6g13020, Afu7g03640, Afu7g05790
GO:0016021	membrane	Cellular Component	123	1441	0.0277871	0.350351	0.0853574	0.161842	Afu1g01690, Afu1g01730, Afu1g03560, Afu1g04870, Afu1g05000, Afu1g07300, Afu1g09090, Afu1g09680, Afu1g10140, Afu1g10770, Afu1g11390, Afu1g12090, Afu1g12110, Afu1g13210, Afu1g13620, Afu1g14700, Afu1g15490, Afu1g15940, Afu1g16640, Afu1g16650, Afu2g01590, Afu2g01860, Afu2g02275, Afu2g02480, Afu2g04290, Afu2g05940, Afu2g07600, Afu2g08070, Afu2g08630, Afu2g10900, Afu2g11220, Afu2g11830, Afu2g14040, Afu…
GO:0000811	GINS complex	Cellular Component	2	4	0.0280525	0.350351	0.5	0.00263158	Afu4g12430, Afu6g08210
GO:0004475	mannose-1-phosphate guanylyltransferase (GTP) activity	Molecular Function	2	4	0.0280525	0.350351	0.5	0.00263158	Afu3g11510, Afu3g12110
GO:0005267	potassium channel activity	Molecular Function	2	4	0.0280525	0.350351	0.5	0.00263158	Afu1g14250, Afu3g13490
GO:0012501	programmed cell death	Biological Process	2	4	0.0280525	0.350351	0.5	0.00263158	Afu3g08770, Afu4g10920
GO:0035529	NADH pyrophosphatase activity	Molecular Function	2	4	0.0280525	0.350351	0.5	0.00263158	Afu5g05560, Afu6g11490
GO:0044284	mitochondrial crista junction	Cellular Component	2	4	0.0280525	0.350351	0.5	0.00263158	Afu1g13195, Afu6g08630
GO:0061617	MICOS complex	Cellular Component	2	4	0.0280525	0.350351	0.5	0.00263158	Afu1g13195, Afu6g08630
GO:0031298	replication fork protection complex	Cellular Component	4	17	0.0296429	0.350351	0.235294	0.00526316	Afu1g07310, Afu1g13790, Afu4g12430, Afu6g08210
GO:0000276	mitochondrial proton-transporting ATP synthase complex, coupling factor F(o)	Cellular Component	3	10	0.0302704	0.350351	0.3	0.00394737	Afu2g02275, AfuMt00040, AfuMt00100
GO:0000329	fungal-type vacuole membrane	Cellular Component	13	104	0.0352277	0.350351	0.125	0.0171053	Afu1g15490, Afu2g02510, Afu2g02610, Afu2g16640, Afu3g13490, Afu4g09990, Afu4g11000, Afu5g08740, Afu5g09300, Afu5g13230, Afu6g04760, Afu6g12890, Afu7g05790
GO:0005347	ATP transmembrane transporter activity	Molecular Function	4	18	0.0360075	0.350351	0.222222	0.00526316	Afu2g14980, Afu2g16930, Afu5g04310, Afu6g12900
GO:0008289	lipid binding	Molecular Function	4	19	0.0430981	0.350351	0.210526	0.00526316	Afu3g13820, Afu4g11110, Afu4g12590, Afu6g12450
GO:0004596	peptide alpha-N-acetyltransferase activity	Molecular Function	2	5	0.0445482	0.350351	0.4	0.00263158	Afu1g09600, Afu3g09940
GO:0006116	NADH oxidation	Biological Process	2	5	0.0445482	0.350351	0.4	0.00263158	Afu1g05820, Afu3g08770
GO:0006307	DNA dealkylation involved in DNA repair	Biological Process	2	5	0.0445482	0.350351	0.4	0.00263158	Afu4g06800, Afu5g14250
GO:0006624	vacuolar protein processing	Biological Process	2	5	0.0445482	0.350351	0.4	0.00263158	Afu2g08630, Afu2g10900
GO:0031617	kinetochore	Cellular Component	2	5	0.0445482	0.350351	0.4	0.00263158	Afu2g13330, Afu5g11350
GO:0032324	molybdopterin cofactor biosynthetic process	Biological Process	2	5	0.0445482	0.350351	0.4	0.00263158	Afu1g16375, Afu3g07370
GO:0046474	glycerophospholipid biosynthetic process	Biological Process	2	5	0.0445482	0.350351	0.4	0.00263158	Afu2g02580, Afu4g11720
GO:0051259	protein complex oligomerization	Biological Process	2	5	0.0445482	0.350351	0.4	0.00263158	Afu2g02275, Afu8g04610
GO:0055129	L-proline biosynthetic process	Biological Process	2	5	0.0445482	0.350351	0.4	0.00263158	Afu3g02310, Afu4g09140
GO:0070086	ubiquitin-dependent endocytosis	Biological Process	2	5	0.0445482	0.350351	0.4	0.00263158	Afu1g12020, Afu5g10710
GO:0070772	PAS complex	Cellular Component	2	5	0.0445482	0.350351	0.4	0.00263158	Afu2g16640, Afu6g12890
GO:1904263	positive regulation of TORC1 signaling	Biological Process	2	5	0.0445482	0.350351	0.4	0.00263158	Afu2g02180, Afu4g06090
GO:0009514	glyoxysome	Cellular Component	6	37	0.0464678	0.350351	0.162162	0.00789474	Afu4g05900, Afu4g10950, Afu4g13510, Afu5g04310, Afu6g02260, Afu6g11210
GO:0005794	Golgi apparatus	Cellular Component	11	90	0.0572866	0.350351	0.122222	0.0144737	Afu1g07670, Afu1g09090, Afu1g16970, Afu4g09520, Afu4g10020, Afu5g03260, Afu5g03580, Afu5g08740, Afu6g00550, Afu6g02460, Afu7g03640
GO:0070469	respirasome	Cellular Component	3	13	0.0614604	0.350351	0.230769	0.00394737	Afu2g14905, Afu4g10920, Afu6g02960
GO:0006144	purine nucleobase metabolic process	Biological Process	2	6	0.0636898	0.350351	0.333333	0.00263158	Afu3g11340, Afu5g12325
GO:0006388	tRNA splicing, via endonucleolytic cleavage and ligation	Biological Process	2	6	0.0636898	0.350351	0.333333	0.00263158	Afu1g09690, Afu2g02890
GO:0008496	mannan endo-1,6-alpha-mannosidase activity	Molecular Function	2	6	0.0636898	0.350351	0.333333	0.00263158	Afu1g01730, Afu3g00700
GO:0016272	prefoldin complex	Cellular Component	2	6	0.0636898	0.350351	0.333333	0.00263158	Afu1g03830, Afu4g12360
GO:0033961	cis-stilbene-oxide hydrolase activity	Molecular Function	2	6	0.0636898	0.350351	0.333333	0.00263158	Afu5g08810, Afu7g06650
GO:0042469	versicolorin reductase activity	Molecular Function	2	6	0.0636898	0.350351	0.333333	0.00263158	Afu1g11010, Afu7g04980
GO:0043547	positive regulation of GTPase activity	Biological Process	2	6	0.0636898	0.350351	0.333333	0.00263158	Afu2g02180, Afu4g06090
GO:2000999	positive regulation of cellulose catabolic process	Biological Process	2	6	0.0636898	0.350351	0.333333	0.00263158	Afu7g00210, Afu7g01310
GO:0043231	intracellular membrane-bounded organelle	Cellular Component	6	40	0.0641134	0.350351	0.15	0.00789474	Afu1g14010, Afu2g08630, Afu3g14060, Afu4g07190, Afu4g13490, Afu6g13020
GO:0016052	carbohydrate catabolic process	Biological Process	4	22	0.068701	0.350351	0.181818	0.00526316	Afu1g01730, Afu2g03230, Afu3g00700, Afu3g06590
GO:0000033	alpha-1,3-mannosyltransferase activity	Molecular Function	1	1	0.0718336	0.350351	1	0.00131579	Afu5g13210
GO:0000215	tRNA 2'-phosphotransferase activity	Molecular Function	1	1	0.0718336	0.350351	1	0.00131579	Afu2g02890
GO:0000481	maturation of 5S rRNA	Biological Process	1	1	0.0718336	0.350351	1	0.00131579	Afu4g10420
GO:0000731	DNA synthesis involved in DNA repair	Biological Process	1	1	0.0718336	0.350351	1	0.00131579	Afu6g10560
GO:0001735	prenylcysteine oxidase activity	Molecular Function	1	1	0.0718336	0.350351	1	0.00131579	Afu3g09330
GO:0001962	alpha-1,3-galactosyltransferase activity	Molecular Function	1	1	0.0718336	0.350351	1	0.00131579	Afu6g00550
GO:0003905	alkylbase DNA N-glycosylase activity	Molecular Function	1	1	0.0718336	0.350351	1	0.00131579	Afu4g06800
GO:0003963	RNA-3'-phosphate cyclase activity	Molecular Function	1	1	0.0718336	0.350351	1	0.00131579	Afu5g07640
GO:0003972	RNA ligase (ATP) activity	Molecular Function	1	1	0.0718336	0.350351	1	0.00131579	Afu1g09690
GO:0004113	2',3'-cyclic-nucleotide 3'-phosphodiesterase activity	Molecular Function	1	1	0.0718336	0.350351	1	0.00131579	Afu1g09690
GO:0004134	4-alpha-glucanotransferase activity	Molecular Function	1	1	0.0718336	0.350351	1	0.00131579	Afu1g02140
GO:0004135	amylo-alpha-1,6-glucosidase activity	Molecular Function	1	1	0.0718336	0.350351	1	0.00131579	Afu1g02140
GO:0004358	glutamate N-acetyltransferase activity	Molecular Function	1	1	0.0718336	0.350351	1	0.00131579	Afu5g08120
GO:0004378	GDP-Man:Man1GlcNAc2-PP-Dol alpha-1,3-mannosyltransferase activity	Molecular Function	1	1	0.0718336	0.350351	1	0.00131579	Afu5g13210
GO:0004395	obsolete hexaprenyldihydroxybenzoate methyltransferase activity	Molecular Function	1	1	0.0718336	0.350351	1	0.00131579	Afu4g10370
GO:0004424	imidazoleglycerol-phosphate dehydratase activity	Molecular Function	1	1	0.0718336	0.350351	1	0.00131579	Afu6g04700
GO:0004577	N-acetylglucosaminyldiphosphodolichol N-acetylglucosaminyltransferase activity	Molecular Function	1	1	0.0718336	0.350351	1	0.00131579	Afu4g13400
GO:0004585	ornithine carbamoyltransferase activity	Molecular Function	1	1	0.0718336	0.350351	1	0.00131579	Afu4g07190
GO:0004629	phospholipase C activity	Molecular Function	1	1	0.0718336	0.350351	1	0.00131579	Afu1g13250
GO:0004933	mating-type a-factor pheromone receptor activity	Molecular Function	1	1	0.0718336	0.350351	1	0.00131579	Afu5g07880
GO:0005244	voltage-gated monoatomic ion channel activity	Molecular Function	1	1	0.0718336	0.350351	1	0.00131579	Afu3g13490
GO:0005249	voltage-gated potassium channel activity	Molecular Function	1	1	0.0718336	0.350351	1	0.00131579	Afu1g14250
GO:0005272	sodium channel activity	Molecular Function	1	1	0.0718336	0.350351	1	0.00131579	Afu3g13490
GO:0005302	L-tyrosine transmembrane transporter activity	Molecular Function	1	1	0.0718336	0.350351	1	0.00131579	Afu5g09300
GO:0005469	succinate:fumarate antiporter activity	Molecular Function	1	1	0.0718336	0.350351	1	0.00131579	Afu2g16930
GO:0005796	Golgi lumen	Cellular Component	1	1	0.0718336	0.350351	1	0.00131579	Afu1g09090
GO:0006146	adenine catabolic process	Biological Process	1	1	0.0718336	0.350351	1	0.00131579	Afu2g09150
GO:0006190	inosine salvage	Biological Process	1	1	0.0718336	0.350351	1	0.00131579	Afu4g00970
GO:0006206	pyrimidine nucleobase metabolic process	Biological Process	1	1	0.0718336	0.350351	1	0.00131579	Afu2g13470
GO:0007038	endocytosed protein transport to vacuole	Biological Process	1	1	0.0718336	0.350351	1	0.00131579	Afu3g10740
GO:0008113	peptide-methionine (S)-S-oxide reductase activity	Molecular Function	1	1	0.0718336	0.350351	1	0.00131579	Afu2g03140
GO:0008252	nucleotidase activity	Molecular Function	1	1	0.0718336	0.350351	1	0.00131579	Afu2g13470
GO:0008425	2-polyprenyl-6-methoxy-1,4-benzoquinone methyltransferase activity	Molecular Function	1	1	0.0718336	0.350351	1	0.00131579	Afu4g10370
GO:0008460	dTDP-glucose 4,6-dehydratase activity	Molecular Function	1	1	0.0718336	0.350351	1	0.00131579	Afu4g02810
GO:0008465	glycerate dehydrogenase activity	Molecular Function	1	1	0.0718336	0.350351	1	0.00131579	Afu6g10090
GO:0008689	obsolete 3-demethylubiquinone-9 3-O-methyltransferase activity	Molecular Function	1	1	0.0718336	0.350351	1	0.00131579	Afu4g10370
GO:0008725	DNA-3-methyladenine glycosylase activity	Molecular Function	1	1	0.0718336	0.350351	1	0.00131579	Afu4g06800
GO:0008815	citrate (pro-3S)-lyase activity	Molecular Function	1	1	0.0718336	0.350351	1	0.00131579	Afu4g13030
GO:0008828	dATP diphosphatase activity	Molecular Function	1	1	0.0718336	0.350351	1	0.00131579	Afu5g05560
GO:0008908	isochorismatase activity	Molecular Function	1	1	0.0718336	0.350351	1	0.00131579	Afu2g09355
GO:0008948	oxaloacetate decarboxylase activity	Molecular Function	1	1	0.0718336	0.350351	1	0.00131579	Afu4g10940
GO:0009027	tartrate dehydrogenase activity	Molecular Function	1	1	0.0718336	0.350351	1	0.00131579	Afu1g04150
GO:0009204	deoxyribonucleoside triphosphate catabolic process	Biological Process	1	1	0.0718336	0.350351	1	0.00131579	Afu5g05560
GO:0009213	pyrimidine deoxyribonucleoside triphosphate catabolic process	Biological Process	1	1	0.0718336	0.350351	1	0.00131579	Afu5g05560
GO:0009217	purine deoxyribonucleoside triphosphate catabolic process	Biological Process	1	1	0.0718336	0.350351	1	0.00131579	Afu5g05560
GO:0009323	obsolete ribosomal-protein-alanine N-acetyltransferase complex	Cellular Component	1	1	0.0718336	0.350351	1	0.00131579	Afu3g09940
GO:0009691	cytokinin biosynthetic process	Biological Process	1	1	0.0718336	0.350351	1	0.00131579	Afu6g04800
GO:0009785	blue light signaling pathway	Biological Process	1	1	0.0718336	0.350351	1	0.00131579	Afu4g12650
GO:0009931	calcium-dependent protein serine/threonine kinase activity	Molecular Function	1	1	0.0718336	0.350351	1	0.00131579	Afu2g03490
GO:0014074	response to purine-containing compound	Biological Process	1	1	0.0718336	0.350351	1	0.00131579	Afu6g04800
GO:0015194	L-serine transmembrane transporter activity	Molecular Function	1	1	0.0718336	0.350351	1	0.00131579	Afu5g09300
GO:0015210	uracil transmembrane transporter activity	Molecular Function	1	1	0.0718336	0.350351	1	0.00131579	Afu1g13210
GO:0015217	ADP transmembrane transporter activity	Molecular Function	1	1	0.0718336	0.350351	1	0.00131579	Afu5g04310
GO:0015233	pantothenate transmembrane transporter activity	Molecular Function	1	1	0.0718336	0.350351	1	0.00131579	Afu4g00920
GO:0015485	cholesterol binding	Molecular Function	1	1	0.0718336	0.350351	1	0.00131579	Afu1g02040
GO:0015606	spermidine transmembrane transporter activity	Molecular Function	1	1	0.0718336	0.350351	1	0.00131579	Afu1g04870
GO:0015720	allantoin transport	Biological Process	1	1	0.0718336	0.350351	1	0.00131579	Afu1g13210
GO:0015741	fumarate transport	Biological Process	1	1	0.0718336	0.350351	1	0.00131579	Afu2g16930
GO:0015744	succinate transport	Biological Process	1	1	0.0718336	0.350351	1	0.00131579	Afu2g16930
GO:0015840	urea transport	Biological Process	1	1	0.0718336	0.350351	1	0.00131579	Afu1g04870
GO:0015887	pantothenate transmembrane transport	Biological Process	1	1	0.0718336	0.350351	1	0.00131579	Afu4g00920
GO:0016670	oxidoreductase activity, acting on a sulfur group of donors, oxygen as acceptor	Molecular Function	1	1	0.0718336	0.350351	1	0.00131579	Afu3g09330
GO:0016790	thiolester hydrolase activity	Molecular Function	1	1	0.0718336	0.350351	1	0.00131579	Afu3g14060
GO:0017126	nucleologenesis	Biological Process	1	1	0.0718336	0.350351	1	0.00131579	Afu6g08610
GO:0018002	N-terminal peptidyl-glutamic acid acetylation	Biological Process	1	1	0.0718336	0.350351	1	0.00131579	Afu1g09600
GO:0018142	obsolete protein-DNA covalent cross-linking	Biological Process	1	1	0.0718336	0.350351	1	0.00131579	Afu4g13150
GO:0019002	GMP binding	Molecular Function	1	1	0.0718336	0.350351	1	0.00131579	Afu2g16130
GO:0019619	3,4-dihydroxybenzoate catabolic process	Biological Process	1	1	0.0718336	0.350351	1	0.00131579	Afu4g10940
GO:0030307	positive regulation of cell growth	Biological Process	1	1	0.0718336	0.350351	1	0.00131579	Afu2g02510
GO:0030327	prenylated protein catabolic process	Biological Process	1	1	0.0718336	0.350351	1	0.00131579	Afu3g09330
GO:0030328	prenylcysteine catabolic process	Biological Process	1	1	0.0718336	0.350351	1	0.00131579	Afu3g09330
GO:0030397	membrane disassembly	Biological Process	1	1	0.0718336	0.350351	1	0.00131579	Afu2g10900
GO:0031315	extrinsic component of mitochondrial outer membrane	Cellular Component	1	1	0.0718336	0.350351	1	0.00131579	Afu3g10700
GO:0031492	nucleosomal DNA binding	Molecular Function	1	1	0.0718336	0.350351	1	0.00131579	Afu3g06070
GO:0031526	brush border membrane	Cellular Component	1	1	0.0718336	0.350351	1	0.00131579	Afu1g07300
GO:0032056	positive regulation of translation in response to stress	Biological Process	1	1	0.0718336	0.350351	1	0.00131579	Afu1g09690
GO:0032092	positive regulation of protein binding	Biological Process	1	1	0.0718336	0.350351	1	0.00131579	Afu2g03490
GO:0032208	negative regulation of telomere maintenance via recombination	Biological Process	1	1	0.0718336	0.350351	1	0.00131579	Afu5g07740
GO:0032386	regulation of intracellular transport	Biological Process	1	1	0.0718336	0.350351	1	0.00131579	Afu1g12020
GO:0032463	negative regulation of protein homooligomerization	Biological Process	1	1	0.0718336	0.350351	1	0.00131579	Afu6g02840
GO:0032585	multivesicular body membrane	Cellular Component	1	1	0.0718336	0.350351	1	0.00131579	Afu2g10900
GO:0032975	amino acid transmembrane import into vacuole	Biological Process	1	1	0.0718336	0.350351	1	0.00131579	Afu5g09300
GO:0033063	Rad51B-Rad51C-Rad51D-XRCC2 complex	Cellular Component	1	1	0.0718336	0.350351	1	0.00131579	Afu3g14460
GO:0033164	glycolipid 1,6-alpha-mannosyltransferase activity	Molecular Function	1	1	0.0718336	0.350351	1	0.00131579	Afu5g13210
GO:0033365	protein localization to organelle	Biological Process	1	1	0.0718336	0.350351	1	0.00131579	Afu1g16970
GO:0033551	monopolin complex	Cellular Component	1	1	0.0718336	0.350351	1	0.00131579	Afu4g03980
GO:0033577	obsolete protein glycosylation in endoplasmic reticulum	Biological Process	1	1	0.0718336	0.350351	1	0.00131579	Afu5g13210
GO:0033699	DNA 5'-adenosine monophosphate hydrolase activity	Molecular Function	1	1	0.0718336	0.350351	1	0.00131579	Afu2g16130
GO:0033971	hydroxyisourate hydrolase activity	Molecular Function	1	1	0.0718336	0.350351	1	0.00131579	Afu3g11340
GO:0034084	steryl deacetylase activity	Molecular Function	1	1	0.0718336	0.350351	1	0.00131579	Afu8g02590
GO:0034210	obsolete sterol deacetylation	Biological Process	1	1	0.0718336	0.350351	1	0.00131579	Afu8g02590
GO:0034257	nicotinamide riboside transmembrane transporter activity	Molecular Function	1	1	0.0718336	0.350351	1	0.00131579	Afu4g09990
GO:0034258	nicotinamide riboside transport	Biological Process	1	1	0.0718336	0.350351	1	0.00131579	Afu4g09990
GO:0034496	multivesicular body membrane disassembly	Biological Process	1	1	0.0718336	0.350351	1	0.00131579	Afu2g10900
GO:0034998	oligosaccharyltransferase I complex	Cellular Component	1	1	0.0718336	0.350351	1	0.00131579	Afu4g12670
GO:0035511	obsolete oxidative DNA demethylation	Biological Process	1	1	0.0718336	0.350351	1	0.00131579	Afu5g14250
GO:0035627	ceramide transport	Biological Process	1	1	0.0718336	0.350351	1	0.00131579	Afu3g13820
GO:0035870	dITP diphosphatase activity	Molecular Function	1	1	0.0718336	0.350351	1	0.00131579	Afu5g05560
GO:0036088	D-serine catabolic process	Biological Process	1	1	0.0718336	0.350351	1	0.00131579	Afu4g03722
GO:0036149	phosphatidylinositol acyl-chain remodeling	Biological Process	1	1	0.0718336	0.350351	1	0.00131579	Afu5g05880
GO:0036217	dGTP diphosphatase activity	Molecular Function	1	1	0.0718336	0.350351	1	0.00131579	Afu5g05560
GO:0036219	GTP diphosphatase activity	Molecular Function	1	1	0.0718336	0.350351	1	0.00131579	Afu5g05560
GO:0036220	ITP diphosphatase activity	Molecular Function	1	1	0.0718336	0.350351	1	0.00131579	Afu5g05560
GO:0036221	UTP diphosphatase activity	Molecular Function	1	1	0.0718336	0.350351	1	0.00131579	Afu5g05560
GO:0036222	XTP diphosphatase activity	Molecular Function	1	1	0.0718336	0.350351	1	0.00131579	Afu5g05560
GO:0036258	multivesicular body assembly	Biological Process	1	1	0.0718336	0.350351	1	0.00131579	Afu3g10740
GO:0036261	7-methylguanosine cap hypermethylation	Biological Process	1	1	0.0718336	0.350351	1	0.00131579	Afu6g08610
GO:0036408	histone H3K14 acetyltransferase activity	Molecular Function	1	1	0.0718336	0.350351	1	0.00131579	Afu4g12650
GO:0036444	calcium import into the mitochondrion	Biological Process	1	1	0.0718336	0.350351	1	0.00131579	Afu4g10310
GO:0036456	L-methionine-(S)-S-oxide reductase activity	Molecular Function	1	1	0.0718336	0.350351	1	0.00131579	Afu2g03140
GO:0042625	ATPase-coupled ion transmembrane transporter activity	Molecular Function	1	1	0.0718336	0.350351	1	0.00131579	Afu2g11330
GO:0043103	hypoxanthine salvage	Biological Process	1	1	0.0718336	0.350351	1	0.00131579	Afu2g09150
GO:0043175	RNA polymerase core enzyme binding	Molecular Function	1	1	0.0718336	0.350351	1	0.00131579	Afu2g10310
GO:0043505	CENP-A containing nucleosome	Cellular Component	1	1	0.0718336	0.350351	1	0.00131579	Afu1g13790
GO:0043723	2,5-diamino-6-ribitylamino-4(3H)-pyrimidinone 5'-phosphate deaminase activity	Molecular Function	1	1	0.0718336	0.350351	1	0.00131579	Afu2g16360
GO:0043734	obsolete DNA-N1-methyladenine dioxygenase activity	Molecular Function	1	1	0.0718336	0.350351	1	0.00131579	Afu5g14250
GO:0043992	histone H3K9 acetyltransferase activity	Molecular Function	1	1	0.0718336	0.350351	1	0.00131579	Afu4g12650
GO:0044610	FMN transmembrane transporter activity	Molecular Function	1	1	0.0718336	0.350351	1	0.00131579	Afu5g04310
GO:0045277	respiratory chain complex IV	Cellular Component	1	1	0.0718336	0.350351	1	0.00131579	AfuMt00080
GO:0046166	glyceraldehyde-3-phosphate biosynthetic process	Biological Process	1	1	0.0718336	0.350351	1	0.00131579	Afu2g11020
GO:0046461	neutral lipid catabolic process	Biological Process	1	1	0.0718336	0.350351	1	0.00131579	Afu2g10900
GO:0046476	glycosylceramide biosynthetic process	Biological Process	1	1	0.0718336	0.350351	1	0.00131579	Afu4g06290
GO:0046538	2,3-bisphosphoglycerate-dependent phosphoglycerate mutase activity	Molecular Function	1	1	0.0718336	0.350351	1	0.00131579	Afu6g02600
GO:0046547	trans-aconitate 3-methyltransferase activity	Molecular Function	1	1	0.0718336	0.350351	1	0.00131579	Afu2g01390
GO:0046836	glycolipid transport	Biological Process	1	1	0.0718336	0.350351	1	0.00131579	Afu3g13820
GO:0047407	ADP-ribosyl-[dinitrogen reductase] hydrolase activity	Molecular Function	1	1	0.0718336	0.350351	1	0.00131579	Afu1g16556
GO:0047443	4-hydroxy-4-methyl-2-oxoglutarate aldolase activity	Molecular Function	1	1	0.0718336	0.350351	1	0.00131579	Afu4g10940
GO:0047768	carboxy-cis,cis-muconate cyclase activity	Molecular Function	1	1	0.0718336	0.350351	1	0.00131579	Afu6g11580
GO:0047840	dCTP diphosphatase activity	Molecular Function	1	1	0.0718336	0.350351	1	0.00131579	Afu5g05560
GO:0050483	IMP 5'-nucleotidase activity	Molecular Function	1	1	0.0718336	0.350351	1	0.00131579	Afu4g00970
GO:0051383	kinetochore organization	Biological Process	1	1	0.0718336	0.350351	1	0.00131579	Afu5g11350
GO:0051560	mitochondrial calcium ion homeostasis	Biological Process	1	1	0.0718336	0.350351	1	0.00131579	Afu4g10310
GO:0051730	GTP-dependent polyribonucleotide 5'-hydroxyl-kinase activity	Molecular Function	1	1	0.0718336	0.350351	1	0.00131579	Afu1g09690
GO:0051747	cytosine C-5 DNA demethylase activity	Molecular Function	1	1	0.0718336	0.350351	1	0.00131579	Afu5g14250
GO:0061013	regulation of mRNA catabolic process	Biological Process	1	1	0.0718336	0.350351	1	0.00131579	Afu6g02840
GO:0061167	endoplasmic reticulum polarization	Biological Process	1	1	0.0718336	0.350351	1	0.00131579	Afu6g02840
GO:0061543	obsolete 3-demethylubiquinol-6 3-O-methyltransferase activity	Molecular Function	1	1	0.0718336	0.350351	1	0.00131579	Afu4g10370
GO:0061606	N-terminal protein amino acid propionylation	Biological Process	1	1	0.0718336	0.350351	1	0.00131579	Afu1g09600
GO:0062133	negative regulation of L-glutamine biosynthetic process	Biological Process	1	1	0.0718336	0.350351	1	0.00131579	Afu4g12650
GO:0070274	RES complex	Cellular Component	1	1	0.0718336	0.350351	1	0.00131579	Afu4g03160
GO:0070319	Golgi to plasma membrane transport vesicle	Cellular Component	1	1	0.0718336	0.350351	1	0.00131579	Afu2g16390
GO:0071164	RNA trimethylguanosine synthase activity	Molecular Function	1	1	0.0718336	0.350351	1	0.00131579	Afu6g08610
GO:0071590	nicotinamide riboside biosynthetic process	Biological Process	1	1	0.0718336	0.350351	1	0.00131579	Afu4g00970
GO:0071592	nicotinic acid riboside biosynthetic process	Biological Process	1	1	0.0718336	0.350351	1	0.00131579	Afu4g00970
GO:0071819	DUBm complex	Cellular Component	1	1	0.0718336	0.350351	1	0.00131579	Afu6g12710
GO:0080122	AMP transmembrane transporter activity	Molecular Function	1	1	0.0718336	0.350351	1	0.00131579	Afu5g04310
GO:0090173	regulation of synaptonemal complex assembly	Biological Process	1	1	0.0718336	0.350351	1	0.00131579	Afu2g12350
GO:0090218	positive regulation of lipid kinase activity	Biological Process	1	1	0.0718336	0.350351	1	0.00131579	Afu6g12890
GO:0090422	thiamine pyrophosphate transmembrane transporter activity	Molecular Function	1	1	0.0718336	0.350351	1	0.00131579	Afu2g14980
GO:0090514	L-tyrosine transmembrane import into vacuole	Biological Process	1	1	0.0718336	0.350351	1	0.00131579	Afu5g09300
GO:0090515	L-glutamate transmembrane import into vacuole	Biological Process	1	1	0.0718336	0.350351	1	0.00131579	Afu5g09300
GO:0090516	L-serine transmembrane import into vacuole	Biological Process	1	1	0.0718336	0.350351	1	0.00131579	Afu5g09300
GO:0097553	calcium ion transmembrane import into cytosol	Biological Process	1	1	0.0718336	0.350351	1	0.00131579	Afu3g13490
GO:0098599	palmitoyl hydrolase activity	Molecular Function	1	1	0.0718336	0.350351	1	0.00131579	Afu3g14060
GO:0098717	pantothenate import across plasma membrane	Biological Process	1	1	0.0718336	0.350351	1	0.00131579	Afu4g00920
GO:0098721	uracil import across plasma membrane	Biological Process	1	1	0.0718336	0.350351	1	0.00131579	Afu1g13210
GO:0098826	endoplasmic reticulum tubular network membrane	Cellular Component	1	1	0.0718336	0.350351	1	0.00131579	Afu4g02920
GO:0099638	endosome to plasma membrane protein transport	Biological Process	1	1	0.0718336	0.350351	1	0.00131579	Afu4g12950
GO:0102704	GDP-Man:Man2GlcNAc2-PP-dolichol alpha-1,6-mannosyltransferase activity	Molecular Function	1	1	0.0718336	0.350351	1	0.00131579	Afu5g13210
GO:0110027	negative regulation of DNA strand resection involved in replication fork processing	Biological Process	1	1	0.0718336	0.350351	1	0.00131579	Afu5g07740
GO:0120009	intermembrane lipid transfer	Biological Process	1	1	0.0718336	0.350351	1	0.00131579	Afu3g13820
GO:0120108	DNA-3'-diphospho-5'-guanosine diphosphatase	Molecular Function	1	1	0.0718336	0.350351	1	0.00131579	Afu2g16130
GO:1900181	negative regulation of protein localization to nucleus	Biological Process	1	1	0.0718336	0.350351	1	0.00131579	Afu2g03490
GO:1900434	regulation of filamentous growth of a population of unicellular organisms in response to starvation	Biological Process	1	1	0.0718336	0.350351	1	0.00131579	Afu2g11330
GO:1901481	L-glutamate import involved in cellular response to nitrogen starvation	Biological Process	1	1	0.0718336	0.350351	1	0.00131579	Afu5g09300
GO:1902387	ceramide 1-phosphate binding	Molecular Function	1	1	0.0718336	0.350351	1	0.00131579	Afu3g13820
GO:1902388	ceramide 1-phosphate transfer activity	Molecular Function	1	1	0.0718336	0.350351	1	0.00131579	Afu3g13820
GO:1902531	regulation of intracellular signal transduction	Biological Process	1	1	0.0718336	0.350351	1	0.00131579	Afu5g03060
GO:1902817	negative regulation of protein localization to microtubule	Biological Process	1	1	0.0718336	0.350351	1	0.00131579	Afu6g02840
GO:1902854	positive regulation of nuclear migration during mitotic telophase	Biological Process	1	1	0.0718336	0.350351	1	0.00131579	Afu6g02840
GO:1903373	positive regulation of endoplasmic reticulum tubular network organization	Biological Process	1	1	0.0718336	0.350351	1	0.00131579	Afu4g02920
GO:1903577	cellular response to L-arginine	Biological Process	1	1	0.0718336	0.350351	1	0.00131579	Afu5g03060
GO:1903830	magnesium ion transmembrane transport	Biological Process	1	1	0.0718336	0.350351	1	0.00131579	Afu2g08070
GO:1904257	zinc ion import into Golgi lumen	Biological Process	1	1	0.0718336	0.350351	1	0.00131579	Afu1g12090
GO:1905108	guanosine binding	Molecular Function	1	1	0.0718336	0.350351	1	0.00131579	Afu2g16130
GO:1990190	peptide-glutamate-alpha-N-acetyltransferase activity	Molecular Function	1	1	0.0718336	0.350351	1	0.00131579	Afu1g09600
GO:1990246	uniplex complex	Cellular Component	1	1	0.0718336	0.350351	1	0.00131579	Afu4g10310
GO:1990411	hercynylcysteine sulfoxide lyase activity (ergothioneine-forming)	Molecular Function	1	1	0.0718336	0.350351	1	0.00131579	Afu2g13295
GO:1990412	hercynylselenocysteine lyase activity (selenoneine-forming)	Molecular Function	1	1	0.0718336	0.350351	1	0.00131579	Afu2g13295
GO:1990545	mitochondrial thiamine pyrophosphate transmembrane transport	Biological Process	1	1	0.0718336	0.350351	1	0.00131579	Afu2g14980
GO:1990644	microtubule site clamp	Molecular Function	1	1	0.0718336	0.350351	1	0.00131579	Afu4g03980
GO:1990879	CST complex	Cellular Component	1	1	0.0718336	0.350351	1	0.00131579	Afu1g06430
GO:2000009	negative regulation of protein localization to cell surface	Biological Process	1	1	0.0718336	0.350351	1	0.00131579	Afu6g04780
GO:2000250	obsolete negative regulation of actin cytoskeleton reorganization	Biological Process	1	1	0.0718336	0.350351	1	0.00131579	Afu6g02840
GO:2000397	positive regulation of ubiquitin-dependent endocytosis	Biological Process	1	1	0.0718336	0.350351	1	0.00131579	Afu1g12020
GO:2001256	regulation of store-operated calcium entry	Biological Process	1	1	0.0718336	0.350351	1	0.00131579	Afu6g04410
GO:0015078	proton transmembrane transporter activity	Molecular Function	3	14	0.0741874	0.36053	0.214286	0.00394737	Afu2g02275, AfuMt00040, AfuMt00100
GO:0003924	GTPase activity	Molecular Function	10	84	0.0780781	0.378077	0.119048	0.0131579	Afu1g07680, Afu1g16970, Afu2g04630, Afu3g10740, Afu4g08040, Afu5g12580, Afu6g07630, Afu6g10630, Afu7g00250, Afu7g02540
GO:0000778	kinetochore	Cellular Component	4	23	0.0786419	0.379447	0.173913	0.00526316	Afu2g13330, Afu3g06330, Afu4g03980, Afu5g11350
GO:0000907	sulfonate dioxygenase activity	Molecular Function	2	7	0.0850129	0.384122	0.285714	0.00263158	Afu3g01010, Afu7g06030
GO:0000908	taurine dioxygenase activity	Molecular Function	2	7	0.0850129	0.384122	0.285714	0.00263158	Afu3g01010, Afu7g06030
GO:0003960	NADPH:quinone reductase activity	Molecular Function	2	7	0.0850129	0.384122	0.285714	0.00263158	Afu7g02400, Afu8g01420
GO:0005262	calcium channel activity	Molecular Function	2	7	0.0850129	0.384122	0.285714	0.00263158	Afu3g13490, Afu4g10310
GO:0006777	Mo-molybdopterin cofactor biosynthetic process	Biological Process	2	7	0.0850129	0.384122	0.285714	0.00263158	Afu1g16375, Afu3g07370
GO:0007017	microtubule-based process	Biological Process	2	7	0.0850129	0.384122	0.285714	0.00263158	Afu1g04850, Afu7g00250
GO:0008474	palmitoyl-(protein) hydrolase activity	Molecular Function	2	7	0.0850129	0.384122	0.285714	0.00263158	Afu3g01760, Afu3g14060
GO:0016407	acetyltransferase activity	Molecular Function	2	7	0.0850129	0.384122	0.285714	0.00263158	Afu2g08430, Afu3g11510
GO:0019773	proteasome core complex, alpha-subunit complex	Cellular Component	2	7	0.0850129	0.384122	0.285714	0.00263158	Afu3g11300, Afu6g08960
GO:0033615	mitochondrial proton-transporting ATP synthase complex assembly	Biological Process	2	7	0.0850129	0.384122	0.285714	0.00263158	Afu2g02275, Afu2g07560
GO:0035974	meiotic spindle pole body	Cellular Component	2	7	0.0850129	0.384122	0.285714	0.00263158	Afu1g04850, Afu5g11350
GO:0042128	nitrate assimilation	Biological Process	2	7	0.0850129	0.384122	0.285714	0.00263158	Afu5g10420, Afu6g01970
GO:0044183	protein folding chaperone	Molecular Function	2	7	0.0850129	0.384122	0.285714	0.00263158	Afu1g03830, Afu4g12360
GO:0044273	sulfur compound catabolic process	Biological Process	2	7	0.0850129	0.384122	0.285714	0.00263158	Afu3g01010, Afu7g06030
GO:0070180	large ribosomal subunit rRNA binding	Molecular Function	2	7	0.0850129	0.384122	0.285714	0.00263158	Afu2g08520, Afu5g11830
GO:0070873	regulation of glycogen metabolic process	Biological Process	2	7	0.0850129	0.384122	0.285714	0.00263158	Afu2g02540, Afu6g01970
GO:0071162	CMG complex	Cellular Component	2	7	0.0850129	0.384122	0.285714	0.00263158	Afu4g12430, Afu6g08210
GO:0072583	clathrin-dependent endocytosis	Biological Process	2	7	0.0850129	0.384122	0.285714	0.00263158	Afu1g14010, Afu4g10020
GO:0097308	cellular response to farnesol	Biological Process	2	7	0.0850129	0.384122	0.285714	0.00263158	Afu4g00860, Afu6g12180
GO:0006896	Golgi to vacuole transport	Biological Process	3	15	0.0879716	0.394849	0.2	0.00394737	Afu2g02610, Afu6g13020, Afu7g03640
GO:0010008	endosome membrane	Cellular Component	3	15	0.0879716	0.394849	0.2	0.00394737	Afu4g12950, Afu6g12890, Afu7g03640
GO:0005622	intracellular anatomical structure	Cellular Component	11	98	0.0928477	0.395627	0.112245	0.0144737	Afu1g09750, Afu1g13550, Afu1g13560, Afu2g15290, Afu3g00730, Afu3g09990, Afu4g03321, Afu4g12590, Afu4g13510, Afu6g03100, Afu7g06770
GO:0005768	endosome	Cellular Component	8	66	0.0994553	0.395627	0.121212	0.0105263	Afu2g17180, Afu4g08040, Afu4g09520, Afu4g10020, Afu6g04780, Afu6g14530, Afu7g02540, Afu8g04020
GO:0004806	triglyceride lipase activity	Molecular Function	4	25	0.100516	0.395627	0.16	0.00526316	Afu2g06010, Afu2g10900, Afu7g02040, Afu8g02590
GO:0006914	autophagy	Biological Process	4	25	0.100516	0.395627	0.16	0.00526316	Afu2g04770, Afu2g10900, Afu3g05340, Afu4g12950
GO:0031305	obsolete integral component of mitochondrial inner membrane	Cellular Component	4	25	0.100516	0.395627	0.16	0.00526316	Afu1g07350, Afu2g14980, Afu4g07750, Afu4g10310
GO:0003824	catalytic activity	Molecular Function	48	555	0.106425	0.395627	0.0864865	0.0631579	Afu1g01730, Afu1g02140, Afu1g06730, Afu1g10110, Afu1g10790, Afu1g15530, Afu1g16375, Afu2g03230, Afu2g09355, Afu2g10160, Afu2g10360, Afu2g11020, Afu2g11350, Afu2g13200, Afu2g13295, Afu2g13615, Afu2g14850, Afu3g00700, Afu3g01530, Afu3g02250, Afu3g06590, Afu3g07140, Afu3g11690, Afu4g00290, Afu4g02810, Afu4g04380, Afu4g06800, Afu4g09140, Afu4g10950, Afu4g12150, Afu4g13030, Afu4g13510, Afu5g07230, Afu…
GO:0000794	condensed nuclear chromosome	Cellular Component	2	8	0.108106	0.395627	0.25	0.00263158	Afu2g12350, Afu3g06070
GO:0000815	ESCRT III complex	Cellular Component	2	8	0.108106	0.395627	0.25	0.00263158	Afu1g06420, Afu2g14900
GO:0000956	nuclear-transcribed mRNA catabolic process	Biological Process	2	8	0.108106	0.395627	0.25	0.00263158	Afu2g11800, Afu2g12020
GO:0006094	gluconeogenesis	Biological Process	2	8	0.108106	0.395627	0.25	0.00263158	Afu2g11020, Afu3g11690
GO:0006694	steroid biosynthetic process	Biological Process	2	8	0.108106	0.395627	0.25	0.00263158	Afu1g11390, Afu2g17400
GO:0016409	palmitoyltransferase activity	Molecular Function	2	8	0.108106	0.395627	0.25	0.00263158	Afu4g09520, Afu5g08740
GO:0042407	cristae formation	Biological Process	2	8	0.108106	0.395627	0.25	0.00263158	Afu1g13195, Afu6g08630
GO:0045733	acetate catabolic process	Biological Process	2	8	0.108106	0.395627	0.25	0.00263158	Afu2g16930, Afu4g13510
GO:0061709	reticulophagy	Biological Process	2	8	0.108106	0.395627	0.25	0.00263158	Afu3g10740, Afu4g12950
GO:0070122	obsolete isopeptidase activity	Molecular Function	2	8	0.108106	0.395627	0.25	0.00263158	Afu2g03400, Afu5g07260
GO:0099115	chromosome, subtelomeric region	Cellular Component	2	8	0.108106	0.395627	0.25	0.00263158	Afu4g12670, Afu5g07740
GO:0030176	obsolete integral component of endoplasmic reticulum membrane	Cellular Component	6	46	0.109632	0.395627	0.130435	0.00789474	Afu1g05870, Afu2g05200, Afu2g07600, Afu4g02920, Afu5g05800, Afu6g04410
GO:0009306	protein secretion	Biological Process	3	17	0.118402	0.395627	0.176471	0.00394737	Afu2g01590, Afu2g04770, Afu4g13040
GO:0042144	vacuole fusion, non-autophagic	Biological Process	3	17	0.118402	0.395627	0.176471	0.00394737	Afu4g09520, Afu5g08740, Afu7g05790
GO:0070301	cellular response to hydrogen peroxide	Biological Process	3	17	0.118402	0.395627	0.176471	0.00394737	Afu1g17360, Afu4g00860, Afu6g12180
GO:0016616	oxidoreductase activity, acting on the CH-OH group of donors, NAD or NADP as acceptor	Molecular Function	7	58	0.120576	0.395627	0.12069	0.00921053	Afu1g04150, Afu2g17400, Afu3g00750, Afu3g02250, Afu6g00510, Afu6g10090, Afu7g04980
GO:0005774	vacuolar membrane	Cellular Component	4	27	0.124861	0.395627	0.148148	0.00526316	Afu5g13230, Afu6g11150, Afu6g12890, Afu6g14530
GO:0016747	acyltransferase activity, transferring groups other than amino-acyl groups	Molecular Function	4	27	0.124861	0.395627	0.148148	0.00526316	Afu2g11350, Afu3g07750, Afu4g10950, Afu7g04080
GO:0030674	protein-macromolecule adaptor activity	Molecular Function	4	27	0.124861	0.395627	0.148148	0.00526316	Afu1g12020, Afu2g02510, Afu5g10710, Afu6g12890
GO:0005783	endoplasmic reticulum	Cellular Component	17	175	0.126266	0.395627	0.0971429	0.0223684	Afu1g05000, Afu1g13210, Afu2g01590, Afu2g17400, Afu3g01280, Afu3g11980, Afu3g12840, Afu4g13400, Afu5g03260, Afu5g04060, Afu5g05880, Afu5g08740, Afu5g12260, Afu5g13210, Afu6g02460, Afu6g07270, Afu8g02590
GO:0045461	sterigmatocystin biosynthetic process	Biological Process	6	48	0.127708	0.395627	0.125	0.00789474	Afu1g11010, Afu2g02540, Afu3g07140, Afu4g00860, Afu6g12180, Afu7g04980
GO:0005793	endoplasmic reticulum-Golgi intermediate compartment	Cellular Component	2	9	0.132606	0.395627	0.222222	0.00263158	Afu5g03260, Afu6g02460
GO:0006334	nucleosome assembly	Biological Process	2	9	0.132606	0.395627	0.222222	0.00263158	Afu3g06070, Afu5g03720
GO:0008202	steroid metabolic process	Biological Process	2	9	0.132606	0.395627	0.222222	0.00263158	Afu2g04290, Afu6g13940
GO:0043596	nuclear replication fork	Cellular Component	2	9	0.132606	0.395627	0.222222	0.00263158	Afu1g07310, Afu5g03720
GO:0012505	endomembrane system	Cellular Component	3	18	0.134882	0.395627	0.166667	0.00394737	Afu3g10740, Afu4g08040, Afu5g05880
GO:0019898	extrinsic component of membrane	Cellular Component	3	18	0.134882	0.395627	0.166667	0.00394737	Afu2g16640, Afu4g10370, Afu4g12950
GO:0000012	single strand break repair	Biological Process	1	2	0.138514	0.395627	0.5	0.00131579	Afu2g16130
GO:0000034	adenine deaminase activity	Molecular Function	1	2	0.138514	0.395627	0.5	0.00131579	Afu2g09150
GO:0000252	C-3 sterol dehydrogenase (C-4 sterol decarboxylase) activity	Molecular Function	1	2	0.138514	0.395627	0.5	0.00131579	Afu2g17400
GO:0000306	obsolete extrinsic component of vacuolar membrane	Cellular Component	1	2	0.138514	0.395627	0.5	0.00131579	Afu6g12890
GO:0001933	negative regulation of protein phosphorylation	Biological Process	1	2	0.138514	0.395627	0.5	0.00131579	Afu2g01590
GO:0004045	aminoacyl-tRNA hydrolase activity	Molecular Function	1	2	0.138514	0.395627	0.5	0.00131579	Afu4g10430
GO:0004139	deoxyribose-phosphate aldolase activity	Molecular Function	1	2	0.138514	0.395627	0.5	0.00131579	Afu3g06590
GO:0004165	delta(3)-delta(2)-enoyl-CoA isomerase activity	Molecular Function	1	2	0.138514	0.395627	0.5	0.00131579	Afu2g14850
GO:0004181	metallocarboxypeptidase activity	Molecular Function	1	2	0.138514	0.395627	0.5	0.00131579	Afu3g07040
GO:0004332	fructose-bisphosphate aldolase activity	Molecular Function	1	2	0.138514	0.395627	0.5	0.00131579	Afu3g11690
GO:0004418	hydroxymethylbilane synthase activity	Molecular Function	1	2	0.138514	0.395627	0.5	0.00131579	Afu3g13120
GO:0004451	isocitrate lyase activity	Molecular Function	1	2	0.138514	0.395627	0.5	0.00131579	Afu4g13510
GO:0004476	mannose-6-phosphate isomerase activity	Molecular Function	1	2	0.138514	0.395627	0.5	0.00131579	Afu4g08410
GO:0004587	ornithine aminotransferase activity	Molecular Function	1	2	0.138514	0.395627	0.5	0.00131579	Afu4g09140
GO:0004619	phosphoglycerate mutase activity	Molecular Function	1	2	0.138514	0.395627	0.5	0.00131579	Afu6g02600
GO:0004730	pseudouridylate synthase activity	Molecular Function	1	2	0.138514	0.395627	0.5	0.00131579	Afu2g16360
GO:0004735	pyrroline-5-carboxylate reductase activity	Molecular Function	1	2	0.138514	0.395627	0.5	0.00131579	Afu3g02310
GO:0004740	pyruvate dehydrogenase (acetyl-transferring) kinase activity	Molecular Function	1	2	0.138514	0.395627	0.5	0.00131579	Afu2g13600
GO:0004747	ribokinase activity	Molecular Function	1	2	0.138514	0.395627	0.5	0.00131579	Afu5g02530
GO:0004807	triose-phosphate isomerase activity	Molecular Function	1	2	0.138514	0.395627	0.5	0.00131579	Afu2g11020
GO:0004932	mating-type factor pheromone receptor activity	Molecular Function	1	2	0.138514	0.395627	0.5	0.00131579	Afu5g07880
GO:0005254	chloride channel activity	Molecular Function	1	2	0.138514	0.395627	0.5	0.00131579	Afu4g02970
GO:0005290	L-histidine transmembrane transporter activity	Molecular Function	1	2	0.138514	0.395627	0.5	0.00131579	Afu5g09300
GO:0005337	nucleoside transmembrane transporter activity	Molecular Function	1	2	0.138514	0.395627	0.5	0.00131579	Afu4g09990
GO:0005452	solute:inorganic anion antiporter activity	Molecular Function	1	2	0.138514	0.395627	0.5	0.00131579	Afu4g09170
GO:0005753	mitochondrial proton-transporting ATP synthase complex	Cellular Component	1	2	0.138514	0.395627	0.5	0.00131579	Afu2g02275
GO:0005785	signal recognition particle receptor complex	Cellular Component	1	2	0.138514	0.395627	0.5	0.00131579	Afu2g07600
GO:0005825	half bridge of spindle pole body	Cellular Component	1	2	0.138514	0.395627	0.5	0.00131579	Afu4g11160
GO:0005980	glycogen catabolic process	Biological Process	1	2	0.138514	0.395627	0.5	0.00131579	Afu1g02140
GO:0006104	succinyl-CoA metabolic process	Biological Process	1	2	0.138514	0.395627	0.5	0.00131579	Afu4g00290
GO:0006479	protein methylation	Biological Process	1	2	0.138514	0.395627	0.5	0.00131579	Afu2g09930
GO:0006661	phosphatidylinositol biosynthetic process	Biological Process	1	2	0.138514	0.395627	0.5	0.00131579	Afu6g12890
GO:0006672	ceramide metabolic process	Biological Process	1	2	0.138514	0.395627	0.5	0.00131579	Afu3g01270
GO:0006734	NADH metabolic process	Biological Process	1	2	0.138514	0.395627	0.5	0.00131579	Afu6g11490
GO:0006742	NADP catabolic process	Biological Process	1	2	0.138514	0.395627	0.5	0.00131579	Afu6g11490
GO:0008721	D-serine ammonia-lyase activity	Molecular Function	1	2	0.138514	0.395627	0.5	0.00131579	Afu4g03722
GO:0008753	NADPH dehydrogenase (quinone) activity	Molecular Function	1	2	0.138514	0.395627	0.5	0.00131579	Afu5g15030
GO:0008835	diaminohydroxyphosphoribosylaminopyrimidine deaminase activity	Molecular Function	1	2	0.138514	0.395627	0.5	0.00131579	Afu2g13200
GO:0009143	nucleoside triphosphate catabolic process	Biological Process	1	2	0.138514	0.395627	0.5	0.00131579	Afu5g05560
GO:0009168	purine ribonucleoside monophosphate biosynthetic process	Biological Process	1	2	0.138514	0.395627	0.5	0.00131579	Afu2g09150
GO:0009264	deoxyribonucleotide catabolic process	Biological Process	1	2	0.138514	0.395627	0.5	0.00131579	Afu3g06590
GO:0009303	rRNA transcription	Biological Process	1	2	0.138514	0.395627	0.5	0.00131579	Afu1g13790
GO:0009442	allantoin assimilation pathway	Biological Process	1	2	0.138514	0.395627	0.5	0.00131579	Afu1g13210
GO:0009452	7-methylguanosine RNA capping	Biological Process	1	2	0.138514	0.395627	0.5	0.00131579	Afu6g08610
GO:0010038	response to metal ion	Biological Process	1	2	0.138514	0.395627	0.5	0.00131579	Afu5g01440
GO:0015181	L-arginine transmembrane transporter activity	Molecular Function	1	2	0.138514	0.395627	0.5	0.00131579	Afu5g09300
GO:0015187	glycine transmembrane transporter activity	Molecular Function	1	2	0.138514	0.395627	0.5	0.00131579	Afu4g12340
GO:0015228	coenzyme A transmembrane transporter activity	Molecular Function	1	2	0.138514	0.395627	0.5	0.00131579	Afu5g04310
GO:0015292	uniporter activity	Molecular Function	1	2	0.138514	0.395627	0.5	0.00131579	Afu4g10310
GO:0015489	putrescine transmembrane transporter activity	Molecular Function	1	2	0.138514	0.395627	0.5	0.00131579	Afu1g04870
GO:0015810	aspartate transmembrane transport	Biological Process	1	2	0.138514	0.395627	0.5	0.00131579	Afu3g11690
GO:0015811	L-cystine transport	Biological Process	1	2	0.138514	0.395627	0.5	0.00131579	Afu6g14530
GO:0015847	putrescine transport	Biological Process	1	2	0.138514	0.395627	0.5	0.00131579	Afu1g04870
GO:0015848	spermidine transport	Biological Process	1	2	0.138514	0.395627	0.5	0.00131579	Afu1g04870
GO:0016034	maleylacetoacetate isomerase activity	Molecular Function	1	2	0.138514	0.395627	0.5	0.00131579	Afu2g02490
GO:0016578	obsolete histone deubiquitination	Biological Process	1	2	0.138514	0.395627	0.5	0.00131579	Afu6g12710
GO:0016743	carboxyl- or carbamoyltransferase activity	Molecular Function	1	2	0.138514	0.395627	0.5	0.00131579	Afu4g07190
GO:0017128	phospholipid scramblase activity	Molecular Function	1	2	0.138514	0.395627	0.5	0.00131579	Afu4g02970
GO:0018160	peptidyl-pyrromethane cofactor linkage	Biological Process	1	2	0.138514	0.395627	0.5	0.00131579	Afu3g13120
GO:0019240	citrulline biosynthetic process	Biological Process	1	2	0.138514	0.395627	0.5	0.00131579	Afu4g07190
GO:0019544	arginine catabolic process to glutamate	Biological Process	1	2	0.138514	0.395627	0.5	0.00131579	Afu4g09140
GO:0019677	NAD catabolic process	Biological Process	1	2	0.138514	0.395627	0.5	0.00131579	Afu6g11490
GO:0022841	potassium ion leak channel activity	Molecular Function	1	2	0.138514	0.395627	0.5	0.00131579	Afu1g14250
GO:0030122	AP-2 adaptor complex	Cellular Component	1	2	0.138514	0.395627	0.5	0.00131579	Afu1g14010
GO:0030130	clathrin coat of trans-Golgi network vesicle	Cellular Component	1	2	0.138514	0.395627	0.5	0.00131579	Afu4g10020
GO:0030132	clathrin coat of coated pit	Cellular Component	1	2	0.138514	0.395627	0.5	0.00131579	Afu4g10020
GO:0030322	stabilization of membrane potential	Biological Process	1	2	0.138514	0.395627	0.5	0.00131579	Afu1g14250
GO:0030366	molybdopterin synthase activity	Molecular Function	1	2	0.138514	0.395627	0.5	0.00131579	Afu3g07370
GO:0030414	peptidase inhibitor activity	Molecular Function	1	2	0.138514	0.395627	0.5	0.00131579	Afu4g08120
GO:0030429	kynureninase activity	Molecular Function	1	2	0.138514	0.395627	0.5	0.00131579	Afu2g10360
GO:0030474	spindle pole body duplication	Biological Process	1	2	0.138514	0.395627	0.5	0.00131579	Afu4g11160
GO:0031083	BLOC-1 complex	Cellular Component	1	2	0.138514	0.395627	0.5	0.00131579	Afu2g13420
GO:0031207	Sec62/Sec63 complex	Cellular Component	1	2	0.138514	0.395627	0.5	0.00131579	Afu8g04260
GO:0031417	NatC complex	Cellular Component	1	2	0.138514	0.395627	0.5	0.00131579	Afu3g09940
GO:0031454	heterochromatin boundary formation	Biological Process	1	2	0.138514	0.395627	0.5	0.00131579	Afu1g13790
GO:0031936	obsolete negative regulation of chromatin silencing	Biological Process	1	2	0.138514	0.395627	0.5	0.00131579	Afu3g06070
GO:0032050	clathrin heavy chain binding	Molecular Function	1	2	0.138514	0.395627	0.5	0.00131579	Afu4g10020
GO:0032435	negative regulation of proteasomal ubiquitin-dependent protein catabolic process	Biological Process	1	2	0.138514	0.395627	0.5	0.00131579	Afu4g10430
GO:0032974	amino acid transmembrane export from vacuole	Biological Process	1	2	0.138514	0.395627	0.5	0.00131579	Afu5g09300
GO:0033101	cellular bud membrane	Cellular Component	1	2	0.138514	0.395627	0.5	0.00131579	Afu2g01590
GO:0033186	CAF-1 complex	Cellular Component	1	2	0.138514	0.395627	0.5	0.00131579	Afu5g03720
GO:0033674	positive regulation of kinase activity	Biological Process	1	2	0.138514	0.395627	0.5	0.00131579	Afu6g12890
GO:0033946	xyloglucan-specific endo-beta-1,4-glucanase activity	Molecular Function	1	2	0.138514	0.395627	0.5	0.00131579	Afu1g04730
GO:0034450	ubiquitin-ubiquitin ligase activity	Molecular Function	1	2	0.138514	0.395627	0.5	0.00131579	Afu5g13350
GO:0034618	arginine binding	Molecular Function	1	2	0.138514	0.395627	0.5	0.00131579	Afu2g11490
GO:0034973	Sid2-Mob1 complex	Cellular Component	1	2	0.138514	0.395627	0.5	0.00131579	Afu6g02840
GO:0034982	mitochondrial protein processing	Biological Process	1	2	0.138514	0.395627	0.5	0.00131579	Afu2g07560
GO:0036218	dTTP diphosphatase activity	Molecular Function	1	2	0.138514	0.395627	0.5	0.00131579	Afu5g05560
GO:0040001	establishment of mitotic spindle localization	Biological Process	1	2	0.138514	0.395627	0.5	0.00131579	Afu1g04850
GO:0042709	succinate-CoA ligase complex	Cellular Component	1	2	0.138514	0.395627	0.5	0.00131579	Afu4g00290
GO:0043189	H4/H2A histone acetyltransferase complex	Cellular Component	1	2	0.138514	0.395627	0.5	0.00131579	Afu1g12810
GO:0043541	UDP-N-acetylglucosamine transferase complex	Cellular Component	1	2	0.138514	0.395627	0.5	0.00131579	Afu4g13400
GO:0043564	Ku70:Ku80 complex	Cellular Component	1	2	0.138514	0.395627	0.5	0.00131579	Afu5g07740
GO:0044375	regulation of peroxisome size	Biological Process	1	2	0.138514	0.395627	0.5	0.00131579	Afu6g10070
GO:0044419	biological process involved in interspecies interaction between organisms	Biological Process	1	2	0.138514	0.395627	0.5	0.00131579	Afu1g12750
GO:0045144	meiotic sister chromatid segregation	Biological Process	1	2	0.138514	0.395627	0.5	0.00131579	Afu4g03980
GO:0045505	dynein intermediate chain binding	Molecular Function	1	2	0.138514	0.395627	0.5	0.00131579	Afu1g04850
GO:0046386	deoxyribose phosphate catabolic process	Biological Process	1	2	0.138514	0.395627	0.5	0.00131579	Afu3g06590
GO:0046390	ribose phosphate biosynthetic process	Biological Process	1	2	0.138514	0.395627	0.5	0.00131579	Afu6g02600
GO:0046565	3-dehydroshikimate dehydratase activity	Molecular Function	1	2	0.138514	0.395627	0.5	0.00131579	Afu1g11560
GO:0046713	borate transport	Biological Process	1	2	0.138514	0.395627	0.5	0.00131579	Afu4g09170
GO:0048254	snoRNA localization	Biological Process	1	2	0.138514	0.395627	0.5	0.00131579	Afu1g04690
GO:0050155	obsolete ornithine(lysine) transaminase activity	Molecular Function	1	2	0.138514	0.395627	0.5	0.00131579	Afu4g09140
GO:0050278	sedoheptulose-bisphosphatase activity	Molecular Function	1	2	0.138514	0.395627	0.5	0.00131579	Afu6g02600
GO:0050291	sphingosine N-acyltransferase activity	Molecular Function	1	2	0.138514	0.395627	0.5	0.00131579	Afu4g06290
GO:0050833	pyruvate transmembrane transporter activity	Molecular Function	1	2	0.138514	0.395627	0.5	0.00131579	Afu4g07750
GO:0051724	NAD transmembrane transporter activity	Molecular Function	1	2	0.138514	0.395627	0.5	0.00131579	Afu5g04310
GO:0051959	dynein light intermediate chain binding	Molecular Function	1	2	0.138514	0.395627	0.5	0.00131579	Afu1g04850
GO:0052699	ergothioneine biosynthetic process	Biological Process	1	2	0.138514	0.395627	0.5	0.00131579	Afu2g13295
GO:0061091	regulation of phospholipid translocation	Biological Process	1	2	0.138514	0.395627	0.5	0.00131579	Afu2g01590
GO:0062111	zinc ion import into organelle	Biological Process	1	2	0.138514	0.395627	0.5	0.00131579	Afu1g12090
GO:0070250	mating projection membrane	Cellular Component	1	2	0.138514	0.395627	0.5	0.00131579	Afu2g01590
GO:0070458	cellular detoxification of nitrogen compound	Biological Process	1	2	0.138514	0.395627	0.5	0.00131579	Afu5g03930
GO:0070692	CTDK-1 complex	Cellular Component	1	2	0.138514	0.395627	0.5	0.00131579	Afu2g12130
GO:0070761	pre-snoRNP complex	Cellular Component	1	2	0.138514	0.395627	0.5	0.00131579	Afu1g04690
GO:0071454	cellular response to anoxia	Biological Process	1	2	0.138514	0.395627	0.5	0.00131579	Afu1g06420
GO:0071619	obsolete phosphorylation of RNA polymerase II C-terminal domain serine 2 residues	Biological Process	1	2	0.138514	0.395627	0.5	0.00131579	Afu2g12130
GO:0071788	endoplasmic reticulum tubular network maintenance	Biological Process	1	2	0.138514	0.395627	0.5	0.00131579	Afu4g02920
GO:0071902	positive regulation of protein serine/threonine kinase activity	Biological Process	1	2	0.138514	0.395627	0.5	0.00131579	Afu2g02510
GO:0080129	proteasome core complex assembly	Biological Process	1	2	0.138514	0.395627	0.5	0.00131579	Afu6g08960
GO:0080139	borate efflux transmembrane transporter activity	Molecular Function	1	2	0.138514	0.395627	0.5	0.00131579	Afu4g09170
GO:0090513	L-histidine transmembrane import into vacuole	Biological Process	1	2	0.138514	0.395627	0.5	0.00131579	Afu5g09300
GO:0090517	L-lysine transmembrane import into vacuole	Biological Process	1	2	0.138514	0.395627	0.5	0.00131579	Afu5g09300
GO:0090518	L-arginine transmembrane import into vacuole	Biological Process	1	2	0.138514	0.395627	0.5	0.00131579	Afu5g09300
GO:0097053	L-kynurenine catabolic process	Biological Process	1	2	0.138514	0.395627	0.5	0.00131579	Afu2g10360
GO:0097576	vacuole fusion	Biological Process	1	2	0.138514	0.395627	0.5	0.00131579	Afu2g02610
GO:1901482	L-lysine import into vacuole involved in cellular response to nitrogen starvation	Biological Process	1	2	0.138514	0.395627	0.5	0.00131579	Afu5g09300
GO:1901642	nucleoside transmembrane transport	Biological Process	1	2	0.138514	0.395627	0.5	0.00131579	Afu4g09990
GO:1902625	obsolete negative regulation of induction of conjugation with cellular fusion by negative regulation of transcription from RNA polymerase II promoter	Biological Process	1	2	0.138514	0.395627	0.5	0.00131579	Afu4g12650
GO:1902846	positive regulation of mitotic spindle elongation	Biological Process	1	2	0.138514	0.395627	0.5	0.00131579	Afu6g02840
GO:1903087	mitotic spindle pole body duplication	Biological Process	1	2	0.138514	0.395627	0.5	0.00131579	Afu4g11160
GO:1903257	selenoneine biosynthetic process	Biological Process	1	2	0.138514	0.395627	0.5	0.00131579	Afu2g13295
GO:1904183	negative regulation of pyruvate dehydrogenase activity	Biological Process	1	2	0.138514	0.395627	0.5	0.00131579	Afu2g13600
GO:1904983	glycine import into mitochondrion	Biological Process	1	2	0.138514	0.395627	0.5	0.00131579	Afu4g12340
GO:1905533	negative regulation of leucine import across plasma membrane	Biological Process	1	2	0.138514	0.395627	0.5	0.00131579	Afu4g12650
GO:1905758	positive regulation of primary cell septum biogenesis	Biological Process	1	2	0.138514	0.395627	0.5	0.00131579	Afu6g02840
GO:1990165	single-strand break-containing DNA binding	Molecular Function	1	2	0.138514	0.395627	0.5	0.00131579	Afu2g16130
GO:1990355	L-methionine salvage from methionine sulphoxide	Biological Process	1	2	0.138514	0.395627	0.5	0.00131579	Afu2g03140
GO:2000582	obsolete positive regulation of microtubule motor activity, plus-end-directed	Biological Process	1	2	0.138514	0.395627	0.5	0.00131579	Afu1g04850
GO:0006812	monoatomic cation transport	Biological Process	4	29	0.151418	0.431573	0.137931	0.00526316	Afu1g12090, Afu5g09830, Afu6g00440, Afu6g07050
GO:0008081	phosphoric diester hydrolase activity	Molecular Function	3	19	0.152094	0.43168	0.157895	0.00394737	Afu1g05270, Afu1g09690, Afu1g13250
GO:0015035	protein-disulfide reductase activity	Molecular Function	3	19	0.152094	0.43168	0.157895	0.00394737	Afu1g09090, Afu4g07870, Afu5g12260
GO:0007030	Golgi organization	Biological Process	2	10	0.158192	0.446174	0.2	0.00263158	Afu5g03260, Afu5g03580
GO:0008541	proteasome regulatory particle, lid subcomplex	Cellular Component	2	10	0.158192	0.446174	0.2	0.00263158	Afu1g10355, Afu2g03400
GO:0016559	peroxisome fission	Biological Process	2	10	0.158192	0.446174	0.2	0.00263158	Afu2g03400, Afu6g10070
GO:0000324	fungal-type vacuole	Cellular Component	10	98	0.165566	0.454283	0.102041	0.0131579	Afu1g09090, Afu1g13210, Afu3g10770, Afu3g12830, Afu3g13490, Afu4g09520, Afu5g08740, Afu5g09300, Afu6g14530, Afu7g04520
GO:0018105	peptidyl-serine phosphorylation	Biological Process	3	20	0.169952	0.454283	0.15	0.00394737	Afu2g03490, Afu2g13600, Afu6g02840
GO:0004022	alcohol dehydrogenase (NAD+) activity	Molecular Function	2	11	0.184582	0.454283	0.181818	0.00263158	Afu1g06800, Afu6g00510
GO:0004032	alditol:NADP+ 1-oxidoreductase activity	Molecular Function	2	11	0.184582	0.454283	0.181818	0.00263158	Afu1g09750, Afu3g14270
GO:0042843	D-xylose catabolic process	Biological Process	2	11	0.184582	0.454283	0.181818	0.00263158	Afu1g09750, Afu3g14270
GO:0051315	attachment of mitotic spindle microtubules to kinetochore	Biological Process	2	11	0.184582	0.454283	0.181818	0.00263158	Afu4g03980, Afu5g11350
GO:0015976	carbon utilization	Biological Process	3	21	0.188372	0.454283	0.142857	0.00394737	Afu2g13600, Afu2g16930, Afu4g13510
GO:0032266	phosphatidylinositol-3-phosphate binding	Molecular Function	3	21	0.188372	0.454283	0.142857	0.00394737	Afu2g17180, Afu3g09930, Afu4g12950
GO:0035091	phosphatidylinositol binding	Molecular Function	3	21	0.188372	0.454283	0.142857	0.00394737	Afu2g02610, Afu2g17180, Afu4g12950
GO:0000274	mitochondrial proton-transporting ATP synthase, stator stalk	Cellular Component	1	3	0.200409	0.454283	0.333333	0.00131579	Afu2g12400
GO:0000323	lytic vacuole	Cellular Component	1	3	0.200409	0.454283	0.333333	0.00131579	Afu8g04020
GO:0000421	autophagosome membrane	Cellular Component	1	3	0.200409	0.454283	0.333333	0.00131579	Afu3g09930
GO:0000455	enzyme-directed rRNA pseudouridine synthesis	Biological Process	1	3	0.200409	0.454283	0.333333	0.00131579	Afu2g16360
GO:0002084	protein depalmitoylation	Biological Process	1	3	0.200409	0.454283	0.333333	0.00131579	Afu3g14060
GO:0002188	translation reinitiation	Biological Process	1	3	0.200409	0.454283	0.333333	0.00131579	Afu8g02730
GO:0003950	NAD+ ADP-ribosyltransferase activity	Molecular Function	1	3	0.200409	0.454283	0.333333	0.00131579	Afu2g02890
GO:0003985	acetyl-CoA C-acetyltransferase activity	Molecular Function	1	3	0.200409	0.454283	0.333333	0.00131579	Afu4g10950
GO:0003997	acyl-CoA oxidase activity	Molecular Function	1	3	0.200409	0.454283	0.333333	0.00131579	Afu7g06090
GO:0004033	aldo-keto reductase (NADP) activity	Molecular Function	1	3	0.200409	0.454283	0.333333	0.00131579	Afu3g14270
GO:0004343	glucosamine 6-phosphate N-acetyltransferase activity	Molecular Function	1	3	0.200409	0.454283	0.333333	0.00131579	Afu6g02460
GO:0004362	glutathione-disulfide reductase (NADP) activity	Molecular Function	1	3	0.200409	0.454283	0.333333	0.00131579	Afu1g09090
GO:0004435	phosphatidylinositol phospholipase C activity	Molecular Function	1	3	0.200409	0.454283	0.333333	0.00131579	Afu1g13250
GO:0005047	signal recognition particle binding	Molecular Function	1	3	0.200409	0.454283	0.333333	0.00131579	Afu2g07600
GO:0005053	peroxisome matrix targeting signal-2 binding	Molecular Function	1	3	0.200409	0.454283	0.333333	0.00131579	Afu1g15400
GO:0005245	voltage-gated calcium channel activity	Molecular Function	1	3	0.200409	0.454283	0.333333	0.00131579	Afu4g02970
GO:0005324	long-chain fatty acid transporter activity	Molecular Function	1	3	0.200409	0.454283	0.333333	0.00131579	Afu6g07270
GO:0005504	fatty acid binding	Molecular Function	1	3	0.200409	0.454283	0.333333	0.00131579	Afu7g06090
GO:0005765	lysosomal membrane	Cellular Component	1	3	0.200409	0.454283	0.333333	0.00131579	Afu3g09930
GO:0006014	D-ribose metabolic process	Biological Process	1	3	0.200409	0.454283	0.333333	0.00131579	Afu5g02530
GO:0006556	S-adenosylmethionine biosynthetic process	Biological Process	1	3	0.200409	0.454283	0.333333	0.00131579	Afu6g11140
GO:0006660	phosphatidylserine catabolic process	Biological Process	1	3	0.200409	0.454283	0.333333	0.00131579	Afu2g10900
GO:0006741	NADP biosynthetic process	Biological Process	1	3	0.200409	0.454283	0.333333	0.00131579	Afu5g12870
GO:0006820	monoatomic anion transport	Biological Process	1	3	0.200409	0.454283	0.333333	0.00131579	Afu4g09170
GO:0006850	mitochondrial pyruvate transmembrane transport	Biological Process	1	3	0.200409	0.454283	0.333333	0.00131579	Afu4g07750
GO:0006869	lipid transport	Biological Process	1	3	0.200409	0.454283	0.333333	0.00131579	Afu4g11110
GO:0006900	vesicle budding from membrane	Biological Process	1	3	0.200409	0.454283	0.333333	0.00131579	Afu4g11000
GO:0008318	protein prenyltransferase activity	Molecular Function	1	3	0.200409	0.454283	0.333333	0.00131579	Afu4g06330
GO:0008395	steroid hydroxylase activity	Molecular Function	1	3	0.200409	0.454283	0.333333	0.00131579	Afu1g11390
GO:0008466	glycogenin glucosyltransferase activity	Molecular Function	1	3	0.200409	0.454283	0.333333	0.00131579	Afu6g00550
GO:0008897	holo-[acyl-carrier-protein] synthase activity	Molecular Function	1	3	0.200409	0.454283	0.333333	0.00131579	Afu4g04040
GO:0010121	arginine catabolic process to proline via ornithine	Biological Process	1	3	0.200409	0.454283	0.333333	0.00131579	Afu4g09140
GO:0010458	exit from mitosis	Biological Process	1	3	0.200409	0.454283	0.333333	0.00131579	Afu6g02840
GO:0010484	histone H3 acetyltransferase activity	Molecular Function	1	3	0.200409	0.454283	0.333333	0.00131579	Afu4g12650
GO:0010620	negative regulation of transcription by transcription factor catabolism	Biological Process	1	3	0.200409	0.454283	0.333333	0.00131579	Afu5g04060
GO:0010961	intracellular magnesium ion homeostasis	Biological Process	1	3	0.200409	0.454283	0.333333	0.00131579	Afu2g08070
GO:0015183	L-aspartate transmembrane transporter activity	Molecular Function	1	3	0.200409	0.454283	0.333333	0.00131579	Afu5g09300
GO:0015184	L-cystine transmembrane transporter activity	Molecular Function	1	3	0.200409	0.454283	0.333333	0.00131579	Afu6g14530
GO:0015204	urea transmembrane transporter activity	Molecular Function	1	3	0.200409	0.454283	0.333333	0.00131579	Afu1g04870
GO:0015230	FAD transmembrane transporter activity	Molecular Function	1	3	0.200409	0.454283	0.333333	0.00131579	Afu5g04310
GO:0015562	efflux transmembrane transporter activity	Molecular Function	1	3	0.200409	0.454283	0.333333	0.00131579	Afu5g01520
GO:0015858	nucleoside transport	Biological Process	1	3	0.200409	0.454283	0.333333	0.00131579	Afu4g09990
GO:0016263	glycoprotein-N-acetylgalactosamine 3-beta-galactosyltransferase activity	Molecular Function	1	3	0.200409	0.454283	0.333333	0.00131579	Afu3g07220
GO:0016267	O-glycan processing, core 1	Biological Process	1	3	0.200409	0.454283	0.333333	0.00131579	Afu3g07220
GO:0016307	obsolete phosphatidylinositol phosphate kinase activity	Molecular Function	1	3	0.200409	0.454283	0.333333	0.00131579	Afu2g14040
GO:0016471	vacuolar proton-transporting V-type ATPase complex	Cellular Component	1	3	0.200409	0.454283	0.333333	0.00131579	Afu7g02020
GO:0016657	obsolete oxidoreductase activity, acting on NAD(P)H, nitrogenous group as acceptor	Molecular Function	1	3	0.200409	0.454283	0.333333	0.00131579	Afu4g09920
GO:0016799	hydrolase activity, hydrolyzing N-glycosyl compounds	Molecular Function	1	3	0.200409	0.454283	0.333333	0.00131579	Afu6g04800
GO:0018345	protein palmitoylation	Biological Process	1	3	0.200409	0.454283	0.333333	0.00131579	Afu5g08740
GO:0018401	peptidyl-proline hydroxylation to 4-hydroxy-L-proline	Biological Process	1	3	0.200409	0.454283	0.333333	0.00131579	Afu3g11980
GO:0018784	(S)-2-haloacid dehalogenase activity	Molecular Function	1	3	0.200409	0.454283	0.333333	0.00131579	Afu2g07750
GO:0019915	lipid storage	Biological Process	1	3	0.200409	0.454283	0.333333	0.00131579	Afu1g05870
GO:0030125	clathrin vesicle coat	Cellular Component	1	3	0.200409	0.454283	0.333333	0.00131579	Afu4g10020
GO:0030261	chromosome condensation	Biological Process	1	3	0.200409	0.454283	0.333333	0.00131579	Afu3g06070
GO:0030896	checkpoint clamp complex	Cellular Component	1	3	0.200409	0.454283	0.333333	0.00131579	Afu4g12670
GO:0030942	endoplasmic reticulum signal peptide binding	Molecular Function	1	3	0.200409	0.454283	0.333333	0.00131579	Afu2g01990
GO:0031235	obsolete intrinsic component of the cytoplasmic side of the plasma membrane	Cellular Component	1	3	0.200409	0.454283	0.333333	0.00131579	Afu6g07270
GO:0031415	NatA complex	Cellular Component	1	3	0.200409	0.454283	0.333333	0.00131579	Afu1g09600
GO:0032786	positive regulation of DNA-templated transcription, elongation	Biological Process	1	3	0.200409	0.454283	0.333333	0.00131579	Afu2g12130
GO:0033167	ARC complex	Cellular Component	1	3	0.200409	0.454283	0.333333	0.00131579	Afu5g11440
GO:0033315	meiotic G2/MI DNA replication checkpoint signaling	Biological Process	1	3	0.200409	0.454283	0.333333	0.00131579	Afu4g12670
GO:0033540	fatty acid beta-oxidation using acyl-CoA oxidase	Biological Process	1	3	0.200409	0.454283	0.333333	0.00131579	Afu7g06090
GO:0034389	lipid droplet organization	Biological Process	1	3	0.200409	0.454283	0.333333	0.00131579	Afu1g05870
GO:0035859	Seh1-associated complex	Cellular Component	1	3	0.200409	0.454283	0.333333	0.00131579	Afu4g06090
GO:0042125	protein galactosylation	Biological Process	1	3	0.200409	0.454283	0.333333	0.00131579	Afu6g00550
GO:0042406	extrinsic component of endoplasmic reticulum membrane	Cellular Component	1	3	0.200409	0.454283	0.333333	0.00131579	Afu4g13400
GO:0042450	arginine biosynthetic process via ornithine	Biological Process	1	3	0.200409	0.454283	0.333333	0.00131579	Afu4g07190
GO:0042719	mitochondrial intermembrane space protein transporter complex	Cellular Component	1	3	0.200409	0.454283	0.333333	0.00131579	Afu2g01050
GO:0042721	TIM22 mitochondrial import inner membrane insertion complex	Cellular Component	1	3	0.200409	0.454283	0.333333	0.00131579	Afu2g01050
GO:0042764	ascospore-type prospore	Cellular Component	1	3	0.200409	0.454283	0.333333	0.00131579	Afu2g03490
GO:0043240	Fanconi anaemia nuclear complex	Cellular Component	1	3	0.200409	0.454283	0.333333	0.00131579	Afu3g06330
GO:0043291	RAVE complex	Cellular Component	1	3	0.200409	0.454283	0.333333	0.00131579	Afu2g02300
GO:0043628	regulatory ncRNA 3'-end processing	Biological Process	1	3	0.200409	0.454283	0.333333	0.00131579	Afu7g00870
GO:0043813	phosphatidylinositol-3,5-bisphosphate 5-phosphatase activity	Molecular Function	1	3	0.200409	0.454283	0.333333	0.00131579	Afu2g16640
GO:0043966	obsolete histone H3 acetylation	Biological Process	1	3	0.200409	0.454283	0.333333	0.00131579	Afu4g12650
GO:0045140	inositol phosphoceramide synthase activity	Molecular Function	1	3	0.200409	0.454283	0.333333	0.00131579	Afu8g04560
GO:0045727	positive regulation of translation	Biological Process	1	3	0.200409	0.454283	0.333333	0.00131579	Afu6g11460
GO:0046578	regulation of Ras protein signal transduction	Biological Process	1	3	0.200409	0.454283	0.333333	0.00131579	Afu4g08120
GO:0046677	response to antibiotic	Biological Process	1	3	0.200409	0.454283	0.333333	0.00131579	Afu4g11720
GO:0046975	histone H3K36 methyltransferase activity	Molecular Function	1	3	0.200409	0.454283	0.333333	0.00131579	Afu5g08460
GO:0048268	clathrin coat assembly	Biological Process	1	3	0.200409	0.454283	0.333333	0.00131579	Afu4g10020
GO:0048589	developmental growth	Biological Process	1	3	0.200409	0.454283	0.333333	0.00131579	Afu5g07260
GO:0051292	nuclear pore complex assembly	Biological Process	1	3	0.200409	0.454283	0.333333	0.00131579	Afu1g04850
GO:0051783	regulation of nuclear division	Biological Process	1	3	0.200409	0.454283	0.333333	0.00131579	Afu1g13250
GO:0060003	copper ion export	Biological Process	1	3	0.200409	0.454283	0.333333	0.00131579	Afu5g01520
GO:0061024	membrane organization	Biological Process	1	3	0.200409	0.454283	0.333333	0.00131579	Afu1g13195
GO:0061459	L-arginine transmembrane transporter activity	Molecular Function	1	3	0.200409	0.454283	0.333333	0.00131579	Afu5g09300
GO:0061578	K63-linked deubiquitinase activity	Molecular Function	1	3	0.200409	0.454283	0.333333	0.00131579	Afu2g03400
GO:0061817	endoplasmic reticulum-plasma membrane tethering	Biological Process	1	3	0.200409	0.454283	0.333333	0.00131579	Afu4g11110
GO:0070509	calcium ion import	Biological Process	1	3	0.200409	0.454283	0.333333	0.00131579	Afu3g09060
GO:0070573	metallodipeptidase activity	Molecular Function	1	3	0.200409	0.454283	0.333333	0.00131579	Afu6g11500
GO:0070577	lysine-acetylated histone binding	Molecular Function	1	3	0.200409	0.454283	0.333333	0.00131579	Afu4g12650
GO:0070797	negative regulation of cleistothecium development	Biological Process	1	3	0.200409	0.454283	0.333333	0.00131579	Afu2g03490
GO:0070829	obsolete heterochromatin maintenance	Biological Process	1	3	0.200409	0.454283	0.333333	0.00131579	Afu5g03720
GO:0071497	cellular response to freezing	Biological Process	1	3	0.200409	0.454283	0.333333	0.00131579	Afu7g04520
GO:0071821	FANCM-MHF complex	Cellular Component	1	3	0.200409	0.454283	0.333333	0.00131579	Afu3g06330
GO:0071918	urea transmembrane transport	Biological Process	1	3	0.200409	0.454283	0.333333	0.00131579	Afu1g04870
GO:0090114	COPII-coated vesicle budding	Biological Process	1	3	0.200409	0.454283	0.333333	0.00131579	Afu4g06090
GO:0090155	negative regulation of sphingolipid biosynthetic process	Biological Process	1	3	0.200409	0.454283	0.333333	0.00131579	Afu2g01590
GO:0120013	lipid transfer activity	Molecular Function	1	3	0.200409	0.454283	0.333333	0.00131579	Afu3g13820
GO:0120164	conidium germination	Biological Process	1	3	0.200409	0.454283	0.333333	0.00131579	Afu4g12650
GO:1902476	chloride transmembrane transport	Biological Process	1	3	0.200409	0.454283	0.333333	0.00131579	Afu4g02970
GO:1902906	proteasome storage granule assembly	Biological Process	1	3	0.200409	0.454283	0.333333	0.00131579	Afu2g03400
GO:1902983	DNA strand elongation involved in mitotic DNA replication	Biological Process	1	3	0.200409	0.454283	0.333333	0.00131579	Afu4g12430
GO:1903394	protein localization to kinetochore involved in kinetochore assembly	Biological Process	1	3	0.200409	0.454283	0.333333	0.00131579	Afu3g06330
GO:1903778	protein localization to vacuolar membrane	Biological Process	1	3	0.200409	0.454283	0.333333	0.00131579	Afu6g12890
GO:1904161	DNA synthesis involved in UV-damage excision repair	Biological Process	1	3	0.200409	0.454283	0.333333	0.00131579	Afu6g10560
GO:1990316	Atg1/ULK1 kinase complex	Cellular Component	1	3	0.200409	0.454283	0.333333	0.00131579	Afu2g04770
GO:0051603	proteolysis involved in protein catabolic process	Biological Process	3	22	0.20727	0.469048	0.136364	0.00394737	Afu3g07040, Afu3g11300, Afu6g08960
GO:0005811	lipid droplet	Cellular Component	4	33	0.209973	0.474371	0.121212	0.00526316	Afu2g02480, Afu4g12040, Afu6g07270, Afu8g02590
GO:0000727	double-strand break repair via break-induced replication	Biological Process	2	12	0.211528	0.474709	0.166667	0.00263158	Afu4g12430, Afu6g08210
GO:0005779	obsolete integral component of peroxisomal membrane	Cellular Component	2	12	0.211528	0.474709	0.166667	0.00263158	Afu5g04310, Afu6g10070
GO:0008134	transcription factor binding	Molecular Function	2	12	0.211528	0.474709	0.166667	0.00263158	Afu5g03660, Afu5g08840
GO:0010515	negative regulation of induction of conjugation with cellular fusion	Biological Process	2	12	0.211528	0.474709	0.166667	0.00263158	Afu2g03490, Afu4g12650
GO:0006886	intracellular protein transport	Biological Process	9	93	0.223937	0.493446	0.0967742	0.0118421	Afu1g16970, Afu3g10740, Afu4g08040, Afu4g10020, Afu4g13490, Afu5g03260, Afu6g13020, Afu7g03640, Afu7g05790
GO:0005874	microtubule	Cellular Component	3	23	0.226567	0.493446	0.130435	0.00394737	Afu1g04850, Afu3g10260, Afu7g00250
GO:0016310	phosphorylation	Biological Process	3	23	0.226567	0.493446	0.130435	0.00394737	Afu2g11490, Afu2g13600, Afu3g12530
GO:1902600	proton transmembrane transport	Biological Process	3	23	0.226567	0.493446	0.130435	0.00394737	Afu2g11330, Afu7g02020, AfuMt00100
GO:0034599	cellular response to oxidative stress	Biological Process	10	106	0.230528	0.493446	0.0943396	0.0131579	Afu1g09090, Afu2g03140, Afu2g03490, Afu2g16510, Afu3g01790, Afu3g12530, Afu3g14270, Afu4g09920, Afu5g01440, Afu5g12260
GO:0000011	vacuole inheritance	Biological Process	2	13	0.238816	0.493446	0.153846	0.00263158	Afu3g10740, Afu4g09520
GO:0004316	3-oxoacyl-[acyl-carrier-protein] reductase (NADPH) activity	Molecular Function	2	13	0.238816	0.493446	0.153846	0.00263158	Afu6g11210, Afu7g04980
GO:0005815	microtubule organizing center	Cellular Component	2	13	0.238816	0.493446	0.153846	0.00263158	Afu4g11160, Afu5g02730
GO:0007035	vacuolar acidification	Biological Process	2	13	0.238816	0.493446	0.153846	0.00263158	Afu2g11330, Afu4g06290
GO:0008106	alcohol dehydrogenase (NADP+) activity	Molecular Function	2	13	0.238816	0.493446	0.153846	0.00263158	Afu1g09750, Afu6g00510
GO:0009062	fatty acid catabolic process	Biological Process	2	13	0.238816	0.493446	0.153846	0.00263158	Afu2g16930, Afu4g13510
GO:0030436	asexual sporulation	Biological Process	2	13	0.238816	0.493446	0.153846	0.00263158	Afu3g09060, Afu4g07190
GO:0030473	nuclear migration along microtubule	Biological Process	2	13	0.238816	0.493446	0.153846	0.00263158	Afu1g04850, Afu7g00250
GO:0031261	DNA replication preinitiation complex	Cellular Component	2	13	0.238816	0.493446	0.153846	0.00263158	Afu4g12430, Afu6g08210
GO:0075307	positive regulation of conidium formation	Biological Process	2	13	0.238816	0.493446	0.153846	0.00263158	Afu3g07140, Afu4g12650
GO:0102131	obsolete 3-oxo-glutaryl-[acp] methyl ester reductase activity	Molecular Function	2	13	0.238816	0.493446	0.153846	0.00263158	Afu6g11210, Afu7g04980
GO:0102132	obsolete 3-oxo-pimeloyl-[acp] methyl ester reductase activity	Molecular Function	2	13	0.238816	0.493446	0.153846	0.00263158	Afu6g11210, Afu7g04980
GO:0046982	protein heterodimerization activity	Molecular Function	4	35	0.241341	0.493446	0.114286	0.00526316	Afu1g13790, Afu3g05360, Afu3g06330, Afu5g03660
GO:0000278	mitotic cell cycle	Biological Process	3	24	0.246187	0.493446	0.125	0.00394737	Afu1g07310, Afu3g10260, Afu7g00250
GO:0005743	mitochondrial inner membrane	Cellular Component	11	121	0.252494	0.493446	0.0909091	0.0144737	Afu1g13195, Afu2g01050, Afu2g14905, Afu2g16930, Afu3g13000, Afu4g07750, Afu4g10370, Afu4g10920, Afu4g12340, Afu6g02960, AfuMt00040
GO:0008033	tRNA processing	Biological Process	4	36	0.257408	0.493446	0.111111	0.00526316	Afu2g02890, Afu2g11800, Afu2g12020, Afu6g08610
GO:0000038	very long-chain fatty acid metabolic process	Biological Process	1	4	0.257863	0.493446	0.25	0.00131579	Afu6g07270
GO:0000128	flocculation	Biological Process	1	4	0.257863	0.493446	0.25	0.00131579	Afu3g13490
GO:0000138	Golgi trans cisterna	Cellular Component	1	4	0.257863	0.493446	0.25	0.00131579	Afu1g09680
GO:0000199	obsolete activation of MAPK activity involved in cell wall organization or biogenesis	Biological Process	1	4	0.257863	0.493446	0.25	0.00131579	Afu3g07050
GO:0000250	lanosterol synthase activity	Molecular Function	1	4	0.257863	0.493446	0.25	0.00131579	Afu4g12040
GO:0000288	nuclear-transcribed mRNA catabolic process, deadenylation-dependent decay	Biological Process	1	4	0.257863	0.493446	0.25	0.00131579	Afu2g11800
GO:0000339	RNA cap binding	Molecular Function	1	4	0.257863	0.493446	0.25	0.00131579	Afu2g11800
GO:0000755	cytogamy	Biological Process	1	4	0.257863	0.493446	0.25	0.00131579	Afu5g07880
GO:0000777	kinetochore	Cellular Component	1	4	0.257863	0.493446	0.25	0.00131579	Afu2g13330
GO:0000821	regulation of arginine metabolic process	Biological Process	1	4	0.257863	0.493446	0.25	0.00131579	Afu6g01970
GO:0000917	division septum assembly	Biological Process	1	4	0.257863	0.493446	0.25	0.00131579	Afu6g02840
GO:0000941	inner kinetochore	Cellular Component	1	4	0.257863	0.493446	0.25	0.00131579	Afu2g04950
GO:0003756	protein disulfide isomerase activity	Molecular Function	1	4	0.257863	0.493446	0.25	0.00131579	Afu5g12260
GO:0003854	3-beta-hydroxy-delta5-steroid dehydrogenase activity	Molecular Function	1	4	0.257863	0.493446	0.25	0.00131579	Afu2g17400
GO:0003951	NAD+ kinase activity	Molecular Function	1	4	0.257863	0.493446	0.25	0.00131579	Afu5g12870
GO:0004099	chitin deacetylase activity	Molecular Function	1	4	0.257863	0.493446	0.25	0.00131579	Afu5g11410
GO:0004775	succinate-CoA ligase (ADP-forming) activity	Molecular Function	1	4	0.257863	0.493446	0.25	0.00131579	Afu4g00290
GO:0004776	succinate-CoA ligase (GDP-forming) activity	Molecular Function	1	4	0.257863	0.493446	0.25	0.00131579	Afu4g00290
GO:0005216	monoatomic ion channel activity	Molecular Function	1	4	0.257863	0.493446	0.25	0.00131579	Afu3g13490
GO:0005313	L-glutamate transmembrane transporter activity	Molecular Function	1	4	0.257863	0.493446	0.25	0.00131579	Afu5g09300
GO:0005689	U12-type spliceosomal complex	Cellular Component	1	4	0.257863	0.493446	0.25	0.00131579	Afu1g06080
GO:0005775	vacuolar lumen	Cellular Component	1	4	0.257863	0.493446	0.25	0.00131579	Afu2g10900
GO:0005875	microtubule associated complex	Cellular Component	1	4	0.257863	0.493446	0.25	0.00131579	Afu1g04850
GO:0006097	glyoxylate cycle	Biological Process	1	4	0.257863	0.493446	0.25	0.00131579	Afu4g13510
GO:0006285	base-excision repair, AP site formation	Biological Process	1	4	0.257863	0.493446	0.25	0.00131579	Afu4g06800
GO:0006333	chromatin organization	Biological Process	1	4	0.257863	0.493446	0.25	0.00131579	Afu5g04060
GO:0006561	proline biosynthetic process	Biological Process	1	4	0.257863	0.493446	0.25	0.00131579	Afu3g02310
GO:0006569	tryptophan catabolic process	Biological Process	1	4	0.257863	0.493446	0.25	0.00131579	Afu2g10360
GO:0006813	potassium ion transport	Biological Process	1	4	0.257863	0.493446	0.25	0.00131579	Afu1g14250
GO:0008420	RNA polymerase II CTD heptapeptide repeat phosphatase activity	Molecular Function	1	4	0.257863	0.493446	0.25	0.00131579	Afu2g10310
GO:0009410	response to xenobiotic stimulus	Biological Process	1	4	0.257863	0.493446	0.25	0.00131579	Afu5g06790
GO:0009636	response to toxic substance	Biological Process	1	4	0.257863	0.493446	0.25	0.00131579	Afu8g02590
GO:0010883	regulation of lipid storage	Biological Process	1	4	0.257863	0.493446	0.25	0.00131579	Afu3g01280
GO:0015189	L-lysine transmembrane transporter activity	Molecular Function	1	4	0.257863	0.493446	0.25	0.00131579	Afu5g09300
GO:0016104	triterpenoid biosynthetic process	Biological Process	1	4	0.257863	0.493446	0.25	0.00131579	Afu4g12040
GO:0016233	telomere capping	Biological Process	1	4	0.257863	0.493446	0.25	0.00131579	Afu1g06430
GO:0016805	dipeptidase activity	Molecular Function	1	4	0.257863	0.493446	0.25	0.00131579	Afu6g03710
GO:0016866	intramolecular transferase activity	Molecular Function	1	4	0.257863	0.493446	0.25	0.00131579	Afu4g12040
GO:0018022	peptidyl-lysine methylation	Biological Process	1	4	0.257863	0.493446	0.25	0.00131579	Afu2g09930
GO:0019674	NAD metabolic process	Biological Process	1	4	0.257863	0.493446	0.25	0.00131579	Afu5g12870
GO:0019706	protein-cysteine S-palmitoyltransferase activity	Molecular Function	1	4	0.257863	0.493446	0.25	0.00131579	Afu5g08740
GO:0019805	quinolinate biosynthetic process	Biological Process	1	4	0.257863	0.493446	0.25	0.00131579	Afu2g10360
GO:0030131	clathrin adaptor complex	Cellular Component	1	4	0.257863	0.493446	0.25	0.00131579	Afu4g13490
GO:0030286	dynein complex	Cellular Component	1	4	0.257863	0.493446	0.25	0.00131579	Afu1g04850
GO:0031047	regulatory ncRNA-mediated gene silencing	Biological Process	1	4	0.257863	0.493446	0.25	0.00131579	Afu5g11440
GO:0031119	tRNA pseudouridine synthesis	Biological Process	1	4	0.257863	0.493446	0.25	0.00131579	Afu2g16360
GO:0031418	L-ascorbic acid binding	Molecular Function	1	4	0.257863	0.493446	0.25	0.00131579	Afu3g11980
GO:0031957	very long-chain fatty acid-CoA ligase activity	Molecular Function	1	4	0.257863	0.493446	0.25	0.00131579	Afu6g07270
GO:0032210	regulation of telomere maintenance via telomerase	Biological Process	1	4	0.257863	0.493446	0.25	0.00131579	Afu6g08610
GO:0032220	plasma membrane fusion involved in cytogamy	Biological Process	1	4	0.257863	0.493446	0.25	0.00131579	Afu3g09060
GO:0032979	protein insertion into mitochondrial inner membrane from matrix	Biological Process	1	4	0.257863	0.493446	0.25	0.00131579	Afu3g13000
GO:0033180	proton-transporting V-type ATPase, V1 domain	Cellular Component	1	4	0.257863	0.493446	0.25	0.00131579	Afu2g11330
GO:0033215	reductive iron assimilation	Biological Process	1	4	0.257863	0.493446	0.25	0.00131579	Afu4g03940
GO:0034251	regulation of amide catabolic process	Biological Process	1	4	0.257863	0.493446	0.25	0.00131579	Afu6g01970
GO:0034498	early endosome to Golgi transport	Biological Process	1	4	0.257863	0.493446	0.25	0.00131579	Afu4g12950
GO:0034729	obsolete histone H3-K79 methylation	Biological Process	1	4	0.257863	0.493446	0.25	0.00131579	Afu6g12710
GO:0035493	SNARE complex assembly	Biological Process	1	4	0.257863	0.493446	0.25	0.00131579	Afu8g04020
GO:0035615	clathrin adaptor activity	Molecular Function	1	4	0.257863	0.493446	0.25	0.00131579	Afu1g14010
GO:0036498	IRE1-mediated unfolded protein response	Biological Process	1	4	0.257863	0.493446	0.25	0.00131579	Afu1g09690
GO:0042300	beta-amyrin synthase activity	Molecular Function	1	4	0.257863	0.493446	0.25	0.00131579	Afu4g12040
GO:0042593	glucose homeostasis	Biological Process	1	4	0.257863	0.493446	0.25	0.00131579	Afu2g13600
GO:0043066	negative regulation of apoptotic process	Biological Process	1	4	0.257863	0.493446	0.25	0.00131579	Afu4g08750
GO:0043420	anthranilate metabolic process	Biological Process	1	4	0.257863	0.493446	0.25	0.00131579	Afu2g10360
GO:0043625	delta DNA polymerase complex	Cellular Component	1	4	0.257863	0.493446	0.25	0.00131579	Afu6g10560
GO:0044539	long-chain fatty acid import into cell	Biological Process	1	4	0.257863	0.493446	0.25	0.00131579	Afu6g07270
GO:0044878	mitotic cytokinesis checkpoint signaling	Biological Process	1	4	0.257863	0.493446	0.25	0.00131579	Afu6g02840
GO:0045132	meiotic chromosome segregation	Biological Process	1	4	0.257863	0.493446	0.25	0.00131579	Afu5g11350
GO:0045143	homologous chromosome segregation	Biological Process	1	4	0.257863	0.493446	0.25	0.00131579	Afu4g03980
GO:0045910	negative regulation of DNA recombination	Biological Process	1	4	0.257863	0.493446	0.25	0.00131579	Afu3g06070
GO:0047429	nucleoside triphosphate diphosphatase activity	Molecular Function	1	4	0.257863	0.493446	0.25	0.00131579	Afu5g05560
GO:0048015	phosphatidylinositol-mediated signaling	Biological Process	1	4	0.257863	0.493446	0.25	0.00131579	Afu1g13250
GO:0048029	monosaccharide binding	Molecular Function	1	4	0.257863	0.493446	0.25	0.00131579	Afu6g02460
GO:0048500	signal recognition particle	Cellular Component	1	4	0.257863	0.493446	0.25	0.00131579	Afu2g01990
GO:0051920	peroxiredoxin activity	Molecular Function	1	4	0.257863	0.493446	0.25	0.00131579	Afu6g11590
GO:0060049	regulation of protein glycosylation	Biological Process	1	4	0.257863	0.493446	0.25	0.00131579	Afu3g08340
GO:0070916	inositol phosphoceramide synthase complex	Cellular Component	1	4	0.257863	0.493446	0.25	0.00131579	Afu8g04560
GO:0070940	obsolete dephosphorylation of RNA polymerase II C-terminal domain	Biological Process	1	4	0.257863	0.493446	0.25	0.00131579	Afu2g10310
GO:0070941	eisosome assembly	Biological Process	1	4	0.257863	0.493446	0.25	0.00131579	Afu2g01590
GO:0071230	cellular response to amino acid stimulus	Biological Process	1	4	0.257863	0.493446	0.25	0.00131579	Afu2g02510
GO:0071786	endoplasmic reticulum tubular network organization	Biological Process	1	4	0.257863	0.493446	0.25	0.00131579	Afu4g02920
GO:0098703	calcium ion import across plasma membrane	Biological Process	1	4	0.257863	0.493446	0.25	0.00131579	Afu3g13490
GO:1900381	positive regulation of asperthecin biosynthetic process	Biological Process	1	4	0.257863	0.493446	0.25	0.00131579	Afu2g02540
GO:1904788	obsolete positive regulation of induction of conjugation with cellular fusion by regulation of transcription from RNA polymerase II promoter	Biological Process	1	4	0.257863	0.493446	0.25	0.00131579	Afu2g12130
GO:0005763	mitochondrial small ribosomal subunit	Cellular Component	3	25	0.266055	0.501692	0.12	0.00394737	Afu1g04400, Afu1g12065, Afu4g07640
GO:0000413	protein peptidyl-prolyl isomerization	Biological Process	2	14	0.266257	0.501692	0.142857	0.00263158	Afu5g01890, Afu5g13350
GO:0005881	cytoplasmic microtubule	Cellular Component	2	14	0.266257	0.501692	0.142857	0.00263158	Afu1g04850, Afu7g00250
GO:0008320	protein transmembrane transporter activity	Molecular Function	2	14	0.266257	0.501692	0.142857	0.00263158	Afu3g13000, Afu8g04260
GO:0016485	protein processing	Biological Process	2	14	0.266257	0.501692	0.142857	0.00263158	Afu1g06420, Afu3g08340
GO:0016558	protein import into peroxisome matrix	Biological Process	2	14	0.266257	0.501692	0.142857	0.00263158	Afu1g03560, Afu1g15400
GO:0031314	extrinsic component of mitochondrial inner membrane	Cellular Component	2	14	0.266257	0.501692	0.142857	0.00263158	Afu2g07560, Afu4g10370
GO:0045893	positive regulation of DNA-templated transcription	Biological Process	2	14	0.266257	0.501692	0.142857	0.00263158	Afu4g06090, Afu5g08840
GO:0046695	SLIK (SAGA-like) complex	Cellular Component	2	14	0.266257	0.501692	0.142857	0.00263158	Afu4g12650, Afu6g12710
GO:0046777	protein autophosphorylation	Biological Process	2	14	0.266257	0.501692	0.142857	0.00263158	Afu2g03490, Afu3g12530
GO:2001307	xanthone-containing compound biosynthetic process	Biological Process	2	14	0.266257	0.501692	0.142857	0.00263158	Afu1g11010, Afu7g04980
GO:0016705	oxidoreductase activity, acting on paired donors, with incorporation or reduction of molecular oxygen	Molecular Function	8	86	0.276405	0.520089	0.0930233	0.0105263	Afu1g01690, Afu1g11390, Afu2g04290, Afu2g14440, Afu3g11980, Afu5g02610, Afu6g08460, Afu6g13940
GO:0005509	calcium ion binding	Molecular Function	5	50	0.288955	0.542191	0.1	0.00657895	Afu1g02930, Afu1g13250, Afu2g03230, Afu4g11160, Afu5g11640
GO:0006974	DNA damage response	Biological Process	5	50	0.288955	0.542191	0.1	0.00657895	Afu1g07310, Afu1g13790, Afu2g16130, Afu4g06800, Afu4g13150
GO:0009405	obsolete pathogenesis	Biological Process	16	190	0.292026	0.543884	0.0842105	0.0210526	Afu1g02040, Afu1g06420, Afu2g01590, Afu2g11330, Afu3g10740, Afu3g13120, Afu3g13490, Afu3g13820, Afu4g04210, Afu4g04750, Afu4g05910, Afu4g12650, Afu4g13510, Afu5g02100, Afu6g02460, Afu6g13020
GO:0005773	vacuole	Cellular Component	2	15	0.293688	0.543884	0.133333	0.00263158	Afu2g08630, Afu8g05360
GO:0005839	proteasome core complex	Cellular Component	2	15	0.293688	0.543884	0.133333	0.00263158	Afu3g11300, Afu6g08960
GO:0006414	translational elongation	Biological Process	2	15	0.293688	0.543884	0.133333	0.00263158	Afu2g04630, Afu5g12580
GO:0006749	glutathione metabolic process	Biological Process	2	15	0.293688	0.543884	0.133333	0.00263158	Afu2g02490, Afu4g07870
GO:0010499	proteasomal ubiquitin-independent protein catabolic process	Biological Process	2	15	0.293688	0.543884	0.133333	0.00263158	Afu3g11300, Afu6g08960
GO:0019843	rRNA binding	Molecular Function	2	15	0.293688	0.543884	0.133333	0.00263158	Afu1g12065, Afu5g11830
GO:0030476	ascospore wall assembly	Biological Process	2	15	0.293688	0.543884	0.133333	0.00263158	Afu2g02480, Afu5g01520
GO:0005198	structural molecule activity	Molecular Function	3	27	0.30626	0.543884	0.111111	0.00394737	Afu3g10700, Afu4g06090, Afu4g10020
GO:0006486	protein glycosylation	Biological Process	3	27	0.30626	0.543884	0.111111	0.00394737	Afu4g08410, Afu5g03580, Afu5g13210
GO:0000837	Doa10p ubiquitin ligase complex	Cellular Component	1	5	0.311193	0.543884	0.2	0.00131579	Afu5g04060
GO:0004356	glutamine synthetase activity	Molecular Function	1	5	0.311193	0.543884	0.2	0.00131579	Afu3g07140
GO:0005227	calcium-activated cation channel activity	Molecular Function	1	5	0.311193	0.543884	0.2	0.00131579	Afu3g13490
GO:0005657	replication fork	Cellular Component	1	5	0.311193	0.543884	0.2	0.00131579	Afu3g14460
GO:0005786	signal recognition particle, endoplasmic reticulum targeting	Cellular Component	1	5	0.311193	0.543884	0.2	0.00131579	Afu2g01990
GO:0006107	oxaloacetate metabolic process	Biological Process	1	5	0.311193	0.543884	0.2	0.00131579	Afu4g13030
GO:0006621	protein retention in ER lumen	Biological Process	1	5	0.311193	0.543884	0.2	0.00131579	Afu5g03260
GO:0006673	inositol phosphoceramide metabolic process	Biological Process	1	5	0.311193	0.543884	0.2	0.00131579	Afu8g04560
GO:0006875	obsolete intracellular metal ion homeostasis	Biological Process	1	5	0.311193	0.543884	0.2	0.00131579	Afu2g11330
GO:0007009	plasma membrane organization	Biological Process	1	5	0.311193	0.543884	0.2	0.00131579	Afu2g01590
GO:0008173	RNA methyltransferase activity	Molecular Function	1	5	0.311193	0.543884	0.2	0.00131579	Afu6g08610
GO:0008574	plus-end-directed microtubule motor activity	Molecular Function	1	5	0.311193	0.543884	0.2	0.00131579	Afu1g04850
GO:0009044	xylan 1,4-beta-xylosidase activity	Molecular Function	1	5	0.311193	0.543884	0.2	0.00131579	Afu8g04710
GO:0010506	regulation of autophagy	Biological Process	1	5	0.311193	0.543884	0.2	0.00131579	Afu2g02510
GO:0016560	protein import into peroxisome matrix, docking	Biological Process	1	5	0.311193	0.543884	0.2	0.00131579	Afu1g15400
GO:0016597	amino acid binding	Molecular Function	1	5	0.311193	0.543884	0.2	0.00131579	Afu4g07190
GO:0017070	U6 snRNA binding	Molecular Function	1	5	0.311193	0.543884	0.2	0.00131579	Afu2g12020
GO:0018230	peptidyl-L-cysteine S-palmitoylation	Biological Process	1	5	0.311193	0.543884	0.2	0.00131579	Afu5g08740
GO:0019563	glycerol catabolic process	Biological Process	1	5	0.311193	0.543884	0.2	0.00131579	Afu2g11020
GO:0030100	regulation of endocytosis	Biological Process	1	5	0.311193	0.543884	0.2	0.00131579	Afu7g02540
GO:0030136	clathrin-coated vesicle	Cellular Component	1	5	0.311193	0.543884	0.2	0.00131579	Afu1g14010
GO:0030139	endocytic vesicle	Cellular Component	1	5	0.311193	0.543884	0.2	0.00131579	Afu4g08040
GO:0031139	positive regulation of conjugation with cellular fusion	Biological Process	1	5	0.311193	0.543884	0.2	0.00131579	Afu2g02510
GO:0032126	eisosome	Cellular Component	1	5	0.311193	0.543884	0.2	0.00131579	Afu2g01590
GO:0033014	tetrapyrrole biosynthetic process	Biological Process	1	5	0.311193	0.543884	0.2	0.00131579	Afu3g13120
GO:0033177	proton-transporting two-sector ATPase complex, proton-transporting domain	Cellular Component	1	5	0.311193	0.543884	0.2	0.00131579	AfuMt00100
GO:0042594	response to starvation	Biological Process	1	5	0.311193	0.543884	0.2	0.00131579	Afu1g03030
GO:0044571	[2Fe-2S] cluster assembly	Biological Process	1	5	0.311193	0.543884	0.2	0.00131579	Afu8g04610
GO:0044695	Dsc E3 ubiquitin ligase complex	Cellular Component	1	5	0.311193	0.543884	0.2	0.00131579	Afu3g08340
GO:0051131	chaperone-mediated protein complex assembly	Biological Process	1	5	0.311193	0.543884	0.2	0.00131579	Afu3g13000
GO:0051220	cytoplasmic sequestering of protein	Biological Process	1	5	0.311193	0.543884	0.2	0.00131579	Afu6g02840
GO:0051228	mitotic spindle disassembly	Biological Process	1	5	0.311193	0.543884	0.2	0.00131579	Afu7g00250
GO:0060261	positive regulation of transcription initiation by RNA polymerase II	Biological Process	1	5	0.311193	0.543884	0.2	0.00131579	Afu2g07460
GO:0061188	negative regulation of rDNA heterochromatin formation	Biological Process	1	5	0.311193	0.543884	0.2	0.00131579	Afu5g08840
GO:0061496	half bridge of mitotic spindle pole body	Cellular Component	1	5	0.311193	0.543884	0.2	0.00131579	Afu4g11160
GO:0070072	vacuolar proton-transporting V-type ATPase complex assembly	Biological Process	1	5	0.311193	0.543884	0.2	0.00131579	Afu2g05200
GO:0070911	global genome nucleotide-excision repair	Biological Process	1	5	0.311193	0.543884	0.2	0.00131579	Afu1g13790
GO:0071500	cellular response to nitrosative stress	Biological Process	1	5	0.311193	0.543884	0.2	0.00131579	Afu5g03930
GO:0071782	endoplasmic reticulum tubular network	Cellular Component	1	5	0.311193	0.543884	0.2	0.00131579	Afu4g02920
GO:0072659	protein localization to plasma membrane	Biological Process	1	5	0.311193	0.543884	0.2	0.00131579	Afu2g01590
GO:0097526	spliceosomal tri-snRNP complex	Cellular Component	1	5	0.311193	0.543884	0.2	0.00131579	Afu2g12020
GO:1905267	obsolete endonucleolytic cleavage involved in tRNA processing	Biological Process	1	5	0.311193	0.543884	0.2	0.00131579	Afu6g05270
GO:1990426	mitotic recombination-dependent replication fork processing	Biological Process	1	5	0.311193	0.543884	0.2	0.00131579	Afu5g03720
GO:0006783	heme biosynthetic process	Biological Process	2	16	0.32097	0.556651	0.125	0.00263158	Afu3g13120, Afu4g12340
GO:0007034	vacuolar transport	Biological Process	2	16	0.32097	0.556651	0.125	0.00263158	Afu1g06420, Afu4g11000
GO:0034515	proteasome storage granule	Cellular Component	2	16	0.32097	0.556651	0.125	0.00263158	Afu2g03400, Afu6g08960
GO:0060090	molecular adaptor activity	Molecular Function	2	16	0.32097	0.556651	0.125	0.00263158	Afu6g12710, Afu6g12890
GO:0071467	cellular response to pH	Biological Process	2	16	0.32097	0.556651	0.125	0.00263158	Afu1g06420, Afu2g14900
GO:0072686	mitotic spindle	Cellular Component	2	16	0.32097	0.556651	0.125	0.00263158	Afu3g10260, Afu4g03980
GO:0000070	mitotic sister chromatid segregation	Biological Process	3	28	0.32647	0.565462	0.107143	0.00394737	Afu2g04950, Afu3g09920, Afu7g00250
GO:0006338	chromatin remodeling	Biological Process	4	41	0.340053	0.58012	0.097561	0.00526316	Afu2g05620, Afu2g12960, Afu4g12650, Afu6g01970
GO:0000124	SAGA complex	Cellular Component	2	17	0.347983	0.58012	0.117647	0.00263158	Afu4g12650, Afu6g12710
GO:0000293	ferric-chelate reductase activity	Molecular Function	2	17	0.347983	0.58012	0.117647	0.00263158	Afu4g03940, Afu7g04970
GO:0004364	glutathione transferase activity	Molecular Function	2	17	0.347983	0.58012	0.117647	0.00263158	Afu2g02490, Afu4g07870
GO:0016584	obsolete nucleosome positioning	Biological Process	2	17	0.347983	0.58012	0.117647	0.00263158	Afu3g06070, Afu4g12650
GO:0031097	medial cortex	Cellular Component	2	17	0.347983	0.58012	0.117647	0.00263158	Afu3g10700, Afu6g02840
GO:0051301	cell division	Biological Process	4	42	0.356795	0.58012	0.0952381	0.00526316	Afu2g13330, Afu3g10260, Afu4g11160, Afu5g11350
GO:0000118	histone deacetylase complex	Cellular Component	1	6	0.360696	0.58012	0.166667	0.00131579	Afu2g11770
GO:0000290	deadenylation-dependent decapping of nuclear-transcribed mRNA	Biological Process	1	6	0.360696	0.58012	0.166667	0.00131579	Afu2g11800
GO:0000492	box C/D snoRNP assembly	Biological Process	1	6	0.360696	0.58012	0.166667	0.00131579	Afu1g04690
GO:0000712	resolution of meiotic recombination intermediates	Biological Process	1	6	0.360696	0.58012	0.166667	0.00131579	Afu3g06330
GO:0000839	Hrd1p ubiquitin ligase ERAD-L complex	Cellular Component	1	6	0.360696	0.58012	0.166667	0.00131579	Afu5g04060
GO:0001510	RNA methylation	Biological Process	1	6	0.360696	0.58012	0.166667	0.00131579	Afu6g08610
GO:0003774	cytoskeletal motor activity	Molecular Function	1	6	0.360696	0.58012	0.166667	0.00131579	Afu1g04850
GO:0003939	L-iditol 2-dehydrogenase activity	Molecular Function	1	6	0.360696	0.58012	0.166667	0.00131579	Afu1g11030
GO:0004084	branched-chain-amino-acid transaminase activity	Molecular Function	1	6	0.360696	0.58012	0.166667	0.00131579	Afu1g15260
GO:0005200	structural constituent of cytoskeleton	Molecular Function	1	6	0.360696	0.58012	0.166667	0.00131579	Afu7g00250
GO:0005619	ascospore wall	Cellular Component	1	6	0.360696	0.58012	0.166667	0.00131579	Afu2g02480
GO:0005637	nuclear inner membrane	Cellular Component	1	6	0.360696	0.58012	0.166667	0.00131579	Afu1g09690
GO:0005742	mitochondrial outer membrane translocase complex	Cellular Component	1	6	0.360696	0.58012	0.166667	0.00131579	Afu7g01900
GO:0006062	sorbitol catabolic process	Biological Process	1	6	0.360696	0.58012	0.166667	0.00131579	Afu1g11030
GO:0006066	alcohol metabolic process	Biological Process	1	6	0.360696	0.58012	0.166667	0.00131579	Afu6g00510
GO:0006120	mitochondrial electron transport, NADH to ubiquinone	Biological Process	1	6	0.360696	0.58012	0.166667	0.00131579	Afu5g02080
GO:0006145	purine nucleobase catabolic process	Biological Process	1	6	0.360696	0.58012	0.166667	0.00131579	Afu3g11340
GO:0006490	oligosaccharide-lipid intermediate biosynthetic process	Biological Process	1	6	0.360696	0.58012	0.166667	0.00131579	Afu5g13210
GO:0006782	protoporphyrinogen IX biosynthetic process	Biological Process	1	6	0.360696	0.58012	0.166667	0.00131579	Afu3g13120
GO:0006808	regulation of nitrogen utilization	Biological Process	1	6	0.360696	0.58012	0.166667	0.00131579	Afu6g01970
GO:0006972	hyperosmotic response	Biological Process	1	6	0.360696	0.58012	0.166667	0.00131579	Afu4g11720
GO:0007019	microtubule depolymerization	Biological Process	1	6	0.360696	0.58012	0.166667	0.00131579	Afu7g00250
GO:0008195	phosphatidate phosphatase activity	Molecular Function	1	6	0.360696	0.58012	0.166667	0.00131579	Afu1g06650
GO:0008361	regulation of cell size	Biological Process	1	6	0.360696	0.58012	0.166667	0.00131579	Afu2g02510
GO:0009451	RNA modification	Biological Process	1	6	0.360696	0.58012	0.166667	0.00131579	Afu2g16360
GO:0009982	pseudouridine synthase activity	Molecular Function	1	6	0.360696	0.58012	0.166667	0.00131579	Afu2g16360
GO:0010411	xyloglucan metabolic process	Biological Process	1	6	0.360696	0.58012	0.166667	0.00131579	Afu1g04730
GO:0016832	aldehyde-lyase activity	Molecular Function	1	6	0.360696	0.58012	0.166667	0.00131579	Afu3g11690
GO:0019568	arabinose catabolic process	Biological Process	1	6	0.360696	0.58012	0.166667	0.00131579	Afu3g14270
GO:0030003	intracellular monoatomic cation homeostasis	Biological Process	1	6	0.360696	0.58012	0.166667	0.00131579	Afu3g13490
GO:0030127	COPII vesicle coat	Cellular Component	1	6	0.360696	0.58012	0.166667	0.00131579	Afu4g06090
GO:0031080	nuclear pore outer ring	Cellular Component	1	6	0.360696	0.58012	0.166667	0.00131579	Afu4g06090
GO:0031204	post-translational protein targeting to membrane, translocation	Biological Process	1	6	0.360696	0.58012	0.166667	0.00131579	Afu8g04260
GO:0033698	Rpd3L complex	Cellular Component	1	6	0.360696	0.58012	0.166667	0.00131579	Afu5g08840
GO:0042148	DNA strand invasion	Biological Process	1	6	0.360696	0.58012	0.166667	0.00131579	Afu3g14460
GO:0042175	nuclear outer membrane-endoplasmic reticulum membrane network	Cellular Component	1	6	0.360696	0.58012	0.166667	0.00131579	Afu1g16970
GO:0042937	tripeptide transmembrane transporter activity	Molecular Function	1	6	0.360696	0.58012	0.166667	0.00131579	Afu3g00540
GO:0043015	gamma-tubulin binding	Molecular Function	1	6	0.360696	0.58012	0.166667	0.00131579	Afu5g02730
GO:0043047	single-stranded telomeric DNA binding	Molecular Function	1	6	0.360696	0.58012	0.166667	0.00131579	Afu1g06430
GO:0043455	regulation of secondary metabolic process	Biological Process	1	6	0.360696	0.58012	0.166667	0.00131579	Afu2g02540
GO:0046421	methylisocitrate lyase activity	Molecular Function	1	6	0.360696	0.58012	0.166667	0.00131579	Afu4g13510
GO:0046488	phosphatidylinositol metabolic process	Biological Process	1	6	0.360696	0.58012	0.166667	0.00131579	Afu2g14040
GO:0046856	phosphatidylinositol dephosphorylation	Biological Process	1	6	0.360696	0.58012	0.166667	0.00131579	Afu2g16640
GO:0051701	biological process involved in interaction with host	Biological Process	1	6	0.360696	0.58012	0.166667	0.00131579	Afu3g11690
GO:0070181	small ribosomal subunit rRNA binding	Molecular Function	1	6	0.360696	0.58012	0.166667	0.00131579	Afu1g12065
GO:0070210	Rpd3L-Expanded complex	Cellular Component	1	6	0.360696	0.58012	0.166667	0.00131579	Afu5g08840
GO:0070676	intralumenal vesicle formation	Biological Process	1	6	0.360696	0.58012	0.166667	0.00131579	Afu1g06420
GO:0072546	EMC complex	Cellular Component	1	6	0.360696	0.58012	0.166667	0.00131579	Afu1g05000
GO:0097428	protein maturation by iron-sulfur cluster transfer	Biological Process	1	6	0.360696	0.58012	0.166667	0.00131579	Afu8g04610
GO:0102545	phosphatidyl phospholipase B activity	Molecular Function	1	6	0.360696	0.58012	0.166667	0.00131579	Afu8g04370
GO:0106218	galactosaminogalactan biosynthetic process	Biological Process	1	6	0.360696	0.58012	0.166667	0.00131579	Afu3g07900
GO:1990573	potassium ion import across plasma membrane	Biological Process	1	6	0.360696	0.58012	0.166667	0.00131579	Afu5g01520
GO:1990726	Lsm1-7-Pat1 complex	Cellular Component	1	6	0.360696	0.58012	0.166667	0.00131579	Afu2g11800
GO:0006807	nitrogen compound metabolic process	Biological Process	3	30	0.366814	0.58786	0.1	0.00394737	Afu1g15530, Afu3g07040, Afu3g07140
GO:0043935	sexual sporulation resulting in formation of a cellular spore	Biological Process	3	30	0.366814	0.58786	0.1	0.00394737	Afu1g04850, Afu1g13790, Afu5g12520
GO:1900376	regulation of secondary metabolite biosynthetic process	Biological Process	3	30	0.366814	0.58786	0.1	0.00394737	Afu2g02540, Afu2g14900, Afu3g07140
GO:0003746	translation elongation factor activity	Molecular Function	2	18	0.374624	0.594732	0.111111	0.00263158	Afu2g04630, Afu5g12580
GO:0005684	U2-type spliceosomal complex	Cellular Component	2	18	0.374624	0.594732	0.111111	0.00263158	Afu4g03160, Afu6g08690
GO:0005778	peroxisomal membrane	Cellular Component	2	18	0.374624	0.594732	0.111111	0.00263158	Afu1g03560, Afu6g10070
GO:0010914	positive regulation of sterigmatocystin biosynthetic process	Biological Process	2	18	0.374624	0.594732	0.111111	0.00263158	Afu2g02540, Afu3g07140
GO:0016772	transferase activity, transferring phosphorus-containing groups	Molecular Function	2	18	0.374624	0.594732	0.111111	0.00263158	Afu2g13600, Afu3g12530
GO:0031410	cytoplasmic vesicle	Cellular Component	2	18	0.374624	0.594732	0.111111	0.00263158	Afu4g10020, Afu4g13490
GO:0034727	piecemeal microautophagy of the nucleus	Biological Process	2	18	0.374624	0.594732	0.111111	0.00263158	Afu2g10900, Afu4g12950
GO:0051087	protein-folding chaperone binding	Molecular Function	2	18	0.374624	0.594732	0.111111	0.00263158	Afu1g06080, Afu8g04610
GO:0003712	transcription coregulator activity	Molecular Function	3	31	0.386846	0.605824	0.0967742	0.00394737	Afu2g08880, Afu2g11770, Afu4g10060
GO:0045454	cell redox homeostasis	Biological Process	3	31	0.386846	0.605824	0.0967742	0.00394737	Afu1g09090, Afu5g01440, Afu5g12260
GO:0005739	mitochondrion	Cellular Component	37	486	0.387643	0.605824	0.0761317	0.0486842	Afu1g07350, Afu1g13195, Afu2g02580, Afu2g03400, Afu2g12400, Afu2g13420, Afu2g13600, Afu2g16930, Afu3g06660, Afu3g08770, Afu3g10480, Afu3g11530, Afu3g11690, Afu4g00290, Afu4g03940, Afu4g04040, Afu4g04750, Afu4g05910, Afu4g07190, Afu4g07640, Afu4g07870, Afu4g10370, Afu4g11720, Afu4g12340, Afu4g13030, Afu5g02080, Afu5g07300, Afu5g08120, Afu5g09830, Afu6g02960, Afu7g02030, Afu7g02040, Afu7g04080, Afu…
GO:0032259	methylation	Biological Process	6	70	0.38953	0.605824	0.0857143	0.00789474	Afu2g01390, Afu2g09930, Afu4g03321, Afu4g10370, Afu5g07630, Afu6g01830
GO:0005761	mitochondrial ribosome	Cellular Component	4	44	0.390231	0.605824	0.0909091	0.00526316	Afu1g12065, Afu4g07640, Afu5g09490, Afu5g11830
GO:0006897	endocytosis	Biological Process	5	57	0.390561	0.605824	0.0877193	0.00657895	Afu1g12020, Afu3g10740, Afu4g00920, Afu4g08040, Afu4g13490
GO:0003700	DNA-binding transcription factor activity	Molecular Function	7	84	0.399843	0.605824	0.0833333	0.00921053	Afu1g17360, Afu2g02540, Afu4g08620, Afu5g01650, Afu5g06790, Afu6g01970, Afu8g06160
GO:0000045	autophagosome assembly	Biological Process	2	19	0.400808	0.605824	0.105263	0.00263158	Afu1g05000, Afu2g04770
GO:0000407	phagophore assembly site	Cellular Component	2	19	0.400808	0.605824	0.105263	0.00263158	Afu1g07670, Afu4g12950
GO:0006096	glycolytic process	Biological Process	2	19	0.400808	0.605824	0.105263	0.00263158	Afu2g11020, Afu3g11690
GO:0006826	iron ion transport	Biological Process	2	19	0.400808	0.605824	0.105263	0.00263158	Afu7g04970, Afu8g02670
GO:0030173	obsolete integral component of Golgi membrane	Cellular Component	2	19	0.400808	0.605824	0.105263	0.00263158	Afu3g05690, Afu4g13040
GO:0000184	nuclear-transcribed mRNA catabolic process, nonsense-mediated decay	Biological Process	1	7	0.406646	0.605824	0.142857	0.00131579	Afu6g11460
GO:0004300	enoyl-CoA hydratase activity	Molecular Function	1	7	0.406646	0.605824	0.142857	0.00131579	Afu2g14850
GO:0005688	U6 snRNP	Cellular Component	1	7	0.406646	0.605824	0.142857	0.00131579	Afu2g12020
GO:0005764	lysosome	Cellular Component	1	7	0.406646	0.605824	0.142857	0.00131579	Afu3g14060
GO:0005868	cytoplasmic dynein complex	Cellular Component	1	7	0.406646	0.605824	0.142857	0.00131579	Afu1g04850
GO:0005869	dynactin complex	Cellular Component	1	7	0.406646	0.605824	0.142857	0.00131579	Afu3g12110
GO:0005885	Arp2/3 protein complex	Cellular Component	1	7	0.406646	0.605824	0.142857	0.00131579	Afu3g10700
GO:0005978	glycogen biosynthetic process	Biological Process	1	7	0.406646	0.605824	0.142857	0.00131579	Afu6g00550
GO:0006048	UDP-N-acetylglucosamine biosynthetic process	Biological Process	1	7	0.406646	0.605824	0.142857	0.00131579	Afu6g02460
GO:0006306	DNA methylation	Biological Process	1	7	0.406646	0.605824	0.142857	0.00131579	Afu1g13790
GO:0007020	microtubule nucleation	Biological Process	1	7	0.406646	0.605824	0.142857	0.00131579	Afu5g02730
GO:0008115	sarcosine oxidase activity	Molecular Function	1	7	0.406646	0.605824	0.142857	0.00131579	Afu3g01180
GO:0008131	primary amine oxidase activity	Molecular Function	1	7	0.406646	0.605824	0.142857	0.00131579	Afu7g04180
GO:0008199	ferric iron binding	Molecular Function	1	7	0.406646	0.605824	0.142857	0.00131579	Afu8g02670
GO:0008234	cysteine-type peptidase activity	Molecular Function	1	7	0.406646	0.605824	0.142857	0.00131579	Afu3g05340
GO:0008312	7S RNA binding	Molecular Function	1	7	0.406646	0.605824	0.142857	0.00131579	Afu2g01990
GO:0008379	thioredoxin peroxidase activity	Molecular Function	1	7	0.406646	0.605824	0.142857	0.00131579	Afu5g01440
GO:0009308	amine metabolic process	Biological Process	1	7	0.406646	0.605824	0.142857	0.00131579	Afu7g04180
GO:0009395	phospholipid catabolic process	Biological Process	1	7	0.406646	0.605824	0.142857	0.00131579	Afu3g01530
GO:0009927	histidine phosphotransfer kinase activity	Molecular Function	1	7	0.406646	0.605824	0.142857	0.00131579	Afu3g12530
GO:0015629	actin cytoskeleton	Cellular Component	1	7	0.406646	0.605824	0.142857	0.00131579	Afu3g10700
GO:0017196	N-terminal peptidyl-methionine acetylation	Biological Process	1	7	0.406646	0.605824	0.142857	0.00131579	Afu3g09940
GO:0018342	protein prenylation	Biological Process	1	7	0.406646	0.605824	0.142857	0.00131579	Afu4g06330
GO:0030162	regulation of proteolysis	Biological Process	1	7	0.406646	0.605824	0.142857	0.00131579	Afu4g08120
GO:0030833	regulation of actin filament polymerization	Biological Process	1	7	0.406646	0.605824	0.142857	0.00131579	Afu3g10700
GO:0031028	septation initiation signaling	Biological Process	1	7	0.406646	0.605824	0.142857	0.00131579	Afu6g02840
GO:0033588	elongator holoenzyme complex	Cellular Component	1	7	0.406646	0.605824	0.142857	0.00131579	Afu3g06750
GO:0033962	P-body assembly	Biological Process	1	7	0.406646	0.605824	0.142857	0.00131579	Afu2g12020
GO:0034087	establishment of mitotic sister chromatid cohesion	Biological Process	1	7	0.406646	0.605824	0.142857	0.00131579	Afu6g10630
GO:0034314	Arp2/3 complex-mediated actin nucleation	Biological Process	1	7	0.406646	0.605824	0.142857	0.00131579	Afu3g10700
GO:0034506	chromosome, centromeric core domain	Cellular Component	1	7	0.406646	0.605824	0.142857	0.00131579	Afu4g03980
GO:0034551	mitochondrial respiratory chain complex III assembly	Biological Process	1	7	0.406646	0.605824	0.142857	0.00131579	Afu3g13000
GO:0036177	filamentous growth of a population of unicellular organisms in response to pH	Biological Process	1	7	0.406646	0.605824	0.142857	0.00131579	Afu1g06420
GO:0036267	invasive filamentous growth	Biological Process	1	7	0.406646	0.605824	0.142857	0.00131579	Afu3g13490
GO:0042578	phosphoric ester hydrolase activity	Molecular Function	1	7	0.406646	0.605824	0.142857	0.00131579	Afu2g16640
GO:0042729	DASH complex	Cellular Component	1	7	0.406646	0.605824	0.142857	0.00131579	Afu3g10260
GO:0043153	entrainment of circadian clock by photoperiod	Biological Process	1	7	0.406646	0.605824	0.142857	0.00131579	Afu5g07260
GO:0045039	protein insertion into mitochondrial inner membrane	Biological Process	1	7	0.406646	0.605824	0.142857	0.00131579	Afu2g01050
GO:0061186	negative regulation of silent mating-type cassette heterochromatin formation	Biological Process	1	7	0.406646	0.605824	0.142857	0.00131579	Afu5g08840
GO:0098789	obsolete pre-mRNA cleavage required for polyadenylation	Biological Process	1	7	0.406646	0.605824	0.142857	0.00131579	Afu1g02810
GO:0120105	mitotic actomyosin contractile ring, intermediate layer	Cellular Component	1	7	0.406646	0.605824	0.142857	0.00131579	Afu6g02840
GO:1900198	positive regulation of penicillin biosynthetic process	Biological Process	1	7	0.406646	0.605824	0.142857	0.00131579	Afu2g14900
GO:1990816	vacuole-mitochondrion membrane contact site	Cellular Component	1	7	0.406646	0.605824	0.142857	0.00131579	Afu3g13490
GO:0009272	fungal-type cell wall biogenesis	Biological Process	3	32	0.406723	0.605824	0.09375	0.00394737	Afu1g01730, Afu3g00700, Afu6g02840
GO:0016829	lyase activity	Molecular Function	4	46	0.423411	0.629987	0.0869565	0.00526316	Afu1g11560, Afu3g06590, Afu3g09330, Afu8g05040
GO:0008233	peptidase activity	Molecular Function	3	33	0.426402	0.633132	0.0909091	0.00394737	Afu3g12840, Afu4g13150, Afu5g03220
GO:0016846	carbon-sulfur lyase activity	Molecular Function	2	20	0.426462	0.633132	0.1	0.00263158	Afu2g15290, Afu5g02110
GO:0016787	hydrolase activity	Molecular Function	21	279	0.448206	0.643211	0.0752688	0.0276316	Afu1g13270, Afu1g16770, Afu2g01600, Afu2g01840, Afu2g02580, Afu2g07750, Afu2g11330, Afu2g12400, Afu2g13470, Afu3g01280, Afu3g07040, Afu3g07140, Afu3g07900, Afu4g03730, Afu5g01880, Afu5g08810, Afu6g03710, Afu6g11490, Afu7g05752, Afu8g02590, Afu8g07300
GO:0000105	histidine biosynthetic process	Biological Process	1	8	0.449297	0.643211	0.125	0.00131579	Afu6g04700
GO:0000905	sporocarp development involved in asexual reproduction	Biological Process	1	8	0.449297	0.643211	0.125	0.00131579	Afu3g07140
GO:0001522	pseudouridine synthesis	Biological Process	1	8	0.449297	0.643211	0.125	0.00131579	Afu2g16360
GO:0001671	ATPase activator activity	Molecular Function	1	8	0.449297	0.643211	0.125	0.00131579	Afu8g04610
GO:0004180	carboxypeptidase activity	Molecular Function	1	8	0.449297	0.643211	0.125	0.00131579	Afu3g07040
GO:0004556	alpha-amylase activity	Molecular Function	1	8	0.449297	0.643211	0.125	0.00131579	Afu2g03230
GO:0005671	obsolete Ada2/Gcn5/Ada3 transcription activator complex	Cellular Component	1	8	0.449297	0.643211	0.125	0.00131579	Afu4g12650
GO:0005771	multivesicular body	Cellular Component	1	8	0.449297	0.643211	0.125	0.00131579	Afu4g11000
GO:0006614	SRP-dependent cotranslational protein targeting to membrane	Biological Process	1	8	0.449297	0.643211	0.125	0.00131579	Afu2g01990
GO:0006895	Golgi to endosome transport	Biological Process	1	8	0.449297	0.643211	0.125	0.00131579	Afu3g10740
GO:0009166	nucleotide catabolic process	Biological Process	1	8	0.449297	0.643211	0.125	0.00131579	Afu2g13470
GO:0010913	regulation of sterigmatocystin biosynthetic process	Biological Process	1	8	0.449297	0.643211	0.125	0.00131579	Afu3g07140
GO:0016712	oxidoreductase activity, acting on paired donors, with incorporation or reduction of molecular oxygen, reduced flavin or flavoprotein as one donor, and incorporation of one atom of oxygen	Molecular Function	1	8	0.449297	0.643211	0.125	0.00131579	Afu1g01690
GO:0016811	hydrolase activity, acting on carbon-nitrogen (but not peptide) bonds, in linear amides	Molecular Function	1	8	0.449297	0.643211	0.125	0.00131579	Afu3g01270
GO:0016868	intramolecular phosphotransferase activity	Molecular Function	1	8	0.449297	0.643211	0.125	0.00131579	Afu2g01840
GO:0019904	protein domain specific binding	Molecular Function	1	8	0.449297	0.643211	0.125	0.00131579	Afu6g01970
GO:0030007	intracellular potassium ion homeostasis	Biological Process	1	8	0.449297	0.643211	0.125	0.00131579	Afu1g14250
GO:0030151	molybdenum ion binding	Molecular Function	1	8	0.449297	0.643211	0.125	0.00131579	Afu5g10420
GO:0031931	TORC1 complex	Cellular Component	1	8	0.449297	0.643211	0.125	0.00131579	Afu2g02510
GO:0032221	Rpd3S complex	Cellular Component	1	8	0.449297	0.643211	0.125	0.00131579	Afu5g08840
GO:0034067	protein localization to Golgi apparatus	Biological Process	1	8	0.449297	0.643211	0.125	0.00131579	Afu1g16970
GO:0034476	U5 snRNA 3'-end processing	Biological Process	1	8	0.449297	0.643211	0.125	0.00131579	Afu7g00870
GO:0034644	cellular response to UV	Biological Process	1	8	0.449297	0.643211	0.125	0.00131579	Afu1g13250
GO:0035064	methylated histone binding	Molecular Function	1	8	0.449297	0.643211	0.125	0.00131579	Afu5g08840
GO:0035103	obsolete sterol regulatory element binding protein cleavage	Biological Process	1	8	0.449297	0.643211	0.125	0.00131579	Afu3g08340
GO:0036164	cell-abiotic substrate adhesion	Biological Process	1	8	0.449297	0.643211	0.125	0.00131579	Afu1g10770
GO:0042162	telomeric DNA binding	Molecular Function	1	8	0.449297	0.643211	0.125	0.00131579	Afu5g07740
GO:0046513	ceramide biosynthetic process	Biological Process	1	8	0.449297	0.643211	0.125	0.00131579	Afu4g06290
GO:0050664	oxidoreductase activity, acting on NAD(P)H, oxygen as acceptor	Molecular Function	1	8	0.449297	0.643211	0.125	0.00131579	Afu5g03840
GO:0070051	fibrinogen binding	Molecular Function	1	8	0.449297	0.643211	0.125	0.00131579	Afu5g02100
GO:0071805	potassium ion transmembrane transport	Biological Process	1	8	0.449297	0.643211	0.125	0.00131579	Afu1g14250
GO:1900691	positive regulation of gliotoxin biosynthetic process	Biological Process	1	8	0.449297	0.643211	0.125	0.00131579	Afu2g02540
GO:0006355	regulation of DNA-templated transcription	Biological Process	28	375	0.449439	0.643211	0.0746667	0.0368421	Afu1g04140, Afu1g06540, Afu1g09190, Afu1g12810, Afu1g17360, Afu2g02540, Afu2g05620, Afu2g07460, Afu2g11770, Afu3g00490, Afu3g03900, Afu3g06070, Afu3g13600, Afu4g03310, Afu4g08620, Afu5g01650, Afu5g08460, Afu6g01960, Afu6g01970, Afu6g06445, Afu6g07130, Afu7g00210, Afu7g01310, Afu7g01650, Afu8g01940, Afu8g05800, Afu8g06160, Afu8g06930
GO:0004843	cysteine-type deubiquitinase activity	Molecular Function	2	21	0.451528	0.643475	0.0952381	0.00263158	Afu2g03400, Afu6g12710
GO:0006887	exocytosis	Biological Process	2	21	0.451528	0.643475	0.0952381	0.00263158	Afu2g16390, Afu4g10020
GO:0008380	RNA splicing	Biological Process	2	21	0.451528	0.643475	0.0952381	0.00263158	Afu5g01890, Afu6g12710
GO:0031625	ubiquitin protein ligase binding	Molecular Function	2	21	0.451528	0.643475	0.0952381	0.00263158	Afu1g12020, Afu5g10710
GO:0031966	mitochondrial membrane	Cellular Component	6	75	0.454841	0.647514	0.08	0.00789474	Afu1g07350, Afu2g11490, Afu3g13000, Afu4g04750, Afu6g02260, Afu6g08630
GO:0006457	protein folding	Biological Process	5	62	0.462844	0.658212	0.0806452	0.00657895	Afu1g03830, Afu4g12360, Afu5g01890, Afu5g12260, Afu5g13350
GO:0051213	dioxygenase activity	Molecular Function	3	35	0.465025	0.660619	0.0857143	0.00394737	Afu1g11560, Afu2g03330, Afu3g11980
GO:0003684	damaged DNA binding	Molecular Function	2	22	0.475958	0.665811	0.0909091	0.00263158	Afu4g06800, Afu5g07740
GO:0003713	transcription coactivator activity	Molecular Function	2	22	0.475958	0.665811	0.0909091	0.00263158	Afu2g07460, Afu5g03660
GO:0030245	cellulose catabolic process	Biological Process	2	22	0.475958	0.665811	0.0909091	0.00263158	Afu7g00210, Afu7g01310
GO:0042147	retrograde transport, endosome to Golgi	Biological Process	2	22	0.475958	0.665811	0.0909091	0.00263158	Afu1g09680, Afu2g17180
GO:0016791	phosphatase activity	Molecular Function	3	36	0.483905	0.665811	0.0833333	0.00394737	Afu1g16556, Afu3g03940, Afu6g06650
GO:0000387	spliceosomal snRNP assembly	Biological Process	1	9	0.488886	0.665811	0.111111	0.00131579	Afu2g12020
GO:0000753	cell morphogenesis involved in conjugation with cellular fusion	Biological Process	1	9	0.488886	0.665811	0.111111	0.00131579	Afu3g09060
GO:0003725	double-stranded RNA binding	Molecular Function	1	9	0.488886	0.665811	0.111111	0.00131579	Afu2g16130
GO:0004602	glutathione peroxidase activity	Molecular Function	1	9	0.488886	0.665811	0.111111	0.00131579	Afu4g07870
GO:0004622	lysophospholipase activity	Molecular Function	1	9	0.488886	0.665811	0.111111	0.00131579	Afu8g04370
GO:0005516	calmodulin binding	Molecular Function	1	9	0.488886	0.665811	0.111111	0.00131579	Afu2g03490
GO:0005724	obsolete nuclear telomeric heterochromatin	Cellular Component	1	9	0.488886	0.665811	0.111111	0.00131579	Afu5g07740
GO:0005751	mitochondrial respiratory chain complex IV	Cellular Component	1	9	0.488886	0.665811	0.111111	0.00131579	AfuMt00080
GO:0005801	cis-Golgi network	Cellular Component	1	9	0.488886	0.665811	0.111111	0.00131579	Afu1g09090
GO:0006559	L-phenylalanine catabolic process	Biological Process	1	9	0.488886	0.665811	0.111111	0.00131579	Afu2g02490
GO:0006625	protein targeting to peroxisome	Biological Process	1	9	0.488886	0.665811	0.111111	0.00131579	Afu1g15400
GO:0006811	monoatomic ion transport	Biological Process	1	9	0.488886	0.665811	0.111111	0.00131579	Afu3g13490
GO:0007021	tubulin complex assembly	Biological Process	1	9	0.488886	0.665811	0.111111	0.00131579	Afu1g03830
GO:0007049	cell cycle	Biological Process	1	9	0.488886	0.665811	0.111111	0.00131579	Afu2g13330
GO:0007095	mitotic G2 DNA damage checkpoint signaling	Biological Process	1	9	0.488886	0.665811	0.111111	0.00131579	Afu4g12670
GO:0009826	unidimensional cell growth	Biological Process	1	9	0.488886	0.665811	0.111111	0.00131579	Afu4g06290
GO:0010498	proteasomal protein catabolic process	Biological Process	1	9	0.488886	0.665811	0.111111	0.00131579	Afu6g08960
GO:0015095	magnesium ion transmembrane transporter activity	Molecular Function	1	9	0.488886	0.665811	0.111111	0.00131579	Afu2g08070
GO:0015299	obsolete solute:proton antiporter activity	Molecular Function	1	9	0.488886	0.665811	0.111111	0.00131579	Afu6g07050
GO:0015631	tubulin binding	Molecular Function	1	9	0.488886	0.665811	0.111111	0.00131579	Afu1g03830
GO:0016070	RNA metabolic process	Biological Process	1	9	0.488886	0.665811	0.111111	0.00131579	Afu2g11800
GO:0017112	guanyl-nucleotide exchange factor activity	Molecular Function	1	9	0.488886	0.665811	0.111111	0.00131579	Afu2g16390
GO:0019631	quinate catabolic process	Biological Process	1	9	0.488886	0.665811	0.111111	0.00131579	Afu1g11560
GO:0030174	regulation of DNA-templated DNA replication initiation	Biological Process	1	9	0.488886	0.665811	0.111111	0.00131579	Afu5g08840
GO:0031939	obsolete negative regulation of chromatin silencing at telomere	Biological Process	1	9	0.488886	0.665811	0.111111	0.00131579	Afu5g08840
GO:0034354	'de novo' NAD biosynthetic process from tryptophan	Biological Process	1	9	0.488886	0.665811	0.111111	0.00131579	Afu2g10360
GO:0034976	response to endoplasmic reticulum stress	Biological Process	1	9	0.488886	0.665811	0.111111	0.00131579	Afu1g16970
GO:0044030	regulation of DNA methylation	Biological Process	1	9	0.488886	0.665811	0.111111	0.00131579	Afu1g13790
GO:0044255	cellular lipid metabolic process	Biological Process	1	9	0.488886	0.665811	0.111111	0.00131579	Afu1g06650
GO:0045332	phospholipid translocation	Biological Process	1	9	0.488886	0.665811	0.111111	0.00131579	Afu4g02970
GO:0047617	fatty acyl-CoA hydrolase activity	Molecular Function	1	9	0.488886	0.665811	0.111111	0.00131579	Afu2g11162
GO:0048038	quinone binding	Molecular Function	1	9	0.488886	0.665811	0.111111	0.00131579	Afu7g04180
GO:0055088	lipid homeostasis	Biological Process	1	9	0.488886	0.665811	0.111111	0.00131579	Afu7g06090
GO:0070403	NAD+ binding	Molecular Function	1	9	0.488886	0.665811	0.111111	0.00131579	Afu5g04120
GO:0071277	cellular response to calcium ion	Biological Process	1	9	0.488886	0.665811	0.111111	0.00131579	Afu2g02300
GO:0071285	cellular response to lithium ion	Biological Process	1	9	0.488886	0.665811	0.111111	0.00131579	Afu1g06420
GO:0005506	iron ion binding	Molecular Function	9	120	0.497861	0.677144	0.075	0.0118421	Afu1g01690, Afu1g09090, Afu1g11390, Afu2g04290, Afu2g14440, Afu3g11980, Afu5g02610, Afu6g08460, Afu6g13940
GO:0003755	peptidyl-prolyl cis-trans isomerase activity	Molecular Function	2	23	0.499713	0.677144	0.0869565	0.00263158	Afu5g01890, Afu5g13350
GO:0016592	mediator complex	Cellular Component	2	23	0.499713	0.677144	0.0869565	0.00263158	Afu2g08880, Afu4g10060
GO:0046540	U4/U6 x U5 tri-snRNP complex	Cellular Component	2	23	0.499713	0.677144	0.0869565	0.00263158	Afu1g14060, Afu4g10420
GO:1900815	monodictyphenone biosynthetic process	Biological Process	2	23	0.499713	0.677144	0.0869565	0.00263158	Afu1g11010, Afu7g04980
GO:0000398	mRNA splicing, via spliceosome	Biological Process	5	65	0.505012	0.682272	0.0769231	0.00657895	Afu1g06080, Afu1g14060, Afu2g12020, Afu4g03160, Afu4g10420
GO:0005759	mitochondrial matrix	Cellular Component	5	65	0.505012	0.682272	0.0769231	0.00657895	Afu2g11490, Afu2g13600, Afu4g07190, Afu5g07300, Afu5g08120
GO:0044182	filamentous growth of a population of unicellular organisms	Biological Process	5	65	0.505012	0.682272	0.0769231	0.00657895	Afu1g06420, Afu1g13250, Afu4g06290, Afu4g12650, Afu5g03580
GO:0005762	mitochondrial large ribosomal subunit	Cellular Component	3	38	0.520665	0.684132	0.0789474	0.00394737	Afu2g08520, Afu5g09490, Afu5g11830
GO:0005816	spindle pole body	Cellular Component	3	38	0.520665	0.684132	0.0789474	0.00394737	Afu2g13330, Afu5g02730, Afu6g02840
GO:0004252	serine-type endopeptidase activity	Molecular Function	2	24	0.522765	0.684132	0.0833333	0.00263158	Afu3g12840, Afu5g03220
GO:0007131	reciprocal meiotic recombination	Biological Process	2	24	0.522765	0.684132	0.0833333	0.00263158	Afu3g10480, Afu4g12650
GO:0008483	transaminase activity	Molecular Function	2	24	0.522765	0.684132	0.0833333	0.00263158	Afu2g13295, Afu4g09140
GO:0016627	oxidoreductase activity, acting on the CH-CH group of donors	Molecular Function	2	24	0.522765	0.684132	0.0833333	0.00263158	Afu5g13580, Afu7g06090
GO:0000175	3'-5'-RNA exonuclease activity	Molecular Function	1	10	0.525632	0.684132	0.1	0.00131579	Afu7g00870
GO:0000338	protein deneddylation	Biological Process	1	10	0.525632	0.684132	0.1	0.00131579	Afu5g07260
GO:0000780	condensed chromosome, centromeric region	Cellular Component	1	10	0.525632	0.684132	0.1	0.00131579	Afu3g06330
GO:0001731	formation of translation preinitiation complex	Biological Process	1	10	0.525632	0.684132	0.1	0.00131579	Afu8g02730
GO:0004620	phospholipase activity	Molecular Function	1	10	0.525632	0.684132	0.1	0.00131579	Afu2g10900
GO:0005385	zinc ion transmembrane transporter activity	Molecular Function	1	10	0.525632	0.684132	0.1	0.00131579	Afu1g12090
GO:0005667	transcription regulator complex	Cellular Component	1	10	0.525632	0.684132	0.1	0.00131579	Afu2g07460
GO:0005788	endoplasmic reticulum lumen	Cellular Component	1	10	0.525632	0.684132	0.1	0.00131579	Afu8g02590
GO:0006123	mitochondrial electron transport, cytochrome c to oxygen	Biological Process	1	10	0.525632	0.684132	0.1	0.00131579	AfuMt00080
GO:0006633	fatty acid biosynthetic process	Biological Process	1	10	0.525632	0.684132	0.1	0.00131579	Afu4g04040
GO:0008180	COP9 signalosome	Cellular Component	1	10	0.525632	0.684132	0.1	0.00131579	Afu5g07260
GO:0008198	ferrous iron binding	Molecular Function	1	10	0.525632	0.684132	0.1	0.00131579	Afu5g14250
GO:0008757	S-adenosylmethionine-dependent methyltransferase activity	Molecular Function	1	10	0.525632	0.684132	0.1	0.00131579	Afu2g09930
GO:0009082	branched-chain amino acid biosynthetic process	Biological Process	1	10	0.525632	0.684132	0.1	0.00131579	Afu1g15260
GO:0009231	riboflavin biosynthetic process	Biological Process	1	10	0.525632	0.684132	0.1	0.00131579	Afu2g16360
GO:0019239	deaminase activity	Molecular Function	1	10	0.525632	0.684132	0.1	0.00131579	Afu2g09150
GO:0019433	triglyceride catabolic process	Biological Process	1	10	0.525632	0.684132	0.1	0.00131579	Afu7g02040
GO:0019441	tryptophan catabolic process to kynurenine	Biological Process	1	10	0.525632	0.684132	0.1	0.00131579	Afu2g10360
GO:0030117	membrane coat	Cellular Component	1	10	0.525632	0.684132	0.1	0.00131579	Afu7g03640
GO:0030983	mismatched DNA binding	Molecular Function	1	10	0.525632	0.684132	0.1	0.00131579	Afu2g16130
GO:0031297	replication fork processing	Biological Process	1	10	0.525632	0.684132	0.1	0.00131579	Afu3g06330
GO:0031520	plasma membrane of cell tip	Cellular Component	1	10	0.525632	0.684132	0.1	0.00131579	Afu5g07880
GO:0032880	regulation of protein localization	Biological Process	1	10	0.525632	0.684132	0.1	0.00131579	Afu3g09940
GO:0043001	Golgi to plasma membrane protein transport	Biological Process	1	10	0.525632	0.684132	0.1	0.00131579	Afu1g16970
GO:0044877	protein-containing complex binding	Molecular Function	1	10	0.525632	0.684132	0.1	0.00131579	Afu5g11350
GO:0046873	metal ion transmembrane transporter activity	Molecular Function	1	10	0.525632	0.684132	0.1	0.00131579	Afu8g04010
GO:0051382	kinetochore assembly	Biological Process	1	10	0.525632	0.684132	0.1	0.00131579	Afu2g04950
GO:0051568	obsolete histone H3-K4 methylation	Biological Process	1	10	0.525632	0.684132	0.1	0.00131579	Afu6g12710
GO:0060237	regulation of fungal-type cell wall organization	Biological Process	1	10	0.525632	0.684132	0.1	0.00131579	Afu2g01590
GO:0071916	dipeptide transmembrane transporter activity	Molecular Function	1	10	0.525632	0.684132	0.1	0.00131579	Afu3g00540
GO:1902975	mitotic DNA replication initiation	Biological Process	1	10	0.525632	0.684132	0.1	0.00131579	Afu4g12430
GO:1904669	ATP export	Biological Process	1	10	0.525632	0.684132	0.1	0.00131579	Afu1g06420
GO:0003729	mRNA binding	Molecular Function	5	67	0.532385	0.692254	0.0746269	0.00657895	Afu2g11800, Afu3g10700, Afu4g10950, Afu6g11460, Afu8g02730
GO:0055114	obsolete oxidation-reduction process	Biological Process	46	641	0.538759	0.699869	0.0717629	0.0605263	Afu1g01690, Afu1g04150, Afu1g06800, Afu1g09750, Afu1g11030, Afu1g11390, Afu2g03140, Afu2g04290, Afu2g14440, Afu2g17400, Afu3g00740, Afu3g00750, Afu3g01010, Afu3g01180, Afu3g02310, Afu3g09330, Afu3g11980, Afu3g13550, Afu3g14270, Afu4g02802, Afu4g03940, Afu4g10920, Afu4g13960, Afu5g02490, Afu5g02610, Afu5g03930, Afu5g07420, Afu5g10420, Afu5g13580, Afu5g14250, Afu5g15030, Afu6g00510, Afu6g02960, Afu…
GO:0003333	amino acid transmembrane transport	Biological Process	2	25	0.545092	0.704707	0.08	0.00263158	Afu1g10770, Afu2g11220
GO:0008237	metallopeptidase activity	Molecular Function	2	25	0.545092	0.704707	0.08	0.00263158	Afu2g03400, Afu5g07260
GO:0015171	amino acid transmembrane transporter activity	Molecular Function	2	25	0.545092	0.704707	0.08	0.00263158	Afu1g10770, Afu2g11220
GO:0016853	isomerase activity	Molecular Function	2	25	0.545092	0.704707	0.08	0.00263158	Afu3g02250, Afu4g07870
GO:0051537	2 iron, 2 sulfur cluster binding	Molecular Function	2	25	0.545092	0.704707	0.08	0.00263158	Afu1g09090, Afu4g02802
GO:0004842	ubiquitin-protein transferase activity	Molecular Function	3	40	0.555953	0.705419	0.075	0.00394737	Afu1g03560, Afu5g04060, Afu5g13350
GO:0005758	mitochondrial intermembrane space	Cellular Component	3	40	0.555953	0.705419	0.075	0.00394737	Afu2g01050, Afu2g07560, Afu4g10950
GO:0030479	actin cortical patch	Cellular Component	3	40	0.555953	0.705419	0.075	0.00394737	Afu1g06650, Afu3g10700, Afu4g10020
GO:0000147	actin cortical patch assembly	Biological Process	1	11	0.55974	0.705419	0.0909091	0.00131579	Afu3g10700
GO:0000266	mitochondrial fission	Biological Process	1	11	0.55974	0.705419	0.0909091	0.00131579	Afu2g03400
GO:0000281	mitotic cytokinesis	Biological Process	1	11	0.55974	0.705419	0.0909091	0.00131579	Afu6g02840
GO:0000328	fungal-type vacuole lumen	Cellular Component	1	11	0.55974	0.705419	0.0909091	0.00131579	Afu3g07040
GO:0000467	exonucleolytic trimming to generate mature 3'-end of 5.8S rRNA from tricistronic rRNA transcript (SSU-rRNA, 5.8S rRNA, LSU-rRNA)	Biological Process	1	11	0.55974	0.705419	0.0909091	0.00131579	Afu7g00870
GO:0000785	chromatin	Cellular Component	1	11	0.55974	0.705419	0.0909091	0.00131579	Afu5g08460
GO:0000922	spindle pole	Cellular Component	1	11	0.55974	0.705419	0.0909091	0.00131579	Afu5g02730
GO:0001896	autolysis	Biological Process	1	11	0.55974	0.705419	0.0909091	0.00131579	Afu3g07140
GO:0004129	cytochrome-c oxidase activity	Molecular Function	1	11	0.55974	0.705419	0.0909091	0.00131579	AfuMt00080
GO:0004185	serine-type carboxypeptidase activity	Molecular Function	1	11	0.55974	0.705419	0.0909091	0.00131579	Afu3g12210
GO:0006284	base-excision repair	Biological Process	1	11	0.55974	0.705419	0.0909091	0.00131579	Afu4g06800
GO:0006882	intracellular zinc ion homeostasis	Biological Process	1	11	0.55974	0.705419	0.0909091	0.00131579	Afu1g12090
GO:0007052	mitotic spindle organization	Biological Process	1	11	0.55974	0.705419	0.0909091	0.00131579	Afu5g11350
GO:0009435	NAD biosynthetic process	Biological Process	1	11	0.55974	0.705419	0.0909091	0.00131579	Afu2g10360
GO:0015934	large ribosomal subunit	Cellular Component	1	11	0.55974	0.705419	0.0909091	0.00131579	Afu5g11830
GO:0016197	endosomal transport	Biological Process	1	11	0.55974	0.705419	0.0909091	0.00131579	Afu2g13420
GO:0016279	protein-lysine N-methyltransferase activity	Molecular Function	1	11	0.55974	0.705419	0.0909091	0.00131579	Afu2g09930
GO:0032508	DNA duplex unwinding	Biological Process	1	11	0.55974	0.705419	0.0909091	0.00131579	Afu6g08210
GO:0034622	protein-containing complex assembly	Biological Process	1	11	0.55974	0.705419	0.0909091	0.00131579	Afu2g13600
GO:0042493	response to xenobiotic stimulus	Biological Process	1	11	0.55974	0.705419	0.0909091	0.00131579	Afu1g02810
GO:0042802	identical protein binding	Molecular Function	1	11	0.55974	0.705419	0.0909091	0.00131579	Afu4g09140
GO:0043248	proteasome assembly	Biological Process	1	11	0.55974	0.705419	0.0909091	0.00131579	Afu1g10355
GO:0045040	protein insertion into mitochondrial outer membrane	Biological Process	1	11	0.55974	0.705419	0.0909091	0.00131579	Afu2g01050
GO:0070628	proteasome binding	Molecular Function	1	11	0.55974	0.705419	0.0909091	0.00131579	Afu2g03400
GO:0043161	proteasome-mediated ubiquitin-dependent protein catabolic process	Biological Process	4	55	0.5646	0.71088	0.0727273	0.00526316	Afu2g03400, Afu3g11300, Afu6g08960, Afu7g04320
GO:0006099	tricarboxylic acid cycle	Biological Process	2	26	0.566678	0.711508	0.0769231	0.00263158	Afu4g00290, Afu4g13510
GO:0009055	electron transfer activity	Molecular Function	2	26	0.566678	0.711508	0.0769231	0.00263158	Afu1g09090, Afu5g07300
GO:0016579	protein deubiquitination	Biological Process	2	26	0.566678	0.711508	0.0769231	0.00263158	Afu2g03400, Afu6g12710
GO:0005840	ribosome	Cellular Component	8	113	0.570602	0.715769	0.0707965	0.0105263	Afu1g12065, Afu2g08520, Afu4g07640, Afu5g09490, Afu5g11830, Afu6g12960, Afu8g02730, AfuMt00070
GO:0006879	intracellular iron ion homeostasis	Biological Process	3	41	0.573003	0.718114	0.0731707	0.00394737	Afu5g09830, Afu7g04970, Afu8g02670
GO:0000139	Golgi membrane	Cellular Component	4	56	0.579117	0.724432	0.0714286	0.00526316	Afu1g09680, Afu1g12090, Afu1g13210, Afu2g10900
GO:0051082	unfolded protein binding	Molecular Function	4	56	0.579117	0.724432	0.0714286	0.00526316	Afu1g03830, Afu2g01050, Afu4g12360, Afu5g12260
GO:0000226	microtubule cytoskeleton organization	Biological Process	2	27	0.587516	0.730328	0.0740741	0.00263158	Afu5g02730, Afu7g00250
GO:0000776	kinetochore	Cellular Component	2	27	0.587516	0.730328	0.0740741	0.00263158	Afu3g09920, Afu5g11350
GO:0001228	DNA-binding transcription activator activity, RNA polymerase II-specific	Molecular Function	2	27	0.587516	0.730328	0.0740741	0.00263158	Afu5g01650, Afu6g07130
GO:0004673	protein histidine kinase activity	Molecular Function	1	12	0.591398	0.730328	0.0833333	0.00131579	Afu3g12530
GO:0005543	phospholipid binding	Molecular Function	1	12	0.591398	0.730328	0.0833333	0.00131579	Afu4g08120
GO:0005847	mRNA cleavage and polyadenylation specificity factor complex	Cellular Component	1	12	0.591398	0.730328	0.0833333	0.00131579	Afu1g02810
GO:0006378	mRNA polyadenylation	Biological Process	1	12	0.591398	0.730328	0.0833333	0.00131579	Afu1g02810
GO:0006488	dolichol-linked oligosaccharide biosynthetic process	Biological Process	1	12	0.591398	0.730328	0.0833333	0.00131579	Afu4g13400
GO:0010389	regulation of G2/M transition of mitotic cell cycle	Biological Process	1	12	0.591398	0.730328	0.0833333	0.00131579	Afu2g09150
GO:0010972	negative regulation of G2/M transition of mitotic cell cycle	Biological Process	1	12	0.591398	0.730328	0.0833333	0.00131579	Afu2g03490
GO:0015297	antiporter activity	Molecular Function	1	12	0.591398	0.730328	0.0833333	0.00131579	Afu6g11140
GO:0046961	proton-transporting ATPase activity, rotational mechanism	Molecular Function	1	12	0.591398	0.730328	0.0833333	0.00131579	Afu2g11330
GO:0051010	microtubule plus-end binding	Molecular Function	1	12	0.591398	0.730328	0.0833333	0.00131579	Afu3g10260
GO:1990429	peroxisomal importomer complex	Cellular Component	1	12	0.591398	0.730328	0.0833333	0.00131579	Afu1g04850
GO:0020037	heme binding	Molecular Function	8	116	0.600814	0.741278	0.0689655	0.0105263	Afu1g01690, Afu1g11390, Afu2g04290, Afu2g14440, Afu5g02610, Afu6g08460, Afu6g13940, AfuMt00080
GO:0006397	mRNA processing	Biological Process	3	43	0.605853	0.744169	0.0697674	0.00394737	Afu1g07350, Afu2g11800, Afu5g01890
GO:0009060	aerobic respiration	Biological Process	2	28	0.6076	0.744169	0.0714286	0.00263158	Afu8g04610, AfuMt00080
GO:0030433	obsolete ubiquitin-dependent ERAD pathway	Biological Process	2	28	0.6076	0.744169	0.0714286	0.00263158	Afu4g06090, Afu5g04060
GO:0016740	transferase activity	Molecular Function	5	73	0.609991	0.744169	0.0684932	0.00657895	Afu1g12630, Afu2g08430, Afu3g11510, Afu5g04120, Afu6g02800
GO:0000001	mitochondrion inheritance	Biological Process	1	13	0.620783	0.744169	0.0769231	0.00131579	Afu3g10700
GO:0000032	cell wall mannoprotein biosynthetic process	Biological Process	1	13	0.620783	0.744169	0.0769231	0.00131579	Afu4g08410
GO:0000155	phosphorelay sensor kinase activity	Molecular Function	1	13	0.620783	0.744169	0.0769231	0.00131579	Afu3g12530
GO:0000502	proteasome complex	Cellular Component	1	13	0.620783	0.744169	0.0769231	0.00131579	Afu1g10355
GO:0000812	Swr1 complex	Cellular Component	1	13	0.620783	0.744169	0.0769231	0.00131579	Afu2g05620
GO:0000977	RNA polymerase II transcription regulatory region sequence-specific DNA binding	Molecular Function	1	13	0.620783	0.744169	0.0769231	0.00131579	Afu5g01650
GO:0004298	threonine-type endopeptidase activity	Molecular Function	1	13	0.620783	0.744169	0.0769231	0.00131579	Afu6g08960
GO:0004402	histone acetyltransferase activity	Molecular Function	1	13	0.620783	0.744169	0.0769231	0.00131579	Afu4g12650
GO:0004499	N,N-dimethylaniline monooxygenase activity	Molecular Function	1	13	0.620783	0.744169	0.0769231	0.00131579	Afu6g14280
GO:0004527	exonuclease activity	Molecular Function	1	13	0.620783	0.744169	0.0769231	0.00131579	Afu7g00870
GO:0005484	SNAP receptor activity	Molecular Function	1	13	0.620783	0.744169	0.0769231	0.00131579	Afu4g09520
GO:0005856	cytoskeleton	Cellular Component	1	13	0.620783	0.744169	0.0769231	0.00131579	Afu4g03730
GO:0005876	spindle microtubule	Cellular Component	1	13	0.620783	0.744169	0.0769231	0.00131579	Afu7g00250
GO:0006906	vesicle fusion	Biological Process	1	13	0.620783	0.744169	0.0769231	0.00131579	Afu4g09520
GO:0007186	G protein-coupled receptor signaling pathway	Biological Process	1	13	0.620783	0.744169	0.0769231	0.00131579	Afu5g07880
GO:0008171	O-methyltransferase activity	Molecular Function	1	13	0.620783	0.744169	0.0769231	0.00131579	Afu6g01830
GO:0019752	carboxylic acid metabolic process	Biological Process	1	13	0.620783	0.744169	0.0769231	0.00131579	Afu4g13510
GO:0031929	TOR signaling	Biological Process	1	13	0.620783	0.744169	0.0769231	0.00131579	Afu2g02510
GO:0032541	cortical endoplasmic reticulum	Cellular Component	1	13	0.620783	0.744169	0.0769231	0.00131579	Afu4g02970
GO:0035838	growing cell tip	Cellular Component	1	13	0.620783	0.744169	0.0769231	0.00131579	Afu2g01590
GO:0036184	asperthecin biosynthetic process	Biological Process	1	13	0.620783	0.744169	0.0769231	0.00131579	Afu2g02540
GO:0042744	hydrogen peroxide catabolic process	Biological Process	1	13	0.620783	0.744169	0.0769231	0.00131579	Afu5g01440
GO:0044416	induction by symbiont of host defense response	Biological Process	1	13	0.620783	0.744169	0.0769231	0.00131579	Afu3g11690
GO:0045121	membrane raft	Cellular Component	1	13	0.620783	0.744169	0.0769231	0.00131579	Afu2g01590
GO:0050821	protein stabilization	Biological Process	1	13	0.620783	0.744169	0.0769231	0.00131579	Afu4g08750
GO:0051123	RNA polymerase II preinitiation complex assembly	Biological Process	1	13	0.620783	0.744169	0.0769231	0.00131579	Afu5g03660
GO:0075306	regulation of conidium formation	Biological Process	1	13	0.620783	0.744169	0.0769231	0.00131579	Afu5g12520
GO:1990707	chromosome, subtelomeric region	Cellular Component	1	13	0.620783	0.744169	0.0769231	0.00131579	Afu1g13790
GO:0016020	membrane	Cellular Component	33	479	0.634335	0.759739	0.0688935	0.0434211	Afu1g04870, Afu1g13210, Afu1g13620, Afu1g14250, Afu1g16970, Afu2g01590, Afu2g05940, Afu2g08070, Afu2g11220, Afu2g11330, Afu2g12400, Afu2g17180, Afu3g00540, Afu3g01760, Afu3g07050, Afu3g07220, Afu3g09060, Afu3g12840, Afu3g13820, Afu4g05910, Afu4g09170, Afu4g09520, Afu5g03580, Afu5g04255, Afu5g08640, Afu5g09440, Afu5g13230, Afu6g11140, Afu8g00840, Afu8g00885, Afu8g04010, Afu8g04480, Afu8g07260
GO:0000932	P-body	Cellular Component	2	30	0.645516	0.769354	0.0666667	0.00263158	Afu2g11800, Afu2g12020
GO:0016573	obsolete histone acetylation	Biological Process	2	30	0.645516	0.769354	0.0666667	0.00263158	Afu1g09600, Afu4g12650
GO:0006271	DNA strand elongation involved in DNA replication	Biological Process	1	14	0.648057	0.769354	0.0714286	0.00131579	Afu6g10560
GO:0006303	double-strand break repair via nonhomologous end joining	Biological Process	1	14	0.648057	0.769354	0.0714286	0.00131579	Afu5g07740
GO:0006970	response to osmotic stress	Biological Process	1	14	0.648057	0.769354	0.0714286	0.00131579	Afu4g11720
GO:0016125	sterol metabolic process	Biological Process	1	14	0.648057	0.769354	0.0714286	0.00131579	Afu8g02590
GO:0016758	hexosyltransferase activity	Molecular Function	1	14	0.648057	0.769354	0.0714286	0.00131579	Afu4g13400
GO:0030968	endoplasmic reticulum unfolded protein response	Biological Process	1	14	0.648057	0.769354	0.0714286	0.00131579	Afu2g04630
GO:0031011	Ino80 complex	Cellular Component	1	14	0.648057	0.769354	0.0714286	0.00131579	Afu2g12960
GO:0031201	SNARE complex	Cellular Component	1	14	0.648057	0.769354	0.0714286	0.00131579	Afu4g09520
GO:0006412	translation	Biological Process	8	122	0.657836	0.780278	0.0655738	0.0105263	Afu1g04400, Afu1g12065, Afu2g04630, Afu2g08520, Afu4g07640, Afu5g09490, Afu5g11830, Afu6g12960
GO:0005643	nuclear pore	Cellular Component	2	31	0.66336	0.785451	0.0645161	0.00263158	Afu1g04850, Afu4g06090
GO:0006631	fatty acid metabolic process	Biological Process	2	31	0.66336	0.785451	0.0645161	0.00263158	Afu1g03560, Afu1g15400
GO:0006629	lipid metabolic process	Biological Process	3	47	0.666349	0.788299	0.0638298	0.00394737	Afu1g05270, Afu1g13250, Afu2g10900
GO:0000149	SNARE binding	Molecular Function	1	15	0.673372	0.790378	0.0666667	0.00131579	Afu8g04020
GO:0003777	microtubule motor activity	Molecular Function	1	15	0.673372	0.790378	0.0666667	0.00131579	Afu3g12110
GO:0004725	protein tyrosine phosphatase activity	Molecular Function	1	15	0.673372	0.790378	0.0666667	0.00131579	Afu6g06650
GO:0005669	transcription factor TFIID complex	Cellular Component	1	15	0.673372	0.790378	0.0666667	0.00131579	Afu5g03660
GO:0006406	mRNA export from nucleus	Biological Process	1	15	0.673372	0.790378	0.0666667	0.00131579	Afu1g10355
GO:0016575	obsolete histone deacetylation	Biological Process	1	15	0.673372	0.790378	0.0666667	0.00131579	Afu5g04120
GO:0031934	mating-type region heterochromatin	Cellular Component	1	15	0.673372	0.790378	0.0666667	0.00131579	Afu1g13790
GO:0042318	penicillin biosynthetic process	Biological Process	1	15	0.673372	0.790378	0.0666667	0.00131579	Afu2g14900
GO:0043486	obsolete histone exchange	Biological Process	1	15	0.673372	0.790378	0.0666667	0.00131579	Afu2g05620
GO:0005681	spliceosomal complex	Cellular Component	3	48	0.680368	0.795947	0.0625	0.00394737	Afu1g14060, Afu2g12020, Afu5g01890
GO:0035556	intracellular signal transduction	Biological Process	3	48	0.680368	0.795947	0.0625	0.00394737	Afu1g13250, Afu2g03490, Afu6g02840
GO:0000209	protein polyubiquitination	Biological Process	2	32	0.680473	0.795947	0.0625	0.00263158	Afu5g04060, Afu5g13350
GO:0000724	double-strand break repair via homologous recombination	Biological Process	2	32	0.680473	0.795947	0.0625	0.00263158	Afu1g10355, Afu3g14460
GO:0042025	host cell nucleus	Cellular Component	19	287	0.682322	0.797419	0.0662021	0.025	Afu1g04140, Afu1g06540, Afu1g09190, Afu3g00490, Afu3g03900, Afu3g06070, Afu3g13600, Afu4g03310, Afu4g12670, Afu6g01960, Afu6g07130, Afu6g10560, Afu7g00210, Afu7g01310, Afu7g01650, Afu8g01940, Afu8g05800, Afu8g06160, Afu8g06930
GO:0000422	autophagy of mitochondrion	Biological Process	1	16	0.696868	0.807435	0.0625	0.00131579	Afu4g12950
GO:0000750	pheromone-dependent signal transduction involved in conjugation with cellular fusion	Biological Process	1	16	0.696868	0.807435	0.0625	0.00131579	Afu5g07880
GO:0006298	mismatch repair	Biological Process	1	16	0.696868	0.807435	0.0625	0.00131579	Afu2g16130
GO:0006612	protein targeting to membrane	Biological Process	1	16	0.696868	0.807435	0.0625	0.00131579	Afu5g08740
GO:0008810	cellulase activity	Molecular Function	1	16	0.696868	0.807435	0.0625	0.00131579	Afu1g04730
GO:0016042	lipid catabolic process	Biological Process	1	16	0.696868	0.807435	0.0625	0.00131579	Afu1g13250
GO:0030148	sphingolipid biosynthetic process	Biological Process	1	16	0.696868	0.807435	0.0625	0.00131579	Afu8g04560
GO:0031573	mitotic intra-S DNA damage checkpoint signaling	Biological Process	1	16	0.696868	0.807435	0.0625	0.00131579	Afu4g12670
GO:0061631	ubiquitin conjugating enzyme activity	Molecular Function	1	16	0.696868	0.807435	0.0625	0.00131579	Afu5g04060
GO:0000723	telomere maintenance	Biological Process	2	33	0.696869	0.807435	0.0606061	0.00263158	Afu4g12670, Afu5g07740
GO:0030428	cell septum	Cellular Component	3	50	0.707084	0.818569	0.06	0.00394737	Afu2g01590, Afu3g07050, Afu6g02840
GO:0006511	ubiquitin-dependent protein catabolic process	Biological Process	5	82	0.711108	0.821431	0.0609756	0.00657895	Afu3g11300, Afu5g04060, Afu6g08960, Afu6g12710, Afu8g03900
GO:0006348	subtelomeric heterochromatin formation	Biological Process	2	34	0.712561	0.821431	0.0588235	0.00263158	Afu5g04120, Afu5g07740
GO:0030010	establishment of cell polarity	Biological Process	2	34	0.712561	0.821431	0.0588235	0.00263158	Afu5g03580, Afu6g08960
GO:0016491	oxidoreductase activity	Molecular Function	34	511	0.714786	0.821431	0.0665362	0.0447368	Afu1g06800, Afu1g09750, Afu1g11010, Afu1g11030, Afu1g16490, Afu2g05290, Afu2g14905, Afu2g17400, Afu3g00740, Afu3g01010, Afu3g01180, Afu3g01790, Afu3g02250, Afu3g11980, Afu3g13550, Afu3g14270, Afu4g03940, Afu4g09920, Afu4g13960, Afu5g01440, Afu5g02490, Afu5g03930, Afu5g07420, Afu5g09450, Afu5g10420, Afu5g14250, Afu5g15030, Afu6g00510, Afu7g02400, Afu7g04850, Afu7g04970, Afu7g04980, Afu7g06030, Afu…
GO:0000077	DNA damage checkpoint signaling	Biological Process	1	17	0.718676	0.821431	0.0588235	0.00131579	Afu4g12670
GO:0000160	phosphorelay signal transduction system	Biological Process	1	17	0.718676	0.821431	0.0588235	0.00131579	Afu3g12530
GO:0003887	DNA-directed DNA polymerase activity	Molecular Function	1	17	0.718676	0.821431	0.0588235	0.00131579	Afu6g10560
GO:0004177	aminopeptidase activity	Molecular Function	1	17	0.718676	0.821431	0.0588235	0.00131579	Afu4g04210
GO:0007018	microtubule-based movement	Biological Process	1	17	0.718676	0.821431	0.0588235	0.00131579	Afu3g12110
GO:0008654	phospholipid biosynthetic process	Biological Process	1	17	0.718676	0.821431	0.0588235	0.00131579	Afu1g05870
GO:0015677	copper ion import	Biological Process	1	17	0.718676	0.821431	0.0588235	0.00131579	Afu7g04970
GO:0015935	small ribosomal subunit	Cellular Component	1	17	0.718676	0.821431	0.0588235	0.00131579	Afu4g07640
GO:0030001	metal ion transport	Biological Process	1	17	0.718676	0.821431	0.0588235	0.00131579	Afu8g04010
GO:0030134	COPII-coated ER to Golgi transport vesicle	Cellular Component	1	17	0.718676	0.821431	0.0588235	0.00131579	Afu5g03260
GO:0051321	meiotic cell cycle	Biological Process	1	17	0.718676	0.821431	0.0588235	0.00131579	Afu6g08610
GO:0007165	signal transduction	Biological Process	3	51	0.719785	0.822003	0.0588235	0.00394737	Afu1g06420, Afu1g13250, Afu3g12530
GO:0006487	protein N-linked glycosylation	Biological Process	2	35	0.727567	0.830189	0.0571429	0.00263158	Afu4g12670, Afu6g00550
GO:0000287	magnesium ion binding	Molecular Function	3	52	0.732053	0.834603	0.0576923	0.00394737	Afu4g00970, Afu4g04040, Afu4g13030
GO:0005618	cell wall	Cellular Component	1	18	0.738917	0.838888	0.0555556	0.00131579	Afu3g11690
GO:0009651	response to salt stress	Biological Process	1	18	0.738917	0.838888	0.0555556	0.00131579	Afu4g11720
GO:0033314	mitotic DNA replication checkpoint signaling	Biological Process	1	18	0.738917	0.838888	0.0555556	0.00131579	Afu4g12670
GO:0043328	protein transport to vacuole involved in ubiquitin-dependent protein catabolic process via the multivesicular body sorting pathway	Biological Process	1	18	0.738917	0.838888	0.0555556	0.00131579	Afu1g06420
GO:2001310	gliotoxin biosynthetic process	Biological Process	1	18	0.738917	0.838888	0.0555556	0.00131579	Afu2g02540
GO:0050661	NADP binding	Molecular Function	2	36	0.741904	0.841572	0.0555556	0.00263158	Afu3g13550, Afu6g14280
GO:0034399	nuclear periphery	Cellular Component	3	53	0.743895	0.843123	0.0566038	0.00394737	Afu1g04850, Afu2g03400, Afu2g16640
GO:0034605	cellular response to heat	Biological Process	3	54	0.755316	0.854472	0.0555556	0.00394737	Afu1g17360, Afu4g00860, Afu6g12180
GO:0006396	RNA processing	Biological Process	2	37	0.755591	0.854472	0.0540541	0.00263158	Afu2g12020, Afu5g07640
GO:0000784	chromosome, telomeric region	Cellular Component	1	19	0.757704	0.854472	0.0526316	0.00131579	Afu5g07740
GO:0003678	DNA helicase activity	Molecular Function	1	19	0.757704	0.854472	0.0526316	0.00131579	Afu5g07740
GO:0016773	phosphotransferase activity, alcohol group as acceptor	Molecular Function	1	19	0.757704	0.854472	0.0526316	0.00131579	Afu5g02530
GO:0033617	mitochondrial cytochrome c oxidase assembly	Biological Process	1	19	0.757704	0.854472	0.0526316	0.00131579	Afu7g02030
GO:0006357	regulation of transcription by RNA polymerase II	Biological Process	7	119	0.760914	0.857376	0.0588235	0.00921053	Afu1g04550, Afu2g08880, Afu3g03900, Afu4g10060, Afu4g12650, Afu5g01650, Afu6g07130
GO:0003697	single-stranded DNA binding	Molecular Function	3	55	0.766324	0.861317	0.0545455	0.00394737	Afu2g13170, Afu2g16130, Afu4g13150
GO:0042910	xenobiotic transmembrane transporter activity	Molecular Function	3	55	0.766324	0.861317	0.0545455	0.00394737	Afu3g11760, Afu5g01520, Afu6g11140
GO:0062040	fungal biofilm matrix	Cellular Component	3	55	0.766324	0.861317	0.0545455	0.00394737	Afu2g11330, Afu3g01790, Afu3g10740
GO:0061630	ubiquitin protein ligase activity	Molecular Function	2	38	0.768646	0.863209	0.0526316	0.00263158	Afu2g08770, Afu8g03900
GO:0002098	tRNA wobble uridine modification	Biological Process	1	20	0.77514	0.866899	0.05	0.00131579	Afu3g06750
GO:0004523	RNA-DNA hybrid ribonuclease activity	Molecular Function	1	20	0.77514	0.866899	0.05	0.00131579	Afu1g10020
GO:0006367	transcription initiation at RNA polymerase II promoter	Biological Process	1	20	0.77514	0.866899	0.05	0.00131579	Afu5g03660
GO:0007033	vacuole organization	Biological Process	1	20	0.77514	0.866899	0.05	0.00131579	Afu7g05790
GO:0030150	protein import into mitochondrial matrix	Biological Process	1	20	0.77514	0.866899	0.05	0.00131579	Afu7g01900
GO:0016236	macroautophagy	Biological Process	2	39	0.781089	0.871389	0.0512821	0.00263158	Afu1g07670, Afu2g10900
GO:0035861	site of double-strand break	Cellular Component	2	39	0.781089	0.871389	0.0512821	0.00263158	Afu4g12670, Afu5g07740
GO:0040009	regulation of growth rate	Biological Process	2	39	0.781089	0.871389	0.0512821	0.00263158	Afu2g01050, Afu5g07260
GO:0008168	methyltransferase activity	Molecular Function	5	90	0.784214	0.874152	0.0555556	0.00657895	Afu2g01390, Afu2g09930, Afu4g03321, Afu5g07630, Afu6g08610
GO:0003682	chromatin binding	Molecular Function	3	57	0.787127	0.875932	0.0526316	0.00394737	Afu1g07310, Afu2g11800, Afu3g06330
GO:0004519	endonuclease activity	Molecular Function	1	21	0.791323	0.875932	0.047619	0.00131579	AfuMt00090
GO:0008137	NADH dehydrogenase (ubiquinone) activity	Molecular Function	1	21	0.791323	0.875932	0.047619	0.00131579	Afu4g10920
GO:0016226	iron-sulfur cluster assembly	Biological Process	1	21	0.791323	0.875932	0.047619	0.00131579	Afu8g04610
GO:0016810	hydrolase activity, acting on carbon-nitrogen (but not peptide) bonds	Molecular Function	1	21	0.791323	0.875932	0.047619	0.00131579	Afu5g11410
GO:0030036	actin cytoskeleton organization	Biological Process	1	21	0.791323	0.875932	0.047619	0.00131579	Afu2g01590
GO:0045292	mRNA cis splicing, via spliceosome	Biological Process	1	21	0.791323	0.875932	0.047619	0.00131579	Afu4g10420
GO:0051015	actin filament binding	Molecular Function	1	21	0.791323	0.875932	0.047619	0.00131579	Afu3g10700
GO:0000978	RNA polymerase II cis-regulatory region sequence-specific DNA binding	Molecular Function	2	40	0.792942	0.875932	0.05	0.00263158	Afu3g10550, Afu6g01970
GO:0006696	ergosterol biosynthetic process	Biological Process	2	40	0.792942	0.875932	0.05	0.00263158	Afu2g17400, Afu4g12040
GO:0044732	mitotic spindle pole body	Cellular Component	2	40	0.792942	0.875932	0.05	0.00263158	Afu4g11160, Afu6g02840
GO:0004222	metalloendopeptidase activity	Molecular Function	1	22	0.806343	0.886387	0.0454545	0.00131579	Afu2g07560
GO:0006520	amino acid metabolic process	Biological Process	1	22	0.806343	0.886387	0.0454545	0.00131579	Afu4g07190
GO:0006891	intra-Golgi vesicle-mediated transport	Biological Process	1	22	0.806343	0.886387	0.0454545	0.00131579	Afu4g09520
GO:0007264	small GTPase-mediated signal transduction	Biological Process	1	22	0.806343	0.886387	0.0454545	0.00131579	Afu4g08040
GO:0042393	histone binding	Molecular Function	1	22	0.806343	0.886387	0.0454545	0.00131579	Afu2g05620
GO:0045324	late endosome to vacuole transport	Biological Process	1	22	0.806343	0.886387	0.0454545	0.00131579	Afu1g06420
GO:0042626	ATPase-coupled transmembrane transporter activity	Molecular Function	2	42	0.814957	0.893712	0.047619	0.00263158	Afu3g13000, Afu7g02020
GO:0051287	NAD binding	Molecular Function	2	42	0.814957	0.893712	0.047619	0.00263158	Afu1g04150, Afu6g10090
GO:0005628	prospore membrane	Cellular Component	1	23	0.820283	0.893712	0.0434783	0.00131579	Afu2g02480
GO:0005694	chromosome	Cellular Component	1	23	0.820283	0.893712	0.0434783	0.00131579	Afu3g06330
GO:0006302	double-strand break repair	Biological Process	1	23	0.820283	0.893712	0.0434783	0.00131579	Afu2g16130
GO:0006874	intracellular calcium ion homeostasis	Biological Process	1	23	0.820283	0.893712	0.0434783	0.00131579	Afu3g13490
GO:0008152	metabolic process	Biological Process	1	23	0.820283	0.893712	0.0434783	0.00131579	Afu6g03350
GO:0019013	viral nucleocapsid	Cellular Component	1	23	0.820283	0.893712	0.0434783	0.00131579	Afu2g11800
GO:0032258	cytoplasm to vacuole targeting by the Cvt pathway	Biological Process	1	23	0.820283	0.893712	0.0434783	0.00131579	Afu4g12950
GO:0032968	positive regulation of transcription elongation by RNA polymerase II	Biological Process	1	23	0.820283	0.893712	0.0434783	0.00131579	Afu4g12650
GO:0070791	cleistothecium development	Biological Process	1	23	0.820283	0.893712	0.0434783	0.00131579	Afu5g07260
GO:0003690	double-stranded DNA binding	Molecular Function	2	43	0.82516	0.897578	0.0465116	0.00263158	Afu2g16130, Afu3g06070
GO:0031224	obsolete intrinsic component of membrane	Cellular Component	2	43	0.82516	0.897578	0.0465116	0.00263158	Afu1g14700, Afu4g00920
GO:0000981	DNA-binding transcription factor activity, RNA polymerase II-specific	Molecular Function	17	286	0.827225	0.8991	0.0594406	0.0223684	Afu1g04140, Afu1g06540, Afu1g09190, Afu3g00490, Afu3g03900, Afu3g10550, Afu3g13600, Afu4g03310, Afu6g01960, Afu6g01970, Afu6g07130, Afu7g00210, Afu7g01310, Afu7g01650, Afu8g01940, Afu8g05800, Afu8g06930
GO:0005829	cytosol	Cellular Component	25	408	0.829093	0.900405	0.0612745	0.0328947	Afu1g02810, Afu1g06800, Afu1g09750, Afu1g12020, Afu1g15260, Afu1g15400, Afu2g01390, Afu2g02180, Afu2g03400, Afu2g11020, Afu2g17180, Afu3g07370, Afu3g11690, Afu3g13820, Afu4g07190, Afu4g08410, Afu4g12650, Afu4g12950, Afu4g13400, Afu5g03060, Afu5g04060, Afu5g10710, Afu6g04800, Afu6g11490, Afu6g12450
GO:0006865	amino acid transport	Biological Process	1	24	0.833221	0.901266	0.0416667	0.00131579	Afu8g00840
GO:0031618	pericentric heterochromatin	Cellular Component	1	24	0.833221	0.901266	0.0416667	0.00131579	Afu1g13790
GO:0036178	filamentous growth of a population of unicellular organisms in response to neutral pH	Biological Process	1	24	0.833221	0.901266	0.0416667	0.00131579	Afu1g06420
GO:0051536	iron-sulfur cluster binding	Molecular Function	1	24	0.833221	0.901266	0.0416667	0.00131579	Afu1g16375
GO:0071627	obsolete integral component of fungal-type vacuolar membrane	Cellular Component	1	24	0.833221	0.901266	0.0416667	0.00131579	Afu3g05660
GO:0006260	DNA replication	Biological Process	2	45	0.844062	0.907412	0.0444444	0.00263158	Afu4g12430, Afu6g10560
GO:0016757	glycosyltransferase activity	Molecular Function	2	45	0.844062	0.907412	0.0444444	0.00263158	Afu3g07220, Afu8g07260
GO:0008270	zinc ion binding	Molecular Function	28	458	0.844958	0.907412	0.0611354	0.0368421	Afu1g04140, Afu1g06540, Afu1g09190, Afu1g11030, Afu1g14060, Afu2g03350, Afu2g09150, Afu2g16130, Afu3g00490, Afu3g03900, Afu3g11690, Afu3g13070, Afu3g13600, Afu4g03310, Afu4g08410, Afu4g13060, Afu5g03930, Afu6g00510, Afu6g01960, Afu6g01970, Afu6g07130, Afu7g00210, Afu7g01310, Afu7g01650, Afu7g02400, Afu8g01940, Afu8g05800, Afu8g06930
GO:0004175	endopeptidase activity	Molecular Function	1	25	0.845229	0.907412	0.04	0.00131579	Afu6g08960
GO:0006413	translational initiation	Biological Process	1	25	0.845229	0.907412	0.04	0.00131579	Afu8g02730
GO:0007059	chromosome segregation	Biological Process	1	25	0.845229	0.907412	0.04	0.00131579	Afu3g10260
GO:0016311	dephosphorylation	Biological Process	1	25	0.845229	0.907412	0.04	0.00131579	Afu6g06650
GO:0030466	silent mating-type cassette heterochromatin formation	Biological Process	1	25	0.845229	0.907412	0.04	0.00131579	Afu5g04060
GO:0071470	cellular response to osmotic stress	Biological Process	1	25	0.845229	0.907412	0.04	0.00131579	Afu2g03490
GO:0005789	endoplasmic reticulum membrane	Cellular Component	7	132	0.845619	0.907412	0.0530303	0.00921053	Afu1g05870, Afu1g09090, Afu2g08630, Afu2g10900, Afu5g04060, Afu6g11240, Afu8g04260
GO:0055085	transmembrane transport	Biological Process	32	521	0.85361	0.912429	0.0614203	0.0421053	Afu1g04870, Afu1g07300, Afu1g12090, Afu1g13210, Afu1g13620, Afu1g14700, Afu1g15490, Afu1g15940, Afu2g11220, Afu2g14980, Afu2g16930, Afu3g00540, Afu3g05660, Afu3g11760, Afu4g00920, Afu4g02970, Afu4g09990, Afu5g01520, Afu5g09300, Afu5g09440, Afu5g09830, Afu5g13230, Afu6g00440, Afu6g03860, Afu6g07050, Afu6g11140, Afu6g12900, Afu8g00840, Afu8g00885, Afu8g04010, Afu8g04470, Afu8g04480
GO:0000002	mitochondrial genome maintenance	Biological Process	1	26	0.856373	0.912429	0.0384615	0.00131579	Afu1g07350
GO:0000463	maturation of LSU-rRNA from tricistronic rRNA transcript (SSU-rRNA, 5.8S rRNA, LSU-rRNA)	Biological Process	1	26	0.856373	0.912429	0.0384615	0.00131579	Afu1g04690
GO:0000935	division septum	Cellular Component	1	26	0.856373	0.912429	0.0384615	0.00131579	Afu3g09060
GO:0005085	guanyl-nucleotide exchange factor activity	Molecular Function	1	26	0.856373	0.912429	0.0384615	0.00131579	Afu2g16390
GO:0005615	extracellular space	Cellular Component	1	26	0.856373	0.912429	0.0384615	0.00131579	Afu1g02040
GO:0005826	actomyosin contractile ring	Cellular Component	1	26	0.856373	0.912429	0.0384615	0.00131579	Afu3g10700
GO:0016746	acyltransferase activity	Molecular Function	1	26	0.856373	0.912429	0.0384615	0.00131579	Afu5g05880
GO:0032543	mitochondrial translation	Biological Process	1	26	0.856373	0.912429	0.0384615	0.00131579	Afu1g04400
GO:0009986	cell surface	Cellular Component	4	84	0.862757	0.918507	0.047619	0.00526316	Afu1g02040, Afu3g07050, Afu3g11690, Afu4g12350
GO:0000027	ribosomal large subunit assembly	Biological Process	1	27	0.866715	0.921269	0.037037	0.00131579	Afu5g11830
GO:0010468	regulation of gene expression	Biological Process	1	27	0.866715	0.921269	0.037037	0.00131579	Afu6g01970
GO:0031225	obsolete anchored component of membrane	Cellular Component	1	28	0.876314	0.929368	0.0357143	0.00131579	Afu6g02800
GO:0051539	4 iron, 4 sulfur cluster binding	Molecular Function	1	28	0.876314	0.929368	0.0357143	0.00131579	Afu1g16375
GO:0005741	mitochondrial outer membrane	Cellular Component	2	49	0.876399	0.929368	0.0408163	0.00263158	Afu5g10420, Afu7g01900
GO:0005887	plasma membrane	Cellular Component	6	122	0.880181	0.931951	0.0491803	0.00789474	Afu1g14250, Afu3g11760, Afu3g12530, Afu3g13490, Afu5g01520, Afu5g07880
GO:0031505	fungal-type cell wall organization	Biological Process	4	87	0.880214	0.931951	0.045977	0.00526316	Afu1g06420, Afu4g08410, Afu4g12650, Afu5g04060
GO:0000447	endonucleolytic cleavage in ITS1 to separate SSU-rRNA from 5.8S rRNA and LSU-rRNA from tricistronic rRNA transcript (SSU-rRNA, 5.8S rRNA, LSU-rRNA)	Biological Process	1	29	0.885223	0.934325	0.0344828	0.00131579	Afu6g05270
GO:0005507	copper ion binding	Molecular Function	1	29	0.885223	0.934325	0.0344828	0.00131579	Afu7g04180
GO:0006744	ubiquinone biosynthetic process	Biological Process	1	29	0.885223	0.934325	0.0344828	0.00131579	Afu4g10370
GO:0034613	protein localization	Biological Process	1	29	0.885223	0.934325	0.0344828	0.00131579	Afu6g08210
GO:0030170	pyridoxal phosphate binding	Molecular Function	3	70	0.887747	0.936258	0.0428571	0.00394737	Afu2g10360, Afu4g09140, Afu6g00290
GO:0016301	kinase activity	Molecular Function	2	51	0.89014	0.938049	0.0392157	0.00263158	Afu1g12750, Afu5g02530
GO:0006606	protein import into nucleus	Biological Process	1	30	0.89349	0.940113	0.0333333	0.00131579	Afu6g10630
GO:0016788	hydrolase activity, acting on ester bonds	Molecular Function	1	30	0.89349	0.940113	0.0333333	0.00131579	Afu3g01530
GO:0003735	structural constituent of ribosome	Molecular Function	7	143	0.896829	0.942892	0.048951	0.00921053	Afu1g04400, Afu1g12065, Afu2g08520, Afu4g07640, Afu5g09490, Afu5g11830, Afu6g12960
GO:0000768	syncytium formation by plasma membrane fusion	Biological Process	1	31	0.901163	0.945241	0.0322581	0.00131579	Afu2g05200
GO:0006506	GPI anchor biosynthetic process	Biological Process	1	31	0.901163	0.945241	0.0322581	0.00131579	Afu5g01810
GO:0043332	mating projection tip	Cellular Component	1	31	0.901163	0.945241	0.0322581	0.00131579	Afu3g10700
GO:0004674	protein serine/threonine kinase activity	Molecular Function	3	73	0.903858	0.9461	0.0410959	0.00394737	Afu2g03490, Afu2g13600, Afu6g02840
GO:0043565	sequence-specific DNA binding	Molecular Function	3	73	0.903858	0.9461	0.0410959	0.00394737	Afu2g02540, Afu6g01970, Afu8g06160
GO:0003743	translation initiation factor activity	Molecular Function	2	54	0.908112	0.9461	0.037037	0.00263158	Afu5g03660, Afu8g02730
GO:0009058	biosynthetic process	Biological Process	2	54	0.908112	0.9461	0.037037	0.00263158	Afu4g04380, Afu6g00290
GO:0009251	glucan catabolic process	Biological Process	1	32	0.908284	0.9461	0.03125	0.00131579	Afu1g04730
GO:0016798	hydrolase activity, acting on glycosyl bonds	Molecular Function	1	32	0.908284	0.9461	0.03125	0.00131579	Afu6g03350
GO:0030445	yeast-form cell wall	Cellular Component	1	32	0.908284	0.9461	0.03125	0.00131579	Afu1g02040
GO:0043130	ubiquitin binding	Molecular Function	1	32	0.908284	0.9461	0.03125	0.00131579	Afu7g04320
GO:0051286	cell tip	Cellular Component	1	32	0.908284	0.9461	0.03125	0.00131579	Afu2g16390
GO:0006325	chromatin organization	Biological Process	1	33	0.914892	0.950784	0.030303	0.00131579	Afu4g12650
GO:0022627	cytosolic small ribosomal subunit	Cellular Component	1	33	0.914892	0.950784	0.030303	0.00131579	Afu6g12960
GO:0030246	carbohydrate binding	Molecular Function	1	33	0.914892	0.950784	0.030303	0.00131579	Afu1g10790
GO:0019748	secondary metabolic process	Biological Process	3	77	0.922086	0.957523	0.038961	0.00394737	Afu2g10160, Afu5g12510, Afu5g14270
GO:0008017	microtubule binding	Molecular Function	1	35	0.926716	0.961095	0.0285714	0.00131579	Afu4g11160
GO:0046872	metal ion binding	Molecular Function	19	351	0.926948	0.961095	0.0541311	0.025	Afu1g02810, Afu1g03560, Afu1g04690, Afu1g06800, Afu1g16375, Afu2g01050, Afu2g03350, Afu2g10310, Afu2g15290, Afu2g16130, Afu3g07040, Afu4g00290, Afu4g02920, Afu4g04210, Afu4g13510, Afu5g05560, Afu5g12630, Afu5g12760, Afu6g11500
GO:0006855	xenobiotic transmembrane transport	Biological Process	2	58	0.927819	0.96126	0.0344828	0.00263158	Afu3g11760, Afu5g01520
GO:0006281	DNA repair	Biological Process	5	119	0.93601	0.969004	0.0420168	0.00657895	Afu1g07310, Afu3g14460, Afu4g06800, Afu4g12670, Afu5g11280
GO:0006888	endoplasmic reticulum to Golgi vesicle-mediated transport	Biological Process	2	61	0.939904	0.972289	0.0327869	0.00263158	Afu4g09520, Afu5g03260
GO:0016567	protein ubiquitination	Biological Process	1	38	0.941448	0.972398	0.0263158	0.00131579	Afu5g13350
GO:0030446	hyphal cell wall	Cellular Component	1	38	0.941448	0.972398	0.0263158	0.00131579	Afu3g11690
GO:0005635	nuclear envelope	Cellular Component	1	39	0.945669	0.97378	0.025641	0.00131579	Afu3g10480
GO:0006366	transcription by RNA polymerase II	Biological Process	1	39	0.945669	0.97378	0.025641	0.00131579	Afu3g05940
GO:0071014	post-mRNA release spliceosomal complex	Cellular Component	1	39	0.945669	0.97378	0.025641	0.00131579	Afu6g08690
GO:0071555	cell wall organization	Biological Process	1	39	0.945669	0.97378	0.025641	0.00131579	Afu1g04730
GO:0004497	monooxygenase activity	Molecular Function	4	104	0.946963	0.974369	0.0384615	0.00526316	Afu1g01690, Afu2g04290, Afu5g02610, Afu6g13940
GO:0005737	cytoplasm	Cellular Component	56	955	0.964135	0.991283	0.0586387	0.0736842	Afu1g02140, Afu1g03030, Afu1g03830, Afu1g04850, Afu1g06080, Afu1g06420, Afu1g09690, Afu1g12020, Afu2g01840, Afu2g02510, Afu2g02890, Afu2g03140, Afu2g03400, Afu2g03490, Afu2g09150, Afu2g10310, Afu2g10360, Afu2g11800, Afu2g13330, Afu2g16510, Afu3g00740, Afu3g01010, Afu3g05340, Afu3g06590, Afu3g07140, Afu3g10260, Afu3g10700, Afu3g12530, Afu3g13120, Afu3g13820, Afu4g00860, Afu4g03160, Afu4g06090, Afu…
GO:0000909	sporocarp development involved in sexual reproduction	Biological Process	3	92	0.965698	0.992135	0.0326087	0.00394737	Afu3g09060, Afu5g07880, Afu6g02840
GO:0030447	filamentous growth	Biological Process	7	172	0.968425	0.994181	0.0406977	0.00921053	Afu1g06420, Afu1g13250, Afu2g11330, Afu3g10740, Afu4g09520, Afu4g11000, Afu8g04260
GO:0005886	plasma membrane	Cellular Component	26	497	0.970751	0.995812	0.0523139	0.0342105	Afu1g04870, Afu1g06420, Afu1g06730, Afu1g13210, Afu1g14250, Afu2g01590, Afu2g08070, Afu2g14900, Afu2g16930, Afu3g00540, Afu3g10480, Afu3g10770, Afu3g11690, Afu3g12830, Afu4g00920, Afu4g03940, Afu4g08040, Afu4g09990, Afu4g10020, Afu5g01520, Afu5g12520, Afu6g02800, Afu6g12450, Afu6g14530, Afu7g04970, Afu8g00885
GO:0005935	cellular bud neck	Cellular Component	1	48	0.972302	0.996647	0.0208333	0.00131579	Afu6g02840
GO:0016874	ligase activity	Molecular Function	1	51	0.977877	1	0.0196078	0.00131579	Afu5g04060
GO:0006508	proteolysis	Biological Process	3	100	0.978239	1	0.03	0.00394737	Afu3g12210, Afu4g04210, Afu6g11500
GO:0043936	asexual sporulation resulting in formation of a cellular spore	Biological Process	1	52	0.979473	1	0.0192308	0.00131579	Afu2g01590
GO:0036180	filamentous growth of a population of unicellular organisms in response to biotic stimulus	Biological Process	3	105	0.983712	1	0.0285714	0.00394737	Afu2g11330, Afu3g10740, Afu4g09520
GO:0048315	conidium formation	Biological Process	4	130	0.986393	1	0.0307692	0.00526316	Afu1g04850, Afu3g07140, Afu5g12520, Afu6g02840
GO:0022857	transmembrane transporter activity	Molecular Function	17	372	0.986476	1	0.0456989	0.0223684	Afu1g04870, Afu1g07300, Afu1g13210, Afu1g14700, Afu1g15490, Afu3g00540, Afu3g05660, Afu3g11760, Afu4g00920, Afu5g01520, Afu5g13230, Afu6g03860, Afu6g11140, Afu8g00840, Afu8g00885, Afu8g04470, Afu8g04480
GO:0045944	positive regulation of transcription by RNA polymerase II	Biological Process	3	112	0.989209	1	0.0267857	0.00394737	Afu1g09190, Afu3g10550, Afu6g01970
GO:0000272	polysaccharide catabolic process	Biological Process	1	64	0.991651	1	0.015625	0.00131579	Afu1g04730
GO:0009267	cellular response to starvation	Biological Process	2	92	0.991662	1	0.0217391	0.00263158	Afu2g02510, Afu2g11330
GO:0004553	hydrolase activity, hydrolyzing O-glycosyl compounds	Molecular Function	4	142	0.992995	1	0.028169	0.00526316	Afu1g04730, Afu7g00210, Afu7g01310, Afu8g04710
GO:0035690	cellular response to xenobiotic stimulus	Biological Process	6	189	0.994429	1	0.031746	0.00789474	Afu1g06420, Afu2g11020, Afu3g10700, Afu4g09140, Afu4g11000, Afu4g12650
GO:0004672	protein kinase activity	Molecular Function	3	125	0.99506	1	0.024	0.00394737	Afu2g03490, Afu2g13600, Afu6g02840
GO:0050660	flavin adenine dinucleotide binding	Molecular Function	2	100	0.995081	1	0.02	0.00263158	Afu6g14280, Afu7g06090
GO:0003676	nucleic acid binding	Molecular Function	10	273	0.995494	1	0.03663	0.0131579	Afu1g07350, Afu1g10020, Afu1g13770, Afu1g14060, Afu4g04220, Afu4g07640, Afu4g13060, Afu5g10800, Afu6g11460, Afu7g00870
GO:0005730	nucleolus	Cellular Component	4	151	0.995794	1	0.0264901	0.00526316	Afu2g03490, Afu4g03980, Afu6g08610, Afu6g11460
GO:0006468	protein phosphorylation	Biological Process	3	128	0.995886	1	0.0234375	0.00394737	Afu2g03490, Afu2g13600, Afu6g02840
GO:0000122	negative regulation of transcription by RNA polymerase II	Biological Process	1	75	0.996343	1	0.0133333	0.00131579	Afu6g01970
GO:0030437	ascospore formation	Biological Process	1	77	0.996853	1	0.012987	0.00131579	Afu2g02540
GO:0000790	chromatin	Cellular Component	3	138	0.99778	1	0.0217391	0.00394737	Afu1g04550, Afu4g12650, Afu5g03720
GO:0070787	conidiophore development	Biological Process	1	84	0.99814	1	0.0119048	0.00131579	Afu3g13600
GO:0000166	nucleotide binding	Molecular Function	1	86	0.9984	1	0.0116279	0.00131579	Afu5g05560
GO:0005515	protein binding	Molecular Function	30	659	0.998454	1	0.0455235	0.0394737	Afu1g02200, Afu1g03030, Afu1g06080, Afu1g06762, Afu1g15400, Afu2g02490, Afu2g02510, Afu2g03400, Afu2g07600, Afu2g11570, Afu2g11770, Afu2g14640, Afu3g00730, Afu3g01620, Afu3g03910, Afu4g03980, Afu4g06090, Afu4g06960, Afu4g09180, Afu4g12650, Afu5g04150, Afu5g07260, Afu5g07650, Afu5g08460, Afu5g09570, Afu6g08610, Afu6g11580, Afu7g04320, Afu7g05790, Afu8g00350
GO:0071949	FAD binding	Molecular Function	1	88	0.998623	1	0.0113636	0.00131579	Afu5g10420
GO:0003677	DNA binding	Molecular Function	18	465	0.999224	1	0.0387097	0.0236842	Afu1g04550, Afu1g09190, Afu1g13790, Afu2g07460, Afu3g03900, Afu3g05360, Afu3g06070, Afu3g13070, Afu3g13600, Afu4g03310, Afu5g07740, Afu6g01960, Afu6g01970, Afu6g07130, Afu7g01310, Afu7g01650, Afu8g01940, Afu8g06930
GO:0016887	ATP hydrolysis activity	Molecular Function	2	132	0.999433	1	0.0151515	0.00263158	AfuMt00040, AfuMt00100
GO:0005975	carbohydrate metabolic process	Biological Process	6	235	0.999525	1	0.0255319	0.00789474	Afu1g15530, Afu2g03230, Afu3g11690, Afu4g08410, Afu5g11410, Afu8g04710
GO:0030448	hyphal growth	Biological Process	4	191	0.999607	1	0.0209424	0.00526316	Afu2g02275, Afu3g07140, Afu3g12110, Afu4g12650
GO:0003723	RNA binding	Molecular Function	6	247	0.999758	1	0.0242915	0.00789474	Afu1g02810, Afu1g07350, Afu2g11800, Afu2g12020, Afu2g16360, Afu4g07640
GO:0044550	secondary metabolite biosynthetic process	Biological Process	7	290	0.999922	1	0.0241379	0.00921053	Afu1g11010, Afu2g01380, Afu2g01390, Afu3g13600, Afu5g12760, Afu6g13940, Afu7g04980
GO:0006351	DNA-templated transcription	Biological Process	3	195	0.999943	1	0.0153846	0.00394737	Afu3g13600, Afu7g01310, Afu8g06930
GO:0005576	extracellular region	Cellular Component	9	356	0.999975	1	0.0252809	0.0118421	Afu1g02040, Afu1g04730, Afu1g10110, Afu2g00790, Afu3g07040, Afu4g04210, Afu4g09920, Afu6g03710, Afu6g11580
GO:0005634	nucleus	Cellular Component	47	1187	1	1	0.0395956	0.0618421	Afu1g02810, Afu1g04690, Afu1g06080, Afu1g09190, Afu1g12810, Afu1g13790, Afu2g02890, Afu2g03400, Afu2g03490, Afu2g04950, Afu2g05620, Afu2g07460, Afu2g08770, Afu2g09150, Afu2g10310, Afu2g11800, Afu2g12320, Afu2g13170, Afu2g13330, Afu2g16130, Afu3g03900, Afu3g05340, Afu3g06070, Afu3g13600, Afu4g03310, Afu4g06800, Afu4g10420, Afu4g12650, Afu4g12670, Afu5g01650, Afu5g03660, Afu5g03720, Afu5g05560, Afu…
GO:0005524	ATP binding	Molecular Function	9	566	1	1	0.0159011	0.0118421	Afu1g09690, Afu2g03490, Afu2g13600, Afu2g14040, Afu3g13000, Afu4g00290, Afu5g04060, Afu6g02840, Afu7g05752

## Sheet: ME3_KEGG
ont_id	description	ont_class	sel_genes_n	bg_genes_n	pvalue	adj_pvalue	sel_genes_per_cat	sel_genes_per_input	intersect_ids
00592	alpha-Linolenic acid metabolism	KEGG	3	6	0.00288654	0.256902	0.5	0.0238095	AFUA_4G10950, AFUA_7G04080, AFUA_7G06090
03060	Protein export	KEGG	5	26	0.0121238	0.460996	0.192308	0.0396825	AFUA_2G01990, AFUA_2G07600, AFUA_2G08630, AFUA_3G12840, AFUA_5G05800
01040	Biosynthesis of unsaturated fatty acids	KEGG	3	12	0.0248838	0.460996	0.25	0.0238095	AFUA_4G10950, AFUA_7G04080, AFUA_7G06090
00760	Nicotinate and nicotinamide metabolism	KEGG	4	22	0.0296575	0.460996	0.181818	0.031746	AFUA_2G13470, AFUA_4G00970, AFUA_5G04120, AFUA_5G12870
01212	Fatty acid metabolism	KEGG	5	33	0.032156	0.460996	0.151515	0.0396825	AFUA_3G14060, AFUA_4G10950, AFUA_7G04080, AFUA_7G04980, AFUA_7G06090
04145	Phagosome	KEGG	5	33	0.032156	0.460996	0.151515	0.0396825	AFUA_2G11330, AFUA_3G10740, AFUA_4G08040, AFUA_7G00250, AFUA_7G02020
04138	Autophagy - yeast	KEGG	8	70	0.0362581	0.460996	0.114286	0.0634921	AFUA_2G02510, AFUA_2G02610, AFUA_2G04770, AFUA_2G10900, AFUA_3G05340, AFUA_3G10700, AFUA_4G09520, AFUA_7G05790
00562	Inositol phosphate metabolism	KEGG	4	26	0.0511955	0.56955	0.153846	0.031746	AFUA_1G13250, AFUA_2G11020, AFUA_2G16640, AFUA_3G01530
04146	Peroxisome	KEGG	6	55	0.0790086	0.708143	0.109091	0.047619	AFUA_1G03560, AFUA_1G15400, AFUA_4G10950, AFUA_5G04310, AFUA_7G04080, AFUA_7G06090
04144	Endocytosis	KEGG	7	70	0.087609	0.708143	0.1	0.0555556	AFUA_1G06420, AFUA_1G14010, AFUA_3G10700, AFUA_3G10740, AFUA_4G08040, AFUA_4G11000, AFUA_4G12950
00330	Arginine and proline metabolism	KEGG	5	45	0.0984051	0.708143	0.111111	0.0396825	AFUA_3G02310, AFUA_3G11980, AFUA_4G09140, AFUA_8G05040, AFUA_8G05220
04136	Autophagy - other	KEGG	3	21	0.10518	0.708143	0.142857	0.0238095	AFUA_2G02510, AFUA_2G04770, AFUA_3G05340
00190	Oxidative phosphorylation	KEGG	7	74	0.109967	0.708143	0.0945946	0.0555556	AFUA_1G05820, AFUA_2G02275, AFUA_2G11330, AFUA_2G12400, AFUA_5G02080, AFUA_6G02960, AFUA_7G02020
00220	Arginine biosynthesis	KEGG	3	22	0.117111	0.708143	0.136364	0.0238095	AFUA_2G11490, AFUA_4G07190, AFUA_5G08120
03050	Proteasome	KEGG	4	36	0.133091	0.708143	0.111111	0.031746	AFUA_1G10355, AFUA_2G03400, AFUA_3G11300, AFUA_6G08960
04122	Sulfur relay system	KEGG	2	12	0.138392	0.708143	0.166667	0.015873	AFUA_3G07370, AFUA_5G01440
00770	Pantothenate and CoA biosynthesis	KEGG	3	24	0.142379	0.708143	0.125	0.0238095	AFUA_3G13550, AFUA_4G04040, AFUA_4G13960
00051	Fructose and mannose metabolism	KEGG	4	37	0.14322	0.708143	0.108108	0.031746	AFUA_1G11030, AFUA_2G11020, AFUA_3G11690, AFUA_4G08410
00030	Pentose phosphate pathway	KEGG	3	26	0.169274	0.709055	0.115385	0.0238095	AFUA_3G06590, AFUA_3G11690, AFUA_5G02530
00071	Fatty acid degradation	KEGG	3	26	0.169274	0.709055	0.115385	0.0238095	AFUA_4G10950, AFUA_7G04080, AFUA_7G06090
01232	Nucleotide metabolism	KEGG	4	40	0.175317	0.709055	0.1	0.031746	AFUA_2G09150, AFUA_4G00970, AFUA_5G05560, AFUA_7G04990
03410	Base excision repair	KEGG	3	27	0.183239	0.709055	0.111111	0.0238095	AFUA_2G16130, AFUA_4G06800, AFUA_6G10560
04814	Motor proteins	KEGG	3	27	0.183239	0.709055	0.111111	0.0238095	AFUA_1G04850, AFUA_3G12110, AFUA_7G00250
04130	SNARE interactions in vesicular transport	KEGG	2	15	0.198261	0.735219	0.133333	0.015873	AFUA_2G02610, AFUA_4G09520
03250	Viral life cycle - HIV-1	KEGG	2	16	0.218884	0.761803	0.125	0.015873	AFUA_1G06420, AFUA_4G12650
04148	Efferocytosis	KEGG	3	30	0.226774	0.761803	0.1	0.0238095	AFUA_3G10740, AFUA_4G08040, AFUA_7G05790
00340	Histidine metabolism	KEGG	2	17	0.239681	0.761803	0.117647	0.015873	AFUA_2G13295, AFUA_6G04700
00470	D-Amino acid metabolism	KEGG	1	5	0.246647	0.761803	0.2	0.00793651	AFUA_4G03722
01240	Biosynthesis of cofactors	KEGG	10	141	0.248228	0.761803	0.070922	0.0793651	AFUA_1G09750, AFUA_2G10360, AFUA_3G07370, AFUA_3G13120, AFUA_3G13550, AFUA_4G08410, AFUA_4G10370, AFUA_4G13960, AFUA_5G12870, AFUA_7G04980
03082	ATP-dependent chromatin remodeling	KEGG	3	32	0.256818	0.761894	0.09375	0.0238095	AFUA_2G05620, AFUA_2G12960, AFUA_3G05360
03440	Homologous recombination	KEGG	2	19	0.281484	0.808133	0.105263	0.015873	AFUA_1G10355, AFUA_6G10560
00561	Glycerolipid metabolism	KEGG	3	36	0.318217	0.865956	0.0833333	0.0238095	AFUA_1G09750, AFUA_2G10900, AFUA_7G02040
00230	Purine metabolism	KEGG	4	52	0.321085	0.865956	0.0769231	0.031746	AFUA_2G09150, AFUA_3G11340, AFUA_4G00970, AFUA_5G05560
01100	Metabolic pathways	KEGG	66	1120	0.351841	0.910476	0.0589286	0.52381	AFUA_1G02140, AFUA_1G05820, AFUA_1G09750, AFUA_1G11030, AFUA_1G11560, AFUA_1G13250, AFUA_2G02275, AFUA_2G03230, AFUA_2G07750, AFUA_2G09150, AFUA_2G10360, AFUA_2G10900, AFUA_2G11020, AFUA_2G11330, AFUA_2G11490, AFUA_2G12400, AFUA_2G13295, AFUA_2G13470, AFUA_2G16640, AFUA_2G17400, AFUA_3G01270, AFUA_3G01530, AFUA_3G02310, AFUA_3G06590, AFUA_3G07370, AFUA_3G11340, AFUA_3G11690, AFUA_3G11980, AFUA_3G…
00062	Fatty acid elongation	KEGG	1	8	0.364575	0.910476	0.125	0.00793651	AFUA_3G14060
01110	Biosynthesis of secondary metabolites	KEGG	28	475	0.399306	0.910476	0.0589474	0.222222	AFUA_1G02140, AFUA_1G09750, AFUA_1G11560, AFUA_2G03230, AFUA_2G11020, AFUA_2G11490, AFUA_2G17400, AFUA_3G01530, AFUA_3G02310, AFUA_3G09330, AFUA_3G11690, AFUA_3G13120, AFUA_3G13550, AFUA_4G00290, AFUA_4G07190, AFUA_4G08410, AFUA_4G09140, AFUA_4G10370, AFUA_4G10950, AFUA_4G12040, AFUA_4G13510, AFUA_4G13960, AFUA_5G08120, AFUA_6G04700, AFUA_7G04080, AFUA_7G04180, AFUA_7G04980, AFUA_7G06090
00100	Steroid biosynthesis	KEGG	2	26	0.423805	0.910476	0.0769231	0.015873	AFUA_2G17400, AFUA_4G12040
00130	Ubiquinone and other terpenoid-quinone biosynthesis	KEGG	1	10	0.432822	0.910476	0.1	0.00793651	AFUA_4G10370
03450	Non-homologous end-joining	KEGG	1	10	0.432822	0.910476	0.1	0.00793651	AFUA_5G07740
00513	Various types of N-glycan biosynthesis	KEGG	2	27	0.443063	0.910476	0.0740741	0.015873	AFUA_4G13400, AFUA_5G13210
00410	beta-Alanine metabolism	KEGG	2	28	0.461966	0.910476	0.0714286	0.015873	AFUA_7G04180, AFUA_7G06090
00640	Propanoate metabolism	KEGG	2	28	0.461966	0.910476	0.0714286	0.015873	AFUA_4G00290, AFUA_7G06090
00780	Biotin metabolism	KEGG	1	11	0.464166	0.910476	0.0909091	0.00793651	AFUA_7G04980
00360	Phenylalanine metabolism	KEGG	2	29	0.480494	0.910476	0.0689655	0.015873	AFUA_7G04180, AFUA_8G05220
00510	N-Glycan biosynthesis	KEGG	2	29	0.480494	0.910476	0.0689655	0.015873	AFUA_4G13400, AFUA_5G13210
00600	Sphingolipid metabolism	KEGG	2	29	0.480494	0.910476	0.0689655	0.015873	AFUA_3G01270, AFUA_4G06290
03015	mRNA surveillance pathway	KEGG	3	48	0.498524	0.910476	0.0625	0.0238095	AFUA_1G02810, AFUA_2G04630, AFUA_6G11460
01250	Biosynthesis of nucleotide sugars	KEGG	2	30	0.49863	0.910476	0.0666667	0.015873	AFUA_4G08410, AFUA_6G02460
00053	Ascorbate and aldarate metabolism	KEGG	1	13	0.52179	0.910476	0.0769231	0.00793651	AFUA_1G09750
00061	Fatty acid biosynthesis	KEGG	1	13	0.52179	0.910476	0.0769231	0.00793651	AFUA_7G04980
00565	Ether lipid metabolism	KEGG	1	13	0.52179	0.910476	0.0769231	0.00793651	AFUA_3G01530
03030	DNA replication	KEGG	2	32	0.53368	0.910476	0.0625	0.015873	AFUA_1G10020, AFUA_6G10560
01230	Biosynthesis of amino acids	KEGG	7	125	0.542194	0.910476	0.056	0.0555556	AFUA_2G11020, AFUA_2G11490, AFUA_3G02310, AFUA_3G11690, AFUA_4G07190, AFUA_5G08120, AFUA_6G04700
00010	Glycolysis / Gluconeogenesis	KEGG	3	52	0.553548	0.91233	0.0576923	0.0238095	AFUA_1G09750, AFUA_2G11020, AFUA_3G11690
04141	Protein processing in endoplasmic reticulum	KEGG	4	75	0.60145	0.955014	0.0533333	0.031746	AFUA_4G06090, AFUA_4G06960, AFUA_5G04060, AFUA_5G12260
00860	Porphyrin metabolism	KEGG	1	18	0.640339	0.955014	0.0555556	0.00793651	AFUA_3G13120
04120	Ubiquitin mediated proteolysis	KEGG	3	59	0.640787	0.955014	0.0508475	0.0238095	AFUA_2G15040, AFUA_5G04060, AFUA_5G13350
00040	Pentose and glucuronate interconversions	KEGG	2	39	0.642822	0.955014	0.0512821	0.015873	AFUA_1G09750, AFUA_1G11030
00630	Glyoxylate and dicarboxylate metabolism	KEGG	2	40	0.656675	0.955014	0.05	0.015873	AFUA_4G13510, AFUA_8G05040
00280	Valine, leucine and isoleucine degradation	KEGG	2	41	0.670099	0.955014	0.0487805	0.015873	AFUA_4G10950, AFUA_7G04080
04070	Phosphatidylinositol signaling system	KEGG	1	20	0.679133	0.955014	0.05	0.00793651	AFUA_1G13250
00380	Tryptophan metabolism	KEGG	2	42	0.6831	0.955014	0.047619	0.015873	AFUA_2G10360, AFUA_8G05220
00680	Methane metabolism	KEGG	1	21	0.696943	0.955014	0.047619	0.00793651	AFUA_3G11690
00910	Nitrogen metabolism	KEGG	1	21	0.696943	0.955014	0.047619	0.00793651	AFUA_5G10420
00900	Terpenoid backbone biosynthesis	KEGG	1	22	0.713772	0.955014	0.0454545	0.00793651	AFUA_3G09330
03430	Mismatch repair	KEGG	1	22	0.713772	0.955014	0.0454545	0.00793651	AFUA_6G10560
00563	Glycosylphosphatidylinositol (GPI)-anchor biosynthesis	KEGG	1	23	0.729674	0.955014	0.0434783	0.00793651	AFUA_5G01810
00790	Folate biosynthesis	KEGG	1	23	0.729674	0.955014	0.0434783	0.00793651	AFUA_3G07370
00260	Glycine, serine and threonine metabolism	KEGG	2	48	0.752569	0.955092	0.0416667	0.015873	AFUA_4G03722, AFUA_7G04180
01210	2-Oxocarboxylic acid metabolism	KEGG	2	48	0.752569	0.955092	0.0416667	0.015873	AFUA_2G11490, AFUA_5G08120
03018	RNA degradation	KEGG	2	50	0.772652	0.955092	0.04	0.015873	AFUA_2G11800, AFUA_2G12020
01200	Carbon metabolism	KEGG	5	115	0.772658	0.955092	0.0434783	0.0396825	AFUA_2G11020, AFUA_3G11690, AFUA_4G00290, AFUA_4G13510, AFUA_7G06090
00020	Citrate cycle (TCA cycle)	KEGG	1	29	0.808261	0.959029	0.0344828	0.00793651	AFUA_4G00290
00240	Pyrimidine metabolism	KEGG	1	29	0.808261	0.959029	0.0344828	0.00793651	AFUA_7G04990
00400	Phenylalanine, tyrosine and tryptophan biosynthesis	KEGG	1	29	0.808261	0.959029	0.0344828	0.00793651	AFUA_1G11560
03022	Basal transcription factors	KEGG	1	30	0.818947	0.959029	0.0333333	0.00793651	AFUA_5G03660
03013	Nucleocytoplasmic transport	KEGG	2	60	0.853163	0.973482	0.0333333	0.015873	AFUA_4G06090, AFUA_6G11460
03010	Ribosome	KEGG	4	107	0.853164	0.973482	0.0373832	0.031746	AFUA_1G12065, AFUA_4G07640, AFUA_5G09490, AFUA_5G11830
03040	Spliceosome	KEGG	3	87	0.869046	0.979052	0.0344828	0.0238095	AFUA_1G14060, AFUA_2G12020, AFUA_4G10420
00350	Tyrosine metabolism	KEGG	1	38	0.885666	0.985303	0.0263158	0.00793651	AFUA_7G04180
00520	Amino sugar and nucleotide sugar metabolism	KEGG	2	75	0.926437	0.988807	0.0266667	0.015873	AFUA_4G08410, AFUA_6G02460
00500	Starch and sucrose metabolism	KEGG	2	79	0.939179	0.988807	0.0253165	0.015873	AFUA_1G02140, AFUA_2G03230
00564	Glycerophospholipid metabolism	KEGG	1	51	0.946022	0.988807	0.0196078	0.00793651	AFUA_3G01530
03420	Nucleotide excision repair	KEGG	1	51	0.946022	0.988807	0.0196078	0.00793651	AFUA_6G10560
00620	Pyruvate metabolism	KEGG	1	52	0.94906	0.988807	0.0192308	0.00793651	AFUA_1G09750
04011	MAPK signaling pathway - yeast	KEGG	1	62	0.971498	0.988807	0.016129	0.00793651	AFUA_5G07880
04113	Meiosis - yeast	KEGG	1	64	0.974631	0.988807	0.015625	0.00793651	AFUA_4G12670
03008	Ribosome biogenesis in eukaryotes	KEGG	1	68	0.979909	0.988807	0.0147059	0.00793651	AFUA_6G05270
04111	Cell cycle - yeast	KEGG	1	78	0.988807	0.988807	0.0128205	0.00793651	AFUA_4G12670

## Sheet: ME8_funcat
ont_id	description	ont_class	sel_genes_n	bg_genes_n	pvalue	adj_pvalue	sel_genes_per_cat	sel_genes_per_input	intersect_ids
02.16.03.03	heterofermentative pathway and fermentaton of other saccharides	FunCat	2	2	0.000538974	0.139055	1	0.0147059	AFUA_3G00370, AFUA_3G10760
40.01.05	growth regulators / regulation of cell size	FunCat	4	34	0.00761358	0.750095	0.117647	0.0294118	AFUA_1G05720, AFUA_1G15130, AFUA_5G03000, AFUA_7G01870
01.05.06	C-2 compound and organic acid metabolism	FunCat	2	7	0.0104811	0.750095	0.285714	0.0147059	AFUA_4G07050, AFUA_6G02720
01.06	lipid, fatty acid and isoprenoid metabolism	FunCat	22	577	0.0139853	0.750095	0.0381282	0.161765	AFUA_1G02580, AFUA_1G05720, AFUA_1G12060, AFUA_1G15130, AFUA_1G15610, AFUA_2G01950, AFUA_2G08250, AFUA_2G11540, AFUA_3G12960, AFUA_3G14520, AFUA_3G14530, AFUA_3G14960, AFUA_4G07050, AFUA_4G07060, AFUA_5G07290, AFUA_5G09800, AFUA_6G01810, AFUA_6G02720, AFUA_6G03640, AFUA_6G04860, AFUA_6G13280, AFUA_8G05230
01.01.03.05	metabolism of arginine	FunCat	2	9	0.0174271	0.750095	0.222222	0.0147059	AFUA_3G11430, AFUA_6G08780
01.06.05	fatty acid metabolism	FunCat	8	142	0.0174441	0.750095	0.056338	0.0588235	AFUA_1G10100, AFUA_1G12060, AFUA_2G08250, AFUA_2G11540, AFUA_2G15430, AFUA_3G14520, AFUA_4G07050, AFUA_6G02720
01.03.16.03	DNA degradation	FunCat	2	14	0.0408341	0.849184	0.142857	0.0147059	AFUA_3G11820, AFUA_5G04070
14.13.01.01	proteasomal degradation (ubiquitin/proteasomal pathway)	FunCat	8	170	0.0444681	0.849184	0.0470588	0.0588235	AFUA_1G14690, AFUA_2G08150, AFUA_4G04612, AFUA_5G03000, AFUA_5G03610, AFUA_5G05790, AFUA_6G04670, AFUA_6G13310
02.16.13	acetate fermentation	FunCat	1	2	0.0460525	0.849184	0.5	0.00735294	AFUA_3G10750
32.10.03	degradation / modification of foreign (exogenous) polynucleotides	FunCat	1	2	0.0460525	0.849184	0.5	0.00735294	AFUA_3G11820
32.05.01	resistance proteins	FunCat	5	86	0.0496284	0.849184	0.0581395	0.0367647	AFUA_3G02780, AFUA_5G09780, AFUA_5G10430, AFUA_5G15000, AFUA_7G08580
01.07.01	biosynthesis of vitamins, cofactors, and prosthetic groups	FunCat	8	182	0.0617242	0.849184	0.043956	0.0588235	AFUA_1G10810, AFUA_3G06410, AFUA_3G07230, AFUA_4G10840, AFUA_6G03640, AFUA_6G03670, AFUA_6G12800, AFUA_6G13140
20.09.13	vacuolar/lysosomal transport	FunCat	7	154	0.0675859	0.849184	0.0454545	0.0514706	AFUA_1G02850, AFUA_1G10810, AFUA_2G12080, AFUA_3G13980, AFUA_4G03870, AFUA_5G13410, AFUA_6G12350
01.08.02	metabolism of hormones	FunCat	1	3	0.068283	0.849184	0.333333	0.00735294	AFUA_5G13940
02.07.01	pentose-phosphate pathway oxidative branch	FunCat	1	3	0.068283	0.849184	0.333333	0.00735294	AFUA_6G08730
32.07.03	detoxification by modification	FunCat	3	42	0.0735758	0.849184	0.0714286	0.0220588	AFUA_2G01950, AFUA_2G17300, AFUA_5G15000
02.07	pentose-phosphate pathway	FunCat	3	43	0.0778007	0.849184	0.0697674	0.0220588	AFUA_3G00370, AFUA_3G10760, AFUA_6G08730
01.02.02.09	catabolism of nitrogenous compounds	FunCat	2	20	0.0779162	0.849184	0.1	0.0147059	AFUA_3G11430, AFUA_8G04760
36.20.18	plant hormonal regulation	FunCat	2	20	0.0779162	0.849184	0.1	0.0147059	AFUA_1G05720, AFUA_4G00660
34.11.09	temperature perception and response	FunCat	2	21	0.0848439	0.849184	0.0952381	0.0147059	AFUA_4G04502, AFUA_6G08320
01.01.06.05.01.02	degradation of homocysteine	FunCat	1	4	0.0899991	0.849184	0.25	0.00735294	AFUA_4G03930
01.01.11.06	metabolism of the D-alanine amino acid group	FunCat	1	4	0.0899991	0.849184	0.25	0.00735294	AFUA_5G13940
01.03.07	deoxyribonucleotide metabolism	FunCat	2	23	0.0992238	0.849184	0.0869565	0.0147059	AFUA_2G08840, AFUA_5G03460
01.06.06.11	tetracyclic and pentacyclic triterpenes (cholesterin, steroids and hopanoids) metabolism	FunCat	5	108	0.106922	0.849184	0.0462963	0.0367647	AFUA_1G05720, AFUA_2G11540, AFUA_3G12960, AFUA_6G01810, AFUA_6G13280
01.01.03.03	metabolism of proline	FunCat	1	5	0.111213	0.849184	0.2	0.00735294	AFUA_6G08780
01.05.11.07.01.03	meta-cleavage	FunCat	1	5	0.111213	0.849184	0.2	0.00735294	AFUA_8G02470
16.21.03	molybdopterin binding	FunCat	1	5	0.111213	0.849184	0.2	0.00735294	AFUA_5G02190
01.20.15	metabolism of derivatives of dehydroquinic acid, shikimic acid and chorismic acid	FunCat	2	25	0.114226	0.849184	0.08	0.0147059	AFUA_3G14850, AFUA_6G08740
20.01.23	allantoin and allantoate transport	FunCat	3	51	0.115153	0.849184	0.0588235	0.0220588	AFUA_2G04070, AFUA_4G13900, AFUA_6G03720
14.07.05	modification by ubiquitination, deubiquitination	FunCat	6	144	0.119141	0.849184	0.0416667	0.0441176	AFUA_1G14690, AFUA_2G08150, AFUA_4G04612, AFUA_5G03000, AFUA_5G05790, AFUA_6G12350
01.05.06.07	C-2 compound and organic acid catabolism	FunCat	2	26	0.121932	0.849184	0.0769231	0.0147059	AFUA_1G10340, AFUA_3G10750
18.02.01.02.05	kinase inhibitior	FunCat	2	26	0.121932	0.849184	0.0769231	0.0147059	AFUA_6G08320, AFUA_6G08590
01.01.06.01	metabolism of aspartate	FunCat	1	6	0.131935	0.849184	0.166667	0.00735294	AFUA_5G13940
20.09.07.07	retrograde transport	FunCat	1	6	0.131935	0.849184	0.166667	0.00735294	AFUA_6G04670
01.05	C-compound and carbohydrate metabolism	FunCat	25	858	0.139945	0.849184	0.0291375	0.183824	AFUA_1G13520, AFUA_1G15610, AFUA_2G01950, AFUA_2G08250, AFUA_2G11250, AFUA_2G11540, AFUA_2G13810, AFUA_2G15430, AFUA_2G15740, AFUA_3G00370, AFUA_3G00380, AFUA_3G10750, AFUA_3G10760, AFUA_4G05870, AFUA_4G07050, AFUA_4G11730, AFUA_4G14240, AFUA_5G01290, AFUA_5G14780, AFUA_6G02720, AFUA_6G08730, AFUA_6G08740, AFUA_7G05550, AFUA_8G05230, AFUA_8G05590
42.29	bud / growth tip	FunCat	2	29	0.145754	0.849184	0.0689655	0.0147059	AFUA_5G05540, AFUA_6G02300
30.01.05.05.03	trimeric G-protein mediated signal transduction	FunCat	1	7	0.152178	0.849184	0.142857	0.00735294	AFUA_1G05210
02.25	oxidation of fatty acids	FunCat	3	58	0.152302	0.849184	0.0517241	0.0220588	AFUA_1G12060, AFUA_3G14520, AFUA_6G13280
10.01.05.03.01	meiotic recombination	FunCat	2	30	0.153897	0.849184	0.0666667	0.0147059	AFUA_1G12520, AFUA_5G04070
20.03	transport facilities	FunCat	14	445	0.154446	0.849184	0.0314607	0.102941	AFUA_1G09980, AFUA_1G10810, AFUA_1G10930, AFUA_2G04070, AFUA_2G12080, AFUA_2G12580, AFUA_2G12710, AFUA_3G13980, AFUA_4G13900, AFUA_5G03610, AFUA_5G09780, AFUA_6G03720, AFUA_6G12350, AFUA_7G05550
42.10.03	organization of chromosome structure	FunCat	9	262	0.157366	0.849184	0.0343511	0.0661765	AFUA_1G10920, AFUA_1G12520, AFUA_2G05770, AFUA_4G03870, AFUA_4G04502, AFUA_5G05540, AFUA_6G02690, AFUA_6G12150, AFUA_7G01870
20.01.15	electron transport	FunCat	10	300	0.161551	0.849184	0.0333333	0.0735294	AFUA_1G10810, AFUA_3G06190, AFUA_3G12960, AFUA_4G07050, AFUA_5G01290, AFUA_5G07290, AFUA_5G13940, AFUA_6G01810, AFUA_6G02720, AFUA_6G12350
01.04.04	regulation of phosphate metabolism	FunCat	2	31	0.162127	0.849184	0.0645161	0.0147059	AFUA_5G03000, AFUA_6G08320
01.01.03.03.01	biosynthesis of proline	FunCat	1	8	0.171952	0.849184	0.125	0.00735294	AFUA_3G11430
01.01.09.03.02	degradation of cysteine	FunCat	1	8	0.171952	0.849184	0.125	0.00735294	AFUA_5G02190
30.01.09.08	hormone mediated signal transduction	FunCat	1	8	0.171952	0.849184	0.125	0.00735294	AFUA_6G08590
42.19	peroxisome	FunCat	2	33	0.178812	0.849184	0.0606061	0.0147059	AFUA_1G10340, AFUA_3G10190
16.21.01	heme binding	FunCat	3	64	0.186738	0.849184	0.046875	0.0220588	AFUA_3G12960, AFUA_5G02190, AFUA_6G01810
16.21.11	thiamine pyrophosphate binding	FunCat	1	9	0.191269	0.849184	0.111111	0.00735294	AFUA_8G05230
32.10.09	degradation / modification of foreign (exogenous) ester compounds	FunCat	1	9	0.191269	0.849184	0.111111	0.00735294	AFUA_5G03860
34.11.03.13	osmosensing and response	FunCat	3	66	0.198643	0.849184	0.0454545	0.0220588	AFUA_2G08250, AFUA_4G00660, AFUA_4G11730
32.01.09	DNA damage response	FunCat	5	134	0.202267	0.849184	0.0373134	0.0367647	AFUA_1G12520, AFUA_2G08840, AFUA_2G11660, AFUA_5G00540, AFUA_6G13340
14.10	assembly of protein complexes	FunCat	8	243	0.205837	0.849184	0.0329218	0.0588235	AFUA_1G10810, AFUA_1G14690, AFUA_3G10190, AFUA_4G04612, AFUA_5G04420, AFUA_5G05540, AFUA_5G05790, AFUA_6G02370
14.07.11	protein processing (proteolytic)	FunCat	4	101	0.208915	0.849184	0.039604	0.0294118	AFUA_1G15130, AFUA_3G13840, AFUA_6G04890, AFUA_6G13310
01.01.03.05.02	degradation of arginine	FunCat	1	10	0.210138	0.849184	0.1	0.00735294	AFUA_3G11430
18.02.07	regulator of receptor activity	FunCat	1	10	0.210138	0.849184	0.1	0.00735294	AFUA_6G13340
20.09.05	non-vesicular ER transport	FunCat	1	10	0.210138	0.849184	0.1	0.00735294	AFUA_2G12580
43.01.03.07	development of conidia	FunCat	1	10	0.210138	0.849184	0.1	0.00735294	AFUA_5G14780
40.01.03	directional cell growth (morphogenesis)	FunCat	3	68	0.210727	0.849184	0.0441176	0.0220588	AFUA_2G13310, AFUA_4G00660, AFUA_5G00540
20.01.01.07	anion transport	FunCat	2	37	0.212873	0.849184	0.0540541	0.0147059	AFUA_1G10930, AFUA_2G12080
16.03.01	DNA binding	FunCat	13	438	0.220953	0.849184	0.0296804	0.0955882	AFUA_1G05720, AFUA_1G12520, AFUA_2G08840, AFUA_2G11660, AFUA_3G11820, AFUA_4G03870, AFUA_4G04502, AFUA_5G04070, AFUA_6G02690, AFUA_6G08930, AFUA_6G12150, AFUA_6G13340, AFUA_7G01870
01.01.09.02.02	degradation of serine	FunCat	1	11	0.22857	0.849184	0.0909091	0.00735294	AFUA_5G02190
01.01.09.05.01	biosynthesis of tyrosine	FunCat	1	11	0.22857	0.849184	0.0909091	0.00735294	AFUA_3G14850
10.03.02.01	meiosis I	FunCat	1	11	0.22857	0.849184	0.0909091	0.00735294	AFUA_5G04070
32.01.13	electromagnetic waves stress response (e.g. UV, X-ray)	FunCat	1	11	0.22857	0.849184	0.0909091	0.00735294	AFUA_6G02300
11.02	RNA synthesis	FunCat	6	178	0.234888	0.849184	0.0337079	0.0441176	AFUA_1G10920, AFUA_4G03870, AFUA_4G04502, AFUA_6G02690, AFUA_6G12150, AFUA_7G01870
02.16.03	lactate fermentation	FunCat	1	12	0.246575	0.849184	0.0833333	0.00735294	AFUA_6G02720
10.03.01.01.05	S phase of mitotic cell cycle	FunCat	1	12	0.246575	0.849184	0.0833333	0.00735294	AFUA_2G11660
16.13	C-compound binding	FunCat	1	12	0.246575	0.849184	0.0833333	0.00735294	AFUA_3G01430
02.16	fermentation	FunCat	2	41	0.247494	0.849184	0.0487805	0.0147059	AFUA_2G11250, AFUA_4G11730
01.01.09.03.01	biosynthesis of cysteine	FunCat	1	13	0.264162	0.849184	0.0769231	0.00735294	AFUA_4G03930
34.01.03.03	homeostasis of phosphate	FunCat	1	13	0.264162	0.849184	0.0769231	0.00735294	AFUA_2G12080
16.21.05	FAD/FMN binding	FunCat	4	112	0.264365	0.849184	0.0357143	0.0294118	AFUA_4G07050, AFUA_5G07290, AFUA_5G13940, AFUA_6G02720
32.01.05	heat shock response	FunCat	2	43	0.264894	0.849184	0.0465116	0.0147059	AFUA_4G04502, AFUA_6G08320
14.04	protein targeting, sorting and translocation	FunCat	9	300	0.265495	0.849184	0.03	0.0661765	AFUA_1G03960, AFUA_2G08150, AFUA_2G12580, AFUA_3G10190, AFUA_3G13840, AFUA_3G13980, AFUA_4G03870, AFUA_5G13410, AFUA_6G12350
01.01.06.01.02	degradation of aspartate	FunCat	1	14	0.281342	0.849184	0.0714286	0.00735294	AFUA_5G13940
10.01	DNA processing	FunCat	1	14	0.281342	0.849184	0.0714286	0.00735294	AFUA_2G08840
34.11.11	rhythm (e.g. circadian, ultradian)	FunCat	1	14	0.281342	0.849184	0.0714286	0.00735294	AFUA_5G14780
40.01.03.01	regulation of directional cell growth	FunCat	1	14	0.281342	0.849184	0.0714286	0.00735294	AFUA_6G04670
10.03.01.01.09	G2/M transition of mitotic cell cycle	FunCat	2	46	0.290993	0.849184	0.0434783	0.0147059	AFUA_5G05790, AFUA_6G02300
14.07.07	modification by ubiquitin-related proteins	FunCat	2	46	0.290993	0.849184	0.0434783	0.0147059	AFUA_2G08150, AFUA_5G05790
01.01.11.03.01	biosynthesis of valine	FunCat	1	15	0.298124	0.849184	0.0666667	0.00735294	AFUA_8G05230
30.05.01.10	two-component signal transduction system (sensor kinase component)	FunCat	1	15	0.298124	0.849184	0.0666667	0.00735294	AFUA_4G00660
32.01.03	osmotic and salt stress response	FunCat	3	82	0.298701	0.849184	0.0365854	0.0220588	AFUA_1G13420, AFUA_2G08250, AFUA_4G11730
02.13	respiration	FunCat	3	83	0.305117	0.849184	0.0361446	0.0220588	AFUA_4G07050, AFUA_5G07290, AFUA_6G02720
30.05.02.14	Notch-receptor signalling pathway	FunCat	1	16	0.314517	0.849184	0.0625	0.00735294	AFUA_1G14690
01.01.06	metabolism of the aspartate family	FunCat	1	17	0.33053	0.849184	0.0588235	0.00735294	AFUA_6G03640
01.20.35.01.01	metabolism of melanins	FunCat	1	17	0.33053	0.849184	0.0588235	0.00735294	AFUA_1G10100
20.01.03.03	C4-dicarboxylate transport (e.g. malate, succinate, fumarate)	FunCat	1	17	0.33053	0.849184	0.0588235	0.00735294	AFUA_7G05550
10.03.05.01	spindle pole body/centrosome and microtubule cycle	FunCat	2	51	0.334192	0.849184	0.0392157	0.0147059	AFUA_1G09550, AFUA_1G13420
02.13.03	aerobic respiration	FunCat	3	88	0.337252	0.849184	0.0340909	0.0220588	AFUA_3G06190, AFUA_6G12350, AFUA_6G13140
10.03.01.01.03	G1/S transition of mitotic cell cycle	FunCat	2	52	0.342752	0.849184	0.0384615	0.0147059	AFUA_5G05790, AFUA_6G08590
16.21.17	pyridoxal phosphate binding	FunCat	2	52	0.342752	0.849184	0.0384615	0.0147059	AFUA_4G03930, AFUA_6G03640
32.07.01	detoxification involving cytochrome P450	FunCat	2	52	0.342752	0.849184	0.0384615	0.0147059	AFUA_5G07290, AFUA_6G01810
01.01.11.02.01	biosynthesis of isoleucine	FunCat	1	18	0.346171	0.849184	0.0555556	0.00735294	AFUA_8G05230
20.03.02.02	symporter	FunCat	1	18	0.346171	0.849184	0.0555556	0.00735294	AFUA_2G12080
34.11.10	response to biotic stimulus	FunCat	1	18	0.346171	0.849184	0.0555556	0.00735294	AFUA_7G08580
16.17.09	heavy metal binding (Cu, Fe, Zn)	FunCat	12	447	0.349643	0.849184	0.0268456	0.0882353	AFUA_2G01270, AFUA_2G08150, AFUA_2G13310, AFUA_3G11820, AFUA_3G12960, AFUA_5G01290, AFUA_5G05790, AFUA_5G07290, AFUA_6G01810, AFUA_6G02690, AFUA_6G12150, AFUA_7G01870
30.05	transmembrane signal transduction	FunCat	2	53	0.351278	0.849184	0.0377358	0.0147059	AFUA_4G00660, AFUA_6G08590
14.07.03	modification by phosphorylation, dephosphorylation, autophosphorylation	FunCat	7	247	0.353782	0.849184	0.0283401	0.0514706	AFUA_1G13420, AFUA_2G11990, AFUA_3G10750, AFUA_4G00660, AFUA_5G03000, AFUA_6G02300, AFUA_6G08590
01.05.09	aminosaccharide metabolism	FunCat	1	19	0.361449	0.849184	0.0526316	0.00735294	AFUA_1G07040
32.07.07.03	glutathione conjugation reaction	FunCat	1	19	0.361449	0.849184	0.0526316	0.00735294	AFUA_2G17300
42.27	extracellular / secretion proteins	FunCat	1	19	0.361449	0.849184	0.0526316	0.00735294	AFUA_6G10130
43.01.03.06	hyphae formation	FunCat	1	19	0.361449	0.849184	0.0526316	0.00735294	AFUA_4G00660
32.05.03	defense related proteins	FunCat	2	55	0.368215	0.849184	0.0363636	0.0147059	AFUA_6G10130, AFUA_7G08580
34.01.01.03	homeostasis of protons	FunCat	2	55	0.368215	0.849184	0.0363636	0.0147059	AFUA_1G10810, AFUA_3G13980
01.01.05.03	metabolism of urea (urea cycle)	FunCat	1	20	0.376373	0.849184	0.05	0.00735294	AFUA_3G11430
01.01.09.02.01	biosynthesis of serine	FunCat	1	20	0.376373	0.849184	0.05	0.00735294	AFUA_6G03640
20.01.01.07.07	phosphate transport	FunCat	1	20	0.376373	0.849184	0.05	0.00735294	AFUA_2G12080
20.09.03	peroxisomal transport	FunCat	1	20	0.376373	0.849184	0.05	0.00735294	AFUA_3G10190
16.17	metal binding	FunCat	10	376	0.381133	0.849184	0.0265957	0.0735294	AFUA_1G10810, AFUA_2G08840, AFUA_2G13310, AFUA_3G11430, AFUA_3G12960, AFUA_6G01810, AFUA_6G02690, AFUA_6G08590, AFUA_6G12150, AFUA_7G01870
01.01.06.05.01	biosynthesis of methionine	FunCat	1	21	0.390951	0.849184	0.047619	0.00735294	AFUA_5G07290
01.01.09.06.01	biosynthesis of tryptophan	FunCat	1	21	0.390951	0.849184	0.047619	0.00735294	AFUA_3G14850
30.01.09.07	cAMP/cGMP mediated signal transduction	FunCat	1	21	0.390951	0.849184	0.047619	0.00735294	AFUA_4G04502
18.02.01.01	enzyme activator	FunCat	2	58	0.393292	0.849184	0.0344828	0.0147059	AFUA_1G13420, AFUA_7G01870
11.02.03.04.03	transcription repression	FunCat	3	98	0.401123	0.849184	0.0306122	0.0220588	AFUA_4G03870, AFUA_4G04502, AFUA_6G02690
01.01.09.04	metabolism of phenylalanine	FunCat	1	22	0.405191	0.849184	0.0454545	0.00735294	AFUA_2G11250
01.03.04.03	pyrimidine nucleotide/nucleoside/nucleobase anabolism	FunCat	1	22	0.405191	0.849184	0.0454545	0.00735294	AFUA_5G03460
02.45.15	energy generation (e.g. ATP synthase)	FunCat	1	22	0.405191	0.849184	0.0454545	0.00735294	AFUA_1G10810
10.01.05.03.03	somatic / mitotic recombination	FunCat	1	22	0.405191	0.849184	0.0454545	0.00735294	AFUA_1G12520
16.13.01	sugar binding	FunCat	1	22	0.405191	0.849184	0.0454545	0.00735294	AFUA_1G14690
18.02.09	regulator of transcription factor	FunCat	3	99	0.407435	0.849184	0.030303	0.0220588	AFUA_4G04502, AFUA_6G02690, AFUA_6G12150
20.01.07	amino acid/amino acid derivatives transport	FunCat	3	99	0.407435	0.849184	0.030303	0.0220588	AFUA_1G02850, AFUA_1G09980, AFUA_7G05550
43.01.03.05	budding, cell polarity and filament formation	FunCat	7	262	0.411819	0.849184	0.0267176	0.0514706	AFUA_1G10930, AFUA_5G03610, AFUA_5G05540, AFUA_6G02300, AFUA_6G02370, AFUA_6G08590, AFUA_6G13310
01.20.19.01	metabolism of porphyrins	FunCat	1	23	0.4191	0.849184	0.0434783	0.00735294	AFUA_6G12800
42.10	nucleus	FunCat	1	23	0.4191	0.849184	0.0434783	0.00735294	AFUA_4G04502
02.11	electron transport and membrane-associated energy conservation	FunCat	3	102	0.426251	0.849184	0.0294118	0.0220588	AFUA_1G10810, AFUA_3G06190, AFUA_6G02720
02.01.03	regulation of glycolysis and gluconeogenesis	FunCat	1	24	0.432685	0.849184	0.0416667	0.00735294	AFUA_1G04490
14.07.11.01	autoproteolytic processing	FunCat	1	24	0.432685	0.849184	0.0416667	0.00735294	AFUA_6G12350
20.09.04	mitochondrial transport	FunCat	3	106	0.451013	0.849184	0.0283019	0.0220588	AFUA_1G09980, AFUA_2G12080, AFUA_3G13840
01.03.04	pyrimidine nucleotide/nucleoside/nucleobase metabolism	FunCat	2	66	0.45781	0.849184	0.030303	0.0147059	AFUA_3G11820, AFUA_5G03460
02.19	metabolism of energy reserves (e.g. glycogen, trehalose)	FunCat	2	66	0.45781	0.849184	0.030303	0.0147059	AFUA_5G03610, AFUA_5G14780
01.01.09.01.01	biosynthesis of glycine	FunCat	1	26	0.458918	0.849184	0.0384615	0.00735294	AFUA_6G03640
01.05.09.07	aminosaccharide catabolism	FunCat	1	26	0.458918	0.849184	0.0384615	0.00735294	AFUA_6G10130
20.01.10	protein transport	FunCat	6	233	0.46181	0.849184	0.0257511	0.0441176	AFUA_2G12580, AFUA_3G14530, AFUA_4G03870, AFUA_5G13410, AFUA_6G04670, AFUA_6G12350
16.21.07	NAD/NADP binding	FunCat	5	193	0.470384	0.849184	0.0259067	0.0367647	AFUA_1G05720, AFUA_2G08250, AFUA_2G13810, AFUA_4G11730, AFUA_5G07290
32.05.05.01	toxins	FunCat	1	27	0.47158	0.849184	0.037037	0.00735294	AFUA_8G05590
10.01.09.05	DNA conformation modification (e.g. chromatin)	FunCat	7	279	0.477266	0.849184	0.0250896	0.0514706	AFUA_1G10920, AFUA_4G03870, AFUA_4G04502, AFUA_5G05540, AFUA_6G02690, AFUA_6G12150, AFUA_7G01870
14.07.04	modification by acetylation, deacetylation	FunCat	2	69	0.480986	0.849184	0.0289855	0.0147059	AFUA_2G05770, AFUA_7G01870
01.01.09.05	metabolism of tyrosine	FunCat	1	28	0.483947	0.849184	0.0357143	0.00735294	AFUA_2G11250
34.11.01	photoperception and response	FunCat	1	28	0.483947	0.849184	0.0357143	0.00735294	AFUA_6G02300
18.01.07	regulation by binding / dissociation	FunCat	3	112	0.487322	0.849184	0.0267857	0.0220588	AFUA_6G02690, AFUA_6G12150, AFUA_6G13310
10.03.02	meiosis	FunCat	3	113	0.493264	0.849184	0.0265487	0.0220588	AFUA_1G12520, AFUA_5G03610, AFUA_5G04070
01.01.03	assimilation of ammonia, metabolism of the glutamate group	FunCat	1	29	0.496026	0.849184	0.0344828	0.00735294	AFUA_5G02190
11.02.03	mRNA synthesis	FunCat	3	114	0.499173	0.849184	0.0263158	0.0220588	AFUA_1G10920, AFUA_5G04420, AFUA_6G12150
20.09.07.05	intra Golgi transport	FunCat	1	30	0.507825	0.849184	0.0333333	0.00735294	AFUA_5G13410
34.05	cell motility	FunCat	1	30	0.507825	0.849184	0.0333333	0.00735294	AFUA_6G02370
01.03.01	purin nucleotide/nucleoside/nucleobase metabolism	FunCat	3	117	0.51669	0.849184	0.025641	0.0220588	AFUA_3G11820, AFUA_7G08580, AFUA_8G04760
18.02	regulation of protein activity	FunCat	3	117	0.51669	0.849184	0.025641	0.0220588	AFUA_1G13420, AFUA_6G02300, AFUA_6G08590
01.02.07	regulation of nitrogen, sulfur and selenium metabolism	FunCat	1	31	0.51935	0.849184	0.0322581	0.00735294	AFUA_3G11430
01.03.01.03	purine nucleotide/nucleoside/nucleobase anabolism	FunCat	1	31	0.51935	0.849184	0.0322581	0.00735294	AFUA_1G10810
30.01.09.11	polyphosphoinositol mediated signal transduction	FunCat	1	31	0.51935	0.849184	0.0322581	0.00735294	AFUA_2G11990
10.01.05.01	DNA repair	FunCat	6	249	0.527047	0.849184	0.0240964	0.0441176	AFUA_1G12520, AFUA_2G08840, AFUA_2G11660, AFUA_3G13840, AFUA_5G03460, AFUA_6G13340
20.09	transport routes	FunCat	1	32	0.530607	0.849184	0.03125	0.00735294	AFUA_2G12580
30.05.02.24	G-protein coupled receptor signalling pathway	FunCat	1	32	0.530607	0.849184	0.03125	0.00735294	AFUA_6G08590
18.02.01	enzymatic activity regulation / enzyme regulator	FunCat	4	164	0.535424	0.849184	0.0243902	0.0294118	AFUA_1G13420, AFUA_3G06190, AFUA_6G08590, AFUA_6G13310
16.17.07	magnesium binding	FunCat	3	121	0.539534	0.849184	0.0247934	0.0220588	AFUA_2G08840, AFUA_6G08590, AFUA_8G05230
01.06.10	regulation of lipid, fatty acid and isoprenoid metabolism	FunCat	1	33	0.541602	0.849184	0.030303	0.00735294	AFUA_4G07060
20.01.01.01.01.01	siderophore-iron transport	FunCat	1	33	0.541602	0.849184	0.030303	0.00735294	AFUA_2G01270
20.03.02.02.01	proton driven symporter	FunCat	1	33	0.541602	0.849184	0.030303	0.00735294	AFUA_3G13980
32.07.07	oxygen and radical detoxification	FunCat	1	33	0.541602	0.849184	0.030303	0.00735294	AFUA_2G17300
32.01.07	unfolded protein response (e.g. ER quality control)	FunCat	2	78	0.546755	0.849184	0.025641	0.0147059	AFUA_4G04502, AFUA_6G04670
01.20.05.11	metabolism of polyketides	FunCat	1	34	0.552341	0.849184	0.0294118	0.00735294	AFUA_3G01210
02.45	energy conversion and regeneration	FunCat	1	34	0.552341	0.849184	0.0294118	0.00735294	AFUA_8G05230
20.01.03.01	sugar transport	FunCat	1	34	0.552341	0.849184	0.0294118	0.00735294	AFUA_3G13980
30.01.05.01.06	serine/threonine kinase	FunCat	2	79	0.553698	0.849184	0.0253165	0.0147059	AFUA_6G02300, AFUA_6G08590
10.03.01.03	cell cycle checkpoints (checkpoints of morphogenesis, DNA-damage,-replication, mitotic phase and spindle)	FunCat	2	80	0.560567	0.849184	0.025	0.0147059	AFUA_2G11660, AFUA_6G02300
12.07	translational control	FunCat	2	80	0.560567	0.849184	0.025	0.0147059	AFUA_5G03000, AFUA_5G03610
01.01.03.02.01	biosynthesis of glutamate	FunCat	1	35	0.562831	0.849184	0.0285714	0.00735294	AFUA_3G11430
01.01.09	metabolism of the cysteine - aromatic group	FunCat	1	35	0.562831	0.849184	0.0285714	0.00735294	AFUA_3G14850
01.01.09.04.01	biosynthesis of phenylalanine	FunCat	1	35	0.562831	0.849184	0.0285714	0.00735294	AFUA_3G14850
32.07.05	detoxification by export	FunCat	3	127	0.572628	0.856142	0.023622	0.0220588	AFUA_3G02780, AFUA_5G09780, AFUA_5G10430
10.03.01.01.11	M phase	FunCat	2	82	0.57408	0.856142	0.0243902	0.0147059	AFUA_5G05540, AFUA_6G08590
30.01	cellular signalling	FunCat	6	262	0.57767	0.856545	0.0229008	0.0441176	AFUA_1G13420, AFUA_2G11990, AFUA_5G03460, AFUA_5G03610, AFUA_6G02300, AFUA_6G08590
20.09.18	cellular import	FunCat	6	265	0.588976	0.864166	0.0226415	0.0441176	AFUA_1G10930, AFUA_2G01270, AFUA_2G04070, AFUA_3G13980, AFUA_4G13900, AFUA_6G03720
14.07	protein modification	FunCat	4	176	0.591885	0.864166	0.0227273	0.0294118	AFUA_1G15130, AFUA_2G08150, AFUA_3G13840, AFUA_4G04612
20.03.02.03.01	proton driven antiporter	FunCat	1	38	0.592858	0.864166	0.0263158	0.00735294	AFUA_1G02850
10.01.05.03	DNA recombination	FunCat	2	88	0.612804	0.877582	0.0227273	0.0147059	AFUA_1G12520, AFUA_2G08840
20.09.16	cellular export and secretion	FunCat	4	181	0.614208	0.877582	0.0220994	0.0294118	AFUA_3G02780, AFUA_3G10750, AFUA_5G09780, AFUA_5G10430
01.06.06	isoprenoid metabolism	FunCat	1	41	0.620837	0.877582	0.0243902	0.00735294	AFUA_3G12960
20.09.14	cytoskeleton-dependent transport	FunCat	1	41	0.620837	0.877582	0.0243902	0.00735294	AFUA_6G02370
32.07	detoxification	FunCat	4	184	0.627239	0.877582	0.0217391	0.0294118	AFUA_2G01950, AFUA_3G02780, AFUA_5G09780, AFUA_5G10430
32.01.11	nutrient starvation response	FunCat	1	42	0.629732	0.877582	0.0238095	0.00735294	AFUA_5G03860
01.01.13	regulation of amino acid metabolism	FunCat	1	43	0.63842	0.877582	0.0232558	0.00735294	AFUA_5G03000
11.02.03.01.01	transcription initiation	FunCat	1	43	0.63842	0.877582	0.0232558	0.00735294	AFUA_2G15680
01.05.02.04	sugar, glucoside, polyol and carboxylate anabolism	FunCat	2	94	0.648808	0.877582	0.0212766	0.0147059	AFUA_2G15430, AFUA_5G00540
20.09.18.07	non-vesicular cellular import	FunCat	4	190	0.652462	0.877582	0.0210526	0.0294118	AFUA_2G04070, AFUA_2G12710, AFUA_4G13900, AFUA_6G03720
01.05.13	transfer of activated C-1 groups	FunCat	1	45	0.655194	0.877582	0.0222222	0.00735294	AFUA_7G05590
34.11	cellular sensing and response to external stimulus	FunCat	1	45	0.655194	0.877582	0.0222222	0.00735294	AFUA_4G00660
11.02.03.04	transcriptional control	FunCat	13	601	0.65772	0.877582	0.0216306	0.0955882	AFUA_1G10920, AFUA_2G08150, AFUA_2G15680, AFUA_3G13870, AFUA_4G03870, AFUA_4G04502, AFUA_5G00520, AFUA_5G05790, AFUA_6G02690, AFUA_6G08930, AFUA_6G12150, AFUA_6G13340, AFUA_7G01870
10.01.03	DNA synthesis and replication	FunCat	3	144	0.658084	0.877582	0.0208333	0.0220588	AFUA_2G08840, AFUA_5G03460, AFUA_5G05540
01.03	nucleotide/nucleoside/nucleobase metabolism	FunCat	2	96	0.66021	0.877582	0.0208333	0.0147059	AFUA_2G08840, AFUA_5G03460
32.01.01	oxidative stress response	FunCat	2	96	0.66021	0.877582	0.0208333	0.0147059	AFUA_1G10340, AFUA_2G17300
10.01.03.05	extension/ polymerization activity	FunCat	1	46	0.663289	0.877582	0.0217391	0.00735294	AFUA_2G08840
41.01.01	mating (fertilization)	FunCat	1	46	0.663289	0.877582	0.0217391	0.00735294	AFUA_6G08590
34.01.01	homeostasis of cations	FunCat	1	48	0.678917	0.893676	0.0208333	0.00735294	AFUA_1G10930
02.11.05	accessory proteins of electron transport and membrane-associated energy conservation	FunCat	1	49	0.686459	0.899017	0.0204082	0.00735294	AFUA_6G12350
30.01.05	enzyme mediated signal transduction	FunCat	1	51	0.701019	0.908172	0.0196078	0.00735294	AFUA_4G00660
18.01.01	regulation by modification	FunCat	3	155	0.706524	0.908172	0.0193548	0.0220588	AFUA_1G13420, AFUA_6G02300, AFUA_6G08590
42.25	vacuole or lysosome	FunCat	1	52	0.708045	0.908172	0.0192308	0.00735294	AFUA_6G12350
02.10	tricarboxylic-acid pathway (citrate cycle, Krebs cycle, TCA cycle)	FunCat	1	53	0.714908	0.908172	0.0188679	0.00735294	AFUA_2G13810
10.03	cell cycle	FunCat	2	107	0.717718	0.908172	0.0186916	0.0147059	AFUA_6G08590, AFUA_7G01870
20.01.27	drug/toxin transport	FunCat	3	158	0.718797	0.908172	0.0189873	0.0220588	AFUA_3G02780, AFUA_5G09780, AFUA_5G10430
20.01.01	ion transport	FunCat	1	54	0.72161	0.908172	0.0185185	0.00735294	AFUA_1G10810
20.01.11	amine / polyamine transport	FunCat	1	54	0.72161	0.908172	0.0185185	0.00735294	AFUA_5G09780
10.03.03	cytokinesis (cell division) /septum formation and hydrolysis	FunCat	3	163	0.73837	0.917211	0.0184049	0.0220588	AFUA_5G05540, AFUA_6G02300, AFUA_6G08590
16.07	structural protein binding	FunCat	1	58	0.74689	0.917211	0.0172414	0.00735294	AFUA_6G02370
01.20	secondary metabolism	FunCat	18	870	0.749593	0.917211	0.0206897	0.132353	AFUA_2G01950, AFUA_2G11250, AFUA_2G12710, AFUA_3G01420, AFUA_3G02780, AFUA_3G06410, AFUA_3G12960, AFUA_3G14920, AFUA_3G14960, AFUA_4G07050, AFUA_4G11730, AFUA_4G13900, AFUA_4G14240, AFUA_5G07290, AFUA_5G09780, AFUA_5G10430, AFUA_6G03720, AFUA_8G05590
20.01.25	vitamine/cofactor transport	FunCat	1	59	0.752846	0.917211	0.0169492	0.00735294	AFUA_4G13900
11.02.03.04.01	transcription activation	FunCat	3	167	0.753249	0.917211	0.0179641	0.0220588	AFUA_6G02690, AFUA_6G12150, AFUA_7G01870
01.05.02.07	sugar, glucoside, polyol and carboxylate catabolism	FunCat	4	219	0.758035	0.917211	0.0182648	0.0294118	AFUA_2G08250, AFUA_2G15430, AFUA_4G05870, AFUA_4G11730
01.03.16	polynucleotide degradation	FunCat	1	60	0.758662	0.917211	0.0166667	0.00735294	AFUA_3G11820
16.01	protein binding	FunCat	32	1499	0.760356	0.917211	0.0213476	0.235294	AFUA_1G05720, AFUA_1G10810, AFUA_1G12520, AFUA_1G13420, AFUA_1G14690, AFUA_2G08150, AFUA_2G11660, AFUA_2G11990, AFUA_2G12580, AFUA_2G13310, AFUA_2G15680, AFUA_3G10190, AFUA_4G03870, AFUA_4G04612, AFUA_5G01290, AFUA_5G03000, AFUA_5G03610, AFUA_5G04420, AFUA_5G05540, AFUA_5G05790, AFUA_5G13410, AFUA_6G02300, AFUA_6G02370, AFUA_6G02690, AFUA_6G04670, AFUA_6G08930, AFUA_6G10770, AFUA_6G12150, AFUA_6G…
16.03	nucleic acid binding	FunCat	3	170	0.763962	0.917211	0.0176471	0.0220588	AFUA_1G10920, AFUA_6G02690, AFUA_6G12150
16.09	lipid binding	FunCat	1	61	0.764343	0.917211	0.0163934	0.00735294	AFUA_5G03610
12.04.01	translation initiation	FunCat	1	62	0.769891	0.919592	0.016129	0.00735294	AFUA_1G12160
40.01	cell growth / morphogenesis	FunCat	4	225	0.776504	0.923217	0.0177778	0.0294118	AFUA_2G08150, AFUA_2G11990, AFUA_6G08590, AFUA_6G13310
20.01.01.01.01	heavy metal ion transport (Cu+, Fe3+, etc.)	FunCat	1	66	0.790815	0.93044	0.0151515	0.00735294	AFUA_2G01270
20.01.03	C-compound and carbohydrate transport	FunCat	4	233	0.7994	0.93044	0.0171674	0.0294118	AFUA_1G09980, AFUA_2G12710, AFUA_3G13980, AFUA_7G05550
10.01.05	DNA recombination and DNA repair	FunCat	1	68	0.800557	0.93044	0.0147059	0.00735294	AFUA_5G04070
34.11.12	perception of nutrients and nutritional adaptation	FunCat	1	68	0.800557	0.93044	0.0147059	0.00735294	AFUA_6G01810
20.01.13	lipid/fatty acid transport	FunCat	2	128	0.805002	0.93044	0.015625	0.0147059	AFUA_3G01430, AFUA_6G13280
01.03.16.01	RNA degradation	FunCat	1	70	0.809849	0.93044	0.0142857	0.00735294	AFUA_3G11820
20.09.07.03	ER to Golgi transport	FunCat	1	71	0.814332	0.93044	0.0140845	0.00735294	AFUA_2G09670
30.01.05.01	protein kinase	FunCat	1	71	0.814332	0.93044	0.0140845	0.00735294	AFUA_6G08590
01.05.25	regulation of C-compound and carbohydrate metabolism	FunCat	3	187	0.817765	0.93044	0.0160428	0.0220588	AFUA_4G03870, AFUA_5G00520, AFUA_5G07830
14.01	protein folding and stabilization	FunCat	2	132	0.818643	0.93044	0.0151515	0.0147059	AFUA_4G04502, AFUA_6G10770
11.02.03.01	general transcription activities	FunCat	2	136	0.831431	0.939281	0.0147059	0.0147059	AFUA_2G15680, AFUA_6G12150
20.01.01.01	cation transport (H+, Na+, K+, Ca2+ , NH4+, etc.)	FunCat	2	137	0.834499	0.939281	0.0145985	0.0147059	AFUA_1G10810, AFUA_1G10930
01.04	phosphate metabolism	FunCat	10	549	0.837343	0.939281	0.0182149	0.0735294	AFUA_1G07040, AFUA_1G12520, AFUA_1G13420, AFUA_2G11990, AFUA_4G10840, AFUA_5G03460, AFUA_5G03860, AFUA_6G02300, AFUA_6G08590, AFUA_7G08580
42.16	mitochondrion	FunCat	2	150	0.870061	0.971199	0.0133333	0.0147059	AFUA_1G14790, AFUA_6G02720
10.01.02	DNA topology	FunCat	1	87	0.873326	0.971199	0.0114943	0.00735294	AFUA_5G04070
32.01	stress response	FunCat	4	272	0.885406	0.971599	0.0147059	0.0294118	AFUA_2G08150, AFUA_3G12350, AFUA_5G14780, AFUA_6G13310
14.13	protein/peptide degradation	FunCat	3	218	0.889438	0.971599	0.0137615	0.0220588	AFUA_1G15130, AFUA_2G08150, AFUA_6G04890
20.03.22	transport ATPases	FunCat	1	93	0.890277	0.971599	0.0107527	0.00735294	AFUA_1G10810
01.05.02	sugar, glucoside, polyol and carboxylate metabolism	FunCat	1	94	0.892874	0.971599	0.0106383	0.00735294	AFUA_3G00380
02.01	glycolysis and gluconeogenesis	FunCat	1	94	0.892874	0.971599	0.0106383	0.00735294	AFUA_1G13520
32.05.05	virulence, disease factors	FunCat	1	96	0.897888	0.971599	0.0104167	0.00735294	AFUA_1G12720
10.03.01	mitotic cell cycle and cell cycle control	FunCat	5	336	0.900047	0.971599	0.014881	0.0367647	AFUA_1G12520, AFUA_2G11990, AFUA_4G04502, AFUA_5G03610, AFUA_6G08590
01.02	nitrogen, sulfur and selenium metabolism	FunCat	2	167	0.906046	0.974	0.011976	0.0147059	AFUA_5G02190, AFUA_8G04760
16.19.03	ATP binding	FunCat	10	606	0.911912	0.974346	0.0165017	0.0735294	AFUA_1G10810, AFUA_1G12520, AFUA_1G14690, AFUA_4G04612, AFUA_5G03000, AFUA_5G03460, AFUA_5G04070, AFUA_5G05790, AFUA_6G02300, AFUA_6G08590
34.01.01.01	homeostasis of metal ions (Na, K, Ca etc.)	FunCat	2	173	0.916368	0.974346	0.0115607	0.0147059	AFUA_1G10810, AFUA_2G01270
43.01.03.09	development of asco- basidio- or zygospore	FunCat	2	175	0.919567	0.974346	0.0114286	0.0147059	AFUA_2G11990, AFUA_5G03610
01.06.02.01	phospholipid metabolism	FunCat	1	109	0.925251	0.974346	0.00917431	0.00735294	AFUA_2G11990
42.04.03	actin cytoskeleton	FunCat	1	109	0.925251	0.974346	0.00917431	0.00735294	AFUA_6G02370
16.19.05	GTP binding	FunCat	1	117	0.938329	0.983439	0.00854701	0.00735294	AFUA_7G08580
42.01	cell wall	FunCat	3	257	0.943509	0.983439	0.0116732	0.0220588	AFUA_3G00380, AFUA_4G00660, AFUA_6G08590
11.04.03.01	splicing	FunCat	2	196	0.946908	0.983439	0.0102041	0.0147059	AFUA_1G10920, AFUA_5G04420
42.04	cytoskeleton/structural proteins	FunCat	1	125	0.949133	0.983439	0.008	0.00735294	AFUA_6G13310
14.13.01	cytoplasmic and nuclear protein degradation	FunCat	1	135	0.960031	0.984052	0.00740741	0.00735294	AFUA_4G04612
43.01.03	fungal and other eukaryotic cell type differentiation	FunCat	1	136	0.960985	0.984052	0.00735294	0.00735294	AFUA_5G03610
16.19	nucleotide/nucleoside/nucleobase binding	FunCat	5	399	0.961167	0.984052	0.0125313	0.0367647	AFUA_1G10920, AFUA_5G03460, AFUA_6G02300, AFUA_6G08590, AFUA_7G08580
01.07	metabolism of vitamins, cofactors, and prosthetic groups	FunCat	1	148	0.970805	0.989991	0.00675676	0.00735294	AFUA_2G17300
16.03.03	RNA binding	FunCat	3	308	0.977841	0.990679	0.00974026	0.0220588	AFUA_1G10920, AFUA_3G11820, AFUA_5G04420
12.01.01	ribosomal proteins	FunCat	1	165	0.980661	0.990679	0.00606061	0.00735294	AFUA_2G08150
12.04	translation	FunCat	1	177	0.98555	0.990679	0.00564972	0.00735294	AFUA_2G08150
11.04.01	rRNA processing	FunCat	1	188	0.988944	0.990679	0.00531915	0.00735294	AFUA_3G11820
01.01	amino acid metabolism	FunCat	1	195	0.990679	0.990679	0.00512821	0.00735294	AFUA_5G13940

## Sheet: ME8_GO
ont_id	description	ont_class	sel_genes_n	bg_genes_n	pvalue	adj_pvalue	sel_genes_per_cat	sel_genes_per_input	intersect_ids
GO:0008150	biological_process	Biological Process	160	4456	6.43969e-06	0.00397329	0.0359066	0.581818	Afu1g01360, Afu1g01570, Afu1g02850, Afu1g03650, Afu1g03960, Afu1g04490, Afu1g04810, Afu1g04960, Afu1g05745, Afu1g07040, Afu1g07100, Afu1g09420, Afu1g09980, Afu1g10090, Afu1g10340, Afu1g10420, Afu1g10460, Afu1g10920, Afu1g11535, Afu1g12025, Afu1g12060, Afu1g12200, Afu1g12520, Afu1g12720, Afu1g13030, Afu1g13520, Afu1g14895, Afu1g15290, Afu1g15570, Afu1g16200, Afu2g01800, Afu2g03190, Afu2g03470, Afu…
GO:0003674	molecular_function	Molecular Function	160	4583	4.29986e-05	0.0132651	0.0349116	0.581818	Afu1g01360, Afu1g01570, Afu1g02850, Afu1g03650, Afu1g04810, Afu1g04960, Afu1g05210, Afu1g05745, Afu1g07040, Afu1g07100, Afu1g09420, Afu1g09550, Afu1g09980, Afu1g10090, Afu1g10340, Afu1g10420, Afu1g10460, Afu1g11535, Afu1g12025, Afu1g12060, Afu1g12200, Afu1g12720, Afu1g13030, Afu1g13520, Afu1g14690, Afu1g14895, Afu1g15290, Afu1g16200, Afu1g16720, Afu2g01800, Afu2g03190, Afu2g03470, Afu2g03630, Afu…
GO:0005575	cellular_component	Cellular Component	194	5959	0.00026849	0.0552194	0.0325558	0.705455	Afu1g01360, Afu1g01570, Afu1g02580, Afu1g02850, Afu1g03180, Afu1g03650, Afu1g03960, Afu1g04490, Afu1g04810, Afu1g04960, Afu1g05745, Afu1g07040, Afu1g07100, Afu1g09420, Afu1g09754, Afu1g09980, Afu1g10090, Afu1g10100, Afu1g10420, Afu1g10460, Afu1g11140, Afu1g11535, Afu1g12025, Afu1g12060, Afu1g12160, Afu1g12200, Afu1g12520, Afu1g12720, Afu1g13030, Afu1g13520, Afu1g14690, Afu1g14895, Afu1g15290, Afu…
GO:0047184	1-acylglycerophosphocholine O-acyltransferase activity	Molecular Function	2	3	0.00219904	0.189735	0.666667	0.00727273	Afu2g13970, Afu6g04860
GO:0097250	mitochondrial respirasome assembly	Biological Process	2	3	0.00219904	0.189735	0.666667	0.00727273	Afu3g06190, Afu4g08130
GO:0006637	acyl-CoA metabolic process	Biological Process	2	4	0.00431858	0.189735	0.5	0.00727273	Afu1g12060, Afu4g07060
GO:0009102	biotin biosynthetic process	Biological Process	2	4	0.00431858	0.189735	0.5	0.00727273	Afu6g03640, Afu6g03670
GO:0070916	inositol phosphoceramide synthase complex	Cellular Component	2	4	0.00431858	0.189735	0.5	0.00727273	Afu2g15580, Afu7g05230
GO:0006673	inositol phosphoceramide metabolic process	Biological Process	2	5	0.00706781	0.189735	0.4	0.00727273	Afu2g15580, Afu7g05230
GO:0006744	ubiquinone biosynthetic process	Biological Process	4	29	0.00761155	0.189735	0.137931	0.0145455	Afu3g06410, Afu3g14920, Afu4g12760, Afu8g02470
GO:0016832	aldehyde-lyase activity	Molecular Function	2	6	0.0104109	0.189735	0.333333	0.00727273	Afu3g00370, Afu3g10760
GO:0070096	mitochondrial outer membrane translocase complex assembly	Biological Process	2	6	0.0104109	0.189735	0.333333	0.00727273	Afu1g14790, Afu3g08590
GO:0005684	U2-type spliceosomal complex	Cellular Component	3	18	0.0122084	0.189735	0.166667	0.0109091	Afu1g10920, Afu2g05960, Afu5g04420
GO:0016491	oxidoreductase activity	Molecular Function	23	511	0.0132676	0.189735	0.0450098	0.0836364	Afu1g10100, Afu1g11140, Afu1g15610, Afu2g01270, Afu2g08250, Afu2g11250, Afu2g11540, Afu2g13810, Afu2g15740, Afu2g16890, Afu3g11840, Afu4g05870, Afu4g07050, Afu4g11730, Afu5g01290, Afu5g02190, Afu5g07290, Afu5g13940, Afu6g02720, Afu6g02830, Afu6g07600, Afu6g08730, Afu8g02470
GO:0061025	membrane fusion	Biological Process	2	7	0.0143136	0.189735	0.285714	0.00727273	Afu5g03610, Afu7g08580
GO:0005686	U2 snRNP	Cellular Component	3	21	0.0187356	0.189735	0.142857	0.0109091	Afu1g10920, Afu2g05960, Afu5g04420
GO:0004061	arylformamidase activity	Molecular Function	2	8	0.0187429	0.189735	0.25	0.00727273	Afu1g02580, Afu5g02850
GO:0006513	protein monoubiquitination	Biological Process	2	8	0.0187429	0.189735	0.25	0.00727273	Afu3g09090, Afu4g04612
GO:0030151	molybdenum ion binding	Molecular Function	2	8	0.0187429	0.189735	0.25	0.00727273	Afu5g02190, Afu7g05900
GO:0044257	protein catabolic process	Biological Process	2	8	0.0187429	0.189735	0.25	0.00727273	Afu1g14690, Afu6g04670
GO:0050664	oxidoreductase activity, acting on NAD(P)H, oxygen as acceptor	Molecular Function	2	8	0.0187429	0.189735	0.25	0.00727273	Afu2g15430, Afu2g15740
GO:0000742	karyogamy involved in conjugation with cellular fusion	Biological Process	2	9	0.0236673	0.189735	0.222222	0.00727273	Afu1g09550, Afu4g03870
GO:0008374	O-acyltransferase activity	Molecular Function	2	9	0.0236673	0.189735	0.222222	0.00727273	Afu2g13970, Afu6g04860
GO:0047617	fatty acyl-CoA hydrolase activity	Molecular Function	2	9	0.0236673	0.189735	0.222222	0.00727273	Afu1g12060, Afu4g07060
GO:0000111	nucleotide-excision repair factor 2 complex	Cellular Component	1	1	0.0273686	0.189735	1	0.00363636	Afu2g11660
GO:0001561	fatty acid alpha-oxidation	Biological Process	1	1	0.0273686	0.189735	1	0.00363636	Afu8g05230
GO:0004053	arginase activity	Molecular Function	1	1	0.0273686	0.189735	1	0.00363636	Afu3g11430
GO:0004076	biotin synthase activity	Molecular Function	1	1	0.0273686	0.189735	1	0.00363636	Afu6g03670
GO:0004632	phosphopantothenate--cysteine ligase activity	Molecular Function	1	1	0.0273686	0.189735	1	0.00363636	Afu3g07230
GO:0004798	thymidylate kinase activity	Molecular Function	1	1	0.0273686	0.189735	1	0.00363636	Afu5g03460
GO:0004848	ureidoglycolate hydrolase activity	Molecular Function	1	1	0.0273686	0.189735	1	0.00363636	Afu8g04760
GO:0004852	uroporphyrinogen-III synthase activity	Molecular Function	1	1	0.0273686	0.189735	1	0.00363636	Afu6g12800
GO:0006227	dUDP biosynthetic process	Biological Process	1	1	0.0273686	0.189735	1	0.00363636	Afu5g03460
GO:0006233	dTDP biosynthetic process	Biological Process	1	1	0.0273686	0.189735	1	0.00363636	Afu5g03460
GO:0006780	uroporphyrinogen III biosynthetic process	Biological Process	1	1	0.0273686	0.189735	1	0.00363636	Afu6g12800
GO:0008160	protein tyrosine phosphatase activator activity	Molecular Function	1	1	0.0273686	0.189735	1	0.00363636	Afu1g13420
GO:0008263	pyrimidine-specific mismatch base pair DNA N-glycosylase activity	Molecular Function	1	1	0.0273686	0.189735	1	0.00363636	Afu6g13340
GO:0008473	ornithine cyclodeaminase activity	Molecular Function	1	1	0.0273686	0.189735	1	0.00363636	Afu6g08780
GO:0008482	sulfite oxidase activity	Molecular Function	1	1	0.0273686	0.189735	1	0.00363636	Afu5g02190
GO:0008686	3,4-dihydroxy-2-butanone-4-phosphate synthase activity	Molecular Function	1	1	0.0273686	0.189735	1	0.00363636	Afu6g13140
GO:0015398	high-affinity secondary active ammonium transmembrane transporter activity	Molecular Function	1	1	0.0273686	0.189735	1	0.00363636	Afu1g10930
GO:0016569	obsolete covalent chromatin modification	Biological Process	1	1	0.0273686	0.189735	1	0.00363636	Afu7g01870
GO:0016774	phosphotransferase activity, carboxyl group as acceptor	Molecular Function	1	1	0.0273686	0.189735	1	0.00363636	Afu3g10750
GO:0016889	DNA endonuclease activity, producing 3'-phosphomonoesters	Molecular Function	1	1	0.0273686	0.189735	1	0.00363636	Afu5g04070
GO:0019547	arginine catabolic process to ornithine	Biological Process	1	1	0.0273686	0.189735	1	0.00363636	Afu3g11430
GO:0019553	glutamate catabolic process via L-citramalate	Biological Process	1	1	0.0273686	0.189735	1	0.00363636	Afu3g00790
GO:0030258	lipid modification	Biological Process	1	1	0.0273686	0.189735	1	0.00363636	Afu6g04860
GO:0031228	obsolete intrinsic component of Golgi membrane	Cellular Component	1	1	0.0273686	0.189735	1	0.00363636	Afu4g11680
GO:0031468	nuclear membrane reassembly	Biological Process	1	1	0.0273686	0.189735	1	0.00363636	Afu5g03610
GO:0031619	homologous chromosome orientation in meiotic metaphase I	Biological Process	1	1	0.0273686	0.189735	1	0.00363636	Afu5g04070
GO:0032117	horsetail-astral microtubule array	Cellular Component	1	1	0.0273686	0.189735	1	0.00363636	Afu1g09550
GO:0032940	secretion by cell	Biological Process	1	1	0.0273686	0.189735	1	0.00363636	Afu6g04670
GO:0033108	mitochondrial respiratory chain complex assembly	Biological Process	1	1	0.0273686	0.189735	1	0.00363636	Afu3g13840
GO:0044816	Nsk1-Dlc1 complex	Cellular Component	1	1	0.0273686	0.189735	1	0.00363636	Afu1g09550
GO:0044879	mitotic morphogenesis checkpoint signaling	Biological Process	1	1	0.0273686	0.189735	1	0.00363636	Afu6g02300
GO:0045703	ketoreductase activity	Molecular Function	1	1	0.0273686	0.189735	1	0.00363636	Afu2g11540
GO:0046625	sphingolipid binding	Molecular Function	1	1	0.0273686	0.189735	1	0.00363636	Afu3g12350
GO:0050096	methylaspartate ammonia-lyase activity	Molecular Function	1	1	0.0273686	0.189735	1	0.00363636	Afu3g00790
GO:0050262	ribosylnicotinamide kinase activity	Molecular Function	1	1	0.0273686	0.189735	1	0.00363636	Afu4g10840
GO:0050385	ureidoglycolate lyase activity	Molecular Function	1	1	0.0273686	0.189735	1	0.00363636	Afu8g04760
GO:0051575	5'-deoxyribose-5-phosphate lyase activity	Molecular Function	1	1	0.0273686	0.189735	1	0.00363636	Afu2g08840
GO:0051750	delta(3,5)-delta(2,4)-dienoyl-CoA isomerase activity	Molecular Function	1	1	0.0273686	0.189735	1	0.00363636	Afu3g14520
GO:0060402	calcium ion transport into cytosol	Biological Process	1	1	0.0273686	0.189735	1	0.00363636	Afu1g10810
GO:0061674	gap filling involved in double-strand break repair via nonhomologous end joining	Biological Process	1	1	0.0273686	0.189735	1	0.00363636	Afu2g08840
GO:0070652	HAUS complex	Cellular Component	1	1	0.0273686	0.189735	1	0.00363636	Afu6g12460
GO:0070917	inositol phosphoceramide synthase regulator activity	Molecular Function	1	1	0.0273686	0.189735	1	0.00363636	Afu2g15580
GO:0071264	positive regulation of translational initiation in response to starvation	Biological Process	1	1	0.0273686	0.189735	1	0.00363636	Afu5g03000
GO:0071942	XPC complex	Cellular Component	1	1	0.0273686	0.189735	1	0.00363636	Afu2g11660
GO:0090368	regulation of ornithine metabolic process	Biological Process	1	1	0.0273686	0.189735	1	0.00363636	Afu3g11430
GO:0090369	ornithine carbamoyltransferase inhibitor activity	Molecular Function	1	1	0.0273686	0.189735	1	0.00363636	Afu3g11430
GO:0097507	hypoxanthine DNA N-glycosylase activity	Molecular Function	1	1	0.0273686	0.189735	1	0.00363636	Afu6g13340
GO:0097508	xanthine DNA N-glycosylase activity	Molecular Function	1	1	0.0273686	0.189735	1	0.00363636	Afu6g13340
GO:0097509	oxanine DNA N-glycosylase activity	Molecular Function	1	1	0.0273686	0.189735	1	0.00363636	Afu6g13340
GO:0102193	protein-ribulosamine 3-kinase activity	Molecular Function	1	1	0.0273686	0.189735	1	0.00363636	Afu1g07040
GO:0102339	obsolete 3-oxo-arachidoyl-CoA reductase activity	Molecular Function	1	1	0.0273686	0.189735	1	0.00363636	Afu2g11540
GO:0102340	obsolete 3-oxo-behenoyl-CoA reductase activity	Molecular Function	1	1	0.0273686	0.189735	1	0.00363636	Afu2g11540
GO:0102341	obsolete 3-oxo-lignoceroyl-CoA reductase activity	Molecular Function	1	1	0.0273686	0.189735	1	0.00363636	Afu2g11540
GO:0102342	obsolete 3-oxo-cerotoyl-CoA reductase activity	Molecular Function	1	1	0.0273686	0.189735	1	0.00363636	Afu2g11540
GO:0120048	U6 snRNA (adenine-(43)-N(6))-methyltransferase activity	Molecular Function	1	1	0.0273686	0.189735	1	0.00363636	Afu7g05590
GO:0120049	snRNA (adenine-N6)-methylation	Biological Process	1	1	0.0273686	0.189735	1	0.00363636	Afu7g05590
GO:1900689	regulation of gliotoxin biosynthetic process	Biological Process	1	1	0.0273686	0.189735	1	0.00363636	Afu6g02690
GO:1900854	positive regulation of terrequinone A biosynthetic process	Biological Process	1	1	0.0273686	0.189735	1	0.00363636	Afu6g02690
GO:1901611	phosphatidylglycerol binding	Molecular Function	1	1	0.0273686	0.189735	1	0.00363636	Afu1g14790
GO:1904802	RITS complex assembly	Biological Process	1	1	0.0273686	0.189735	1	0.00363636	Afu2g05770
GO:1905538	polysome binding	Molecular Function	1	1	0.0273686	0.189735	1	0.00363636	Afu5g03000
GO:1905691	lipid droplet disassembly	Biological Process	1	1	0.0273686	0.189735	1	0.00363636	Afu3g01430
GO:1990181	acetyl-CoA biosynthetic process from pantothenate	Biological Process	1	1	0.0273686	0.189735	1	0.00363636	Afu3g07230
GO:1990381	ubiquitin-specific protease binding	Molecular Function	1	1	0.0273686	0.189735	1	0.00363636	Afu6g04670
GO:1990871	Vma12-Vma22 assembly complex	Cellular Component	1	1	0.0273686	0.189735	1	0.00363636	Afu3g06495
GO:0005789	endoplasmic reticulum membrane	Cellular Component	8	132	0.0285092	0.192773	0.0606061	0.0290909	Afu1g11140, Afu1g14790, Afu1g15130, Afu2g11540, Afu3g13840, Afu4g04612, Afu6g04670, Afu6g12350
GO:0008643	carbohydrate transport	Biological Process	2	10	0.0290565	0.192773	0.2	0.00727273	Afu3g13980, Afu7g05550
GO:0017025	TBP-class protein binding	Molecular Function	2	10	0.0290565	0.192773	0.2	0.00727273	Afu2g10870, Afu2g15680
GO:0019888	protein phosphatase regulator activity	Molecular Function	2	10	0.0290565	0.192773	0.2	0.00727273	Afu1g13420, Afu5g03610
GO:0015937	coenzyme A biosynthetic process	Biological Process	2	11	0.0348818	0.226548	0.181818	0.00727273	Afu3g07230, Afu7g00720
GO:0045040	protein insertion into mitochondrial outer membrane	Biological Process	2	11	0.0348818	0.226548	0.181818	0.00727273	Afu1g14790, Afu3g08590
GO:0030433	obsolete ubiquitin-dependent ERAD pathway	Biological Process	3	28	0.0401411	0.226615	0.107143	0.0109091	Afu4g04612, Afu5g03610, Afu6g04670
GO:1900378	positive regulation of secondary metabolite biosynthetic process	Biological Process	2	12	0.0411152	0.226615	0.166667	0.00727273	Afu1g05210, Afu3g14920
GO:0071011	precatalytic spliceosome	Cellular Component	2	13	0.0477303	0.226615	0.153846	0.00727273	Afu2g05960, Afu5g04420
GO:0000050	urea cycle	Biological Process	1	2	0.0539909	0.226615	0.5	0.00363636	Afu3g11430
GO:0001181	RNA polymerase I general transcription initiation factor activity	Molecular Function	1	2	0.0539909	0.226615	0.5	0.00363636	Afu2g10870
GO:0001933	negative regulation of protein phosphorylation	Biological Process	1	2	0.0539909	0.226615	0.5	0.00363636	Afu5g03000
GO:0003841	1-acylglycerol-3-phosphate O-acyltransferase activity	Molecular Function	1	2	0.0539909	0.226615	0.5	0.00363636	Afu6g04860
GO:0003923	GPI-anchor transamidase activity	Molecular Function	1	2	0.0539909	0.226615	0.5	0.00363636	Afu1g15130
GO:0004367	glycerol-3-phosphate dehydrogenase [NAD(P)+] activity	Molecular Function	1	2	0.0539909	0.226615	0.5	0.00363636	Afu2g08250
GO:0004616	phosphogluconate dehydrogenase (decarboxylating) activity	Molecular Function	1	2	0.0539909	0.226615	0.5	0.00363636	Afu6g08730
GO:0004671	protein C-terminal S-isoprenylcysteine carboxyl O-methyltransferase activity	Molecular Function	1	2	0.0539909	0.226615	0.5	0.00363636	Afu2g14380
GO:0004844	uracil DNA N-glycosylase activity	Molecular Function	1	2	0.0539909	0.226615	0.5	0.00363636	Afu6g13340
GO:0004860	protein kinase inhibitor activity	Molecular Function	1	2	0.0539909	0.226615	0.5	0.00363636	Afu5g03000
GO:0005102	signaling receptor binding	Molecular Function	1	2	0.0539909	0.226615	0.5	0.00363636	Afu3g10190
GO:0005672	transcription factor TFIIA complex	Cellular Component	1	2	0.0539909	0.226615	0.5	0.00363636	Afu2g15680
GO:0005746	mitochondrial respirasome	Cellular Component	1	2	0.0539909	0.226615	0.5	0.00363636	Afu4g08130
GO:0006082	organic acid metabolic process	Biological Process	1	2	0.0539909	0.226615	0.5	0.00363636	Afu3g10750
GO:0006165	obsolete nucleoside diphosphate phosphorylation	Biological Process	1	2	0.0539909	0.226615	0.5	0.00363636	Afu5g03460
GO:0006790	sulfur compound metabolic process	Biological Process	1	2	0.0539909	0.226615	0.5	0.00363636	Afu5g02190
GO:0006835	dicarboxylic acid transport	Biological Process	1	2	0.0539909	0.226615	0.5	0.00363636	Afu7g05550
GO:0006973	intracellular accumulation of glycerol	Biological Process	1	2	0.0539909	0.226615	0.5	0.00363636	Afu4g11730
GO:0007618	mating	Biological Process	1	2	0.0539909	0.226615	0.5	0.00363636	Afu3g13870
GO:0008429	phosphatidylethanolamine binding	Molecular Function	1	2	0.0539909	0.226615	0.5	0.00363636	Afu1g14790
GO:0008794	arsenate reductase (glutaredoxin) activity	Molecular Function	1	2	0.0539909	0.226615	0.5	0.00363636	Afu5g15000
GO:0008967	phosphoglycolate phosphatase activity	Molecular Function	1	2	0.0539909	0.226615	0.5	0.00363636	Afu7g00760
GO:0009041	UMP/dUMP kinase activity	Molecular Function	1	2	0.0539909	0.226615	0.5	0.00363636	Afu5g03460
GO:0015355	secondary active monocarboxylate transmembrane transporter activity	Molecular Function	1	2	0.0539909	0.226615	0.5	0.00363636	Afu7g05550
GO:0015811	L-cystine transport	Biological Process	1	2	0.0539909	0.226615	0.5	0.00363636	Afu1g02850
GO:0015917	aminophospholipid transport	Biological Process	1	2	0.0539909	0.226615	0.5	0.00363636	Afu1g14790
GO:0016578	obsolete histone deubiquitination	Biological Process	1	2	0.0539909	0.226615	0.5	0.00363636	Afu5g06440
GO:0016717	oxidoreductase activity, acting on paired donors, with oxidation of a pair of donors resulting in the reduction of molecular oxygen to two molecules of water	Molecular Function	1	2	0.0539909	0.226615	0.5	0.00363636	Afu7g05350
GO:0019211	phosphatase activator activity	Molecular Function	1	2	0.0539909	0.226615	0.5	0.00363636	Afu1g13420
GO:0030814	obsolete regulation of cAMP metabolic process	Biological Process	1	2	0.0539909	0.226615	0.5	0.00363636	Afu1g05210
GO:0030981	cortical microtubule cytoskeleton	Cellular Component	1	2	0.0539909	0.226615	0.5	0.00363636	Afu1g09550
GO:0031210	phosphatidylcholine binding	Molecular Function	1	2	0.0539909	0.226615	0.5	0.00363636	Afu1g14790
GO:0031680	G-protein beta/gamma-subunit complex	Cellular Component	1	2	0.0539909	0.226615	0.5	0.00363636	Afu1g05210
GO:0033620	Mei2 nuclear dot complex	Cellular Component	1	2	0.0539909	0.226615	0.5	0.00363636	Afu4g03870
GO:0034061	DNA polymerase activity	Molecular Function	1	2	0.0539909	0.226615	0.5	0.00363636	Afu2g08840
GO:0034394	protein localization to cell surface	Biological Process	1	2	0.0539909	0.226615	0.5	0.00363636	Afu1g15130
GO:0035879	plasma membrane lactate transport	Biological Process	1	2	0.0539909	0.226615	0.5	0.00363636	Afu7g05550
GO:0036286	eisosome filament	Cellular Component	1	2	0.0539909	0.226615	0.5	0.00363636	Afu6g08320
GO:0046168	glycerol-3-phosphate catabolic process	Biological Process	1	2	0.0539909	0.226615	0.5	0.00363636	Afu2g08250
GO:0046279	3,4-dihydroxybenzoate biosynthetic process	Biological Process	1	2	0.0539909	0.226615	0.5	0.00363636	Afu3g14850
GO:0050086	mannitol 2-dehydrogenase activity	Molecular Function	1	2	0.0539909	0.226615	0.5	0.00363636	Afu1g10100
GO:0050613	delta14-sterol reductase activity	Molecular Function	1	2	0.0539909	0.226615	0.5	0.00363636	Afu1g05720
GO:0060733	GCN2-mediated signaling	Biological Process	1	2	0.0539909	0.226615	0.5	0.00363636	Afu5g03000
GO:0070843	misfolded protein transport	Biological Process	1	2	0.0539909	0.226615	0.5	0.00363636	Afu6g04670
GO:0071586	CAAX-box protein processing	Biological Process	1	2	0.0539909	0.226615	0.5	0.00363636	Afu6g04890
GO:0071985	multivesicular body sorting pathway	Biological Process	1	2	0.0539909	0.226615	0.5	0.00363636	Afu4g03870
GO:1990143	CoA-synthesizing protein complex	Cellular Component	1	2	0.0539909	0.226615	0.5	0.00363636	Afu3g07230
GO:1990165	single-strand break-containing DNA binding	Molecular Function	1	2	0.0539909	0.226615	0.5	0.00363636	Afu2g08840
GO:1990415	peroxisomal importomer complex	Cellular Component	1	2	0.0539909	0.226615	0.5	0.00363636	Afu3g10190
GO:0005777	peroxisome	Cellular Component	5	76	0.0569375	0.237368	0.0657895	0.0181818	Afu3g10190, Afu3g14520, Afu6g03640, Afu7g08580, Afu8g05230
GO:0010181	FMN binding	Molecular Function	3	33	0.0605688	0.24044	0.0909091	0.0109091	Afu4g07050, Afu5g07290, Afu6g02720
GO:0030148	sphingolipid biosynthetic process	Biological Process	2	16	0.0696171	0.24044	0.125	0.00727273	Afu2g11540, Afu7g05230
GO:0000095	S-adenosyl-L-methionine transmembrane transporter activity	Molecular Function	1	3	0.079887	0.24044	0.333333	0.00363636	Afu1g09980
GO:0000737	obsolete DNA catabolic process, endonucleolytic	Biological Process	1	3	0.079887	0.24044	0.333333	0.00363636	Afu5g04070
GO:0000814	ESCRT II complex	Cellular Component	1	3	0.079887	0.24044	0.333333	0.00363636	Afu4g03870
GO:0001164	RNA polymerase I core promoter sequence-specific DNA binding	Molecular Function	1	3	0.079887	0.24044	0.333333	0.00363636	Afu2g10870
GO:0003796	lysozyme activity	Molecular Function	1	3	0.079887	0.24044	0.333333	0.00363636	Afu6g10130
GO:0003884	D-amino-acid oxidase activity	Molecular Function	1	3	0.079887	0.24044	0.333333	0.00363636	Afu5g13940
GO:0004124	cysteine synthase activity	Molecular Function	1	3	0.079887	0.24044	0.333333	0.00363636	Afu4g03930
GO:0004550	nucleoside diphosphate kinase activity	Molecular Function	1	3	0.079887	0.24044	0.333333	0.00363636	Afu5g03460
GO:0005052	peroxisome matrix targeting signal-1 binding	Molecular Function	1	3	0.079887	0.24044	0.333333	0.00363636	Afu3g10190
GO:0005053	peroxisome matrix targeting signal-2 binding	Molecular Function	1	3	0.079887	0.24044	0.333333	0.00363636	Afu3g10190
GO:0005776	autophagosome	Cellular Component	1	3	0.079887	0.24044	0.333333	0.00363636	Afu6g12350
GO:0006235	dTTP biosynthetic process	Biological Process	1	3	0.079887	0.24044	0.333333	0.00363636	Afu5g03460
GO:0006481	C-terminal protein methylation	Biological Process	1	3	0.079887	0.24044	0.333333	0.00363636	Afu2g14380
GO:0006525	arginine metabolic process	Biological Process	1	3	0.079887	0.24044	0.333333	0.00363636	Afu3g11430
GO:0007117	budding cell bud growth	Biological Process	1	3	0.079887	0.24044	0.333333	0.00363636	Afu6g02300
GO:0007129	homologous chromosome pairing at meiosis	Biological Process	1	3	0.079887	0.24044	0.333333	0.00363636	Afu5g04070
GO:0008395	steroid hydroxylase activity	Molecular Function	1	3	0.079887	0.24044	0.333333	0.00363636	Afu6g01810
GO:0009253	peptidoglycan catabolic process	Biological Process	1	3	0.079887	0.24044	0.333333	0.00363636	Afu6g10130
GO:0009331	glycerol-3-phosphate dehydrogenase complex	Cellular Component	1	3	0.079887	0.24044	0.333333	0.00363636	Afu2g08250
GO:0009966	regulation of signal transduction	Biological Process	1	3	0.079887	0.24044	0.333333	0.00363636	Afu5g03700
GO:0010121	arginine catabolic process to proline via ornithine	Biological Process	1	3	0.079887	0.24044	0.333333	0.00363636	Afu3g11430
GO:0010731	protein glutathionylation	Biological Process	1	3	0.079887	0.24044	0.333333	0.00363636	Afu2g17300
GO:0015184	L-cystine transmembrane transporter activity	Molecular Function	1	3	0.079887	0.24044	0.333333	0.00363636	Afu1g02850
GO:0016998	cell wall macromolecule catabolic process	Biological Process	1	3	0.079887	0.24044	0.333333	0.00363636	Afu6g10130
GO:0019104	DNA N-glycosylase activity	Molecular Function	1	3	0.079887	0.24044	0.333333	0.00363636	Afu6g13340
GO:0019236	response to pheromone	Biological Process	1	3	0.079887	0.24044	0.333333	0.00363636	Afu1g05210
GO:0019478	D-amino acid catabolic process	Biological Process	1	3	0.079887	0.24044	0.333333	0.00363636	Afu5g13940
GO:0019630	quinate metabolic process	Biological Process	1	3	0.079887	0.24044	0.333333	0.00363636	Afu3g14850
GO:0019941	modification-dependent protein catabolic process	Biological Process	1	3	0.079887	0.24044	0.333333	0.00363636	Afu2g08150
GO:0031134	sister chromatid biorientation	Biological Process	1	3	0.079887	0.24044	0.333333	0.00363636	Afu5g03610
GO:0031681	G-protein beta-subunit binding	Molecular Function	1	3	0.079887	0.24044	0.333333	0.00363636	Afu1g05210
GO:0034657	GID complex	Cellular Component	1	3	0.079887	0.24044	0.333333	0.00363636	Afu1g04490
GO:0035361	Cul8-RING ubiquitin ligase complex	Cellular Component	1	3	0.079887	0.24044	0.333333	0.00363636	Afu5g05790
GO:0035965	cardiolipin acyl-chain remodeling	Biological Process	1	3	0.079887	0.24044	0.333333	0.00363636	Afu2g13970
GO:0042391	regulation of membrane potential	Biological Process	1	3	0.079887	0.24044	0.333333	0.00363636	Afu3g12350
GO:0042406	extrinsic component of endoplasmic reticulum membrane	Cellular Component	1	3	0.079887	0.24044	0.333333	0.00363636	Afu3g06495
GO:0042720	mitochondrial inner membrane peptidase complex	Cellular Component	1	3	0.079887	0.24044	0.333333	0.00363636	Afu3g13840
GO:0043494	CLRC complex	Cellular Component	1	3	0.079887	0.24044	0.333333	0.00363636	Afu5g05790
GO:0043546	molybdopterin cofactor binding	Molecular Function	1	3	0.079887	0.24044	0.333333	0.00363636	Afu5g02190
GO:0043943	regulation of asexual sporulation resulting in formation of a cellular spore	Biological Process	1	3	0.079887	0.24044	0.333333	0.00363636	Afu6g02690
GO:0045027	DNA end binding	Molecular Function	1	3	0.079887	0.24044	0.333333	0.00363636	Afu5g04070
GO:0045140	inositol phosphoceramide synthase activity	Molecular Function	1	3	0.079887	0.24044	0.333333	0.00363636	Afu7g05230
GO:0046416	D-amino acid metabolic process	Biological Process	1	3	0.079887	0.24044	0.333333	0.00363636	Afu5g13940
GO:0046942	carboxylic acid transport	Biological Process	1	3	0.079887	0.24044	0.333333	0.00363636	Afu7g05550
GO:0046943	carboxylic acid transmembrane transporter activity	Molecular Function	1	3	0.079887	0.24044	0.333333	0.00363636	Afu7g05550
GO:0046974	histone H3K9 methyltransferase activity	Molecular Function	1	3	0.079887	0.24044	0.333333	0.00363636	Afu3g14920
GO:0050667	homocysteine metabolic process	Biological Process	1	3	0.079887	0.24044	0.333333	0.00363636	Afu4g03930
GO:0070124	mitochondrial translational initiation	Biological Process	1	3	0.079887	0.24044	0.333333	0.00363636	Afu1g12160
GO:0070300	phosphatidic acid binding	Molecular Function	1	3	0.079887	0.24044	0.333333	0.00363636	Afu3g12350
GO:0072488	ammonium transmembrane transport	Biological Process	1	3	0.079887	0.24044	0.333333	0.00363636	Afu1g10930
GO:0097043	obsolete histone H3-K56 acetylation	Biological Process	1	3	0.079887	0.24044	0.333333	0.00363636	Afu3g01260
GO:0110092	nucleus leading edge	Cellular Component	1	3	0.079887	0.24044	0.333333	0.00363636	Afu1g09550
GO:0120013	lipid transfer activity	Molecular Function	1	3	0.079887	0.24044	0.333333	0.00363636	Afu1g14790
GO:1900039	positive regulation of cellular response to hypoxia	Biological Process	1	3	0.079887	0.24044	0.333333	0.00363636	Afu4g11680
GO:1990841	promoter-specific chromatin binding	Molecular Function	1	3	0.079887	0.24044	0.333333	0.00363636	Afu3g01260
GO:0010914	positive regulation of sterigmatocystin biosynthetic process	Biological Process	2	18	0.0856796	0.254155	0.111111	0.00727273	Afu1g05210, Afu6g02690
GO:0034727	piecemeal microautophagy of the nucleus	Biological Process	2	18	0.0856796	0.254155	0.111111	0.00727273	Afu5g03610, Afu6g12350
GO:0043328	protein transport to vacuole involved in ubiquitin-dependent protein catabolic process via the multivesicular body sorting pathway	Biological Process	2	18	0.0856796	0.254155	0.111111	0.00727273	Afu4g03870, Afu5g13410
GO:0000045	autophagosome assembly	Biological Process	2	19	0.0940883	0.263546	0.105263	0.00727273	Afu5g03610, Afu6g12350
GO:0000407	phagophore assembly site	Cellular Component	2	19	0.0940883	0.263546	0.105263	0.00727273	Afu5g06310, Afu6g12350
GO:0008289	lipid binding	Molecular Function	2	19	0.0940883	0.263546	0.105263	0.00727273	Afu1g14790, Afu6g08320
GO:0019005	SCF ubiquitin ligase complex	Cellular Component	2	19	0.0940883	0.263546	0.105263	0.00727273	Afu2g08150, Afu5g05790
GO:0016846	carbon-sulfur lyase activity	Molecular Function	2	20	0.102723	0.263546	0.1	0.00727273	Afu1g03180, Afu1g09754
GO:0000221	vacuolar proton-transporting V-type ATPase, V1 domain	Cellular Component	1	4	0.105077	0.263546	0.25	0.00363636	Afu1g10810
GO:0004737	pyruvate decarboxylase activity	Molecular Function	1	4	0.105077	0.263546	0.25	0.00363636	Afu8g05230
GO:0004792	thiosulfate sulfurtransferase activity	Molecular Function	1	4	0.105077	0.263546	0.25	0.00363636	Afu1g03960
GO:0004864	protein phosphatase inhibitor activity	Molecular Function	1	4	0.105077	0.263546	0.25	0.00363636	Afu5g03700
GO:0005310	dicarboxylic acid transmembrane transporter activity	Molecular Function	1	4	0.105077	0.263546	0.25	0.00363636	Afu7g05550
GO:0006259	DNA metabolic process	Biological Process	1	4	0.105077	0.263546	0.25	0.00363636	Afu5g04070
GO:0006285	base-excision repair, AP site formation	Biological Process	1	4	0.105077	0.263546	0.25	0.00363636	Afu6g13340
GO:0006361	transcription initiation at RNA polymerase I promoter	Biological Process	1	4	0.105077	0.263546	0.25	0.00363636	Afu2g10870
GO:0006469	negative regulation of protein kinase activity	Biological Process	1	4	0.105077	0.263546	0.25	0.00363636	Afu6g08320
GO:0007007	inner mitochondrial membrane organization	Biological Process	1	4	0.105077	0.263546	0.25	0.00363636	Afu2g13970
GO:0010212	response to ionizing radiation	Biological Process	1	4	0.105077	0.263546	0.25	0.00363636	Afu1g12520
GO:0015124	allantoate transmembrane transporter activity	Molecular Function	1	4	0.105077	0.263546	0.25	0.00363636	Afu6g03720
GO:0015719	allantoate transport	Biological Process	1	4	0.105077	0.263546	0.25	0.00363636	Afu6g03720
GO:0030286	dynein complex	Cellular Component	1	4	0.105077	0.263546	0.25	0.00363636	Afu1g09550
GO:0030497	fatty acid elongation	Biological Process	1	4	0.105077	0.263546	0.25	0.00363636	Afu2g11540
GO:0030659	cytoplasmic vesicle membrane	Cellular Component	1	4	0.105077	0.263546	0.25	0.00363636	Afu6g12350
GO:0031463	Cul3-RING ubiquitin ligase complex	Cellular Component	1	4	0.105077	0.263546	0.25	0.00363636	Afu5g05790
GO:0032777	piccolo histone acetyltransferase complex	Cellular Component	1	4	0.105077	0.263546	0.25	0.00363636	Afu7g01870
GO:0032790	ribosome disassembly	Biological Process	1	4	0.105077	0.263546	0.25	0.00363636	Afu1g12160
GO:0033180	proton-transporting V-type ATPase, V1 domain	Cellular Component	1	4	0.105077	0.263546	0.25	0.00363636	Afu1g10810
GO:0034356	NAD biosynthesis via nicotinamide riboside salvage pathway	Biological Process	1	4	0.105077	0.263546	0.25	0.00363636	Afu4g10840
GO:0042268	regulation of cytolysis	Biological Process	1	4	0.105077	0.263546	0.25	0.00363636	Afu3g10190
GO:0044284	mitochondrial crista junction	Cellular Component	1	4	0.105077	0.263546	0.25	0.00363636	Afu1g09420
GO:0045143	homologous chromosome segregation	Biological Process	1	4	0.105077	0.263546	0.25	0.00363636	Afu5g04070
GO:0046177	D-gluconate catabolic process	Biological Process	1	4	0.105077	0.263546	0.25	0.00363636	Afu6g08730
GO:0051091	positive regulation of DNA-binding transcription factor activity	Biological Process	1	4	0.105077	0.263546	0.25	0.00363636	Afu2g15680
GO:0060049	regulation of protein glycosylation	Biological Process	1	4	0.105077	0.263546	0.25	0.00363636	Afu4g11680
GO:0061617	MICOS complex	Cellular Component	1	4	0.105077	0.263546	0.25	0.00363636	Afu1g09420
GO:0070795	positive regulation of conidiophore development	Biological Process	1	4	0.105077	0.263546	0.25	0.00363636	Afu6g02690
GO:0070860	RNA polymerase I core factor complex	Cellular Component	1	4	0.105077	0.263546	0.25	0.00363636	Afu2g10870
GO:0070941	eisosome assembly	Biological Process	1	4	0.105077	0.263546	0.25	0.00363636	Afu6g08320
GO:0072380	TRC complex	Cellular Component	1	4	0.105077	0.263546	0.25	0.00363636	Afu2g04610
GO:0097602	cullin family protein binding	Molecular Function	1	4	0.105077	0.263546	0.25	0.00363636	Afu5g05790
GO:0031625	ubiquitin protein ligase binding	Molecular Function	2	21	0.111564	0.278684	0.0952381	0.00727273	Afu2g08150, Afu4g11680
GO:0031224	obsolete intrinsic component of membrane	Cellular Component	3	43	0.112721	0.280439	0.0697674	0.0109091	Afu2g04070, Afu4g13900, Afu6g03720
GO:0043022	ribosome binding	Molecular Function	2	22	0.120594	0.281989	0.0909091	0.00727273	Afu1g12160, Afu5g03000
GO:0045324	late endosome to vacuole transport	Biological Process	2	22	0.120594	0.281989	0.0909091	0.00727273	Afu4g03870, Afu5g13410
GO:0000150	DNA strand exchange activity	Molecular Function	1	5	0.129579	0.281989	0.2	0.00363636	Afu1g12520
GO:0000256	allantoin catabolic process	Biological Process	1	5	0.129579	0.281989	0.2	0.00363636	Afu8g04760
GO:0003374	obsolete dynamin family protein polymerization involved in mitochondrial fission	Biological Process	1	5	0.129579	0.281989	0.2	0.00363636	Afu7g08580
GO:0003785	actin monomer binding	Molecular Function	1	5	0.129579	0.281989	0.2	0.00363636	Afu5g03000
GO:0003958	NADPH-hemoprotein reductase activity	Molecular Function	1	5	0.129579	0.281989	0.2	0.00363636	Afu5g07290
GO:0006071	glycerol metabolic process	Biological Process	1	5	0.129579	0.281989	0.2	0.00363636	Afu4g11730
GO:0006072	glycerol-3-phosphate metabolic process	Biological Process	1	5	0.129579	0.281989	0.2	0.00363636	Afu2g08250
GO:0006336	chromatin organization	Biological Process	1	5	0.129579	0.281989	0.2	0.00363636	Afu5g05540
GO:0009051	pentose-phosphate shunt, oxidative branch	Biological Process	1	5	0.129579	0.281989	0.2	0.00363636	Afu6g08730
GO:0016255	attachment of GPI anchor to protein	Biological Process	1	5	0.129579	0.281989	0.2	0.00363636	Afu1g15130
GO:0016560	protein import into peroxisome matrix, docking	Biological Process	1	5	0.129579	0.281989	0.2	0.00363636	Afu3g10190
GO:0016604	nuclear body	Cellular Component	1	5	0.129579	0.281989	0.2	0.00363636	Afu4g03870
GO:0016813	hydrolase activity, acting on carbon-nitrogen (but not peptide) bonds, in linear amidines	Molecular Function	1	5	0.129579	0.281989	0.2	0.00363636	Afu3g11430
GO:0030041	actin filament polymerization	Biological Process	1	5	0.129579	0.281989	0.2	0.00363636	Afu6g02370
GO:0031461	cullin-RING ubiquitin ligase complex	Cellular Component	1	5	0.129579	0.281989	0.2	0.00363636	Afu5g05790
GO:0032168	hyphal septin ring	Cellular Component	1	5	0.129579	0.281989	0.2	0.00363636	Afu5g05540
GO:0032865	ERMES complex	Cellular Component	1	5	0.129579	0.281989	0.2	0.00363636	Afu1g14790
GO:0033014	tetrapyrrole biosynthetic process	Biological Process	1	5	0.129579	0.281989	0.2	0.00363636	Afu6g12800
GO:0033246	positive regulation of penicillin metabolic process	Biological Process	1	5	0.129579	0.281989	0.2	0.00363636	Afu6g02690
GO:0035435	phosphate ion transmembrane transport	Biological Process	1	5	0.129579	0.281989	0.2	0.00363636	Afu2g12080
GO:0042765	GPI-anchor transamidase complex	Cellular Component	1	5	0.129579	0.281989	0.2	0.00363636	Afu1g15130
GO:0043666	regulation of phosphoprotein phosphatase activity	Biological Process	1	5	0.129579	0.281989	0.2	0.00363636	Afu5g03700
GO:0043967	obsolete histone H4 acetylation	Biological Process	1	5	0.129579	0.281989	0.2	0.00363636	Afu7g01870
GO:0044695	Dsc E3 ubiquitin ligase complex	Cellular Component	1	5	0.129579	0.281989	0.2	0.00363636	Afu4g11680
GO:0046474	glycerophospholipid biosynthetic process	Biological Process	1	5	0.129579	0.281989	0.2	0.00363636	Afu6g04860
GO:0048285	organelle fission	Biological Process	1	5	0.129579	0.281989	0.2	0.00363636	Afu7g08580
GO:0051225	spindle assembly	Biological Process	1	5	0.129579	0.281989	0.2	0.00363636	Afu6g12460
GO:0051260	protein homooligomerization	Biological Process	1	5	0.129579	0.281989	0.2	0.00363636	Afu6g12350
GO:0061908	phagophore	Cellular Component	1	5	0.129579	0.281989	0.2	0.00363636	Afu6g12350
GO:0070072	vacuolar proton-transporting V-type ATPase complex assembly	Biological Process	1	5	0.129579	0.281989	0.2	0.00363636	Afu3g06495
GO:0070798	positive regulation of cleistothecium development	Biological Process	1	5	0.129579	0.281989	0.2	0.00363636	Afu6g02690
GO:0090593	peptidyl-histidine autophosphorylation	Biological Process	1	5	0.129579	0.281989	0.2	0.00363636	Afu4g00660
GO:1990456	mitochondrion-endoplasmic reticulum membrane tethering	Biological Process	1	5	0.129579	0.281989	0.2	0.00363636	Afu1g14790
GO:0016310	phosphorylation	Biological Process	2	23	0.129797	0.281989	0.0869565	0.00727273	Afu3g10750, Afu4g00660
GO:0030176	obsolete integral component of endoplasmic reticulum membrane	Cellular Component	3	46	0.130853	0.283284	0.0652174	0.0109091	Afu2g12580, Afu6g04670, Afu6g04890
GO:0071013	catalytic step 2 spliceosome	Cellular Component	2	24	0.139157	0.300208	0.0833333	0.00727273	Afu2g05960, Afu5g04420
GO:0006914	autophagy	Biological Process	2	25	0.148657	0.302416	0.08	0.00727273	Afu5g06310, Afu6g12350
GO:0016311	dephosphorylation	Biological Process	2	25	0.148657	0.302416	0.08	0.00727273	Afu2g11990, Afu7g00760
GO:0031305	obsolete integral component of mitochondrial inner membrane	Cellular Component	2	25	0.148657	0.302416	0.08	0.00727273	Afu2g12080, Afu4g08130
GO:0031966	mitochondrial membrane	Cellular Component	4	75	0.149472	0.302416	0.0533333	0.0145455	Afu2g13970, Afu4g04815, Afu4g08130, Afu7g08580
GO:0000159	protein phosphatase type 2A complex	Cellular Component	1	6	0.153413	0.302416	0.166667	0.00363636	Afu1g13420
GO:0000730	DNA recombinase assembly	Biological Process	1	6	0.153413	0.302416	0.166667	0.00363636	Afu1g12520
GO:0000839	Hrd1p ubiquitin ligase ERAD-L complex	Cellular Component	1	6	0.153413	0.302416	0.166667	0.00363636	Afu6g04670
GO:0005375	copper ion transmembrane transporter activity	Molecular Function	1	6	0.153413	0.302416	0.166667	0.00363636	Afu2g12080
GO:0005834	heterotrimeric G-protein complex	Cellular Component	1	6	0.153413	0.302416	0.166667	0.00363636	Afu1g05210
GO:0005977	glycogen metabolic process	Biological Process	1	6	0.153413	0.302416	0.166667	0.00363636	Afu5g03610
GO:0006044	N-acetylglucosamine metabolic process	Biological Process	1	6	0.153413	0.302416	0.166667	0.00363636	Afu2g14070
GO:0006144	purine nucleobase metabolic process	Biological Process	1	6	0.153413	0.302416	0.166667	0.00363636	Afu8g04760
GO:0006627	protein processing involved in protein targeting to mitochondrion	Biological Process	1	6	0.153413	0.302416	0.166667	0.00363636	Afu3g13840
GO:0006898	receptor-mediated endocytosis	Biological Process	1	6	0.153413	0.302416	0.166667	0.00363636	Afu1g16720
GO:0016628	oxidoreductase activity, acting on the CH-CH group of donors, NAD or NADP as acceptor	Molecular Function	1	6	0.153413	0.302416	0.166667	0.00363636	Afu1g05720
GO:0030970	retrograde protein transport, ER to cytosol	Biological Process	1	6	0.153413	0.302416	0.166667	0.00363636	Afu6g04670
GO:0031204	post-translational protein targeting to membrane, translocation	Biological Process	1	6	0.153413	0.302416	0.166667	0.00363636	Afu2g12580
GO:0031386	protein tag activity	Molecular Function	1	6	0.153413	0.302416	0.166667	0.00363636	Afu2g08150
GO:0035434	copper ion transmembrane transport	Biological Process	1	6	0.153413	0.302416	0.166667	0.00363636	Afu2g12080
GO:0042138	meiotic DNA double-strand break formation	Biological Process	1	6	0.153413	0.302416	0.166667	0.00363636	Afu5g04070
GO:0042148	DNA strand invasion	Biological Process	1	6	0.153413	0.302416	0.166667	0.00363636	Afu1g12520
GO:0042761	very long-chain fatty acid biosynthetic process	Biological Process	1	6	0.153413	0.302416	0.166667	0.00363636	Afu2g11540
GO:0042938	dipeptide transport	Biological Process	1	6	0.153413	0.302416	0.166667	0.00363636	Afu6g03720
GO:0061408	obsolete positive regulation of transcription from RNA polymerase II promoter in response to heat stress	Biological Process	1	6	0.153413	0.302416	0.166667	0.00363636	Afu4g04502
GO:0070676	intralumenal vesicle formation	Biological Process	1	6	0.153413	0.302416	0.166667	0.00363636	Afu5g13410
GO:0070814	hydrogen sulfide biosynthetic process	Biological Process	1	6	0.153413	0.302416	0.166667	0.00363636	Afu4g03930
GO:0080025	phosphatidylinositol-3,5-bisphosphate binding	Molecular Function	1	6	0.153413	0.302416	0.166667	0.00363636	Afu3g12350
GO:0000002	mitochondrial genome maintenance	Biological Process	2	26	0.158283	0.311021	0.0769231	0.00727273	Afu1g14790, Afu3g11820
GO:0055114	obsolete oxidation-reduction process	Biological Process	22	641	0.162855	0.317469	0.0343214	0.08	Afu1g05720, Afu1g10100, Afu1g11140, Afu1g11535, Afu1g15610, Afu2g01270, Afu2g08250, Afu2g13810, Afu2g16890, Afu3g11840, Afu3g12960, Afu4g07050, Afu4g11730, Afu5g02190, Afu5g07290, Afu5g13940, Afu6g01810, Afu6g02720, Afu6g02830, Afu6g07600, Afu6g08730, Afu7g05350
GO:0016301	kinase activity	Molecular Function	3	51	0.163108	0.317469	0.0588235	0.0109091	Afu1g07040, Afu3g10750, Afu4g10840
GO:0016874	ligase activity	Molecular Function	3	51	0.163108	0.317469	0.0588235	0.0109091	Afu3g07230, Afu4g04612, Afu5g05790
GO:0016126	sterol biosynthetic process	Biological Process	2	27	0.168022	0.317669	0.0740741	0.00727273	Afu1g05720, Afu1g11140
GO:0030674	protein-macromolecule adaptor activity	Molecular Function	2	27	0.168022	0.317669	0.0740741	0.00727273	Afu3g10190, Afu5g05790
GO:0000254	C-4 methylsterol oxidase activity	Molecular Function	1	7	0.176597	0.317669	0.142857	0.00363636	Afu1g11140
GO:0003855	3-dehydroquinate dehydratase activity	Molecular Function	1	7	0.176597	0.317669	0.142857	0.00363636	Afu3g14850
GO:0004140	dephospho-CoA kinase activity	Molecular Function	1	7	0.176597	0.317669	0.142857	0.00363636	Afu7g00720
GO:0005868	cytoplasmic dynein complex	Cellular Component	1	7	0.176597	0.317669	0.142857	0.00363636	Afu1g09550
GO:0005885	Arp2/3 protein complex	Cellular Component	1	7	0.176597	0.317669	0.142857	0.00363636	Afu6g02370
GO:0006098	pentose-phosphate shunt	Biological Process	1	7	0.176597	0.317669	0.142857	0.00363636	Afu6g08730
GO:0006465	signal peptide processing	Biological Process	1	7	0.176597	0.317669	0.142857	0.00363636	Afu3g13840
GO:0006620	post-translational protein targeting to endoplasmic reticulum membrane	Biological Process	1	7	0.176597	0.317669	0.142857	0.00363636	Afu2g04610
GO:0006656	phosphatidylcholine biosynthetic process	Biological Process	1	7	0.176597	0.317669	0.142857	0.00363636	Afu2g14380
GO:0008138	protein tyrosine/serine/threonine phosphatase activity	Molecular Function	1	7	0.176597	0.317669	0.142857	0.00363636	Afu2g11990
GO:0015629	actin cytoskeleton	Cellular Component	1	7	0.176597	0.317669	0.142857	0.00363636	Afu6g02370
GO:0016709	oxidoreductase activity, acting on paired donors, with incorporation or reduction of molecular oxygen, NAD(P)H as one donor, and incorporation of one atom of oxygen	Molecular Function	1	7	0.176597	0.317669	0.142857	0.00363636	Afu5g07290
GO:0030162	regulation of proteolysis	Biological Process	1	7	0.176597	0.317669	0.142857	0.00363636	Afu2g08150
GO:0030833	regulation of actin filament polymerization	Biological Process	1	7	0.176597	0.317669	0.142857	0.00363636	Afu6g02370
GO:0030989	dynein-driven meiotic oscillatory nuclear movement	Biological Process	1	7	0.176597	0.317669	0.142857	0.00363636	Afu1g09550
GO:0032509	endosome transport via multivesicular body sorting pathway	Biological Process	1	7	0.176597	0.317669	0.142857	0.00363636	Afu5g13410
GO:0034045	phagophore assembly site membrane	Cellular Component	1	7	0.176597	0.317669	0.142857	0.00363636	Afu6g12350
GO:0034314	Arp2/3 complex-mediated actin nucleation	Biological Process	1	7	0.176597	0.317669	0.142857	0.00363636	Afu6g02370
GO:0035974	meiotic spindle pole body	Cellular Component	1	7	0.176597	0.317669	0.142857	0.00363636	Afu1g09550
GO:0042939	tripeptide transport	Biological Process	1	7	0.176597	0.317669	0.142857	0.00363636	Afu6g03720
GO:0043224	nuclear SCF ubiquitin ligase complex	Cellular Component	1	7	0.176597	0.317669	0.142857	0.00363636	Afu5g05790
GO:0043618	obsolete regulation of transcription from RNA polymerase II promoter in response to stress	Biological Process	1	7	0.176597	0.317669	0.142857	0.00363636	Afu4g04502
GO:0045053	protein retention in Golgi apparatus	Biological Process	1	7	0.176597	0.317669	0.142857	0.00363636	Afu5g13410
GO:0045116	protein neddylation	Biological Process	1	7	0.176597	0.317669	0.142857	0.00363636	Afu2g08150
GO:0009060	aerobic respiration	Biological Process	2	28	0.17786	0.31901	0.0714286	0.00727273	Afu3g06190, Afu6g13140
GO:0005739	mitochondrion	Cellular Component	17	486	0.180397	0.322624	0.0349794	0.0618182	Afu1g12160, Afu2g01270, Afu2g12080, Afu3g06190, Afu3g06410, Afu3g11820, Afu3g14520, Afu4g03945, Afu4g07060, Afu4g08130, Afu5g02190, Afu5g07290, Afu6g02830, Afu6g03670, Afu6g07600, Afu6g12350, Afu8g02470
GO:0000815	ESCRT III complex	Cellular Component	1	8	0.199148	0.345153	0.125	0.00363636	Afu5g13410
GO:0000921	septin ring assembly	Biological Process	1	8	0.199148	0.345153	0.125	0.00363636	Afu6g02300
GO:0005771	multivesicular body	Cellular Component	1	8	0.199148	0.345153	0.125	0.00363636	Afu5g13410
GO:0034476	U5 snRNA 3'-end processing	Biological Process	1	8	0.199148	0.345153	0.125	0.00363636	Afu3g11820
GO:0034497	protein localization to phagophore assembly site	Biological Process	1	8	0.199148	0.345153	0.125	0.00363636	Afu6g12350
GO:0035064	methylated histone binding	Molecular Function	1	8	0.199148	0.345153	0.125	0.00363636	Afu7g01870
GO:0035103	obsolete sterol regulatory element binding protein cleavage	Biological Process	1	8	0.199148	0.345153	0.125	0.00363636	Afu4g11680
GO:0042407	cristae formation	Biological Process	1	8	0.199148	0.345153	0.125	0.00363636	Afu1g09420
GO:0044805	obsolete late nucleophagy	Biological Process	1	8	0.199148	0.345153	0.125	0.00363636	Afu6g12350
GO:0061709	reticulophagy	Biological Process	1	8	0.199148	0.345153	0.125	0.00363636	Afu6g12350
GO:1900691	positive regulation of gliotoxin biosynthetic process	Biological Process	1	8	0.199148	0.345153	0.125	0.00363636	Afu1g05210
GO:0000209	protein polyubiquitination	Biological Process	2	32	0.217957	0.36669	0.0625	0.00727273	Afu3g09090, Afu4g04612
GO:0043130	ubiquitin binding	Molecular Function	2	32	0.217957	0.36669	0.0625	0.00727273	Afu4g11680, Afu5g03610
GO:0004197	cysteine-type endopeptidase activity	Molecular Function	1	9	0.221084	0.36669	0.111111	0.00363636	Afu5g06440
GO:0004565	beta-galactosidase activity	Molecular Function	1	9	0.221084	0.36669	0.111111	0.00363636	Afu3g00380
GO:0004602	glutathione peroxidase activity	Molecular Function	1	9	0.221084	0.36669	0.111111	0.00363636	Afu2g17300
GO:0005315	inorganic phosphate transmembrane transporter activity	Molecular Function	1	9	0.221084	0.36669	0.111111	0.00363636	Afu2g12080
GO:0005751	mitochondrial respiratory chain complex IV	Cellular Component	1	9	0.221084	0.36669	0.111111	0.00363636	Afu3g06190
GO:0006334	nucleosome assembly	Biological Process	1	9	0.221084	0.36669	0.111111	0.00363636	Afu5g05540
GO:0008519	ammonium transmembrane transporter activity	Molecular Function	1	9	0.221084	0.36669	0.111111	0.00363636	Afu1g10930
GO:0015696	ammonium transmembrane transport	Biological Process	1	9	0.221084	0.36669	0.111111	0.00363636	Afu1g10930
GO:0019740	nitrogen utilization	Biological Process	1	9	0.221084	0.36669	0.111111	0.00363636	Afu1g10930
GO:0030976	thiamine pyrophosphate binding	Molecular Function	1	9	0.221084	0.36669	0.111111	0.00363636	Afu8g05230
GO:0042790	nucleolar large rRNA transcription by RNA polymerase I	Biological Process	1	9	0.221084	0.36669	0.111111	0.00363636	Afu2g10870
GO:0043944	negative regulation of asexual sporulation resulting in formation of a cellular spore	Biological Process	1	9	0.221084	0.36669	0.111111	0.00363636	Afu1g05210
GO:0051787	misfolded protein binding	Molecular Function	1	9	0.221084	0.36669	0.111111	0.00363636	Afu6g04670
GO:0070682	proteasome regulatory particle assembly	Biological Process	1	9	0.221084	0.36669	0.111111	0.00363636	Afu6g13310
GO:0006281	DNA repair	Biological Process	5	119	0.227095	0.37565	0.0420168	0.0181818	Afu1g12520, Afu2g08840, Afu6g13340, Afu7g00760, Afu7g01870
GO:0008168	methyltransferase activity	Molecular Function	4	90	0.232587	0.383706	0.0444444	0.0145455	Afu3g14920, Afu4g12760, Afu6g12780, Afu7g05590
GO:0005743	mitochondrial inner membrane	Cellular Component	5	121	0.237197	0.384508	0.0413223	0.0181818	Afu1g09980, Afu2g08840, Afu3g06190, Afu3g06410, Afu4g09870
GO:0000175	3'-5'-RNA exonuclease activity	Molecular Function	1	10	0.242421	0.384508	0.1	0.00363636	Afu3g11820
GO:0006123	mitochondrial electron transport, cytochrome c to oxygen	Biological Process	1	10	0.242421	0.384508	0.1	0.00363636	Afu3g06190
GO:0006312	mitotic recombination	Biological Process	1	10	0.242421	0.384508	0.1	0.00363636	Afu1g12520
GO:0007030	Golgi organization	Biological Process	1	10	0.242421	0.384508	0.1	0.00363636	Afu5g03610
GO:0008553	P-type proton-exporting transporter activity	Molecular Function	1	10	0.242421	0.384508	0.1	0.00363636	Afu1g10810
GO:0009231	riboflavin biosynthetic process	Biological Process	1	10	0.242421	0.384508	0.1	0.00363636	Afu6g13140
GO:0016559	peroxisome fission	Biological Process	1	10	0.242421	0.384508	0.1	0.00363636	Afu7g08580
GO:0019346	transsulfuration	Biological Process	1	10	0.242421	0.384508	0.1	0.00363636	Afu4g03930
GO:0019441	tryptophan catabolic process to kynurenine	Biological Process	1	10	0.242421	0.384508	0.1	0.00363636	Afu5g02850
GO:0030145	manganese ion binding	Molecular Function	1	10	0.242421	0.384508	0.1	0.00363636	Afu3g11430
GO:0043941	positive regulation of sexual sporulation resulting in formation of a cellular spore	Biological Process	1	10	0.242421	0.384508	0.1	0.00363636	Afu3g13870
GO:0071712	obsolete ER-associated misfolded protein catabolic process	Biological Process	1	10	0.242421	0.384508	0.1	0.00363636	Afu6g04670
GO:0071916	dipeptide transmembrane transporter activity	Molecular Function	1	10	0.242421	0.384508	0.1	0.00363636	Afu6g03720
GO:1904669	ATP export	Biological Process	1	10	0.242421	0.384508	0.1	0.00363636	Afu5g13410
GO:0050661	NADP binding	Molecular Function	2	36	0.258731	0.403929	0.0555556	0.00727273	Afu5g07290, Afu6g08730
GO:0000398	mRNA splicing, via spliceosome	Biological Process	3	65	0.262784	0.403929	0.0461538	0.0109091	Afu1g10920, Afu2g05960, Afu5g04420
GO:0000147	actin cortical patch assembly	Biological Process	1	11	0.263176	0.403929	0.0909091	0.00363636	Afu6g02370
GO:0000266	mitochondrial fission	Biological Process	1	11	0.263176	0.403929	0.0909091	0.00363636	Afu7g08580
GO:0000467	exonucleolytic trimming to generate mature 3'-end of 5.8S rRNA from tricistronic rRNA transcript (SSU-rRNA, 5.8S rRNA, LSU-rRNA)	Biological Process	1	11	0.263176	0.403929	0.0909091	0.00363636	Afu3g11820
GO:0004032	alditol:NADP+ 1-oxidoreductase activity	Molecular Function	1	11	0.263176	0.403929	0.0909091	0.00363636	Afu4g11730
GO:0004129	cytochrome-c oxidase activity	Molecular Function	1	11	0.263176	0.403929	0.0909091	0.00363636	Afu3g06190
GO:0005782	peroxisomal matrix	Cellular Component	1	11	0.263176	0.403929	0.0909091	0.00363636	Afu1g12060
GO:0007052	mitotic spindle organization	Biological Process	1	11	0.263176	0.403929	0.0909091	0.00363636	Afu1g13420
GO:0009435	NAD biosynthetic process	Biological Process	1	11	0.263176	0.403929	0.0909091	0.00363636	Afu1g02580
GO:0034475	U4 snRNA 3'-end processing	Biological Process	1	11	0.263176	0.403929	0.0909091	0.00363636	Afu3g11820
GO:0042843	D-xylose catabolic process	Biological Process	1	11	0.263176	0.403929	0.0909091	0.00363636	Afu4g11730
GO:0051315	attachment of mitotic spindle microtubules to kinetochore	Biological Process	1	11	0.263176	0.403929	0.0909091	0.00363636	Afu1g09550
GO:0061630	ubiquitin protein ligase activity	Molecular Function	2	38	0.279185	0.424357	0.0526316	0.00727273	Afu3g09090, Afu5g05790
GO:0005622	intracellular anatomical structure	Cellular Component	4	98	0.280778	0.424357	0.0408163	0.0145455	Afu1g15610, Afu4g11730, Afu5g01290, Afu6g08320
GO:0000086	G2/M transition of mitotic cell cycle	Biological Process	1	12	0.283363	0.424357	0.0833333	0.00363636	Afu5g03610
GO:0004673	protein histidine kinase activity	Molecular Function	1	12	0.283363	0.424357	0.0833333	0.00363636	Afu4g00660
GO:0008094	ATP-dependent activity, acting on DNA	Molecular Function	1	12	0.283363	0.424357	0.0833333	0.00363636	Afu1g12520
GO:0015914	phospholipid transport	Biological Process	1	12	0.283363	0.424357	0.0833333	0.00363636	Afu1g14790
GO:0035267	NuA4 histone acetyltransferase complex	Cellular Component	1	12	0.283363	0.424357	0.0833333	0.00363636	Afu7g01870
GO:0042276	error-prone translesion synthesis	Biological Process	1	12	0.283363	0.424357	0.0833333	0.00363636	Afu2g08840
GO:0046961	proton-transporting ATPase activity, rotational mechanism	Molecular Function	1	12	0.283363	0.424357	0.0833333	0.00363636	Afu1g10810
GO:1990429	peroxisomal importomer complex	Cellular Component	1	12	0.283363	0.424357	0.0833333	0.00363636	Afu3g10190
GO:0016236	macroautophagy	Biological Process	2	39	0.289401	0.43235	0.0512821	0.00727273	Afu5g06310, Afu6g12350
GO:0015031	protein transport	Biological Process	3	69	0.292691	0.433761	0.0434783	0.0109091	Afu2g12580, Afu5g13410, Afu6g12350
GO:0004842	ubiquitin-protein transferase activity	Molecular Function	2	40	0.2996	0.433761	0.05	0.00727273	Afu4g04612, Afu5g05790
GO:0030479	actin cortical patch	Cellular Component	2	40	0.2996	0.433761	0.05	0.00727273	Afu1g16720, Afu6g02370
GO:0030170	pyridoxal phosphate binding	Molecular Function	3	70	0.300209	0.433761	0.0428571	0.0109091	Afu4g03930, Afu6g03640, Afu7g05900
GO:0000001	mitochondrion inheritance	Biological Process	1	13	0.303	0.433761	0.0769231	0.00363636	Afu1g14790
GO:0000082	G1/S transition of mitotic cell cycle	Biological Process	1	13	0.303	0.433761	0.0769231	0.00363636	Afu5g05790
GO:0000155	phosphorelay sensor kinase activity	Molecular Function	1	13	0.303	0.433761	0.0769231	0.00363636	Afu4g00660
GO:0000502	proteasome complex	Cellular Component	1	13	0.303	0.433761	0.0769231	0.00363636	Afu6g13310
GO:0004316	3-oxoacyl-[acyl-carrier-protein] reductase (NADPH) activity	Molecular Function	1	13	0.303	0.433761	0.0769231	0.00363636	Afu1g10100
GO:0004402	histone acetyltransferase activity	Molecular Function	1	13	0.303	0.433761	0.0769231	0.00363636	Afu7g01870
GO:0007186	G protein-coupled receptor signaling pathway	Biological Process	1	13	0.303	0.433761	0.0769231	0.00363636	Afu1g05210
GO:0008106	alcohol dehydrogenase (NADP+) activity	Molecular Function	1	13	0.303	0.433761	0.0769231	0.00363636	Afu4g11730
GO:0008171	O-methyltransferase activity	Molecular Function	1	13	0.303	0.433761	0.0769231	0.00363636	Afu4g14240
GO:0009062	fatty acid catabolic process	Biological Process	1	13	0.303	0.433761	0.0769231	0.00363636	Afu1g12060
GO:0051123	RNA polymerase II preinitiation complex assembly	Biological Process	1	13	0.303	0.433761	0.0769231	0.00363636	Afu2g15680
GO:0075306	regulation of conidium formation	Biological Process	1	13	0.303	0.433761	0.0769231	0.00363636	Afu1g05210
GO:0102131	obsolete 3-oxo-glutaryl-[acp] methyl ester reductase activity	Molecular Function	1	13	0.303	0.433761	0.0769231	0.00363636	Afu1g10100
GO:0102132	obsolete 3-oxo-pimeloyl-[acp] methyl ester reductase activity	Molecular Function	1	13	0.303	0.433761	0.0769231	0.00363636	Afu1g10100
GO:0006303	double-strand break repair via nonhomologous end joining	Biological Process	1	14	0.322101	0.451643	0.0714286	0.00363636	Afu2g08840
GO:0006970	response to osmotic stress	Biological Process	1	14	0.322101	0.451643	0.0714286	0.00363636	Afu1g13420
GO:0015078	proton transmembrane transporter activity	Molecular Function	1	14	0.322101	0.451643	0.0714286	0.00363636	Afu1g10810
GO:0030968	endoplasmic reticulum unfolded protein response	Biological Process	1	14	0.322101	0.451643	0.0714286	0.00363636	Afu6g04670
GO:0031048	regulatory ncRNA-mediated heterochromatin formation	Biological Process	1	14	0.322101	0.451643	0.0714286	0.00363636	Afu2g05770
GO:0031146	SCF-dependent proteasomal ubiquitin-dependent protein catabolic process	Biological Process	1	14	0.322101	0.451643	0.0714286	0.00363636	Afu5g05790
GO:0031314	extrinsic component of mitochondrial inner membrane	Cellular Component	1	14	0.322101	0.451643	0.0714286	0.00363636	Afu3g06410
GO:0044275	obsolete cellular carbohydrate catabolic process	Biological Process	1	14	0.322101	0.451643	0.0714286	0.00363636	Afu6g10130
GO:0046777	protein autophosphorylation	Biological Process	1	14	0.322101	0.451643	0.0714286	0.00363636	Afu6g02300
GO:0043565	sequence-specific DNA binding	Molecular Function	3	73	0.322811	0.451643	0.0410959	0.0109091	Afu3g01260, Afu3g13870, Afu4g04502
GO:0004725	protein tyrosine phosphatase activity	Molecular Function	1	15	0.34068	0.472359	0.0666667	0.00363636	Afu2g11990
GO:0005773	vacuole	Cellular Component	1	15	0.34068	0.472359	0.0666667	0.00363636	Afu3g00380
GO:0005844	obsolete polysome	Cellular Component	1	15	0.34068	0.472359	0.0666667	0.00363636	Afu5g03000
GO:0006749	glutathione metabolic process	Biological Process	1	15	0.34068	0.472359	0.0666667	0.00363636	Afu2g17300
GO:0005783	endoplasmic reticulum	Cellular Component	6	175	0.346685	0.479607	0.0342857	0.0218182	Afu2g11540, Afu2g12580, Afu2g14380, Afu2g17300, Afu4g04612, Afu6g04860
GO:0000183	rDNA heterochromatin formation	Biological Process	1	16	0.358752	0.485416	0.0625	0.00363636	Afu3g01260
GO:0000422	autophagy of mitochondrion	Biological Process	1	16	0.358752	0.485416	0.0625	0.00363636	Afu6g12350
GO:0000750	pheromone-dependent signal transduction involved in conjugation with cellular fusion	Biological Process	1	16	0.358752	0.485416	0.0625	0.00363636	Afu1g05210
GO:0000781	chromosome, telomeric region	Cellular Component	1	16	0.358752	0.485416	0.0625	0.00363636	Afu3g01260
GO:0006298	mismatch repair	Biological Process	1	16	0.358752	0.485416	0.0625	0.00363636	Afu2g11660
GO:0006783	heme biosynthetic process	Biological Process	1	16	0.358752	0.485416	0.0625	0.00363636	Afu6g12800
GO:0007034	vacuolar transport	Biological Process	1	16	0.358752	0.485416	0.0625	0.00363636	Afu5g13410
GO:0009408	response to heat	Biological Process	1	16	0.358752	0.485416	0.0625	0.00363636	Afu4g04502
GO:0031307	obsolete integral component of mitochondrial outer membrane	Cellular Component	1	16	0.358752	0.485416	0.0625	0.00363636	Afu3g08590
GO:0061631	ubiquitin conjugating enzyme activity	Molecular Function	1	16	0.358752	0.485416	0.0625	0.00363636	Afu4g04612
GO:0009847	spore germination	Biological Process	2	46	0.360082	0.48615	0.0434783	0.00727273	Afu1g05210, Afu6g02370
GO:0006629	lipid metabolic process	Biological Process	2	47	0.369993	0.492984	0.0425532	0.00727273	Afu6g02710, Afu7g05350
GO:0000124	SAGA complex	Cellular Component	1	17	0.37633	0.492984	0.0588235	0.00363636	Afu2g05770
GO:0000160	phosphorelay signal transduction system	Biological Process	1	17	0.37633	0.492984	0.0588235	0.00363636	Afu4g00660
GO:0000293	ferric-chelate reductase activity	Molecular Function	1	17	0.37633	0.492984	0.0588235	0.00363636	Afu2g01270
GO:0003887	DNA-directed DNA polymerase activity	Molecular Function	1	17	0.37633	0.492984	0.0588235	0.00363636	Afu2g08840
GO:0004364	glutathione transferase activity	Molecular Function	1	17	0.37633	0.492984	0.0588235	0.00363636	Afu2g17300
GO:0006635	fatty acid beta-oxidation	Biological Process	1	17	0.37633	0.492984	0.0588235	0.00363636	Afu3g10190
GO:0006915	apoptotic process	Biological Process	1	17	0.37633	0.492984	0.0588235	0.00363636	Afu6g13310
GO:0008610	lipid biosynthetic process	Biological Process	1	17	0.37633	0.492984	0.0588235	0.00363636	Afu1g11140
GO:0015677	copper ion import	Biological Process	1	17	0.37633	0.492984	0.0588235	0.00363636	Afu2g01270
GO:0019901	protein kinase binding	Molecular Function	1	17	0.37633	0.492984	0.0588235	0.00363636	Afu1g04960
GO:0030234	enzyme regulator activity	Molecular Function	1	17	0.37633	0.492984	0.0588235	0.00363636	Afu3g06190
GO:0043945	positive regulation of asexual sporulation resulting in formation of a cellular spore	Biological Process	1	17	0.37633	0.492984	0.0588235	0.00363636	Afu3g14920
GO:0052689	carboxylic ester hydrolase activity	Molecular Function	1	17	0.37633	0.492984	0.0588235	0.00363636	Afu3g14960
GO:0035556	intracellular signal transduction	Biological Process	2	48	0.379843	0.496532	0.0416667	0.00727273	Afu6g02300, Afu6g08590
GO:0005741	mitochondrial outer membrane	Cellular Component	2	49	0.389628	0.507834	0.0408163	0.00727273	Afu1g14790, Afu4g04815
GO:0005618	cell wall	Cellular Component	1	18	0.393428	0.507834	0.0555556	0.00363636	Afu3g00380
GO:0005778	peroxisomal membrane	Cellular Component	1	18	0.393428	0.507834	0.0555556	0.00363636	Afu3g10190
GO:0006878	intracellular copper ion homeostasis	Biological Process	1	18	0.393428	0.507834	0.0555556	0.00363636	Afu2g12080
GO:0016772	transferase activity, transferring phosphorus-containing groups	Molecular Function	1	18	0.393428	0.507834	0.0555556	0.00363636	Afu4g00660
GO:2001310	gliotoxin biosynthetic process	Biological Process	1	18	0.393428	0.507834	0.0555556	0.00363636	Afu1g05210
GO:0001403	invasive growth in response to glucose limitation	Biological Process	1	19	0.410059	0.524909	0.0526316	0.00363636	Afu1g10930
GO:0006826	iron ion transport	Biological Process	1	19	0.410059	0.524909	0.0526316	0.00363636	Afu2g01270
GO:0030173	obsolete integral component of Golgi membrane	Cellular Component	1	19	0.410059	0.524909	0.0526316	0.00363636	Afu2g15580
GO:0033617	mitochondrial cytochrome c oxidase assembly	Biological Process	1	19	0.410059	0.524909	0.0526316	0.00363636	Afu4g08130
GO:0043936	asexual sporulation resulting in formation of a cellular spore	Biological Process	2	52	0.418555	0.534676	0.0384615	0.00727273	Afu1g05210, Afu5g13410
GO:0006367	transcription initiation at RNA polymerase II promoter	Biological Process	1	20	0.426235	0.542241	0.05	0.00363636	Afu2g15680
GO:0018105	peptidyl-serine phosphorylation	Biological Process	1	20	0.426235	0.542241	0.05	0.00363636	Afu6g08590
GO:0003743	translation initiation factor activity	Molecular Function	2	54	0.437452	0.555366	0.037037	0.00727273	Afu1g12160, Afu2g15680
GO:0004843	cysteine-type deubiquitinase activity	Molecular Function	1	21	0.441969	0.557659	0.047619	0.00363636	Afu5g06440
GO:0016226	iron-sulfur cluster assembly	Biological Process	1	21	0.441969	0.557659	0.047619	0.00363636	Afu5g07290
GO:0032266	phosphatidylinositol-3-phosphate binding	Molecular Function	1	21	0.441969	0.557659	0.047619	0.00363636	Afu3g12350
GO:0003697	single-stranded DNA binding	Molecular Function	2	55	0.446775	0.560284	0.0363636	0.00727273	Afu1g12520, Afu2g11660
GO:0043161	proteasome-mediated ubiquitin-dependent protein catabolic process	Biological Process	2	55	0.446775	0.560284	0.0363636	0.00727273	Afu1g04490, Afu5g03610
GO:0062040	fungal biofilm matrix	Cellular Component	2	55	0.446775	0.560284	0.0363636	0.00727273	Afu3g11430, Afu6g13140
GO:0003684	damaged DNA binding	Molecular Function	1	22	0.457274	0.569976	0.0454545	0.00363636	Afu2g11660
GO:0003713	transcription coactivator activity	Molecular Function	1	22	0.457274	0.569976	0.0454545	0.00363636	Afu2g15680
GO:0004222	metalloendopeptidase activity	Molecular Function	1	22	0.457274	0.569976	0.0454545	0.00363636	Afu6g04890
GO:0003755	peptidyl-prolyl cis-trans isomerase activity	Molecular Function	1	23	0.47216	0.582646	0.0434783	0.00363636	Afu1g13420
GO:0005694	chromosome	Cellular Component	1	23	0.47216	0.582646	0.0434783	0.00363636	Afu5g04070
GO:0005874	microtubule	Cellular Component	1	23	0.47216	0.582646	0.0434783	0.00363636	Afu6g12460
GO:0032258	cytoplasm to vacuole targeting by the Cvt pathway	Biological Process	1	23	0.47216	0.582646	0.0434783	0.00363636	Afu6g12350
GO:1902600	proton transmembrane transport	Biological Process	1	23	0.47216	0.582646	0.0434783	0.00363636	Afu1g10810
GO:0016616	oxidoreductase activity, acting on the CH-OH group of donors, NAD or NADP as acceptor	Molecular Function	2	58	0.474214	0.584012	0.0344828	0.00727273	Afu1g10100, Afu2g08250
GO:0003779	actin binding	Molecular Function	1	24	0.48664	0.594568	0.0416667	0.00363636	Afu6g02370
GO:0007131	reciprocal meiotic recombination	Biological Process	1	24	0.48664	0.594568	0.0416667	0.00363636	Afu5g04070
GO:0051536	iron-sulfur cluster binding	Molecular Function	1	24	0.48664	0.594568	0.0416667	0.00363636	Afu6g03670
GO:0071627	obsolete integral component of fungal-type vacuolar membrane	Cellular Component	1	24	0.48664	0.594568	0.0416667	0.00363636	Afu2g12710
GO:0004175	endopeptidase activity	Molecular Function	1	25	0.500723	0.603411	0.04	0.00363636	Afu3g13840
GO:0004806	triglyceride lipase activity	Molecular Function	1	25	0.500723	0.603411	0.04	0.00363636	Afu5g09800
GO:0006413	translational initiation	Biological Process	1	25	0.500723	0.603411	0.04	0.00363636	Afu1g12160
GO:0007005	mitochondrion organization	Biological Process	1	25	0.500723	0.603411	0.04	0.00363636	Afu1g14790
GO:0016853	isomerase activity	Molecular Function	1	25	0.500723	0.603411	0.04	0.00363636	Afu6g00360
GO:0030466	silent mating-type cassette heterochromatin formation	Biological Process	1	25	0.500723	0.603411	0.04	0.00363636	Afu3g01260
GO:0051537	2 iron, 2 sulfur cluster binding	Molecular Function	1	25	0.500723	0.603411	0.04	0.00363636	Afu6g03670
GO:0016579	protein deubiquitination	Biological Process	1	26	0.514422	0.617506	0.0384615	0.00363636	Afu5g06440
GO:0016746	acyltransferase activity	Molecular Function	1	26	0.514422	0.617506	0.0384615	0.00363636	Afu6g04860
GO:0005198	structural molecule activity	Molecular Function	1	27	0.527746	0.628609	0.037037	0.00363636	Afu6g02370
GO:0005774	vacuolar membrane	Cellular Component	1	27	0.527746	0.628609	0.037037	0.00363636	Afu1g02850
GO:0010468	regulation of gene expression	Biological Process	1	27	0.527746	0.628609	0.037037	0.00363636	Afu6g02690
GO:0016747	acyltransferase activity, transferring groups other than amino-acyl groups	Molecular Function	1	27	0.527746	0.628609	0.037037	0.00363636	Afu3g01260
GO:0003899	DNA-directed 5'-3' RNA polymerase activity	Molecular Function	1	28	0.540706	0.641568	0.0357143	0.00363636	Afu2g08840
GO:0051539	4 iron, 4 sulfur cluster binding	Molecular Function	1	28	0.540706	0.641568	0.0357143	0.00363636	Afu6g03670
GO:0044550	secondary metabolite biosynthetic process	Biological Process	8	290	0.542733	0.642737	0.0275862	0.0290909	Afu1g10340, Afu2g01270, Afu2g05770, Afu3g01420, Afu3g01430, Afu3g12960, Afu5g12750, Afu8g02470
GO:0000329	fungal-type vacuole membrane	Cellular Component	3	104	0.545435	0.6447	0.0288462	0.0109091	Afu3g13980, Afu5g09780, Afu6g12350
GO:0006289	nucleotide-excision repair	Biological Process	1	29	0.553311	0.651513	0.0344828	0.00363636	Afu2g11660
GO:0006812	monoatomic cation transport	Biological Process	1	29	0.553311	0.651513	0.0344828	0.00363636	Afu3g12350
GO:0008236	serine-type peptidase activity	Molecular Function	1	30	0.565572	0.661284	0.0333333	0.00363636	Afu3g13840
GO:0016573	obsolete histone acetylation	Biological Process	1	30	0.565572	0.661284	0.0333333	0.00363636	Afu7g01870
GO:1900376	regulation of secondary metabolite biosynthetic process	Biological Process	1	30	0.565572	0.661284	0.0333333	0.00363636	Afu1g05210
GO:0005829	cytosol	Cellular Component	11	408	0.565896	0.661284	0.0269608	0.04	Afu3g11430, Afu4g11730, Afu5g03460, Afu5g03610, Afu5g06440, Afu5g07290, Afu6g08730, Afu6g12460, Afu6g13140, Afu6g13310, Afu7g01870
GO:0022857	transmembrane transporter activity	Molecular Function	10	372	0.570403	0.66529	0.0268817	0.0363636	Afu2g04070, Afu2g12710, Afu3g02780, Afu3g13980, Afu4g13900, Afu5g09780, Afu5g10430, Afu6g03720, Afu7g05550, Afu8g04850
GO:0032259	methylation	Biological Process	2	70	0.575253	0.669682	0.0285714	0.00727273	Afu3g14920, Afu4g14240
GO:0004674	protein serine/threonine kinase activity	Molecular Function	2	73	0.598207	0.693695	0.0273973	0.00727273	Afu6g02300, Afu6g08590
GO:0006325	chromatin organization	Biological Process	1	33	0.600378	0.693695	0.030303	0.00363636	Afu7g01870
GO:0008233	peptidase activity	Molecular Function	1	33	0.600378	0.693695	0.030303	0.00363636	Afu1g15130
GO:0030246	carbohydrate binding	Molecular Function	1	33	0.600378	0.693695	0.030303	0.00363636	Afu7g04720
GO:0006348	subtelomeric heterochromatin formation	Biological Process	1	34	0.611351	0.705054	0.0294118	0.00363636	Afu3g01260
GO:0020037	heme binding	Molecular Function	3	116	0.619798	0.713461	0.0258621	0.0109091	Afu3g12960, Afu5g02190, Afu6g01810
GO:0008017	microtubule binding	Molecular Function	1	35	0.622024	0.714691	0.0285714	0.00363636	Afu7g08580
GO:0030437	ascospore formation	Biological Process	2	77	0.627348	0.719468	0.025974	0.00727273	Afu3g10190, Afu5g03610
GO:0009514	glyoxysome	Cellular Component	1	37	0.642502	0.73432	0.027027	0.00363636	Afu3g14520
GO:0005506	iron ion binding	Molecular Function	3	120	0.642679	0.73432	0.025	0.0109091	Afu1g11140, Afu3g12960, Afu6g01810
GO:0016787	hydrolase activity	Molecular Function	7	279	0.646858	0.737729	0.0250896	0.0254545	Afu1g02580, Afu3g14530, Afu3g14960, Afu4g03130, Afu5g03860, Afu5g09800, Afu6g02710
GO:0016567	protein ubiquitination	Biological Process	1	38	0.652322	0.742588	0.0263158	0.00363636	Afu5g05790
GO:0005887	plasma membrane	Cellular Component	3	122	0.653752	0.742845	0.0245902	0.0109091	Afu1g10930, Afu5g09780, Afu5g10430
GO:0006511	ubiquitin-dependent protein catabolic process	Biological Process	2	82	0.661439	0.747941	0.0243902	0.00727273	Afu1g04490, Afu5g05790
GO:0035861	site of double-strand break	Cellular Component	1	39	0.661874	0.747941	0.025641	0.00363636	Afu5g04070
GO:0071014	post-mRNA release spliceosomal complex	Cellular Component	1	39	0.661874	0.747941	0.025641	0.00363636	Afu5g04420
GO:0000978	RNA polymerase II cis-regulatory region sequence-specific DNA binding	Molecular Function	1	40	0.671164	0.752924	0.025	0.00363636	Afu4g04502
GO:0005758	mitochondrial intermembrane space	Cellular Component	1	40	0.671164	0.752924	0.025	0.00363636	Afu6g13140
GO:0006696	ergosterol biosynthetic process	Biological Process	1	40	0.671164	0.752924	0.025	0.00363636	Afu1g05720
GO:0044732	mitotic spindle pole body	Cellular Component	1	40	0.671164	0.752924	0.025	0.00363636	Afu1g09550
GO:0003700	DNA-binding transcription factor activity	Molecular Function	2	84	0.67436	0.755137	0.0238095	0.00727273	Afu4g04502, Afu6g12150
GO:0006879	intracellular iron ion homeostasis	Biological Process	1	41	0.680199	0.760295	0.0243902	0.00363636	Afu2g01270
GO:0016705	oxidoreductase activity, acting on paired donors, with incorporation or reduction of molecular oxygen	Molecular Function	2	86	0.686879	0.765956	0.0232558	0.00727273	Afu3g12960, Afu6g01810
GO:0051287	NAD binding	Molecular Function	1	42	0.688988	0.765956	0.0238095	0.00363636	Afu2g08250
GO:0051301	cell division	Biological Process	1	42	0.688988	0.765956	0.0238095	0.00363636	Afu6g12460
GO:0048315	conidium formation	Biological Process	3	130	0.695576	0.771889	0.0230769	0.0109091	Afu1g05210, Afu3g10190, Afu4g04502
GO:0003690	double-stranded DNA binding	Molecular Function	1	43	0.697536	0.772674	0.0232558	0.00363636	Afu1g12520
GO:0071949	FAD binding	Molecular Function	2	88	0.699001	0.77291	0.0227273	0.00727273	Afu2g01950, Afu5g13940
GO:0016757	glycosyltransferase activity	Molecular Function	1	45	0.713935	0.788011	0.0222222	0.00363636	Afu5g14780
GO:0016829	lyase activity	Molecular Function	1	46	0.7218	0.795268	0.0217391	0.00363636	Afu6g08740
GO:0008080	N-acetyltransferase activity	Molecular Function	1	47	0.729448	0.802263	0.0212766	0.00363636	Afu3g01260
GO:0005935	cellular bud neck	Cellular Component	1	48	0.736888	0.807566	0.0208333	0.00363636	Afu6g02300
GO:0045461	sterigmatocystin biosynthetic process	Biological Process	1	48	0.736888	0.807566	0.0208333	0.00363636	Afu1g05210
GO:0005654	nucleoplasm	Cellular Component	1	51	0.758005	0.827769	0.0196078	0.00363636	Afu4g03870
GO:0007165	signal transduction	Biological Process	1	51	0.758005	0.827769	0.0196078	0.00363636	Afu4g00660
GO:0006508	proteolysis	Biological Process	2	100	0.763784	0.832093	0.02	0.00727273	Afu1g15130, Afu3g13840
GO:0000287	magnesium ion binding	Molecular Function	1	52	0.764662	0.832093	0.0192308	0.00363636	Afu8g05230
GO:0005737	cytoplasm	Cellular Component	23	955	0.775983	0.840064	0.0240838	0.0836364	Afu1g04490, Afu1g04960, Afu1g05210, Afu1g13420, Afu2g04610, Afu2g08150, Afu2g11660, Afu2g14070, Afu2g17300, Afu3g01420, Afu3g07230, Afu3g11430, Afu4g03930, Afu5g03000, Afu5g03460, Afu5g05790, Afu5g13410, Afu6g02300, Afu6g08780, Afu6g13140, Afu6g13310, Afu7g08580, Afu8g05120
GO:0005975	carbohydrate metabolic process	Biological Process	5	235	0.776027	0.840064	0.0212766	0.0181818	Afu2g00930, Afu2g08250, Afu3g00370, Afu3g00380, Afu3g10760
GO:0009058	biosynthetic process	Biological Process	1	54	0.777433	0.840064	0.0185185	0.00363636	Afu6g03640
GO:0034605	cellular response to heat	Biological Process	1	54	0.777433	0.840064	0.0185185	0.00363636	Afu4g04502
GO:0004497	monooxygenase activity	Molecular Function	2	104	0.782531	0.843726	0.0192308	0.00727273	Afu1g12025, Afu6g01810
GO:0042910	xenobiotic transmembrane transporter activity	Molecular Function	1	55	0.783558	0.843726	0.0181818	0.00363636	Afu5g09780
GO:0036180	filamentous growth of a population of unicellular organisms in response to biotic stimulus	Biological Process	2	105	0.787009	0.845712	0.0190476	0.00727273	Afu1g05720, Afu7g01870
GO:0000139	Golgi membrane	Cellular Component	1	56	0.789514	0.845712	0.0178571	0.00363636	Afu6g12350
GO:0051082	unfolded protein binding	Molecular Function	1	56	0.789514	0.845712	0.0178571	0.00363636	Afu3g06495
GO:0006897	endocytosis	Biological Process	1	57	0.795307	0.850441	0.0175439	0.00363636	Afu6g08320
GO:0006855	xenobiotic transmembrane transport	Biological Process	1	58	0.800941	0.854984	0.0172414	0.00363636	Afu5g09780
GO:0007163	establishment or maintenance of cell polarity	Biological Process	1	60	0.81175	0.865025	0.0166667	0.00363636	Afu1g14790
GO:0000272	polysaccharide catabolic process	Biological Process	1	64	0.831645	0.884698	0.015625	0.00363636	Afu3g00380
GO:0044182	filamentous growth of a population of unicellular organisms	Biological Process	1	65	0.836282	0.8881	0.0153846	0.00363636	Afu5g03610
GO:0003824	catalytic activity	Molecular Function	12	555	0.839615	0.890108	0.0216216	0.0436364	Afu3g00370, Afu3g10760, Afu3g14520, Afu4g07050, Afu5g04070, Afu6g02720, Afu6g03640, Afu6g03670, Afu7g04720, Afu7g05900, Afu8g01700, Afu8g05230
GO:0006357	regulation of transcription by RNA polymerase II	Biological Process	2	119	0.841681	0.890767	0.0168067	0.00727273	Afu2g05770, Afu6g04670
GO:0016020	membrane	Cellular Component	10	479	0.852006	0.90015	0.0208768	0.0363636	Afu1g05720, Afu1g10930, Afu1g11140, Afu2g12580, Afu3g13840, Afu3g13980, Afu5g08870, Afu6g04860, Afu6g04890, Afu7g08580
GO:0030447	filamentous growth	Biological Process	3	172	0.854577	0.900749	0.0174419	0.0109091	Afu4g11680, Afu5g03610, Afu7g01870
GO:0016021	membrane	Cellular Component	34	1441	0.855493	0.900749	0.0235947	0.123636	Afu1g01360, Afu1g02850, Afu1g05745, Afu1g09980, Afu1g10340, Afu1g11140, Afu2g01270, Afu2g04070, Afu2g11030, Afu2g11540, Afu2g12590, Afu2g12710, Afu2g14380, Afu3g01430, Afu3g11580, Afu3g12350, Afu3g13980, Afu4g06040, Afu4g08130, Afu4g09870, Afu4g11680, Afu4g13900, Afu5g08870, Afu5g10240, Afu5g10430, Afu5g14850, Afu6g03720, Afu6g04860, Afu6g11880, Afu6g12350, Afu7g05230, Afu7g05550, Afu7g05900, Afu…
GO:0004672	protein kinase activity	Molecular Function	2	125	0.860967	0.904969	0.016	0.00727273	Afu6g02300, Afu6g08590
GO:0016740	transferase activity	Molecular Function	1	73	0.869078	0.911133	0.0136986	0.00363636	Afu2g17300
GO:0006468	protein phosphorylation	Biological Process	2	128	0.869785	0.911133	0.015625	0.00727273	Afu6g02300, Afu6g08590
GO:0005515	protein binding	Molecular Function	14	659	0.872352	0.912274	0.0212443	0.0509091	Afu1g04490, Afu1g04960, Afu1g13520, Afu1g14690, Afu2g08150, Afu2g17300, Afu3g10190, Afu3g14650, Afu4g04510, Afu5g03000, Afu5g03610, Afu5g04420, Afu6g10770, Afu6g13310
GO:0035690	cellular response to xenobiotic stimulus	Biological Process	3	189	0.894786	0.934151	0.015873	0.0109091	Afu1g05720, Afu3g12350, Afu6g02370
GO:0030448	hyphal growth	Biological Process	3	191	0.898797	0.936753	0.0157068	0.0109091	Afu3g11430, Afu5g05540, Afu6g04670
GO:0003924	GTPase activity	Molecular Function	1	84	0.903752	0.939552	0.0119048	0.00363636	Afu7g08580
GO:0004553	hydrolase activity, hydrolyzing O-glycosyl compounds	Molecular Function	2	142	0.904528	0.939552	0.0140845	0.00727273	Afu2g00930, Afu3g00380
GO:0031505	fungal-type cell wall organization	Biological Process	1	87	0.911504	0.943952	0.0114943	0.00363636	Afu3g13870
GO:0055085	transmembrane transport	Biological Process	10	521	0.911824	0.943952	0.0191939	0.0363636	Afu2g04070, Afu2g12710, Afu3g02780, Afu3g13980, Afu4g13900, Afu5g09780, Afu5g10430, Afu6g03720, Afu7g05550, Afu8g04850
GO:0000909	sporocarp development involved in sexual reproduction	Biological Process	1	92	0.923066	0.952577	0.0108696	0.00363636	Afu1g05210
GO:0046872	metal ion binding	Molecular Function	6	351	0.923243	0.952577	0.017094	0.0218182	Afu1g09754, Afu3g00790, Afu3g11430, Afu6g03670, Afu6g13140, Afu7g01870
GO:0005886	plasma membrane	Cellular Component	9	497	0.932824	0.960856	0.0181087	0.0327273	Afu1g10810, Afu2g01270, Afu3g06190, Afu3g12350, Afu3g13980, Afu4g08130, Afu6g03720, Afu6g08320, Afu7g05550
GO:0000324	fungal-type vacuole	Cellular Component	1	98	0.93497	0.961461	0.0102041	0.00363636	Afu1g02850
GO:0050660	flavin adenine dinucleotide binding	Molecular Function	1	100	0.938515	0.963501	0.01	0.00363636	Afu5g07290
GO:0003676	nucleic acid binding	Molecular Function	4	273	0.944601	0.968138	0.014652	0.0145455	Afu1g10920, Afu2g05960, Afu3g11820, Afu4g14390
GO:0006355	regulation of DNA-templated transcription	Biological Process	6	375	0.94797	0.968506	0.016	0.0218182	Afu1g03650, Afu2g04510, Afu3g13870, Afu4g04502, Afu5g00520, Afu6g12150
GO:0005525	GTP binding	Molecular Function	1	107	0.949474	0.968506	0.00934579	0.00363636	Afu7g08580
GO:0009277	fungal-type cell wall	Cellular Component	2	170	0.949669	0.968506	0.0117647	0.00727273	Afu3g11550, Afu7g04030
GO:0045944	positive regulation of transcription by RNA polymerase II	Biological Process	1	112	0.956087	0.971705	0.00892857	0.00363636	Afu2g15680
GO:0005840	ribosome	Cellular Component	1	113	0.957303	0.971705	0.00884956	0.00363636	Afu5g03000
GO:0042025	host cell nucleus	Cellular Component	4	287	0.957531	0.971705	0.0139373	0.0145455	Afu1g03650, Afu2g04510, Afu4g04502, Afu5g00520
GO:0009405	obsolete pathogenesis	Biological Process	2	190	0.968556	0.981279	0.0105263	0.00727273	Afu1g05720, Afu6g02690
GO:0008270	zinc ion binding	Molecular Function	7	458	0.970752	0.981892	0.0152838	0.0254545	Afu1g03650, Afu2g04510, Afu3g11430, Afu3g13870, Afu5g00520, Afu5g01290, Afu5g05790
GO:0005634	nucleus	Cellular Component	22	1187	0.985573	0.994267	0.0185341	0.08	Afu1g04490, Afu1g13420, Afu2g08150, Afu2g08840, Afu2g11660, Afu3g01420, Afu3g07230, Afu3g09090, Afu3g14920, Afu4g04502, Afu4g04612, Afu5g00520, Afu5g03460, Afu5g03610, Afu5g04420, Afu5g05540, Afu5g05790, Afu5g06440, Afu6g02300, Afu6g02690, Afu6g13310, Afu7g01870
GO:0000981	DNA-binding transcription factor activity, RNA polymerase II-specific	Molecular Function	3	286	0.986209	0.994267	0.0104895	0.0109091	Afu1g03650, Afu2g04510, Afu5g00520
GO:0003677	DNA binding	Molecular Function	6	465	0.989468	0.995925	0.0129032	0.0218182	Afu1g12520, Afu2g08840, Afu2g11660, Afu4g14390, Afu5g00520, Afu5g04070
GO:0006351	DNA-templated transcription	Biological Process	1	195	0.995767	0.9996	0.00512821	0.00363636	Afu5g00520
GO:0003723	RNA binding	Molecular Function	1	247	0.999033	0.9996	0.00404858	0.00363636	Afu1g10920
GO:0005576	extracellular region	Cellular Component	2	356	0.999513	0.9996	0.00561798	0.00727273	Afu3g00380, Afu4g11730
GO:0005524	ATP binding	Molecular Function	5	566	0.9996	0.9996	0.00883392	0.0181818	Afu1g12520, Afu5g03460, Afu5g04070, Afu6g02300, Afu6g08590

## Sheet: ME8_KEGG
ont_id	description	ont_class	sel_genes_n	bg_genes_n	pvalue	adj_pvalue	sel_genes_per_cat	sel_genes_per_input	intersect_ids
04146	Peroxisome	KEGG	5	55	0.0244108	0.664828	0.0909091	0.0847458	AFUA_3G10190, AFUA_3G14520, AFUA_5G13940, AFUA_8G04780, AFUA_8G05230
04141	Protein processing in endoplasmic reticulum	KEGG	6	75	0.0248964	0.664828	0.08	0.101695	AFUA_1G14690, AFUA_2G12580, AFUA_4G04612, AFUA_5G03610, AFUA_5G05790, AFUA_6G04670
00780	Biotin metabolism	KEGG	2	11	0.0423278	0.664828	0.181818	0.0338983	AFUA_6G03640, AFUA_6G03670
00030	Pentose phosphate pathway	KEGG	3	26	0.0428921	0.664828	0.115385	0.0508475	AFUA_3G00370, AFUA_3G10760, AFUA_6G08730
00311	Penicillin and cephalosporin biosynthesis	KEGG	1	3	0.0889349	0.836038	0.333333	0.0169492	AFUA_5G13940
04136	Autophagy - other	KEGG	2	21	0.133243	0.836038	0.0952381	0.0338983	AFUA_5G06310, AFUA_6G12350
00470	D-Amino acid metabolism	KEGG	1	5	0.143856	0.836038	0.2	0.0169492	AFUA_5G13940
00660	C5-Branched dibasic acid metabolism	KEGG	1	5	0.143856	0.836038	0.2	0.0169492	AFUA_3G00790
03060	Protein export	KEGG	2	26	0.187569	0.836038	0.0769231	0.0338983	AFUA_2G12580, AFUA_3G13840
00062	Fatty acid elongation	KEGG	1	8	0.220189	0.836038	0.125	0.0169492	AFUA_2G11540
00430	Taurine and hypotaurine metabolism	KEGG	1	9	0.244114	0.836038	0.111111	0.0169492	AFUA_3G10750
01240	Biosynthesis of cofactors	KEGG	6	141	0.26003	0.836038	0.0425532	0.101695	AFUA_3G07230, AFUA_5G03860, AFUA_6G03640, AFUA_6G03670, AFUA_6G12800, AFUA_6G13140
00404	Staurosporine biosynthesis	KEGG	1	10	0.267318	0.836038	0.1	0.0169492	AFUA_3G12960
03450	Non-homologous end-joining	KEGG	1	10	0.267318	0.836038	0.1	0.0169492	AFUA_2G08840
00480	Glutathione metabolism	KEGG	2	34	0.278942	0.836038	0.0588235	0.0338983	AFUA_2G17300, AFUA_6G08730
01040	Biosynthesis of unsaturated fatty acids	KEGG	1	12	0.311644	0.836038	0.0833333	0.0169492	AFUA_2G11540
00565	Ether lipid metabolism	KEGG	1	13	0.332808	0.836038	0.0769231	0.0169492	AFUA_6G04860
00630	Glyoxylate and dicarboxylate metabolism	KEGG	2	40	0.347557	0.836038	0.05	0.0338983	AFUA_3G00790, AFUA_7G00760
04144	Endocytosis	KEGG	3	70	0.362539	0.836038	0.0428571	0.0508475	AFUA_4G03870, AFUA_5G13410, AFUA_6G02370
00740	Riboflavin metabolism	KEGG	1	16	0.392534	0.836038	0.0625	0.0169492	AFUA_6G13140
00330	Arginine and proline metabolism	KEGG	2	45	0.403187	0.836038	0.0444444	0.0338983	AFUA_3G11430, AFUA_5G13940
00920	Sulfur metabolism	KEGG	1	17	0.41125	0.836038	0.0588235	0.0169492	AFUA_5G02190
00860	Porphyrin metabolism	KEGG	1	18	0.429398	0.836038	0.0555556	0.0169492	AFUA_6G12800
03440	Homologous recombination	KEGG	1	19	0.446997	0.836038	0.0526316	0.0169492	AFUA_1G12520
00564	Glycerophospholipid metabolism	KEGG	2	51	0.466951	0.836038	0.0392157	0.0338983	AFUA_2G08250, AFUA_6G04860
03420	Nucleotide excision repair	KEGG	2	51	0.466951	0.836038	0.0392157	0.0338983	AFUA_2G11660, AFUA_5G05790
00620	Pyruvate metabolism	KEGG	2	52	0.477202	0.836038	0.0384615	0.0338983	AFUA_3G10750, AFUA_6G02720
00680	Methane metabolism	KEGG	1	21	0.480608	0.836038	0.047619	0.0169492	AFUA_3G10750
00220	Arginine biosynthesis	KEGG	1	22	0.496652	0.836038	0.0454545	0.0169492	AFUA_3G11430
00760	Nicotinate and nicotinamide metabolism	KEGG	1	22	0.496652	0.836038	0.0454545	0.0169492	AFUA_4G10840
00900	Terpenoid backbone biosynthesis	KEGG	1	22	0.496652	0.836038	0.0454545	0.0169492	AFUA_6G04890
00790	Folate biosynthesis	KEGG	1	23	0.512208	0.836038	0.0434783	0.0169492	AFUA_5G03860
00770	Pantothenate and CoA biosynthesis	KEGG	1	24	0.527292	0.836038	0.0416667	0.0169492	AFUA_3G07230
04120	Ubiquitin mediated proteolysis	KEGG	2	59	0.545575	0.836038	0.0338983	0.0338983	AFUA_4G04612, AFUA_5G05790
00100	Steroid biosynthesis	KEGG	1	26	0.556097	0.836038	0.0384615	0.0169492	AFUA_1G05720
03410	Base excision repair	KEGG	1	27	0.569845	0.836038	0.037037	0.0169492	AFUA_6G13340
04011	MAPK signaling pathway - yeast	KEGG	2	62	0.572972	0.836038	0.0322581	0.0338983	AFUA_1G05210, AFUA_2G08250
00640	Propanoate metabolism	KEGG	1	28	0.583174	0.836038	0.0357143	0.0169492	AFUA_3G10750
00240	Pyrimidine metabolism	KEGG	1	29	0.596097	0.836038	0.0344828	0.0169492	AFUA_5G03460
00400	Phenylalanine, tyrosine and tryptophan biosynthesis	KEGG	1	29	0.596097	0.836038	0.0344828	0.0169492	AFUA_3G14850
03022	Basal transcription factors	KEGG	1	30	0.608627	0.836038	0.0333333	0.0169492	AFUA_2G15680
04148	Efferocytosis	KEGG	1	30	0.608627	0.836038	0.0333333	0.0169492	AFUA_3G11430
04139	Mitophagy - yeast	KEGG	1	32	0.632549	0.836038	0.03125	0.0169492	AFUA_1G14790
04138	Autophagy - yeast	KEGG	2	70	0.640223	0.836038	0.0285714	0.0338983	AFUA_6G02370, AFUA_6G12350
01212	Fatty acid metabolism	KEGG	1	33	0.643966	0.836038	0.030303	0.0169492	AFUA_2G11540
04145	Phagosome	KEGG	1	33	0.643966	0.836038	0.030303	0.0169492	AFUA_1G10810
00190	Oxidative phosphorylation	KEGG	2	74	0.670681	0.836038	0.027027	0.0338983	AFUA_1G10810, AFUA_3G06190
00561	Glycerolipid metabolism	KEGG	1	36	0.676163	0.836038	0.0277778	0.0169492	AFUA_6G04860
03050	Proteasome	KEGG	1	36	0.676163	0.836038	0.0277778	0.0169492	AFUA_6G13310
00051	Fructose and mannose metabolism	KEGG	1	37	0.686246	0.836038	0.027027	0.0169492	AFUA_2G15430
01200	Carbon metabolism	KEGG	3	115	0.695162	0.836038	0.026087	0.0508475	AFUA_3G00790, AFUA_3G10750, AFUA_6G08730
00040	Pentose and glucuronate interconversions	KEGG	1	39	0.705494	0.836038	0.025641	0.0169492	AFUA_1G10100
01232	Nucleotide metabolism	KEGG	1	40	0.714677	0.836038	0.025	0.0169492	AFUA_5G03460
01110	Biosynthesis of secondary metabolites	KEGG	13	475	0.735551	0.844521	0.0273684	0.220339	AFUA_1G05720, AFUA_2G08250, AFUA_2G11540, AFUA_3G11430, AFUA_3G12960, AFUA_3G14850, AFUA_5G13940, AFUA_6G04860, AFUA_6G04890, AFUA_6G08730, AFUA_6G12800, AFUA_6G13140, AFUA_7G00760
03040	Spliceosome	KEGG	2	87	0.755715	0.851897	0.0229885	0.0338983	AFUA_2G05960, AFUA_5G04420
00260	Glycine, serine and threonine metabolism	KEGG	1	48	0.778691	0.862122	0.0208333	0.0169492	AFUA_5G13940
00230	Purine metabolism	KEGG	1	52	0.805171	0.8758	0.0192308	0.0169492	AFUA_8G04760
04113	Meiosis - yeast	KEGG	1	64	0.867294	0.927107	0.015625	0.0169492	AFUA_5G04070
03008	Ribosome biogenesis in eukaryotes	KEGG	1	68	0.883302	0.928216	0.0147059	0.0169492	AFUA_3G11820
01230	Biosynthesis of amino acids	KEGG	2	125	0.905629	0.930489	0.016	0.0338983	AFUA_3G11430, AFUA_3G14850
04111	Cell cycle - yeast	KEGG	1	78	0.915481	0.930489	0.0128205	0.0169492	AFUA_5G05790
01100	Metabolic pathways	KEGG	26	1120	0.992721	0.992721	0.0232143	0.440678	AFUA_1G05720, AFUA_1G10100, AFUA_1G10810, AFUA_2G11540, AFUA_2G15430, AFUA_2G17300, AFUA_3G00790, AFUA_3G06190, AFUA_3G07230, AFUA_3G10750, AFUA_3G11430, AFUA_3G14850, AFUA_4G10840, AFUA_5G02190, AFUA_5G03460, AFUA_5G03860, AFUA_5G13940, AFUA_6G02720, AFUA_6G03640, AFUA_6G03670, AFUA_6G04860, AFUA_6G08730, AFUA_6G12800, AFUA_6G13140, AFUA_7G00760, AFUA_8G04760

## Sheet: ME4_funcat
ont_id	description	ont_class	sel_genes_n	bg_genes_n	pvalue	adj_pvalue	sel_genes_per_cat	sel_genes_per_input	intersect_ids
16.01	protein binding	FunCat	140	1499	6.87019e-06	0.00200964	0.0933956	0.339806	AFUA_1G02050, AFUA_1G02430, AFUA_1G03210, AFUA_1G04040, AFUA_1G05080, AFUA_1G05120, AFUA_1G06300, AFUA_1G06340, AFUA_1G06380, AFUA_1G06460, AFUA_1G07540, AFUA_1G07610, AFUA_1G09350, AFUA_1G09490, AFUA_1G09540, AFUA_1G10280, AFUA_1G10510, AFUA_1G10960, AFUA_1G11470, AFUA_1G11490, AFUA_1G11710, AFUA_1G12380, AFUA_1G14290, AFUA_1G14720, AFUA_1G14940, AFUA_1G15020, AFUA_1G15500, AFUA_1G15550, AFUA_1G…
14.07.02.02	N-directed glycosylation, deglycosylation	FunCat	12	42	1.1103e-05	0.00200964	0.285714	0.0291262	AFUA_2G06280, AFUA_2G08300, AFUA_2G11240, AFUA_4G08660, AFUA_4G10750, AFUA_4G12900, AFUA_5G08970, AFUA_5G11990, AFUA_6G04210, AFUA_6G04240, AFUA_6G06580, AFUA_6G14180
11.02.03.01	general transcription activities	FunCat	22	136	7.7777e-05	0.00711425	0.161765	0.0533981	AFUA_1G02020, AFUA_1G05940, AFUA_1G06380, AFUA_1G09350, AFUA_1G09460, AFUA_1G15740, AFUA_2G08540, AFUA_2G14250, AFUA_2G14880, AFUA_2G14890, AFUA_2G15790, AFUA_3G02340, AFUA_3G08040, AFUA_3G08050, AFUA_3G10120, AFUA_4G10820, AFUA_5G05570, AFUA_6G04400, AFUA_6G04810, AFUA_6G13130, AFUA_8G04350, AFUA_8G05300
12.01.01	ribosomal proteins	FunCat	25	165	7.86105e-05	0.00711425	0.151515	0.0606796	AFUA_1G04040, AFUA_1G04230, AFUA_1G05080, AFUA_1G06340, AFUA_1G10510, AFUA_1G11710, AFUA_1G15020, AFUA_1G16523, AFUA_2G06030, AFUA_2G09200, AFUA_3G05460, AFUA_3G06640, AFUA_4G07250, AFUA_4G10740, AFUA_4G13410, AFUA_5G05450, AFUA_5G08350, AFUA_5G11740, AFUA_5G13490, AFUA_6G02440, AFUA_6G03830, AFUA_6G05200, AFUA_6G07360, AFUA_6G12660, AFUA_7G02140
11.04.03.01	splicing	FunCat	26	196	0.00050971	0.036903	0.132653	0.0631068	AFUA_1G03820, AFUA_1G06460, AFUA_1G14290, AFUA_2G05110, AFUA_2G05950, AFUA_2G09100, AFUA_2G10330, AFUA_2G12990, AFUA_2G15210, AFUA_2G15500, AFUA_3G06770, AFUA_3G06910, AFUA_4G04330, AFUA_4G07740, AFUA_4G09800, AFUA_4G11570, AFUA_5G05750, AFUA_5G06760, AFUA_5G11000, AFUA_5G12910, AFUA_5G13510, AFUA_6G09010, AFUA_6G09220, AFUA_7G05530, AFUA_7G05980, AFUA_8G04960
20.09.07.03	ER to Golgi transport	FunCat	12	71	0.00221782	0.133808	0.169014	0.0291262	AFUA_1G05120, AFUA_1G07110, AFUA_1G11470, AFUA_2G02980, AFUA_2G15080, AFUA_5G04360, AFUA_5G05970, AFUA_6G03840, AFUA_6G04150, AFUA_6G07290, AFUA_7G02270, AFUA_7G05735
12.04	translation	FunCat	22	177	0.00310706	0.142208	0.124294	0.0533981	AFUA_1G04040, AFUA_1G05080, AFUA_1G06340, AFUA_1G07540, AFUA_1G10510, AFUA_1G11710, AFUA_1G15020, AFUA_1G16523, AFUA_2G01640, AFUA_2G09200, AFUA_3G06640, AFUA_5G05450, AFUA_5G10640, AFUA_5G11340, AFUA_5G13490, AFUA_6G02440, AFUA_6G02680, AFUA_6G03830, AFUA_6G05200, AFUA_6G12660, AFUA_7G02140, AFUA_8G00410
01.03.07	deoxyribonucleotide metabolism	FunCat	6	23	0.00314272	0.142208	0.26087	0.0145631	AFUA_1G02890, AFUA_2G05110, AFUA_3G10120, AFUA_4G07740, AFUA_5G12910, AFUA_8G04960
14.07.01	modification with fatty acids (e.g. myristylation, palmitylation, farnesylation)	FunCat	9	48	0.00376764	0.144246	0.1875	0.0218447	AFUA_2G08300, AFUA_2G08420, AFUA_3G07170, AFUA_4G07800, AFUA_4G09130, AFUA_4G10580, AFUA_7G04460, AFUA_8G02060, AFUA_8G05830
11.04.03	mRNA processing (splicing, 5'-, 3'-end processing)	FunCat	18	138	0.0042819	0.144246	0.130435	0.0436893	AFUA_1G02430, AFUA_1G09490, AFUA_1G11670, AFUA_1G14290, AFUA_2G09100, AFUA_2G10700, AFUA_2G12990, AFUA_2G15210, AFUA_2G16660, AFUA_3G06910, AFUA_4G04330, AFUA_4G07740, AFUA_4G09800, AFUA_4G11570, AFUA_5G05750, AFUA_5G11000, AFUA_5G13510, AFUA_6G09220
18.02.10	regulation of channel activity	FunCat	2	2	0.00438316	0.144246	1	0.00485437	AFUA_3G08540, AFUA_6G04540
11.02.03.04.03	transcription repression	FunCat	14	98	0.00497186	0.149984	0.142857	0.0339806	AFUA_1G04480, AFUA_1G05940, AFUA_1G06850, AFUA_1G10280, AFUA_1G12380, AFUA_2G14250, AFUA_3G02340, AFUA_3G06380, AFUA_3G06910, AFUA_3G12480, AFUA_4G04290, AFUA_4G10820, AFUA_5G08110, AFUA_7G04710
16.03.01	DNA binding	FunCat	43	438	0.00593583	0.16529	0.0981735	0.104369	AFUA_1G03210, AFUA_1G06380, AFUA_1G06720, AFUA_1G06850, AFUA_1G07600, AFUA_1G07630, AFUA_1G10280, AFUA_1G15550, AFUA_2G03750, AFUA_2G04860, AFUA_2G08540, AFUA_2G11090, AFUA_2G13770, AFUA_2G14250, AFUA_2G14720, AFUA_2G14880, AFUA_3G02340, AFUA_3G03920, AFUA_3G06060, AFUA_3G06380, AFUA_3G08040, AFUA_3G09610, AFUA_3G10120, AFUA_3G12280, AFUA_3G12310, AFUA_4G04330, AFUA_4G06260, AFUA_4G07380, AFUA_4G…
11.02.03.01.01	transcription initiation	FunCat	8	43	0.00649982	0.168067	0.186047	0.0194175	AFUA_1G09350, AFUA_1G15550, AFUA_2G03760, AFUA_2G14880, AFUA_2G14890, AFUA_3G10120, AFUA_4G08900, AFUA_6G13130
11.02.03	mRNA synthesis	FunCat	15	114	0.00804059	0.194046	0.131579	0.0364078	AFUA_1G03820, AFUA_1G06380, AFUA_1G09490, AFUA_2G05110, AFUA_2G05950, AFUA_2G08540, AFUA_2G15500, AFUA_2G15790, AFUA_3G06770, AFUA_3G10120, AFUA_4G07740, AFUA_4G10820, AFUA_5G12910, AFUA_7G05980, AFUA_8G04960
12.01	ribosome biogenesis	FunCat	21	182	0.00897511	0.203062	0.115385	0.0509709	AFUA_1G04040, AFUA_1G05080, AFUA_1G06340, AFUA_1G07630, AFUA_1G10510, AFUA_1G11710, AFUA_1G15020, AFUA_1G15500, AFUA_1G16523, AFUA_2G05560, AFUA_2G05950, AFUA_2G10700, AFUA_3G05460, AFUA_3G06640, AFUA_4G10740, AFUA_5G05450, AFUA_5G08350, AFUA_6G02440, AFUA_6G03830, AFUA_6G12660, AFUA_7G02140
10.01.09.05	DNA conformation modification (e.g. chromatin)	FunCat	29	279	0.0104074	0.221617	0.103943	0.0703883	AFUA_1G03210, AFUA_1G06380, AFUA_1G06720, AFUA_1G06850, AFUA_1G07630, AFUA_1G10280, AFUA_1G14720, AFUA_1G15550, AFUA_2G09100, AFUA_2G13770, AFUA_2G14250, AFUA_2G15790, AFUA_3G02340, AFUA_3G09610, AFUA_3G10120, AFUA_3G12310, AFUA_4G04290, AFUA_4G07380, AFUA_4G08900, AFUA_4G10820, AFUA_4G10830, AFUA_5G01950, AFUA_5G07240, AFUA_5G08110, AFUA_5G10620, AFUA_5G12070, AFUA_5G14040, AFUA_6G09220, AFUA_7G…
01.01.11.04	metabolism of leucine	FunCat	2	3	0.0125711	0.244818	0.666667	0.00485437	AFUA_2G10420, AFUA_4G06160
16.03.03	RNA binding	FunCat	31	308	0.0128495	0.244818	0.100649	0.0752427	AFUA_1G02020, AFUA_1G03820, AFUA_1G07600, AFUA_1G09490, AFUA_1G11670, AFUA_1G14290, AFUA_1G15890, AFUA_1G16820, AFUA_2G03260, AFUA_2G05110, AFUA_2G05560, AFUA_2G08860, AFUA_2G09100, AFUA_2G12990, AFUA_2G13300, AFUA_2G15210, AFUA_2G16660, AFUA_3G08580, AFUA_3G12280, AFUA_3G13040, AFUA_4G04330, AFUA_4G07740, AFUA_4G11570, AFUA_5G09610, AFUA_5G10640, AFUA_5G11000, AFUA_5G13510, AFUA_6G02440, AFUA_6G…
11.02	RNA synthesis	FunCat	20	178	0.0139898	0.253215	0.11236	0.0485437	AFUA_1G03210, AFUA_1G06380, AFUA_1G06850, AFUA_1G07630, AFUA_1G09350, AFUA_1G10280, AFUA_1G14720, AFUA_2G09100, AFUA_2G13770, AFUA_2G14250, AFUA_2G15790, AFUA_3G02340, AFUA_3G09610, AFUA_4G08900, AFUA_5G05570, AFUA_5G10620, AFUA_5G14040, AFUA_6G02200, AFUA_6G09220, AFUA_8G04350
14.07.11	protein processing (proteolytic)	FunCat	13	101	0.0155861	0.268675	0.128713	0.0315534	AFUA_1G05590, AFUA_1G06300, AFUA_1G07540, AFUA_1G08940, AFUA_2G02920, AFUA_2G08420, AFUA_2G11440, AFUA_4G07510, AFUA_4G07800, AFUA_4G10580, AFUA_6G08640, AFUA_8G00410, AFUA_8G05340
01.07.01	biosynthesis of vitamins, cofactors, and prosthetic groups	FunCat	20	182	0.0175144	0.288192	0.10989	0.0485437	AFUA_1G13090, AFUA_1G13160, AFUA_1G15300, AFUA_2G08580, AFUA_2G08590, AFUA_3G06390, AFUA_3G06620, AFUA_3G08270, AFUA_3G13390, AFUA_4G04730, AFUA_4G05960, AFUA_4G06740, AFUA_4G08550, AFUA_5G05890, AFUA_5G07750, AFUA_6G08870, AFUA_6G09170, AFUA_7G05410, AFUA_7G05820, AFUA_7G05990
11.02.03.04	transcriptional control	FunCat	53	601	0.0196861	0.309842	0.0881864	0.128641	AFUA_1G03210, AFUA_1G04480, AFUA_1G05940, AFUA_1G06300, AFUA_1G06380, AFUA_1G06720, AFUA_1G06850, AFUA_1G07540, AFUA_1G07630, AFUA_1G09350, AFUA_1G10280, AFUA_1G12380, AFUA_1G14720, AFUA_1G14750, AFUA_1G14945, AFUA_1G15550, AFUA_2G03760, AFUA_2G09100, AFUA_2G13770, AFUA_2G14250, AFUA_2G14720, AFUA_2G14880, AFUA_2G14890, AFUA_2G15790, AFUA_3G01640, AFUA_3G02340, AFUA_3G03920, AFUA_3G08050, AFUA_3G…
01.01.11.02	metabolism of isoleucine	FunCat	2	4	0.0240424	0.334745	0.5	0.00485437	AFUA_2G10420, AFUA_4G06160
01.01.11.03	metabolism of valine	FunCat	2	4	0.0240424	0.334745	0.5	0.00485437	AFUA_2G10420, AFUA_4G06160
20.09.16.09	vesicular cellular export	FunCat	2	4	0.0240424	0.334745	0.5	0.00485437	AFUA_4G10040, AFUA_5G02900
14.07.02	modification with sugar residues (e.g. glycosylation, deglycosylation)	FunCat	8	55	0.02733	0.358264	0.145455	0.0194175	AFUA_1G13280, AFUA_2G06280, AFUA_4G08660, AFUA_4G10750, AFUA_4G12900, AFUA_5G08970, AFUA_5G11990, AFUA_6G14180
01.05.13.03	tetrahydrofolate-dependent C-1-transfer	FunCat	4	18	0.027711	0.358264	0.222222	0.00970874	AFUA_2G10855, AFUA_3G06620, AFUA_4G06740, AFUA_7G05990
42.10.03	organization of chromosome structure	FunCat	25	262	0.0418003	0.521783	0.0954198	0.0606796	AFUA_1G03210, AFUA_1G06380, AFUA_1G06850, AFUA_1G07630, AFUA_1G10280, AFUA_1G14720, AFUA_1G15550, AFUA_2G05850, AFUA_2G08510, AFUA_2G09100, AFUA_2G13770, AFUA_2G14250, AFUA_2G15790, AFUA_3G02340, AFUA_3G09610, AFUA_3G10120, AFUA_3G12310, AFUA_4G07380, AFUA_4G08900, AFUA_4G10820, AFUA_5G01950, AFUA_5G10620, AFUA_5G14040, AFUA_6G09220, AFUA_7G04710
10.03.01.01.01	G1 phase of mitotic cell cycle	FunCat	6	40	0.046288	0.558542	0.15	0.0145631	AFUA_1G09350, AFUA_2G13770, AFUA_2G14880, AFUA_2G14890, AFUA_4G04710, AFUA_6G04050
10.03	cell cycle	FunCat	12	107	0.0502953	0.58732	0.11215	0.0291262	AFUA_1G04580, AFUA_1G14720, AFUA_2G13730, AFUA_2G15220, AFUA_2G15790, AFUA_4G08900, AFUA_4G10270, AFUA_4G14740, AFUA_5G08970, AFUA_5G14040, AFUA_6G04050, AFUA_7G02200
01.03	nucleotide/nucleoside/nucleobase metabolism	FunCat	11	96	0.0521476	0.58992	0.114583	0.026699	AFUA_1G03420, AFUA_1G06380, AFUA_2G15210, AFUA_4G08550, AFUA_5G03360, AFUA_5G05570, AFUA_5G05890, AFUA_5G09000, AFUA_6G08870, AFUA_7G05990, AFUA_8G04350
42.19	peroxisome	FunCat	5	33	0.0640262	0.666381	0.151515	0.0121359	AFUA_1G07610, AFUA_2G16730, AFUA_5G06300, AFUA_5G07470, AFUA_7G04260
14.04	protein targeting, sorting and translocation	FunCat	27	300	0.0648177	0.666381	0.09	0.065534	AFUA_1G02050, AFUA_1G10280, AFUA_1G14320, AFUA_1G14940, AFUA_1G16320, AFUA_1G16820, AFUA_2G02980, AFUA_2G08300, AFUA_2G08420, AFUA_2G09180, AFUA_2G12190, AFUA_2G16730, AFUA_4G10040, AFUA_5G02200, AFUA_5G02900, AFUA_5G03630, AFUA_5G06300, AFUA_5G06960, AFUA_5G08560, AFUA_5G13890, AFUA_6G04150, AFUA_6G06580, AFUA_6G08640, AFUA_6G09165, AFUA_7G04260, AFUA_7G06680, AFUA_8G05830
18.01.05	regulation by processing	FunCat	1	1	0.0662699	0.666381	1	0.00242718	AFUA_2G13770
30.05.02	non-enzymatic receptor mediated signalling	FunCat	1	1	0.0662699	0.666381	1	0.00242718	AFUA_4G04710
34.11.03.13	osmosensing and response	FunCat	8	66	0.0689741	0.674828	0.121212	0.0194175	AFUA_2G05740, AFUA_2G07350, AFUA_4G00320, AFUA_4G04710, AFUA_4G05960, AFUA_4G10280, AFUA_6G09260, AFUA_7G01090
30.05.01.10	two-component signal transduction system (sensor kinase component)	FunCat	3	15	0.0725555	0.684078	0.2	0.00728155	AFUA_4G00320, AFUA_4G10280, AFUA_6G09260
30.01.11	ligand-dependent nuclear receptors	FunCat	2	7	0.073699	0.684078	0.285714	0.00485437	AFUA_3G06380, AFUA_6G02200
14.07.07	modification by ubiquitin-related proteins	FunCat	6	46	0.0813496	0.736214	0.130435	0.0145631	AFUA_1G06300, AFUA_1G07540, AFUA_2G13730, AFUA_4G04290, AFUA_4G12630, AFUA_5G14040
01.01.03.03.01	biosynthesis of proline	FunCat	2	8	0.094067	0.810768	0.25	0.00485437	AFUA_2G05750, AFUA_2G07350
01.05.11	aromate metabolism	FunCat	2	8	0.094067	0.810768	0.25	0.00485437	AFUA_1G05590, AFUA_2G02920
01.07.07	regulation of the metabolism of vitamins, cofactors, and prosthetic groups	FunCat	2	9	0.115807	0.854477	0.222222	0.00485437	AFUA_4G10820, AFUA_5G03360
30.01.05	enzyme mediated signal transduction	FunCat	6	51	0.11932	0.854477	0.117647	0.0145631	AFUA_1G06300, AFUA_1G07540, AFUA_4G00320, AFUA_4G12630, AFUA_5G08480, AFUA_6G09260
18.02.09	regulator of transcription factor	FunCat	10	99	0.119549	0.854477	0.10101	0.0242718	AFUA_1G06300, AFUA_1G07540, AFUA_2G09100, AFUA_2G13770, AFUA_2G14250, AFUA_3G02340, AFUA_3G06380, AFUA_3G10120, AFUA_4G04290, AFUA_4G12630
42.16	mitochondrion	FunCat	14	150	0.122436	0.854477	0.0933333	0.0339806	AFUA_1G04230, AFUA_2G06030, AFUA_2G14760, AFUA_3G05460, AFUA_4G07250, AFUA_4G10740, AFUA_4G13410, AFUA_5G04220, AFUA_5G08350, AFUA_5G10600, AFUA_5G11740, AFUA_5G13460, AFUA_5G13490, AFUA_6G07360
16.01.01	receptor binding	FunCat	3	19	0.127462	0.854477	0.157895	0.00728155	AFUA_3G08540, AFUA_5G10640, AFUA_6G02200
01.05.08	C-4 compound metabolism	FunCat	1	2	0.128158	0.854477	0.5	0.00242718	AFUA_8G04770
18.01	regulation by	FunCat	1	2	0.128158	0.854477	0.5	0.00242718	AFUA_5G08560
30.05.01.05	interleukine receptor signalling pathway	FunCat	1	2	0.128158	0.854477	0.5	0.00242718	AFUA_5G10640
32.01.06	cold shock response	FunCat	1	2	0.128158	0.854477	0.5	0.00242718	AFUA_3G08580
34.01.07	cholesterol homeostasis	FunCat	1	2	0.128158	0.854477	0.5	0.00242718	AFUA_5G09480
40.10.02.02.03	disassembly of cell structures	FunCat	1	2	0.128158	0.854477	0.5	0.00242718	AFUA_5G07240
20.01.26	neurotransmitter transport	FunCat	5	41	0.132489	0.854477	0.121951	0.0121359	AFUA_1G12310, AFUA_1G15300, AFUA_1G15890, AFUA_4G10040, AFUA_8G05830
20.09.07.05	intra Golgi transport	FunCat	4	30	0.134041	0.854477	0.133333	0.00970874	AFUA_1G12310, AFUA_3G09810, AFUA_6G04150, AFUA_7G05735
01.01.03.05.02	degradation of arginine	FunCat	2	10	0.13865	0.854477	0.2	0.00485437	AFUA_2G05750, AFUA_3G07790
02.08	pyruvate dehydrogenase complex	FunCat	2	10	0.13865	0.854477	0.2	0.00485437	AFUA_2G04870, AFUA_3G08270
18.02.07	regulator of receptor activity	FunCat	2	10	0.13865	0.854477	0.2	0.00485437	AFUA_3G06380, AFUA_4G07800
18.02.01.02	enzyme inhibitor	FunCat	3	20	0.142982	0.854477	0.15	0.00728155	AFUA_1G09540, AFUA_4G05960, AFUA_5G12070
20.09.03	peroxisomal transport	FunCat	3	20	0.142982	0.854477	0.15	0.00728155	AFUA_2G16730, AFUA_5G06300, AFUA_7G04260
01.04.04	regulation of phosphate metabolism	FunCat	4	31	0.146347	0.854477	0.129032	0.00970874	AFUA_3G02880, AFUA_3G13040, AFUA_4G05960, AFUA_5G05460
20.09.07.27	vesicle fusion	FunCat	4	31	0.146347	0.854477	0.129032	0.00970874	AFUA_4G10040, AFUA_5G02900, AFUA_6G04150, AFUA_7G05735
01.01.03.05.01	biosynthesis of arginine	FunCat	3	22	0.175714	0.989583	0.136364	0.00728155	AFUA_2G05750, AFUA_3G07790, AFUA_8G02760
01.05.03.01	glycogen metabolism	FunCat	1	3	0.185954	0.989583	0.333333	0.00242718	AFUA_6G04540
20.03.09	phosphotransferase system	FunCat	1	3	0.185954	0.989583	0.333333	0.00242718	AFUA_5G04360
30.05.02.16	hedgehog-dependent signalling pathway	FunCat	1	3	0.185954	0.989583	0.333333	0.00242718	AFUA_1G10280
01.01.11.02.02	degradation of isoleucine	FunCat	2	12	0.186704	0.989583	0.166667	0.00485437	AFUA_2G10420, AFUA_4G06160
11.02.03.01.07	transcription termination	FunCat	2	12	0.186704	0.989583	0.166667	0.00485437	AFUA_2G03760, AFUA_6G09220
14.07	protein modification	FunCat	15	176	0.190789	0.989583	0.0852273	0.0364078	AFUA_1G08940, AFUA_2G05100, AFUA_2G08420, AFUA_2G11240, AFUA_2G13730, AFUA_3G10140, AFUA_4G07800, AFUA_4G08280, AFUA_4G08660, AFUA_4G10580, AFUA_6G02420, AFUA_6G04240, AFUA_6G06580, AFUA_7G04460, AFUA_8G00410
18.02.01.01.05	kinase activator	FunCat	3	23	0.192795	0.989583	0.130435	0.00728155	AFUA_2G05740, AFUA_2G15790, AFUA_4G08900
14.13	protein/peptide degradation	FunCat	18	218	0.198656	0.989583	0.0825688	0.0436893	AFUA_1G02430, AFUA_1G05590, AFUA_1G06300, AFUA_1G07540, AFUA_1G07730, AFUA_1G08940, AFUA_1G11250, AFUA_2G02920, AFUA_2G13730, AFUA_2G13770, AFUA_4G07510, AFUA_4G08280, AFUA_5G11570, AFUA_5G13620, AFUA_5G14040, AFUA_6G08640, AFUA_7G04660, AFUA_8G00410
20.01.07	amino acid/amino acid derivatives transport	FunCat	9	99	0.209167	0.989583	0.0909091	0.0218447	AFUA_1G04580, AFUA_1G12310, AFUA_1G15300, AFUA_4G01570, AFUA_4G10930, AFUA_5G11850, AFUA_6G02000, AFUA_7G01090, AFUA_8G02760
01.05.09.04	aminosaccharide anabolism	FunCat	3	24	0.210267	0.989583	0.125	0.00728155	AFUA_1G07110, AFUA_2G11240, AFUA_6G04240
34.01.01	homeostasis of cations	FunCat	5	48	0.210614	0.989583	0.104167	0.0121359	AFUA_2G08740, AFUA_4G05960, AFUA_5G08480, AFUA_6G04540, AFUA_7G06350
34.01.03.03	homeostasis of phosphate	FunCat	2	13	0.211514	0.989583	0.153846	0.00485437	AFUA_1G02730, AFUA_7G06350
01.01.11.03.02	degradation of valine	FunCat	2	14	0.236614	0.989583	0.142857	0.00485437	AFUA_2G10420, AFUA_4G06160
01.07.04	utilization of vitamins, cofactors, and prosthetic groups	FunCat	2	14	0.236614	0.989583	0.142857	0.00485437	AFUA_1G02900, AFUA_4G08630
14.13.01.01	proteasomal degradation (ubiquitin/proteasomal pathway)	FunCat	14	170	0.237893	0.989583	0.0823529	0.0339806	AFUA_1G02430, AFUA_1G04040, AFUA_1G06300, AFUA_1G07540, AFUA_1G14320, AFUA_2G02570, AFUA_2G09240, AFUA_2G11440, AFUA_2G13730, AFUA_4G07510, AFUA_4G12100, AFUA_4G12630, AFUA_5G13510, AFUA_6G02420
16.03	nucleic acid binding	FunCat	14	170	0.237893	0.989583	0.0823529	0.0339806	AFUA_1G07570, AFUA_1G07630, AFUA_1G09490, AFUA_1G10280, AFUA_2G09100, AFUA_2G12990, AFUA_2G13770, AFUA_3G02320, AFUA_3G06770, AFUA_3G09610, AFUA_4G11570, AFUA_6G09220, AFUA_7G04710, AFUA_7G05530
01.01.06.02.01	biosynthesis of asparagine	FunCat	1	4	0.239926	0.989583	0.25	0.00242718	AFUA_4G06900
30.05.02.24.02	acetyl choline receptor signalling pathway	FunCat	1	4	0.239926	0.989583	0.25	0.00242718	AFUA_4G07800
34.01.03.01	homeostasis of sulfate	FunCat	1	4	0.239926	0.989583	0.25	0.00242718	AFUA_1G05020
38.07	proteins necessary for transposon movement	FunCat	1	4	0.239926	0.989583	0.25	0.00242718	AFUA_6G06880
42.27.01	extracellular matrix	FunCat	1	4	0.239926	0.989583	0.25	0.00242718	AFUA_4G11570
18.02.01.02.05	kinase inhibitior	FunCat	3	26	0.246138	0.989583	0.115385	0.00728155	AFUA_3G13040, AFUA_4G04710, AFUA_4G08900
14.07.05	modification by ubiquitination, deubiquitination	FunCat	12	144	0.247008	0.989583	0.0833333	0.0291262	AFUA_1G02430, AFUA_1G04040, AFUA_1G12080, AFUA_2G09240, AFUA_2G13730, AFUA_2G15890, AFUA_4G04290, AFUA_4G12100, AFUA_5G13510, AFUA_5G13620, AFUA_5G14040, AFUA_6G02420
10.03.01.01.03	G1/S transition of mitotic cell cycle	FunCat	5	52	0.26063	0.989583	0.0961538	0.0121359	AFUA_1G03210, AFUA_4G05960, AFUA_4G06160, AFUA_5G08480, AFUA_6G04050
11.02.02	tRNA synthesis	FunCat	5	52	0.26063	0.989583	0.0961538	0.0121359	AFUA_1G06380, AFUA_1G15740, AFUA_3G10120, AFUA_6G04400, AFUA_8G04350
01.01.11.03.01	biosynthesis of valine	FunCat	2	15	0.261858	0.989583	0.133333	0.00485437	AFUA_2G10420, AFUA_4G06160
18.02.03	guanyl-nucleotide exchange factor (GEF)	FunCat	3	27	0.264421	0.989583	0.111111	0.00728155	AFUA_2G10700, AFUA_5G11340, AFUA_6G12610
34.01	homeostasis	FunCat	3	27	0.264421	0.989583	0.111111	0.00728155	AFUA_5G05890, AFUA_5G06220, AFUA_7G03700
20.09.07	vesicular transport (Golgi network, etc.)	FunCat	15	188	0.266091	0.989583	0.0797872	0.0364078	AFUA_1G11470, AFUA_1G15890, AFUA_2G02980, AFUA_2G09180, AFUA_2G15080, AFUA_4G10040, AFUA_5G02900, AFUA_5G04360, AFUA_5G06220, AFUA_6G03840, AFUA_6G04150, AFUA_6G07290, AFUA_7G02270, AFUA_7G05735, AFUA_7G06680
20.09.04	mitochondrial transport	FunCat	9	106	0.269633	0.989583	0.0849057	0.0218447	AFUA_1G02730, AFUA_2G12190, AFUA_5G02200, AFUA_5G03630, AFUA_5G04220, AFUA_5G06220, AFUA_5G11850, AFUA_7G01090, AFUA_8G02760
01.03.04	pyrimidine nucleotide/nucleoside/nucleobase metabolism	FunCat	6	66	0.271903	0.989583	0.0909091	0.0145631	AFUA_1G02890, AFUA_1G03420, AFUA_2G11240, AFUA_3G06620, AFUA_5G05460, AFUA_6G02000
16.17.07	magnesium binding	FunCat	10	121	0.28156	0.989583	0.0826446	0.0242718	AFUA_1G02890, AFUA_1G07600, AFUA_2G08590, AFUA_2G16660, AFUA_3G06060, AFUA_5G05750, AFUA_5G09000, AFUA_6G08870, AFUA_6G13100, AFUA_7G05990
34.11.01	photoperception and response	FunCat	3	28	0.282861	0.989583	0.107143	0.00728155	AFUA_2G10700, AFUA_5G09480, AFUA_6G09260
20.01.10	protein transport	FunCat	18	233	0.285708	0.989583	0.0772532	0.0436893	AFUA_1G02430, AFUA_1G11470, AFUA_1G12080, AFUA_1G14320, AFUA_1G14940, AFUA_1G16320, AFUA_1G16820, AFUA_2G02980, AFUA_2G09180, AFUA_2G12190, AFUA_3G13850, AFUA_4G10040, AFUA_5G02200, AFUA_5G02900, AFUA_5G13890, AFUA_6G03840, AFUA_6G04150, AFUA_6G06580
20.01.11	amine / polyamine transport	FunCat	5	54	0.286617	0.989583	0.0925926	0.0121359	AFUA_1G04580, AFUA_1G12310, AFUA_1G15300, AFUA_4G06050, AFUA_6G02000
01.05.03.03.04	chitin anabolism	FunCat	2	16	0.287117	0.989583	0.125	0.00485437	AFUA_1G07110, AFUA_3G07110
10.03.04.09	nuclear migration	FunCat	2	16	0.287117	0.989583	0.125	0.00485437	AFUA_1G10960, AFUA_2G05740
01.06.06	isoprenoid metabolism	FunCat	4	41	0.287433	0.989583	0.097561	0.00970874	AFUA_1G13160, AFUA_4G07800, AFUA_5G03360, AFUA_7G04460
01.02.02.06	assimilation of ammonia	FunCat	1	5	0.290329	0.989583	0.2	0.00242718	AFUA_3G03920
01.05.10.07	aliphatic hydrocarbon catabolism	FunCat	1	5	0.290329	0.989583	0.2	0.00242718	AFUA_4G07940
10.01.09.03	DNA restriction	FunCat	1	5	0.290329	0.989583	0.2	0.00242718	AFUA_3G06060
11.02.03.04.05	enhancer/silencer interaction	FunCat	1	5	0.290329	0.989583	0.2	0.00242718	AFUA_5G08110
11.04.03.01.10	regulation of splicing	FunCat	1	5	0.290329	0.989583	0.2	0.00242718	AFUA_2G09200
18.02.01	enzymatic activity regulation / enzyme regulator	FunCat	13	164	0.293237	0.989583	0.0792683	0.0315534	AFUA_1G04020, AFUA_1G06300, AFUA_1G07540, AFUA_1G14720, AFUA_2G03760, AFUA_2G09750, AFUA_2G10700, AFUA_2G13730, AFUA_2G15790, AFUA_2G15890, AFUA_4G12630, AFUA_5G05750, AFUA_6G04540
10.01.05	DNA recombination and DNA repair	FunCat	6	68	0.295235	0.989583	0.0882353	0.0145631	AFUA_2G03750, AFUA_2G05850, AFUA_3G02320, AFUA_3G14040, AFUA_7G02200, AFUA_7G04270
32.01.03	osmotic and salt stress response	FunCat	7	82	0.300669	0.996595	0.0853659	0.0169903	AFUA_2G05740, AFUA_3G06310, AFUA_4G00320, AFUA_4G04200, AFUA_4G05960, AFUA_4G10280, AFUA_5G08480
14.07.04	modification by acetylation, deacetylation	FunCat	6	69	0.307048	0.996595	0.0869565	0.0145631	AFUA_1G04480, AFUA_1G06720, AFUA_1G11250, AFUA_3G09610, AFUA_4G04290, AFUA_4G07380
20.01.03.03	C4-dicarboxylate transport (e.g. malate, succinate, fumarate)	FunCat	2	17	0.312278	0.996595	0.117647	0.00485437	AFUA_4G04540, AFUA_5G04220
01.01	amino acid metabolism	FunCat	15	195	0.314306	0.996595	0.0769231	0.0364078	AFUA_1G02900, AFUA_1G05020, AFUA_2G05750, AFUA_2G07350, AFUA_2G10420, AFUA_3G06620, AFUA_4G03950, AFUA_4G06160, AFUA_4G06900, AFUA_4G07810, AFUA_4G08280, AFUA_5G11570, AFUA_7G05990, AFUA_8G02760, AFUA_8G04770
01.03.16.01	RNA degradation	FunCat	6	70	0.318943	0.996595	0.0857143	0.0145631	AFUA_1G07600, AFUA_1G11670, AFUA_1G14290, AFUA_2G05560, AFUA_2G08860, AFUA_3G12310
11.02.01	rRNA synthesis	FunCat	6	70	0.318943	0.996595	0.0857143	0.0145631	AFUA_1G02020, AFUA_1G15740, AFUA_3G10120, AFUA_5G12070, AFUA_6G04400, AFUA_8G04350
20.09.13	vacuolar/lysosomal transport	FunCat	12	154	0.324452	0.996595	0.0779221	0.0291262	AFUA_1G04020, AFUA_1G09220, AFUA_1G16320, AFUA_1G17070, AFUA_2G08740, AFUA_3G13390, AFUA_4G10040, AFUA_5G06220, AFUA_5G08560, AFUA_5G13890, AFUA_6G02420, AFUA_6G09165
01.01.11.02.01	biosynthesis of isoleucine	FunCat	2	18	0.337243	0.996595	0.111111	0.00485437	AFUA_2G10420, AFUA_4G06160
20.03.02.02	symporter	FunCat	2	18	0.337243	0.996595	0.111111	0.00485437	AFUA_1G02730, AFUA_7G06350
34.07	cell adhesion	FunCat	2	18	0.337243	0.996595	0.111111	0.00485437	AFUA_2G05740, AFUA_5G11380
01.01.06.01	metabolism of aspartate	FunCat	1	6	0.337396	0.996595	0.166667	0.00242718	AFUA_3G07790
20.01.01.07.05	sulfate/sulfite transport	FunCat	1	6	0.337396	0.996595	0.166667	0.00242718	AFUA_1G05020
30.05.01.12	transmembrane receptor protein tyrosine kinase signalling pathways	FunCat	1	6	0.337396	0.996595	0.166667	0.00242718	AFUA_4G04710
30.05.01.18.01	TGF-beta-receptor signalling pathway	FunCat	1	6	0.337396	0.996595	0.166667	0.00242718	AFUA_4G07800
01.02.07	regulation of nitrogen, sulfur and selenium metabolism	FunCat	3	31	0.338622	0.996595	0.0967742	0.00728155	AFUA_1G04580, AFUA_3G08050, AFUA_4G04200
34.11	cellular sensing and response to external stimulus	FunCat	4	45	0.348803	0.998689	0.0888889	0.00970874	AFUA_2G10700, AFUA_4G00320, AFUA_5G09480, AFUA_6G09260
14.10	assembly of protein complexes	FunCat	18	243	0.349855	0.998689	0.0740741	0.0436893	AFUA_1G07610, AFUA_2G05110, AFUA_2G06280, AFUA_2G09240, AFUA_2G14760, AFUA_2G16730, AFUA_3G13390, AFUA_4G08900, AFUA_5G05750, AFUA_5G06300, AFUA_5G08560, AFUA_5G11000, AFUA_5G13510, AFUA_6G02420, AFUA_6G02680, AFUA_7G02090, AFUA_7G04260, AFUA_8G04960
32.01	stress response	FunCat	20	272	0.351285	0.998689	0.0735294	0.0485437	AFUA_1G03460, AFUA_1G06300, AFUA_1G07540, AFUA_1G07570, AFUA_1G15500, AFUA_2G08580, AFUA_2G11440, AFUA_2G13210, AFUA_3G06060, AFUA_3G08040, AFUA_4G04200, AFUA_4G05960, AFUA_4G07510, AFUA_5G06220, AFUA_5G06350, AFUA_5G08480, AFUA_6G02420, AFUA_6G03050, AFUA_7G02090, AFUA_8G05300
20.01.25	vitamine/cofactor transport	FunCat	5	59	0.353238	0.998689	0.0847458	0.0121359	AFUA_1G15300, AFUA_4G04250, AFUA_4G08630, AFUA_4G13090, AFUA_6G02730
30.05.02.24	G-protein coupled receptor signalling pathway	FunCat	3	32	0.357203	0.998689	0.09375	0.00728155	AFUA_1G16820, AFUA_3G00780, AFUA_5G04135
16.17.09	heavy metal binding (Cu, Fe, Zn)	FunCat	32	447	0.358717	0.998689	0.0715884	0.0776699	AFUA_1G02900, AFUA_1G04040, AFUA_1G06380, AFUA_1G07630, AFUA_1G10280, AFUA_2G00970, AFUA_2G06205, AFUA_2G08300, AFUA_2G08540, AFUA_2G10700, AFUA_2G13770, AFUA_2G15890, AFUA_3G02320, AFUA_3G06640, AFUA_3G09610, AFUA_4G04730, AFUA_4G07800, AFUA_4G08900, AFUA_4G10580, AFUA_4G12840, AFUA_5G06350, AFUA_5G09000, AFUA_5G09610, AFUA_6G02200, AFUA_6G08640, AFUA_6G09010, AFUA_6G09220, AFUA_7G04460, AFUA_7G…
11.04.03.05	3'-end processing	FunCat	2	19	0.361929	0.998689	0.105263	0.00485437	AFUA_1G09490, AFUA_2G09100
01.03.16	polynucleotide degradation	FunCat	5	60	0.366703	0.998689	0.0833333	0.0121359	AFUA_1G07600, AFUA_2G05560, AFUA_2G08860, AFUA_3G06060, AFUA_3G12310
11.04.01	rRNA processing	FunCat	14	188	0.367492	0.998689	0.0744681	0.0339806	AFUA_1G03820, AFUA_1G11670, AFUA_2G03760, AFUA_2G05560, AFUA_2G05950, AFUA_2G08860, AFUA_2G09200, AFUA_2G10700, AFUA_2G15210, AFUA_3G06310, AFUA_5G05570, AFUA_6G09220, AFUA_7G03690, AFUA_7G05530
01.01.05.01.01	biosynthesis of polyamines	FunCat	1	7	0.38135	0.998689	0.142857	0.00242718	AFUA_2G05750
01.05.05	C-1 compound metabolism	FunCat	1	7	0.38135	0.998689	0.142857	0.00242718	AFUA_7G05990
01.05.07	C-3 compound metabolism	FunCat	1	7	0.38135	0.998689	0.142857	0.00242718	AFUA_7G03700
16.02	peptide binding	FunCat	1	7	0.38135	0.998689	0.142857	0.00242718	AFUA_2G02980
18.02.01.01.03	protease activator	FunCat	1	7	0.38135	0.998689	0.142857	0.00242718	AFUA_5G08560
20.09.07.29	vesicle recycling	FunCat	1	7	0.38135	0.998689	0.142857	0.00242718	AFUA_1G15890
01.01.11	metabolism of the pyruvate family (alanine, isoleucine, leucine, valine) and D-alanine	FunCat	2	20	0.386262	0.998689	0.1	0.00485437	AFUA_2G10420, AFUA_4G06160
20.01.01.07.07	phosphate transport	FunCat	2	20	0.386262	0.998689	0.1	0.00485437	AFUA_1G02730, AFUA_7G06350
10.01.05.01	DNA repair	FunCat	18	249	0.389763	0.998689	0.0722892	0.0436893	AFUA_2G03750, AFUA_2G04860, AFUA_2G05560, AFUA_2G05850, AFUA_2G15220, AFUA_3G06060, AFUA_4G06260, AFUA_4G08900, AFUA_4G10830, AFUA_4G11930, AFUA_5G01800, AFUA_5G06350, AFUA_5G09000, AFUA_5G13510, AFUA_6G02420, AFUA_6G09220, AFUA_6G10900, AFUA_7G02200
14.13.01	cytoplasmic and nuclear protein degradation	FunCat	10	135	0.406839	0.998689	0.0740741	0.0242718	AFUA_1G02430, AFUA_1G04040, AFUA_1G08940, AFUA_2G11440, AFUA_2G13730, AFUA_3G08540, AFUA_4G07510, AFUA_5G13620, AFUA_6G02420, AFUA_8G00410
01.01.06.05.01	biosynthesis of methionine	FunCat	2	21	0.410181	0.998689	0.0952381	0.00485437	AFUA_4G03950, AFUA_4G04200
01.01.11.04.02	degradation of leucine	FunCat	2	21	0.410181	0.998689	0.0952381	0.00485437	AFUA_2G10420, AFUA_4G06160
01.01.09.04.01	biosynthesis of phenylalanine	FunCat	3	35	0.412366	0.998689	0.0857143	0.00728155	AFUA_2G15230, AFUA_5G05690, AFUA_6G13920
01.01.06.05.01.01	biosynthesis of homocysteine	FunCat	1	8	0.422394	0.998689	0.125	0.00242718	AFUA_4G03950
01.03.04.01	pyrimidine nucleotide/nucleoside/nucleobase catabolism	FunCat	1	8	0.422394	0.998689	0.125	0.00242718	AFUA_1G02890
01.20.05.03	metabolism of alkanes, alkenes, alkanals, alkanols	FunCat	1	8	0.422394	0.998689	0.125	0.00242718	AFUA_6G03090
20.03.02.02.02	sodium driven symporter	FunCat	1	8	0.422394	0.998689	0.125	0.00242718	AFUA_7G06350
20.09.16.02	Type II protein secretion system (general secretory pathway, exocytosis)	FunCat	1	8	0.422394	0.998689	0.125	0.00242718	AFUA_6G07290
20.09.16.07	non-vesicular cellular export	FunCat	1	8	0.422394	0.998689	0.125	0.00242718	AFUA_4G11060
01.01.11.04.01	biosynthesis of leucine	FunCat	2	22	0.433633	0.998689	0.0909091	0.00485437	AFUA_2G10420, AFUA_4G06160
01.03.04.03	pyrimidine nucleotide/nucleoside/nucleobase anabolism	FunCat	2	22	0.433633	0.998689	0.0909091	0.00485437	AFUA_3G10120, AFUA_5G05460
01.03.13	regulation of nucleotide/nucleoside/nucleobase metabolism	FunCat	2	22	0.433633	0.998689	0.0909091	0.00485437	AFUA_1G14890, AFUA_3G08050
10.01.05.03.03	somatic / mitotic recombination	FunCat	2	22	0.433633	0.998689	0.0909091	0.00485437	AFUA_4G06260, AFUA_7G02200
10.03.04.05	chromosome segregation/division	FunCat	5	65	0.433831	0.998689	0.0769231	0.0121359	AFUA_2G05850, AFUA_2G13730, AFUA_3G12280, AFUA_4G04745, AFUA_5G05750
10.03.01.03	cell cycle checkpoints (checkpoints of morphogenesis, DNA-damage,-replication, mitotic phase and spindle)	FunCat	6	80	0.439616	0.998689	0.075	0.0145631	AFUA_2G04860, AFUA_2G15220, AFUA_4G04710, AFUA_4G04745, AFUA_4G06260, AFUA_5G01800
20.01.23	allantoin and allantoate transport	FunCat	4	51	0.440702	0.998689	0.0784314	0.00970874	AFUA_4G04250, AFUA_4G13090, AFUA_6G02000, AFUA_6G02730
10.03.01.01	mitotic cell cycle	FunCat	3	37	0.448324	0.998689	0.0810811	0.00728155	AFUA_2G13730, AFUA_3G12280, AFUA_4G14740
20.01.01.07	anion transport	FunCat	3	37	0.448324	0.998689	0.0810811	0.00728155	AFUA_1G02730, AFUA_1G05020, AFUA_5G09480
42.25	vacuole or lysosome	FunCat	4	52	0.455717	0.998689	0.0769231	0.00970874	AFUA_1G09540, AFUA_4G10040, AFUA_5G08560, AFUA_6G09165
01.20.19.01	metabolism of porphyrins	FunCat	2	23	0.456576	0.998689	0.0869565	0.00485437	AFUA_2G03880, AFUA_5G07750
42.10	nucleus	FunCat	2	23	0.456576	0.998689	0.0869565	0.00485437	AFUA_1G09460, AFUA_3G09610
01.01.09.03	metabolism of cysteine	FunCat	1	9	0.460721	0.998689	0.111111	0.00242718	AFUA_5G09610
16.21.11	thiamine pyrophosphate binding	FunCat	1	9	0.460721	0.998689	0.111111	0.00242718	AFUA_2G04870
18.02.01.02.03	protease inhibitor	FunCat	1	9	0.460721	0.998689	0.111111	0.00242718	AFUA_6G06610
32.05.01.01	antibiotic resistance	FunCat	1	9	0.460721	0.998689	0.111111	0.00242718	AFUA_4G11060
40.10.02	apoptosis (type I programmed cell death)	FunCat	6	82	0.463526	0.998789	0.0731707	0.0145631	AFUA_2G06205, AFUA_2G15890, AFUA_3G08540, AFUA_4G12840, AFUA_5G10640, AFUA_6G07040
30.05	transmembrane signal transduction	FunCat	4	53	0.470596	0.999947	0.0754717	0.00970874	AFUA_2G05740, AFUA_4G00320, AFUA_4G04710, AFUA_6G09260
10.01.03	DNA synthesis and replication	FunCat	10	144	0.488776	0.999947	0.0694444	0.0242718	AFUA_1G07600, AFUA_2G08300, AFUA_2G11090, AFUA_3G06060, AFUA_3G09610, AFUA_3G12310, AFUA_4G04745, AFUA_5G04220, AFUA_5G08110, AFUA_5G09000
01.01.03.03.02	degradation of proline	FunCat	1	10	0.496511	0.999947	0.1	0.00242718	AFUA_2G05750
01.01.06.04.02	degradation of threonine	FunCat	1	10	0.496511	0.999947	0.1	0.00242718	AFUA_4G07810
01.02.03.01	sulfate assimilation	FunCat	1	10	0.496511	0.999947	0.1	0.00242718	AFUA_4G04200
16.17.05	sodium binding	FunCat	1	10	0.496511	0.999947	0.1	0.00242718	AFUA_5G06220
20.09.05	non-vesicular ER transport	FunCat	1	10	0.496511	0.999947	0.1	0.00242718	AFUA_1G14940
30.05.01.18	transmembrane receptor protein serine/threonine kinase signalling pathways	FunCat	1	10	0.496511	0.999947	0.1	0.00242718	AFUA_5G08480
01.04	phosphate metabolism	FunCat	37	549	0.498199	0.999947	0.0673953	0.0898058	AFUA_1G02730, AFUA_1G02890, AFUA_1G02900, AFUA_1G03420, AFUA_1G09460, AFUA_1G11490, AFUA_1G15500, AFUA_1G15890, AFUA_2G03760, AFUA_2G05740, AFUA_2G09750, AFUA_2G11240, AFUA_2G13512, AFUA_2G14760, AFUA_4G04030, AFUA_4G04710, AFUA_4G08550, AFUA_4G08630, AFUA_4G10280, AFUA_4G14740, AFUA_5G03360, AFUA_5G05460, AFUA_5G05570, AFUA_5G05750, AFUA_5G05890, AFUA_5G08480, AFUA_5G09480, AFUA_5G09840, AFUA_6G…
11.02.03.01.04	transcription elongation	FunCat	2	25	0.500798	0.999947	0.08	0.00485437	AFUA_1G06380, AFUA_6G13130
01.05.06.07	C-2 compound and organic acid catabolism	FunCat	2	26	0.522026	0.999947	0.0769231	0.00485437	AFUA_1G13840, AFUA_6G03910
01.01.09.02.02	degradation of serine	FunCat	1	11	0.529931	0.999947	0.0909091	0.00242718	AFUA_4G07810
18.02.01.02.01	GTPase inhibitor (GIP)	FunCat	1	11	0.529931	0.999947	0.0909091	0.00242718	AFUA_5G11380
34.03.03	regulation, generation and propagation of action potential	FunCat	1	11	0.529931	0.999947	0.0909091	0.00242718	AFUA_3G08540
16.17	metal binding	FunCat	25	376	0.532963	0.999947	0.0664894	0.0606796	AFUA_1G02900, AFUA_1G06380, AFUA_1G07630, AFUA_1G10280, AFUA_1G11250, AFUA_2G05560, AFUA_2G05750, AFUA_2G13770, AFUA_2G15890, AFUA_3G06060, AFUA_3G09610, AFUA_3G13390, AFUA_4G07800, AFUA_4G08900, AFUA_4G10580, AFUA_4G12840, AFUA_5G07750, AFUA_5G09000, AFUA_6G02200, AFUA_6G09010, AFUA_6G13100, AFUA_7G04460, AFUA_7G04710, AFUA_8G00410, AFUA_8G05830
12.04.02	translation elongation	FunCat	2	27	0.542641	0.999947	0.0740741	0.00485437	AFUA_1G05080, AFUA_6G02680
01.20.15.03	metabolism of ubiquinone	FunCat	1	12	0.561137	0.999947	0.0833333	0.00242718	AFUA_5G08980
10.03.01.01.05	S phase of mitotic cell cycle	FunCat	1	12	0.561137	0.999947	0.0833333	0.00242718	AFUA_2G04860
30.01.05.01.04	NIK-I-kappaB/NF-kappaB cascade	FunCat	1	12	0.561137	0.999947	0.0833333	0.00242718	AFUA_6G02420
32.07.07.07	superoxide metabolism	FunCat	1	12	0.561137	0.999947	0.0833333	0.00242718	AFUA_1G12880
12.10	aminoacyl-tRNA-synthetases	FunCat	3	44	0.565888	0.999947	0.0681818	0.00728155	AFUA_2G01640, AFUA_5G09610, AFUA_5G10640
11.04	RNA processing	FunCat	4	60	0.569752	0.999947	0.0666667	0.00970874	AFUA_2G08860, AFUA_3G12310, AFUA_4G07740, AFUA_8G04960
11.06.02	tRNA modification	FunCat	3	45	0.581402	0.999947	0.0666667	0.00728155	AFUA_1G07570, AFUA_1G14630, AFUA_2G16660
40.01.03.03	guidance of longitudinal cell extension (e.g. pollen tube guidance, axonal pathfinding)	FunCat	2	29	0.581987	0.999947	0.0689655	0.00485437	AFUA_2G05740, AFUA_8G02140
42.29	bud / growth tip	FunCat	2	29	0.581987	0.999947	0.0689655	0.00485437	AFUA_2G05740, AFUA_2G10700
32.05	disease, virulence and defense	FunCat	4	61	0.583064	0.999947	0.0655738	0.00970874	AFUA_2G12990, AFUA_5G02860, AFUA_6G04540, AFUA_6G11560
18.01.01	regulation by modification	FunCat	10	155	0.584711	0.999947	0.0645161	0.0242718	AFUA_1G06300, AFUA_1G07540, AFUA_2G03760, AFUA_2G09750, AFUA_4G04710, AFUA_4G12630, AFUA_4G14740, AFUA_5G05750, AFUA_6G04540, AFUA_6G13100
20.03.22	transport ATPases	FunCat	6	93	0.588539	0.999947	0.0645161	0.0145631	AFUA_2G14760, AFUA_2G17810, AFUA_3G13390, AFUA_5G08560, AFUA_5G09480, AFUA_7G06680
30.05.02.20	Wnt signalling pathway	FunCat	1	13	0.590277	0.999947	0.0769231	0.00242718	AFUA_5G14040
42.08	Golgi	FunCat	1	13	0.590277	0.999947	0.0769231	0.00242718	AFUA_4G10750
01.06.02.01	phospholipid metabolism	FunCat	7	109	0.591656	0.999947	0.0642202	0.0169903	AFUA_1G11490, AFUA_1G15890, AFUA_3G07170, AFUA_4G04530, AFUA_4G09130, AFUA_6G10030, AFUA_8G02060
20.09.18.09.01	endocytosis	FunCat	7	109	0.591656	0.999947	0.0642202	0.0169903	AFUA_1G02050, AFUA_1G15890, AFUA_2G05740, AFUA_3G00720, AFUA_5G08560, AFUA_5G09480, AFUA_6G02420
20.09.18	cellular import	FunCat	17	265	0.597805	0.999947	0.0641509	0.0412621	AFUA_1G05020, AFUA_1G12310, AFUA_1G15300, AFUA_3G08180, AFUA_4G04250, AFUA_4G06080, AFUA_4G10040, AFUA_4G13080, AFUA_4G13090, AFUA_5G10690, AFUA_6G01860, AFUA_6G02000, AFUA_6G02730, AFUA_7G00950, AFUA_7G01090, AFUA_7G06350, AFUA_8G05710
20.09.07.25	vesicle formation	FunCat	2	30	0.600706	0.999947	0.0666667	0.00485437	AFUA_1G11470, AFUA_2G09180
30.01.05.05	G-protein mediated signal transduction	FunCat	3	47	0.61136	0.999947	0.0638298	0.00728155	AFUA_1G12380, AFUA_2G05740, AFUA_5G11380
01.01.09.07.01	biosynthesis of histidine	FunCat	1	14	0.617486	0.999947	0.0714286	0.00242718	AFUA_4G04030
01.03.16.03	DNA degradation	FunCat	1	14	0.617486	0.999947	0.0714286	0.00242718	AFUA_4G06260
10.01	DNA processing	FunCat	1	14	0.617486	0.999947	0.0714286	0.00242718	AFUA_3G09610
40.01.03.01	regulation of directional cell growth	FunCat	1	14	0.617486	0.999947	0.0714286	0.00242718	AFUA_3G12480
40.10.02.03	induction of apoptosis	FunCat	1	14	0.617486	0.999947	0.0714286	0.00242718	AFUA_4G04710
01.03.01.03	purine nucleotide/nucleoside/nucleobase anabolism	FunCat	2	31	0.618787	0.999947	0.0645161	0.00485437	AFUA_2G10855, AFUA_3G13390
30.01.09.11	polyphosphoinositol mediated signal transduction	FunCat	2	31	0.618787	0.999947	0.0645161	0.00485437	AFUA_1G15890, AFUA_4G14740
12.07	translational control	FunCat	5	80	0.620027	0.999947	0.0625	0.0121359	AFUA_1G07570, AFUA_2G09200, AFUA_6G06610, AFUA_7G04710, AFUA_8G00410
18.01.07	regulation by binding / dissociation	FunCat	7	112	0.620736	0.999947	0.0625	0.0169903	AFUA_1G06300, AFUA_1G07540, AFUA_2G09100, AFUA_2G15790, AFUA_4G04290, AFUA_5G11380, AFUA_5G12070
20.01.13	lipid/fatty acid transport	FunCat	8	128	0.622043	0.999947	0.0625	0.0194175	AFUA_1G04720, AFUA_1G12310, AFUA_1G15300, AFUA_2G17810, AFUA_4G06080, AFUA_5G09480, AFUA_7G01090, AFUA_8G02760
01.02.02	nitrogen metabolism	FunCat	2	32	0.636232	0.999947	0.0625	0.00485437	AFUA_2G10420, AFUA_4G06160
01.06.02.02	glycolipid metabolism	FunCat	2	32	0.636232	0.999947	0.0625	0.00485437	AFUA_3G07170, AFUA_8G02060
16.21.08	Fe/S binding	FunCat	2	32	0.636232	0.999947	0.0625	0.00485437	AFUA_1G07630, AFUA_5G07750
01.05.02.01	nucleotide-sugar metabolism	FunCat	1	15	0.642893	0.999947	0.0666667	0.00242718	AFUA_6G06580
16.21	complex cofactor/cosubstrate/vitamine binding	FunCat	1	15	0.642893	0.999947	0.0666667	0.00242718	AFUA_7G05990
10.03.03	cytokinesis (cell division) /septum formation and hydrolysis	FunCat	10	163	0.649105	0.999947	0.0613497	0.0242718	AFUA_2G05740, AFUA_2G15220, AFUA_2G15790, AFUA_3G07110, AFUA_3G12280, AFUA_3G12480, AFUA_4G14740, AFUA_5G14040, AFUA_6G04050, AFUA_6G10030
30.01.05.01.03	MAPKKK cascade	FunCat	2	33	0.653046	0.999947	0.0606061	0.00485437	AFUA_4G04710, AFUA_5G08480
20.09.16	cellular export and secretion	FunCat	11	181	0.66464	0.999947	0.0607735	0.026699	AFUA_1G02050, AFUA_1G14320, AFUA_1G15890, AFUA_3G02060, AFUA_4G06050, AFUA_4G10040, AFUA_4G11060, AFUA_4G11570, AFUA_5G04360, AFUA_6G06610, AFUA_7G06680
01.03.01	purin nucleotide/nucleoside/nucleobase metabolism	FunCat	7	117	0.666573	0.999947	0.0598291	0.0169903	AFUA_1G03420, AFUA_2G05740, AFUA_2G10855, AFUA_3G06620, AFUA_5G05570, AFUA_7G05990, AFUA_8G04770
30.05.02.14	Notch-receptor signalling pathway	FunCat	1	16	0.666615	0.999947	0.0625	0.00242718	AFUA_1G12380
10.03.05.01	spindle pole body/centrosome and microtubule cycle	FunCat	3	51	0.666844	0.999947	0.0588235	0.00728155	AFUA_2G10700, AFUA_3G12280, AFUA_4G14740
40.01.03	directional cell growth (morphogenesis)	FunCat	4	68	0.669233	0.999947	0.0588235	0.00970874	AFUA_1G09540, AFUA_1G10280, AFUA_2G05740, AFUA_5G11380
20.01.03.01	sugar transport	FunCat	2	34	0.669236	0.999947	0.0588235	0.00485437	AFUA_3G10120, AFUA_7G00950
32.01.09	DNA damage response	FunCat	8	134	0.673357	0.999947	0.0597015	0.0194175	AFUA_2G04860, AFUA_2G15220, AFUA_3G06060, AFUA_4G04710, AFUA_4G06260, AFUA_5G01800, AFUA_5G09000, AFUA_5G13510
[truncated: 135 more rows]

## Sheet: ME4_GO
ont_id	description	ont_class	sel_genes_n	bg_genes_n	pvalue	adj_pvalue	sel_genes_per_cat	sel_genes_per_input	intersect_ids
[truncated: 1,537 more rows]

[truncated: 16 more sheets: ME4_KEGG, ME19_funcat, ME19_GO, ME19_KEGG, ME16_funcat, ME16_KEGG, ME16_GO, ME5_funcat, ME5_KEGG, ME5_GO, ME13_funcat, ME13_KEGG, ME13_GO, ME20_funcat, ME20_GO, ME20_KEGG]
